# Supplementary material for: Impact of preweaning vaccination on host gene expression and antibody titers in healthy beef calves
Source: Front Vet Sci. 2022 Sep 26;9:1010039. doi: 10.3389/fvets.2022.1010039 (PMC9549141; doi:10.3389/fvets.2022.1010039)
Supplement: Supplementary file 1 [file Table_1.csv]

Supplemental Table S2: Filtered gene counts used for downstream analyses
gene_id	S.001.J009_S1	S.002.J015_S2	S.003.J022_S3	S.004.J023_S4	S.005.J027_S5	S.006.J032_S6	S.007.J038_S7	S.008.J040_S8	S.009.J053_S9	S.010.J109_S10	S.011.J113_S11	S.012.J124_S12	S.013.J009_S13	S.014.J015_S14	S.015.J022_S15	S.016.J023_S16	S.017.J027_S17	S.018.J032_S18	S.019.J038_S19	S.020.J040_S20	S.021.J053_S21	S.022.J109_S22	S.023.J113_S23	S.024.J124_S24	S.025.J009_S25	S.026.J015_S26	S.027.J022_S27	S.028.J023_S28	S.029.J027_S29	S.030.J032_S30	S.031.J038_S31	S.032.J040_S32	S.033.J053_S33	S.034.J109_S34	S.035.J113_S35	S.036.J124_S36	S.037.J009_S37	S.038.J015_S38	S.039.J022_S39	S.040.J023_S40	S.041.J027_S41	S.042.J032_S42	S.043.J038_S43	S.044.J040_S44	S.045.J053_S45	S.046.J109_S46	S.047.J113_S47	S.048.J124_S48
A2M	8412	8312	9413	8410	8325	9764	7996	12522	14154	13407	9427	13832	7174	5036	7899	12298	9665	6612	7596	10363	9037	8047	9593	12412	6621	8438	8624	10251	8654	9424	8207	9802	8167	11191	9704	11820	10947	9248	6181	8686	8367	10886	5947	9380	14051	13370	13190	7844
A4GALT	1045	1147	1172	1192	1238	818	640	1155	1037	1164	1141	755	1184	1099	994	1161	1418	766	627	1155	773	1267	1105	904	1205	1644	1386	1782	1399	1202	856	1610	832	1360	1365	822	1409	1630	1750	1522	2024	1162	1219	1831	888	1411	1555	862
AAAS	779	865	906	953	872	842	933	753	834	876	746	849	820	741	863	830	820	779	669	754	794	941	928	823	632	946	873	948	589	745	731	778	502	730	950	770	637	870	655	659	599	692	773	575	472	744	660	1110
AACS	491	490	508	594	537	671	504	399	504	359	418	417	478	496	462	511	605	582	386	390	424	344	606	428	392	449	563	522	541	607	514	416	363	324	344	369	424	423	421	399	573	653	484	347	312	387	485	561
AADACL3	24	12	4	32	16	10	12	4	14	39	21	21	47	17	25	10	25	9	11	0	15	21	27	21	17	28	7	19	23	24	14	0	13	18	18	18	15	13	10	18	23	20	11	0	7	19	11	15
AAED1	40	46	26	25	25	41	30	55	19	43	45	97	26	31	39	32	37	48	22	69	12	21	52	66	16	62	29	54	34	73	35	37	40	61	42	80	44	33	33	43	45	72	25	50	81	63	59	68
AAGAB	1620	1506	1740	1478	1456	1556	1706	1522	1765	1759	1575	1613	1803	1559	1743	1727	1585	1368	1244	1210	1128	1827	1910	1688	1480	1932	1766	1530	1426	1426	1659	1625	1120	1367	1537	1391	1453	1623	1418	1314	1804	1633	1710	1376	1227	1613	1773	1926
AAK1	3714	3533	4070	2670	2716	3600	3972	3468	3400	4409	3074	4249	3668	3158	4277	4003	3440	3531	3429	2335	1776	4310	4564	4677	3862	4398	4171	4307	3342	3670	3733	3314	3372	3762	3783	4291	3218	3991	2979	3056	3662	3614	1977	2616	3178	3982	3975	4601
AAMDC	329	327	337	430	350	374	379	396	455	395	327	399	362	299	373	403	333	306	258	346	408	340	340	357	228	383	362	325	371	337	406	365	225	338	304	368	337	375	312	273	449	348	567	268	298	436	361	369
AAMP	3091	3203	3604	3928	3667	3787	3248	3599	3832	3615	3087	3786	3283	3249	3709	3624	3620	2974	2511	3015	3286	3577	3459	3802	3183	3888	3839	3736	3181	3456	3250	3540	2285	3541	3048	3663	3232	3475	2955	3218	4130	3841	4006	3214	3285	3678	3840	4271
AANAT	70	92	99	69	82	119	114	366	116	178	213	211	77	147	100	155	83	114	83	327	76	80	150	206	133	209	165	243	107	172	134	464	160	162	79	358	191	168	167	202	165	238	136	683	171	137	188	319
AAR2	809	705	772	783	830	723	869	762	879	754	595	744	680	639	785	730	737	562	585	591	536	769	739	655	431	790	759	550	609	554	789	595	528	643	520	684	621	634	683	557	769	802	705	541	516	745	767	820
AARS	3634	3636	4308	4130	4036	3776	3660	4427	4227	4684	3802	4772	3900	4155	4352	4591	3923	3317	3058	3745	3732	4354	4473	4576	3607	4377	5275	4845	3524	4008	4008	4047	2540	4385	3919	4361	3424	4100	3595	3467	4199	4345	4065	3769	3306	4472	4274	5138
AARS2	1097	984	1212	1203	1157	1086	1163	1002	1087	1216	1087	920	1129	1082	1045	1168	1164	1072	992	1141	793	1285	1302	1121	731	1211	1008	1136	908	1149	1077	1129	811	1193	1125	1107	922	1152	915	986	1115	976	1145	866	756	966	1123	1080
AARSD1	1238	1281	1410	1619	1388	1397	1446	1311	1510	1456	1503	1396	1332	1228	1428	1420	1320	1112	1019	1210	1336	1401	1848	1280	889	1459	1278	1156	1069	1234	1322	1099	859	1209	1476	1229	1035	1222	1033	1137	1280	1377	1591	980	926	1379	1923	1602
AASDH	846	732	941	664	748	798	894	806	839	965	839	870	893	838	933	1024	855	769	736	689	330	974	1042	952	620	982	781	870	877	849	937	724	679	840	804	801	684	918	726	732	1036	876	815	708	593	920	947	964
AASDHPPT	1608	1518	1698	1714	1604	1581	1795	1568	1848	1930	1690	1908	1568	1647	1925	1977	1670	1556	1293	1245	436	1727	2127	2271	1290	1729	1664	1608	1621	1672	1971	1680	1268	1582	1485	1561	1326	1617	1367	1470	2104	1799	1781	1370	1368	1907	1945	2137
AASS	334	417	361	394	325	435	419	480	459	444	317	535	320	454	526	464	609	425	426	432	213	435	446	659	427	489	417	480	538	594	421	564	430	380	395	604	339	482	345	429	567	468	366	343	695	717	577	765
AATF	995	993	1077	1142	1093	1096	954	1129	1266	1099	1008	1112	922	1111	1307	1183	1062	874	687	811	902	1000	1125	1162	870	1222	1270	992	1011	1085	998	1113	595	989	861	1056	754	1022	867	861	1098	1092	1124	1044	833	1026	1093	1286
AATK	36	12	32	31	30	26	26	32	52	30	32	45	28	27	25	33	35	19	29	46	13	48	22	37	18	49	16	30	39	36	32	25	27	38	25	48	26	29	7	27	35	27	20	24	30	36	35	32
ABAT	211	237	190	242	240	235	153	385	174	222	211	293	210	429	326	256	297	195	182	271	133	216	188	309	252	285	395	393	327	250	244	328	162	223	296	356	212	249	257	272	297	305	240	365	237	302	294	229
ABCA1	1802	1315	4395	1636	1571	2312	2389	2199	2048	1648	2066	1856	2009	2224	2168	6268	1583	1550	1942	1242	1442	1869	2727	1740	1299	2220	3089	1940	1413	2125	2138	1833	2155	2391	1265	2293	2422	1896	4009	1941	1747	2122	994	1894	2790	1927	2698	1787
ABCA10	423	306	252	213	289	399	228	682	591	288	297	937	327	269	334	314	400	331	279	568	278	158	341	877	408	480	302	333	303	512	418	572	381	361	247	846	471	515	177	326	343	624	167	490	500	371	383	567
ABCA13	685	461	91	1015	80	79	173	999	84	91	116	73	601	39	474	65	161	145	149	934	167	47	58	94	503	698	92	1167	197	77	272	1067	128	70	245	32	826	763	53	916	161	142	204	636	177	62	192	58
ABCA2	7989	6579	10987	9107	10114	9149	12874	9451	7282	13015	11418	7869	10081	7509	8330	12702	13653	9058	14270	10204	5765	17685	14822	11287	6592	9151	7052	12892	9264	6876	10070	9151	6769	12443	12681	6459	4803	7074	6105	6996	9845	4864	7672	5519	4663	9187	7652	6305
ABCA3	2156	1871	2357	2579	3182	2470	2334	3390	4042	3273	2241	4425	1910	2186	1919	2472	3420	2120	2255	2690	2396	2212	2411	4423	1850	2333	3049	2519	2640	2489	2099	2188	2087	3153	2314	4699	2370	2309	1682	2298	2501	2704	1489	2193	4190	3043	2562	2998
ABCA5	2213	1755	1804	1571	1588	1474	2169	1710	2240	2140	1846	1862	2120	1621	1883	2032	2192	1239	2311	1634	1540	1673	2316	2350	1290	2349	1180	1696	1865	1452	2299	1839	2242	1815	1419	1828	2053	1927	1404	1542	1848	1491	1666	1249	2328	1939	1950	1692
ABCA6	1154	967	1292	694	867	1435	976	2438	2027	1681	1182	1386	1435	1653	1352	2275	873	1256	1369	2485	1065	955	1596	1420	995	1530	1865	742	817	1800	1556	1917	1064	1643	1093	1260	2957	1780	1037	627	736	2084	784	1606	2768	1801	1358	1038
ABCA7	3138	3324	3912	3649	3213	3472	3177	3513	3755	4409	3974	4079	4113	4130	3628	4976	4096	3553	4226	4111	3514	4693	4366	5476	3865	4869	3986	6983	3458	4515	3675	3611	3398	4319	5013	5302	3110	4412	3494	3552	3902	3582	3600	3326	3348	3644	3797	4676
ABCA9	41	74	35	68	36	109	69	42	64	61	48	194	32	22	67	55	67	97	87	76	40	62	49	196	29	51	29	150	56	150	102	53	43	91	47	152	28	80	21	68	46	118	48	34	54	80	41	116
ABCB1	801	496	606	698	633	682	844	505	829	748	579	670	632	487	510	627	641	558	628	431	597	705	615	654	416	507	496	578	519	476	730	520	800	553	484	515	508	352	461	450	612	618	593	278	536	472	566	439
ABCB10	1523	1350	1553	1287	1264	1271	1534	1483	1669	2258	1715	1508	1519	1925	1534	1588	1449	1310	1345	1113	1005	2116	2092	1631	1681	1628	1835	2253	1394	1412	1646	1518	1268	2110	1940	1457	1236	1531	1405	1428	1679	1432	1223	1390	1343	1997	1856	1665
ABCB4	11	0	0	5	5	0	8	16	8	14	5	12	5	13	7	4	9	12	0	9	0	10	11	13	0	6	0	4	0	5	12	0	10	8	11	0	6	16	0	0	5	11	0	6	7	0	0	0
ABCB6	50	6	3	85	89	7	5	1	5	18	4	29	45	24	12	9	2	89	17	4	32	6	35	66	2	92	10	53	3	7	5	16	24	54	2	4	7	62	3	16	11	19	35	13	2	2	94	2
ABCB7	1669	1514	1806	1560	1619	1558	1641	1692	1899	2063	1796	1884	1723	1827	1896	1879	1763	1373	1356	1319	910	1835	2169	2029	1668	1740	2057	2046	1726	1760	1869	1756	1301	1765	2126	1773	1579	1758	1461	1690	1949	1844	1771	1525	1536	1970	2140	2044
ABCB8	2898	2940	3224	3251	3223	2912	2783	2844	2720	3443	3380	2899	3277	3058	2889	3162	3472	2757	2903	2984	1667	3587	3564	3312	2879	3571	3029	4199	2571	3008	2638	2806	1830	3223	3847	3176	2624	3774	2691	2879	3049	2873	2515	2299	1634	2794	2882	2941
ABCB9	60	60	77	84	76	75	66	73	66	56	87	63	79	79	52	80	94	76	78	72	65	59	65	72	43	58	36	58	69	55	69	60	80	60	68	70	63	82	78	72	89	64	93	41	62	78	83	64
ABCC1	7499	7007	7699	7260	6865	7021	7743	7287	7026	8169	7572	7348	7481	7355	7858	7499	8128	6235	6762	5752	5869	7988	8680	7906	6702	8717	7133	8180	6730	6437	7466	6956	5339	7260	7655	6718	6402	7899	6312	6337	8118	6564	6798	6403	5326	7409	7890	8040
ABCC10	4906	4693	6359	4546	4336	4160	4199	5060	4388	5700	10006	4725	5533	7590	4426	6516	5239	4967	5197	5860	3535	6386	8576	6155	5121	4627	4578	8642	4661	6239	4608	5376	3580	6446	10022	4825	3837	5184	4497	4598	4610	3604	3734	5671	2690	4750	6960	4790
ABCC11	0	16	0	0	0	6	0	7	0	3	5	6	0	11	8	0	6	0	3	22	10	12	6	3	9	81	8	10	7	6	10	4	14	23	8	5	0	33	7	8	39	30	22	9	23	17	14	10
ABCC2	42	54	91	27	38	38	37	25	64	41	72	36	55	74	56	76	56	32	36	24	23	52	101	56	34	32	41	52	62	55	36	27	31	38	73	41	42	47	40	33	65	40	27	22	28	28	49	52
ABCC3	634	685	694	537	643	691	689	695	859	799	596	736	555	718	552	764	802	576	760	670	773	586	535	815	419	754	461	535	626	525	784	569	589	615	566	645	575	760	475	560	719	676	502	498	851	762	520	490
ABCC5	315	316	361	244	415	253	314	239	343	372	322	408	383	304	417	326	402	341	435	307	315	349	454	468	332	531	285	531	331	361	350	297	393	358	428	417	283	485	235	326	368	328	249	236	331	297	286	301
ABCC9	15	14	19	10	17	8	22	17	27	23	18	9	21	16	9	17	26	9	38	8	15	16	24	10	20	15	29	22	35	6	18	15	21	16	20	21	20	25	14	22	23	35	29	8	22	23	8	26
ABCD1	1351	1166	1565	1425	1436	1411	1360	1626	1729	1470	1442	1152	1300	1454	1241	1737	1985	1078	1440	1440	1044	1365	1372	1300	922	1838	1271	1187	1518	1272	1545	1341	1201	1204	1186	1557	1453	1439	1473	1511	1713	1712	1508	1055	1563	1466	1444	1338
ABCD3	787	663	902	712	857	793	946	851	816	937	821	1009	870	736	938	915	939	733	584	628	274	911	902	1009	649	877	799	824	869	796	884	891	590	755	809	705	708	822	608	705	1057	865	773	645	665	944	934	1117
ABCD4	181	349	552	409	370	316	505	386	398	583	407	265	177	445	246	461	441	339	214	208	257	328	405	268	261	249	344	263	255	140	436	312	418	277	296	403	200	153	365	301	286	216	328	127	328	533	324	284
ABCD4-2	1162	948	823	796	860	1000	970	764	931	856	781	954	1363	759	1234	877	1066	1004	1336	1016	807	1135	871	1465	994	1264	857	1492	1068	1182	996	958	671	1001	1054	980	840	1320	658	933	1149	1127	1113	853	513	687	795	1145
ABCE1	2604	2428	2877	2724	2588	2732	2853	2911	2910	3485	2795	3407	2976	2911	3450	3402	2741	2510	2127	2036	1172	3252	3592	3586	2199	3206	3375	3093	2532	2668	3080	2874	2169	2836	2442	2791	2301	2856	2420	2567	3135	3040	2612	2265	2388	2957	3093	3761
ABCF1	2012	3975	4952	1979	1585	2205	3421	1534	2019	4134	1423	1675	1687	3438	2183	1743	1291	2189	2709	3537	190	4620	1979	1659	3510	1975	1139	1326	1527	472	928	3674	643	1990	1125	1738	1294	1630	1213	1018	3974	548	798	1441	852	1730	1660	2275
ABCF2	2196	2388	2741	2855	2833	2618	2669	2602	2899	2771	2349	2609	2524	2403	2899	2665	2672	2128	1837	2138	2194	2798	2536	2318	1960	2876	2980	2721	2111	2184	2425	2301	1659	2417	2228	2459	1966	2367	2289	2171	2599	2520	2503	1889	1891	2451	2326	2821
ABCF3	1970	1863	2178	2009	2251	2070	2147	1945	2316	2294	2032	2168	2192	2012	2334	2223	2223	1634	1600	1669	2061	2251	2329	2397	1705	2558	2217	2266	2003	1991	2213	2134	1592	2244	2052	2282	1935	2147	1908	1851	2170	2140	2262	1814	1894	2263	2208	2411
ABCG1	1199	916	1376	1204	1075	1212	1312	1334	1297	1234	1044	885	1404	1573	1080	1890	1478	644	1183	1041	966	1178	1440	863	822	1419	880	1128	1382	1025	1686	1226	1201	1165	757	1354	1894	1433	1808	1680	1544	1380	1431	1157	1707	1584	1711	1287
ABCG2	188	147	253	239	184	196	207	146	193	276	178	219	241	139	186	269	188	130	178	137	74	246	216	228	159	198	153	169	175	148	209	224	117	166	133	177	175	150	190	209	236	161	214	120	118	264	241	215
ABCG4	21	23	21	23	11	23	30	16	8	31	16	11	13	9	19	30	28	22	30	25	22	20	32	20	12	17	15	13	28	16	27	18	30	15	28	21	15	23	13	22	17	22	19	5	14	23	21	19
ABHD1	1334	1117	1299	1310	1422	1320	1369	1380	2267	1472	1206	1278	1722	1358	1792	1478	1710	1334	1575	1255	1676	1607	1276	1868	1163	1470	1290	1560	1372	1204	1288	1177	1556	1556	1446	1789	1284	1591	1086	1391	1332	1556	1454	702	1564	1331	1228	1387
ABHD10	518	501	548	555	531	469	539	501	555	604	577	543	490	550	557	662	575	453	371	478	257	517	707	626	370	650	482	620	551	470	548	488	378	455	529	496	464	575	513	507	607	550	568	400	398	510	664	547
ABHD11	150	168	170	216	227	238	144	155	164	129	127	125	120	197	173	153	189	143	135	92	106	138	166	125	68	176	171	134	142	154	151	101	94	124	89	120	144	182	163	149	169	156	207	98	60	143	113	169
ABHD12	1785	1132	876	2238	1378	1699	1696	657	31	2149	1627	639	1408	1493	1613	2543	2992	2233	1223	439	173	1944	402	697	1092	3010	1530	504	1773	1449	1892	1503	2104	563	1321	517	262	1632	49	1722	1675	1863	1494	1334	21	2844	1259	1503
ABHD12B	21	37	27	13	18	23	19	29	28	24	15	33	16	27	26	32	35	19	23	23	14	34	44	30	23	45	24	28	32	27	29	19	36	18	32	21	28	31	18	20	42	21	19	21	40	20	29	16
ABHD13	1894	1766	1999	1694	1773	1843	2090	1950	1883	2358	1814	2302	2029	1962	2261	2296	2018	1771	1806	1558	491	2077	2339	2641	2294	2191	2510	2643	1936	2260	2320	2162	1588	2175	2202	2055	1924	2244	1736	1780	2615	2213	2038	2114	2110	2292	2366	2707
ABHD14A	225	183	232	207	172	188	183	168	163	188	197	165	197	157	156	207	210	153	154	228	93	174	188	165	119	153	127	163	199	178	163	165	127	146	196	174	165	196	123	175	165	192	224	127	114	173	212	139
ABHD14B	2280	872	841	1221	2412	1283	1271	456	2162	1252	2075	2167	1273	884	1536	1116	2727	1904	819	1471	1434	1996	1495	1352	802	706	1604	1921	2205	1534	1346	2011	1535	377	609	1220	804	2476	1219	1753	2380	2039	1887	1289	1321	2491	1653	1482
ABHD15	67	90	98	79	90	125	77	82	46	70	47	29	109	83	79	82	105	119	90	67	43	59	88	50	124	110	90	112	56	114	65	84	60	50	97	78	83	125	88	73	83	103	91	41	87	72	74	274
ABHD16A	1361	1003	1212	1625	533	1374	542	632	1809	491	1498	1553	1417	246	2085	1590	1613	1191	218	1265	1557	503	302	1620	802	1594	379	830	499	519	2096	566	1349	1243	271	363	354	1618	307	257	2041	304	1901	925	1483	1322	1968	1472
ABHD16B	29	19	12	33	45	19	15	17	11	19	7	35	5	18	13	14	7	50	79	27	10	6	9	26	15	18	7	33	20	17	6	12	6	21	18	10	13	24	2	26	29	24	11	21	6	18	14	2
ABHD17A	4162	3993	4626	4971	4856	4510	4653	4523	4385	4707	4269	3898	4055	4297	4069	4329	5236	4081	4080	4157	2410	5060	4405	4294	3683	4516	3951	4382	4015	3968	4110	4188	3045	4158	4280	4036	3613	4306	3581	3838	4737	3957	4306	3206	3076	3906	4210	4385
ABHD17B	535	420	535	482	470	450	555	506	618	608	416	581	529	389	481	574	518	366	428	359	236	498	487	599	521	574	510	439	432	441	544	393	367	518	399	511	441	497	391	419	606	578	508	391	413	554	528	634
ABHD17C	22	45	36	34	41	37	49	46	51	36	14	42	31	53	40	40	30	33	36	38	39	23	44	27	69	36	23	52	30	90	20	68	43	32	28	46	24	33	37	39	22	38	39	24	56	27	28	30
ABHD18	32	37	3	6	10	7	65	130	13	6	7	102	10	12	6	21	9	10	8	13	0	0	34	19	6	19	4	17	7	2	139	3	5	29	0	15	20	2	114	91	7	4	1	6	3	12	31	5
ABHD2	11982	10468	12170	13045	13036	13650	15872	13769	16999	17128	10373	16764	10995	12052	11857	15524	14355	10782	15751	12623	12245	12620	11801	18264	9152	13591	11799	15616	13963	11184	14647	15096	15173	14761	10952	16239	12313	11793	8394	11877	13760	13544	9283	9914	20453	15176	12798	13255
ABHD3	1540	1372	1583	1423	1456	1401	1351	1535	1498	1785	1602	1705	1508	1551	1711	1767	1479	1234	965	1293	909	1624	1809	1796	1700	1529	1997	1942	1409	1541	1618	1461	888	1485	1853	1529	1328	1469	1407	1307	1838	1531	1608	1630	1306	1710	1675	1807
ABHD4	3103	2562	2713	2633	2002	2427	3034	2658	2921	3322	3429	2364	3031	2527	2480	2824	2334	2444	2769	2469	2685	3377	3361	2748	2466	3339	1954	2837	2086	2548	3022	2546	2610	3281	3756	2532	2587	2715	2135	2397	2395	2384	2906	1937	2474	3122	3541	2555
ABHD5	361	392	442	499	417	423	443	409	520	645	474	564	469	383	477	489	492	460	418	430	375	558	609	703	522	441	507	618	499	507	566	489	453	605	577	648	511	521	335	466	497	571	457	365	561	592	581	603
ABHD6	491	422	437	458	496	489	441	509	624	473	318	541	399	440	418	386	490	342	378	407	373	544	388	532	432	545	391	441	430	363	410	473	399	522	382	521	463	474	359	449	517	547	482	313	511	504	483	488
ABHD8	1382	1428	1551	1663	1557	1529	1404	1558	1646	1639	1376	1416	1563	1394	1388	1585	1666	1261	1360	1494	1070	1537	1363	1506	1246	1908	1337	1476	1384	1425	1458	1320	1105	1504	1468	1528	1303	1603	1131	1241	1589	1695	1573	1079	1347	1485	1483	1424
ABI1	5058	4966	5582	5147	5043	5238	5527	6001	5959	6379	5103	6196	5088	5351	6267	6236	5588	4584	4008	4153	2552	5633	5692	6511	5132	6344	7171	5580	5365	5216	5649	5545	3887	5484	5193	5813	5234	5607	5000	5042	6780	6081	5254	5046	5581	6148	6728	6315
ABI2	1086	849	881	925	652	807	991	686	679	1227	661	988	1050	722	963	1048	1052	784	895	547	436	1246	903	1186	776	871	737	967	816	657	902	667	757	919	815	844	641	776	589	681	834	622	673	462	690	905	735	729
ABI3	152	268	391	365	451	1142	222	864	245	119	74	55	146	105	251	277	229	276	626	61	184	363	181	155	141	235	198	38	144	100	136	642	31	341	207	296	235	190	343	122	313	202	149	190	205	95	207	474
ABI3BP	11	4	7	5	10	4	11	0	3	8	6	9	19	10	9	21	5	5	5	8	0	14	11	7	19	9	5	10	13	10	9	46	6	15	22	7	13	17	3	8	11	21	15	9	8	10	10	11
ABL1	1872	1720	2104	2071	1863	1955	2068	2054	1931	2015	1646	1912	1744	1689	1917	1911	2135	1448	1699	1402	1110	1919	2033	1807	1406	2169	1545	1543	1592	1463	1782	1655	1498	1695	1365	1775	1707	1683	1784	1577	1887	1810	1405	1364	1516	1977	1940	2066
ABL2	1426	1227	1430	1173	1182	1341	1488	1409	1301	1728	1466	1580	1261	1468	1610	1593	1382	1204	1279	1042	896	1577	1762	1654	1452	1590	1567	1676	1356	1467	1550	1407	1231	1546	1472	1546	1339	1495	1182	1256	1624	1331	873	1262	1272	1645	1703	1446
ABLIM1	27744	22787	27518	27014	22023	23415	29873	20493	23855	27716	24417	24854	26426	23488	26602	26722	23569	22971	22451	14752	15450	28788	27510	26646	23036	28446	26552	32293	21387	21665	27274	20642	20953	23363	25591	21753	21925	23728	21268	23394	26989	24081	21068	18104	20482	23701	26600	25171
ABLIM2	110	63	151	97	117	96	90	172	82	124	211	109	99	234	64	168	126	89	78	139	72	179	176	92	71	62	71	117	117	126	102	178	76	141	196	78	111	82	149	116	154	76	110	146	47	144	203	76
ABLIM3	21	25	25	16	32	18	26	20	21	25	43	42	17	46	32	30	25	39	9	24	24	38	42	25	35	34	33	49	36	23	29	27	24	21	26	11	23	30	25	25	28	28	43	20	12	37	31	35
ABO	126	84	69	77	79	89	93	73	208	184	136	328	120	134	89	91	96	72	115	119	136	166	108	303	79	146	105	57	83	105	100	58	97	264	116	289	183	129	50	68	117	115	54	66	225	235	143	182
ABR	11397	11409	11891	13223	12570	12513	13466	12647	12357	13838	8942	13830	11056	9175	12315	11321	12682	10281	10056	9622	9354	12972	10914	13905	11296	13687	12217	12362	10837	10248	11768	11229	8146	11249	9968	13611	10204	11951	9104	10015	12290	12600	10328	8990	11397	13641	11026	17082
ABRACL	1709	1892	1695	1751	1729	1955	1784	1867	1932	2511	1678	1539	2173	2264	1958	1801	1941	2225	1798	1659	1249	2314	2136	2002	2040	2190	1948	2675	1976	2994	2102	2171	1883	2190	1790	1495	1724	2179	1443	1798	2470	2468	1932	1908	1608	2156	1742	2346
ABRAXAS1	126	57	203	141	65	113	35	235	87	55	88	32	87	200	95	169	58	53	110	71	61	190	151	103	57	102	131	86	157	47	98	48	148	117	72	134	166	58	45	43	128	52	35	53	38	34	35	142
ABRAXAS2	1117	1080	1158	1138	1128	1050	1219	1215	1450	1458	1170	1362	1139	1122	1275	1404	1265	986	950	1048	663	1191	1310	1497	1160	1377	1359	1346	1096	1196	1173	1222	889	1271	1197	1317	1171	1323	1063	1086	1434	1217	1111	1090	1333	1353	1411	1353
ABT1	804	672	879	690	772	838	942	755	903	889	810	874	797	795	1011	927	859	718	722	655	574	897	995	930	646	962	1035	883	787	798	882	794	643	860	791	858	736	849	785	689	1023	894	863	693	857	795	942	1070
ABTB1	7087	6414	11377	7932	10674	9502	9621	8247	7566	12451	10391	6399	6325	9204	7377	10422	10632	10330	12248	9664	6130	10517	12843	7759	8238	11303	6992	10240	8612	7743	10113	9048	7708	12398	17271	7950	4915	10940	7996	7380	9793	8626	11713	6409	7251	6904	11642	7411
ABTB2	597	371	570	644	494	527	667	455	676	552	398	451	583	367	535	476	561	415	493	358	377	560	452	439	633	543	606	596	397	375	508	489	390	444	434	429	558	428	389	498	463	468	499	298	430	576	547	562
ACAA1	2486	2543	2793	2950	2790	2602	2629	2804	3374	2897	2646	2828	2567	2613	2438	3124	2848	2180	2110	2771	2764	2900	2647	2975	2120	3006	2804	2813	2498	2586	2572	2791	1920	2740	2496	3073	2433	2682	2258	2405	2815	2764	3086	2396	2499	2773	3089	3154
ACAA2	1136	1070	1202	760	1228	1167	1242	1275	1577	1486	1079	1379	1069	1168	1226	1309	1295	1016	804	1008	1176	1144	1312	1464	842	1280	1216	593	1098	1072	1238	1282	840	1098	1004	1235	1028	1175	992	641	1408	1398	1366	921	1157	1405	1282	1421
ACACA	1344	1458	1601	1405	1171	1709	1672	1345	1579	1389	1253	1516	1431	1526	1848	1778	1242	1514	1299	881	1511	1554	1484	1851	1359	1815	1919	1461	1164	1543	1746	1206	1310	1415	1200	1525	1350	1716	1404	1215	1519	1643	1377	1155	1565	1554	1289	2009
ACACB	51	5	0	34	23	18	30	16	0	25	5	8	27	36	0	6	29	13	22	16	17	22	11	8	41	0	4	56	25	20	36	29	7	25	6	6	30	0	7	33	42	13	18	15	13	14	8	6
ACAD10	560	60	583	627	32	384	461	507	427	420	465	257	427	358	365	383	397	327	177	309	145	592	154	312	566	380	385	400	154	363	686	230	108	362	357	386	482	372	442	463	196	473	142	349	387	356	375	304
ACAD11	660	550	632	591	513	617	718	740	703	777	606	785	647	595	814	693	643	508	537	483	370	635	801	702	510	713	674	501	562	517	760	602	395	562	476	594	686	588	572	517	691	666	583	569	648	711	734	857
ACAD8	47	39	31	14	6	80	5	10	15	14	7	50	48	25	57	66	60	22	10	13	84	14	38	87	37	49	20	9	12	22	10	18	13	30	17	163	24	53	46	7	6	53	27	4	28	12	15	37
ACAD9	1518	1266	1891	1667	1487	1466	1639	1134	1419	1618	1337	1198	1592	1350	1377	1827	1609	1666	1663	1304	1308	1795	1820	1715	1524	1542	1640	2260	1246	1467	1415	1244	1332	1532	1695	1250	1166	1430	1297	1245	1451	1371	1471	855	885	1181	1332	1461
ACADM	1119	1065	1182	1144	1197	1190	1297	1313	1433	1509	1028	1453	1274	1246	1472	1655	1302	1011	927	926	445	1416	1419	1667	1193	1330	1745	1553	1125	1232	1436	1329	782	1312	1123	1339	986	1159	1085	1213	1490	1518	1236	1079	1206	1451	1518	1830
ACADS	686	768	1157	960	981	751	739	1062	1133	916	811	745	832	739	931	970	928	612	595	832	748	857	1061	679	569	1179	1029	882	742	758	680	828	632	786	819	846	646	1052	829	847	838	767	1003	771	593	789	958	916
ACADSB	413	298	292	337	343	300	231	284	807	303	103	446	400	184	252	776	397	33	327	484	293	307	185	248	204	810	317	326	9	93	148	174	254	191	32	302	364	366	345	294	239	889	214	457	258	191	484	324
ACADVL	4697	4736	5511	5421	5414	4967	5180	5368	5699	5749	4899	6062	5279	4953	5302	5646	5534	4163	4179	4967	5547	5097	5657	5872	4538	5994	5723	5548	4719	5319	4975	4915	3423	5234	5086	5721	4435	5628	4145	4284	5726	5631	5441	4511	4630	5457	5188	6668
ACAN	53	11	54	36	0	8	10	0	0	77	12	20	28	0	10	44	0	9	13	0	0	60	21	28	22	9	21	23	3	10	24	0	0	53	33	26	57	9	49	30	10	0	18	0	5	86	82	22
ACAP1	10398	9596	11340	10463	10407	10188	10481	9079	9919	11775	11088	9353	11509	11400	10181	11979	12089	10162	10441	10054	9908	12412	12103	11382	10321	11717	9883	12672	10541	10901	11748	10070	8359	10588	12640	9859	8623	11385	8937	8975	12847	10389	12717	8358	7129	10656	10890	11223
ACAP2	5395	4767	5369	4259	4642	5064	5619	5792	5787	7382	5339	6379	5658	5263	6553	6375	5802	4700	4631	3837	1660	5991	6882	7383	5978	5952	7152	6977	5666	5590	6579	5642	4571	5647	6244	5926	5243	6014	4526	5201	6973	6365	4054	5429	6255	6795	7245	7773
ACAP3	2492	2310	2707	2541	2321	2260	2335	2287	2043	2635	3043	1805	2750	2543	2110	2595	2669	2382	2620	2414	1693	2997	3047	2490	2288	2465	1938	3051	2216	2215	2307	2338	1835	2564	3185	1966	1760	2549	2001	2006	2405	1878	2266	1696	1453	2149	2400	2029
ACAT1	1162	1177	1202	1354	1173	1175	1450	1147	1234	1428	1159	1085	1227	1046	1190	1186	1294	983	1132	950	807	1197	1383	1361	811	1206	1000	970	1115	988	1467	1188	820	1066	1058	987	978	1079	930	995	1268	1212	1523	766	982	1236	1275	1265
ACAT2	1189	1277	1225	1385	1236	1244	1222	1346	1416	1426	1368	1399	1121	1338	1296	1205	1220	1200	955	1022	1292	1345	1328	1549	996	1408	1980	1257	1130	1148	1382	1290	940	1140	1211	1119	969	1208	1038	1043	1645	1346	1358	1305	1023	1361	1470	1863
ACBD3	2412	2002	2532	2154	2126	2305	2557	2542	2320	2828	2322	2506	2398	2295	2932	2635	2454	2082	2162	1857	1319	2639	3099	2959	2291	2800	2988	2747	2140	2280	2477	2541	1780	2525	2486	2291	2055	2411	2139	2054	2699	2396	2136	2127	2248	2654	2759	2946
ACBD4	246	289	386	340	316	313	323	287	291	315	279	252	300	267	290	355	370	242	318	269	206	252	293	271	217	424	278	264	321	312	328	282	244	241	317	302	256	354	286	319	392	341	434	239	239	295	352	457
ACBD5	1320	1220	1309	1225	1193	1225	1430	1367	1484	1697	1246	1512	1376	1333	1640	1586	1540	1183	1130	1026	666	1486	1642	1519	1315	1642	1340	1389	1346	1364	1545	1443	1155	1395	1309	1409	1243	1401	1225	1262	1771	1415	1308	1188	1335	1596	1570	1686
ACBD6	246	192	274	330	246	176	258	238	220	299	252	225	233	203	233	243	240	145	130	146	151	279	268	242	159	234	246	193	208	143	176	205	161	192	208	180	182	215	216	191	307	193	226	145	147	266	267	232
ACCS	32	34	33	59	57	47	31	31	36	39	36	29	20	24	27	29	11	31	47	45	15	33	53	37	18	30	23	17	4	26	44	24	29	27	32	27	28	58	57	21	34	31	51	37	28	34	55	14
ACD	937	823	945	1008	888	838	989	869	868	941	833	896	903	807	778	920	975	923	838	773	589	1001	846	955	518	879	666	756	778	718	809	932	694	783	882	812	759	901	761	822	893	838	1039	619	614	933	945	939
ACE	176	129	224	80	70	96	70	121	629	142	207	197	137	81	181	176	56	76	75	108	304	108	244	237	79	361	235	113	38	101	53	57	269	306	263	263	153	180	71	63	68	155	104	64	1007	145	217	186
ACE2	15	7	15	19	17	10	6	15	14	16	16	14	21	15	8	13	20	8	14	9	13	10	23	14	4	11	7	11	21	13	19	9	15	15	4	25	19	14	14	15	10	8	9	7	13	12	24	17
ACER2	426	561	353	540	549	506	536	653	550	620	333	438	633	508	732	466	643	660	719	592	414	576	519	600	973	711	521	966	456	738	517	707	470	528	440	786	553	640	366	550	588	589	407	412	675	637	372	1382
ACER3	144	145	127	164	159	156	146	207	250	254	177	270	163	144	124	158	185	97	116	132	80	152	192	247	104	154	169	108	146	135	114	122	137	152	127	199	169	146	77	85	154	144	91	109	245	256	156	186
ACHE	14	32	17	59	18	13	13	61	60	16	72	111	16	22	42	11	21	18	25	72	56	17	55	180	23	46	20	102	23	35	18	81	71	34	120	124	11	24	14	81	19	28	30	67	88	12	91	75
ACIN1	19653	18574	22078	19173	19086	18910	20369	18269	19563	23713	23016	18221	22665	20713	21001	23332	21734	19727	20998	17799	18588	25385	26540	24325	23343	25218	23261	30733	19780	21360	20388	19395	17283	24029	28309	19449	16951	23301	16608	17550	22343	19726	19503	16671	17036	20619	21965	21171
ACKR2	8	17	9	4	13	8	4	18	10	8	23	20	17	19	17	23	21	7	6	11	12	5	19	15	0	20	10	16	15	20	9	10	6	7	8	12	10	8	11	8	14	10	5	8	8	8	12	4
ACKR3	150	112	157	169	124	189	214	133	142	136	126	146	173	116	121	121	160	154	143	105	91	103	100	133	94	110	158	96	103	140	158	127	112	127	87	159	133	110	96	111	128	158	152	65	96	149	130	100
ACKR4	20	8	17	9	14	8	20	6	13	11	12	7	16	8	12	11	7	9	9	13	3	11	11	11	13	9	18	3	10	17	7	23	9	12	11	16	5	23	12	10	13	16	12	17	13	11	20	19
ACLY	2624	545	1260	1197	2400	3684	2854	1166	2352	1976	2486	1935	1314	320	1437	1062	963	1240	1177	426	275	470	1775	647	350	2049	586	511	3211	3154	960	1642	978	651	477	3220	1730	2665	1406	1037	948	1695	4199	1959	1585	1875	1201	3079
ACO1	1157	962	918	996	945	1166	985	1089	1043	1146	876	1636	805	798	815	824	1016	862	736	933	905	835	901	1386	655	971	789	906	923	1006	959	965	697	889	729	1178	853	948	534	821	932	1081	898	775	1030	1116	1029	970
ACO2	5020	5284	5894	5855	6362	5505	5139	6108	6204	6050	4951	6200	5253	4928	5715	5790	6108	4232	3598	4674	3918	5739	5770	5784	3943	6705	6298	4517	4916	4824	4790	5620	3290	5486	4103	5973	5074	5890	5278	4637	6205	5593	4911	4961	4151	6003	5562	6690
ACOD1	1980	2250	2315	1802	2327	2123	2749	2878	3311	3689	2359	3009	1934	2313	2251	3974	2457	1810	3195	3200	2436	2377	2716	3335	1780	2982	4240	5271	2893	2771	2559	2905	2752	3355	3925	3378	2134	2680	1594	2895	2880	3253	2232	2384	5392	3085	4057	2330
ACOT11	9	10	11	8	15	19	9	15	8	14	11	11	8	15	9	9	11	10	0	11	8	7	0	7	10	22	8	7	6	11	12	13	12	0	19	0	8	8	11	8	9	7	4	4	6	6	7	9
ACOT13	996	916	1109	1112	1101	977	1182	1044	1046	1177	946	1071	1041	966	1136	1215	1008	841	786	768	476	1111	1085	1072	838	1169	1249	1051	1005	1076	1142	932	723	1039	845	955	913	987	875	1027	1307	1083	1208	969	865	1141	1171	1168
ACOT2	183	183	172	200	257	226	240	173	143	245	215	201	151	209	206	173	250	180	195	164	128	247	236	184	148	233	184	204	214	231	201	159	122	191	187	162	135	212	182	160	237	197	233	169	147	229	236	167
ACOT4	27	35	37	21	27	23	18	17	13	15	17	15	20	17	19	17	20	16	16	17	21	11	37	16	22	23	14	18	22	16	31	20	10	10	18	14	32	13	13	21	26	15	16	21	8	31	26	12
ACOT6	12	13	18	0	8	0	13	7	0	9	11	2	9	8	10	13	0	0	20	7	7	0	8	0	8	10	0	8	0	0	9	6	0	10	0	5	0	7	0	0	0	14	8	6	0	0	8	0
ACOT7	1198	1111	1044	1691	1432	1394	1174	1063	1260	1432	899	1519	1078	1008	956	922	1485	1216	860	1189	916	1276	841	1511	1183	909	1557	1440	1273	1039	1086	953	728	979	1020	1114	808	1098	700	867	1203	1282	1164	697	801	1025	857	1065
ACOT8	673	718	937	811	831	793	741	577	681	764	724	766	879	666	779	957	834	684	719	650	706	784	794	874	541	868	774	681	711	756	729	686	473	667	768	804	685	767	669	657	742	804	948	538	551	747	779	989
ACOT9	598	519	462	920	1335	987	406	337	365	608	867	470	522	218	786	344	1194	556	317	727	339	471	477	801	462	577	806	195	577	365	805	830	62	339	407	606	476	786	855	551	419	1130	1221	463	109	1112	234	1103
ACOX1	4393	3563	4396	3927	4652	4670	4388	5102	5341	5337	4176	5313	4797	4703	4419	5263	5326	4047	4014	3871	2871	4683	5314	5717	4824	5119	5181	5854	4720	4537	4535	4458	3916	4767	4648	5196	4929	4222	3763	4320	5852	5472	3522	4081	5581	5347	5484	5583
ACOX3	4042	3628	2933	2622	2518	3592	4970	4323	2691	4725	4147	2344	4643	4118	4002	2726	3086	3876	5914	4884	2471	5578	5018	3290	4638	4460	2969	4720	2591	4312	4914	4917	2520	4850	6170	2646	3057	4660	2285	2492	2843	3327	4557	3556	1842	3502	4058	2840
ACOXL	147	161	76	133	210	243	69	141	131	357	168	149	88	147	258	33	245	190	73	44	33	202	83	248	63	115	138	136	248	65	169	153	104	147	70	81	124	81	98	61	44	41	71	41	61	217	155	109
ACP1	1886	1752	1815	1905	1879	1753	1918	1735	1943	1693	1728	1798	2041	1635	1849	1966	2060	1476	1433	1368	1224	1683	2049	1985	1608	2158	1872	1963	1724	1510	1805	1672	1374	1536	1780	1696	1591	1837	1500	1617	1925	1622	1773	1255	1444	1587	1906	2254
ACP2	3718	2994	3296	2954	3491	3781	3621	3713	4226	3873	3074	4754	3674	3205	3434	3672	4443	3081	3519	3123	3618	3421	3528	5337	2835	4376	3621	2884	3623	3623	3849	2918	2756	3592	2805	5162	3889	3667	2706	2740	4008	4241	3233	2627	4480	3815	3482	4454
ACP4	27	43	24	45	54	27	34	48	44	31	28	40	30	39	45	39	45	20	38	45	13	49	32	40	11	50	33	24	41	27	42	55	20	28	33	48	24	39	31	33	39	27	39	39	34	26	33	39
ACP5	5900	5042	5974	5904	5305	4737	5983	5247	5460	6182	6543	4982	5419	5627	4999	5791	5927	4323	4658	4952	3466	6745	6222	4889	4532	6527	4103	5805	4600	4495	5637	5325	3659	6348	6666	5025	5156	5273	5006	4956	5568	4046	6797	4439	2998	5723	6765	4194
ACP6	374	348	407	316	284	325	383	320	380	398	308	326	394	346	349	449	319	324	414	292	319	430	420	406	316	465	354	355	343	346	374	285	326	321	430	319	287	409	302	274	389	322	426	244	242	335	364	381
ACRBP	430	234	198	341	220	231	204	279	256	176	158	238	289	118	200	214	368	245	211	264	190	128	135	252	248	300	112	230	242	210	189	203	197	214	145	245	351	184	130	190	185	213	188	133	307	163	143	122
ACSF2	2065	1762	2022	2029	1772	2216	2378	1585	2160	2088	1723	1425	1975	1495	1763	1870	1981	1918	1874	1516	2213	1899	2152	1516	1825	2388	2084	2022	1672	2004	2294	1765	1790	2035	2092	1633	2039	1910	1777	1683	2222	2343	2649	1263	1841	2111	2270	2055
ACSF3	942	810	1039	943	841	932	888	943	871	991	1171	735	1018	998	946	1040	1075	742	971	842	580	1039	1119	884	787	1144	814	1205	812	853	830	853	765	980	1070	780	860	1088	821	872	937	873	830	767	608	958	972	839
ACSL1	1223	1072	1283	1102	1171	1234	1353	1179	1304	1386	1090	1428	1186	1063	1143	1321	1370	1049	1066	1047	1088	1163	1307	1475	992	1315	1341	1277	1084	1022	1365	1062	902	1194	1156	1339	984	1123	1011	1017	1184	1204	1080	848	1071	1251	1214	1593
ACSL3	784	709	641	675	603	739	771	707	586	759	745	722	773	770	878	845	934	716	729	608	296	675	843	881	677	863	1007	924	912	965	1097	799	520	733	849	699	789	871	648	747	1058	1078	817	851	805	975	1077	924
ACSL4	3640	3290	3876	3266	3806	3836	4348	4341	5095	4503	3407	4388	3952	3812	4693	4957	4252	3233	3133	2989	1764	3903	4604	4570	3094	5112	5920	3683	4010	3684	4409	4102	2997	3799	3349	4089	3699	4040	3386	3485	5143	4892	3331	3550	5346	4701	4745	6221
ACSL5	4792	5273	5345	5711	5995	5381	5132	6567	6755	6400	4748	6717	5283	5453	6327	5752	6196	4349	3910	4837	5284	4736	5857	6433	4869	6455	7512	5052	5255	5519	5005	5342	3675	5390	4078	6498	4829	5961	4451	4640	5937	6510	5157	4555	5754	5865	5233	8282
ACSL6	2652	1769	2123	2368	3006	2690	2848	2892	4724	3112	2973	4732	2776	2713	2393	2919	3822	2075	3296	2399	2382	2061	3231	5397	1906	2190	1772	2766	3321	2570	2863	2514	3826	2744	2561	5006	3499	2130	1470	2624	2852	3373	1607	1675	5592	3427	3524	3726
ACSM3	15	20	16	15	16	10	16	13	28	132	19	16	13	20	20	38	32	15	116	48	8	18	22	18	29	17	20	27	22	46	16	15	40	25	39	15	20	83	104	13	16	18	12	77	5	8	26	30
ACSS1	4875	5008	5357	5259	4734	4980	5077	4931	4806	5626	6038	5177	5196	5362	5373	5743	5349	4729	4570	4691	4357	5961	7064	5701	4360	5660	5034	6882	5218	4968	5736	5307	3357	5429	5738	4857	3890	5213	4266	4831	5730	4957	5698	4516	3565	5851	5800	6103
ACSS2	1538	1410	1502	1732	1560	1547	1607	1578	1753	1884	1441	1932	1496	1512	1437	1578	1974	1443	1370	1486	1696	1598	1546	2078	1249	1783	1565	1898	1640	1636	1722	1408	1340	1673	1519	1771	1299	1689	1230	1362	1920	1784	1623	1185	1621	1734	1629	1966
ACSS3	3879	3600	2710	2899	2052	3167	4275	2459	2667	4053	2170	4007	4297	2092	4361	3046	2670	3415	3982	2109	1583	3742	2859	4824	2816	4326	1882	4273	2449	3649	4017	2291	2834	3613	2138	3740	2796	3792	1766	3045	2560	3236	2268	1679	2423	3273	2047	3162
ACTA2	75	213	110	131	81	116	121	122	136	101	65	78	96	104	93	198	68	96	126	82	103	74	84	115	113	120	213	223	78	102	116	108	127	108	177	139	85	141	91	136	104	137	155	83	107	68	156	94
ACTB	7637	204090	234183	263529	234615	237271	215938	242278	223257	237389	186437	117194	189901	200778	207440	214837	242320	190468	151122	201909	140378	229387	157792	216299	151611	252981	247938	186960	189975	187074	215972	24749	134811	226274	167204	212623	190210	207471	195619	175401	216308	234520	90590	188229	197558	243344	213564	275615
ACTG1	78803	78001	96477	107420	93050	98578	94607	95913	84090	87821	70207	90097	76962	72244	77631	84706	74387	78023	67215	79185	63649	84560	76983	81875	52413	91981	95710	65856	70102	67766	86961	81026	54967	77224	54757	74508	67535	71861	75357	63871	91219	91349	92407	66731	65843	88225	71823	120305
ACTG2	18	13	17	15	6	8	16	0	16	15	10	8	7	3	10	14	9	12	0	6	11	14	0	6	7	11	7	16	0	6	7	9	8	6	3	7	11	5	8	4	5	25	7	1	5	8	6	13
ACTL6A	844	816	992	811	865	883	866	931	971	1048	728	945	902	857	1069	1019	914	838	606	724	736	939	1010	935	674	1086	1230	806	817	915	926	880	540	783	755	869	774	901	827	748	1079	1047	841	795	734	954	923	1168
ACTL8	38	44	14	16	42	17	39	16	21	16	19	38	24	20	45	15	44	17	17	23	10	11	8	21	17	19	5	22	17	12	20	12	6	8	0	40	23	8	9	11	22	6	21	8	4	5	3	10
ACTN1	10503	7308	7526	7720	7383	9415	11704	6013	8210	8975	5734	9434	9236	5402	7658	7514	7388	7355	7457	5085	6611	8793	6656	8948	6144	8131	5907	5675	6096	6383	9336	5621	6565	7600	5781	8168	7333	6619	5437	5420	6898	8412	7823	3833	6618	7702	7165	7832
ACTN3	66	86	105	89	88	123	95	67	91	83	44	74	154	75	81	88	97	89	50	66	53	84	75	68	68	113	134	68	62	60	61	72	38	52	42	58	46	54	78	57	103	100	82	58	55	72	56	142
ACTN4	17931	16499	21690	22278	19945	21428	23524	19681	20577	22533	13406	19147	17161	16307	16902	21332	20817	16764	17467	16030	13058	21428	16164	18733	15254	19782	21041	17895	17044	16493	20550	17390	14973	19621	14334	18824	16941	17130	17145	16117	19921	19625	16449	13508	18037	21458	17088	23859
ACTR10	1527	1363	1690	1398	1364	1358	1484	1487	1875	1857	1474	1658	1601	1521	1671	1965	1644	1265	1405	1363	975	1579	1658	1893	1466	1809	1709	1822	1529	1416	1755	1633	1636	1529	1635	1513	1503	1713	1437	1401	1762	1751	1696	1352	1858	1723	1912	2029
ACTR1A	4929	4812	5562	5456	5330	5411	5144	5337	6076	5910	4887	6022	4988	4811	5295	5378	5354	4674	3995	4492	4911	5858	5514	5944	4595	5757	5944	5253	4413	4587	4695	5004	3717	5199	5374	5495	4275	5489	4328	4189	5375	5169	4826	3945	4797	5304	5132	6593
ACTR1B	1051	875	1056	985	939	906	1046	839	910	1028	991	719	1107	737	917	1133	1134	946	1116	933	1004	1177	1164	1095	976	1018	739	1129	905	766	1114	936	910	995	1268	866	912	966	833	801	965	846	1130	669	663	854	1071	991
ACTR2	7107	10321	17599	16044	14103	11988	15987	17017	17612	19716	15461	17836	15244	14616	9261	17607	15690	13029	10848	3447	4491	14610	16536	5925	13527	17700	21051	11064	15888	13486	9300	16327	7320	16309	12063	15526	14426	11473	13012	12878	20879	17816	16191	16348	17567	17762	17822	25379
ACTR3	15667	15385	18118	17022	17006	16922	18528	19020	20407	21163	16256	21732	16790	15776	19014	20424	18281	13675	13017	13967	8134	16656	19391	21452	13700	19415	21962	16216	16824	16599	18944	17063	12508	16784	14302	18394	15229	16341	14638	14679	20921	20375	17686	15221	19244	20381	20096	27438
ACTR3B	1870	1605	1761	2026	1795	1494	1816	1463	1726	2072	1741	1326	2021	1934	1640	1860	2349	1627	2085	1644	1106	2456	2101	2025	1720	1960	1408	2231	1834	1587	1676	1740	1568	2039	2170	1611	1472	1979	1377	1868	1997	1456	1522	1246	1164	1686	1817	1578
ACTR5	1458	1315	1603	1651	1532	1472	1644	1364	1484	1779	1708	1386	1580	1652	1529	1634	1656	1473	1636	1344	1446	1920	2102	1876	1640	1856	1921	2145	1616	1742	1877	1609	1352	1793	2121	1407	1316	1754	1359	1439	1803	1581	1977	1389	1280	1783	1818	1730
ACTR6	547	588	640	553	585	554	630	685	727	887	677	708	635	612	727	777	658	499	430	547	150	568	817	767	457	673	640	558	745	702	747	806	459	621	609	595	549	618	600	573	861	790	733	694	628	785	807	884
ACTR8	1003	989	1152	1240	1049	998	1141	1066	1269	1279	1109	1272	1115	1023	1228	1172	1111	922	952	1001	1025	1199	1257	1627	1041	1155	1302	1309	1022	1067	1150	1131	963	1163	1210	1154	993	1191	1019	1023	1226	1054	1243	960	972	1240	1308	1426
ACTRT3	59	59	89	71	54	54	79	73	83	64	62	66	48	37	80	90	51	49	83	65	49	64	66	74	25	93	78	68	79	48	46	70	56	64	74	72	44	81	70	51	52	65	72	51	61	79	95	70
ACVR1	127	120	141	152	176	160	162	213	230	222	142	278	128	128	150	131	196	166	180	214	149	153	191	295	137	164	181	145	143	196	177	156	129	201	140	241	149	219	79	132	129	192	150	188	229	200	149	179
ACVR1B	1517	1266	1724	2397	2013	1758	1782	2342	2767	2208	1694	2161	1479	1924	1585	2398	2317	1522	1742	2213	1770	1913	1855	2590	1516	2034	2395	2709	2051	1929	1890	2177	1649	2658	1850	3133	2002	2033	1446	1980	2172	2030	1354	1744	2651	2160	2451	2444
ACVR2A	163	161	219	171	144	209	213	174	147	274	172	201	205	202	204	290	208	172	230	154	68	211	198	270	170	152	210	231	203	258	275	156	133	231	248	177	128	182	183	168	212	180	147	142	171	213	205	167
ACVR2B	237	302	313	231	258	324	275	422	415	456	333	555	322	271	257	301	414	314	410	407	334	276	427	626	309	348	282	463	350	506	287	299	411	512	565	532	477	356	184	279	345	457	181	316	701	485	432	322
ACVRL1	1210	1006	1128	1084	1729	1319	1175	1646	2498	1999	1205	2377	1146	1281	1486	1055	1617	1029	1056	1213	1230	1606	1162	2384	1137	1485	2375	1435	1174	1257	882	877	1063	2215	1419	2067	1440	1426	761	955	1342	1764	952	954	2801	1736	1251	1195
ACY1	118	106	171	149	157	124	98	132	119	120	137	189	125	130	112	151	144	89	121	146	101	113	183	112	68	130	85	115	118	102	119	132	93	121	132	109	112	119	104	108	129	93	174	70	66	145	129	100
ACYP1	206	206	241	215	235	278	204	237	254	286	217	227	220	198	220	281	177	234	148	158	253	211	202	229	175	283	255	184	163	179	234	213	113	217	184	209	208	171	170	229	269	280	276	183	165	196	235	308
ACYP2	22	19	40	29	25	18	20	12	25	41	23	21	30	18	26	23	35	24	15	18	9	28	26	27	19	18	20	15	18	36	33	20	24	30	20	29	28	23	25	12	30	15	27	18	15	23	25	23
ADA	1192	1242	1321	1420	1425	1308	1352	1228	1543	931	1012	1434	1457	827	1358	1262	1236	1049	894	994	1069	981	1690	1063	964	1463	1988	1298	825	1120	963	1029	836	1106	802	1235	1353	1011	1044	882	1137	1252	1322	855	1033	1135	1071	1733
ADA2	3269	3792	4105	3074	4494	3057	2832	4480	3872	3548	4654	4106	2801	5159	3297	4512	5737	2508	3199	4322	3051	2959	3938	4371	2731	4532	3263	3912	4399	3394	3355	4312	2302	3315	4871	3866	3163	4711	3587	3239	5388	3302	3591	4144	2920	3343	4018	3262
ADAL	9868	11661	13934	17657	11342	14527	14048	14057	12888	13897	10550	12548	9836	11760	9772	12128	12055	10898	8816	10154	9424	11870	10972	12165	10863	12489	10703	9896	10311	10403	13746	11943	10630	11427	9368	11026	13211	11012	11849	11094	12027	12408	14493	7809	9411	12669	12712	12947
ADAM10	6054	4920	5898	4991	5280	5581	6562	6206	6324	7546	5230	6909	6012	5281	6517	6628	5901	5233	4708	4468	2005	6552	6431	7134	6119	6259	7633	6756	5823	5923	6955	5708	4376	6246	5849	5677	5564	5803	4968	5052	6811	6671	5256	5361	6313	7495	6888	7243
ADAM11	958	1285	1324	50	1539	1508	57	62	3821	27	2130	724	1343	64	1172	1775	2024	1769	61	76	3437	15	2097	1226	1730	1728	1286	49	1835	3000	52	70	2962	25	2081	1701	1619	2457	1895	58	2597	2280	66	67	2773	30	1933	1749
ADAM15	1600	1772	1477	1588	1583	1699	1245	2056	2647	1586	1516	2109	1216	1527	1320	1447	2006	1479	1484	1786	1296	1272	1182	2262	1361	2003	1226	1522	1448	1785	1290	1922	1703	1765	1562	2495	1587	1735	1155	1409	1581	1910	1414	1197	2227	1534	1331	1392
ADAM17	1703	788	716	1742	237	1952	2272	1577	59	2362	1543	2011	1322	1855	127	1364	1468	871	1444	1563	1346	1397	1631	672	1506	202	2826	1984	1975	1644	827	1375	1097	191	191	478	2010	1893	1146	2008	1375	1343	1768	150	2840	311	1394	1879
ADAM19	11476	11852	12379	13317	14070	12498	13324	16840	19899	17440	16634	14670	11510	14950	13377	15834	13482	10490	12955	15331	13288	14972	16963	16743	10554	13653	14499	18184	12951	11662	11909	17886	14149	17115	18192	15814	11785	14212	8961	13842	13027	11257	8517	13291	15550	15984	20736	13433
ADAM20	36	17	30	20	42	22	27	41	22	12	38	16	20	41	34	25	28	19	37	22	26	23	39	29	44	34	18	33	35	39	26	27	40	26	34	21	27	24	32	20	42	30	30	30	30	24	24	27
ADAM21	14	0	0	0	9	13	0	12	7	0	8	8	6	18	5	4	13	12	10	8	9	7	6	7	3	11	8	9	6	7	5	19	9	3	7	3	8	0	5	0	6	6	0	7	7	0	11	8
ADAM22	35	32	44	15	25	30	65	15	35	46	45	26	43	23	39	57	45	11	45	35	12	32	41	29	20	30	30	58	49	31	54	36	37	39	46	34	29	34	24	44	23	50	53	22	30	38	98	28
ADAM33	44	148	141	78	101	92	347	204	68	91	59	34	78	78	108	113	115	100	497	229	56	109	82	70	65	108	73	110	70	152	183	418	79	44	91	52	86	127	93	90	104	73	219	112	57	47	73	72
ADAM8	346	1620	1646	1388	1322	965	1393	3468	2919	1345	1522	2328	297	411	1079	1487	2677	1754	1653	818	1619	1517	609	2259	669	3322	1375	2843	1035	909	1390	1257	1605	979	2230	752	1150	684	448	3220	552	3504	2147	1595	3465	1182	1135	803
ADAM9	885	852	954	565	776	635	725	1063	1025	1053	1144	989	957	1003	981	1116	936	657	668	727	430	1000	1504	1127	1059	1109	1228	1173	967	859	978	977	588	929	1219	759	673	956	809	859	1152	746	682	1033	788	895	1379	1031
ADAMDEC1	816	854	943	292	692	559	1029	598	1127	1001	368	786	517	235	190	683	1051	416	951	902	562	544	305	806	552	3749	525	671	848	856	645	565	1121	621	504	354	1163	879	484	583	751	958	720	793	1227	656	626	237
ADAMTS1	14	8	13	21	16	11	14	8	24	5	5	13	16	7	20	13	20	18	14	9	14	6	38	4	23	14	22	19	37	10	25	9	13	2	20	7	37	11	18	37	14	30	17	5	25	7	12	10
ADAMTS10	104	82	45	101	112	238	164	55	86	123	84	55	153	69	110	102	91	278	144	68	53	379	79	168	127	114	55	128	180	73	113	126	85	83	72	67	64	126	140	100	111	63	117	31	245	112	62	50
ADAMTS12	36	27	30	45	35	29	27	35	33	26	44	36	27	45	38	28	70	36	54	53	27	40	23	76	55	107	63	55	65	45	71	95	42	54	46	60	33	54	20	77	41	89	29	23	63	39	42	90
ADAMTS14	58	40	87	71	55	66	56	60	41	33	55	30	72	57	69	73	73	42	61	33	36	58	34	31	58	65	50	76	25	43	46	66	34	38	50	62	52	71	64	47	67	58	65	36	44	69	64	129
ADAMTS15	0	10	4	0	5	4	0	8	3	5	0	0	0	19	5	0	11	7	0	0	0	7	7	0	8	8	12	8	13	14	5	14	4	0	9	2	13	20	10	3	19	12	9	13	6	11	9	5
ADAMTS18	0	13	16	12	7	10	10	14	14	22	7	11	14	11	16	31	9	9	7	3	8	8	22	12	5	8	20	20	15	7	20	13	14	13	24	29	5	5	7	15	10	9	7	8	9	18	26	18
ADAMTS2	1197	1255	1117	1332	1485	1256	1159	1651	1728	1491	1041	2043	1001	1014	1234	1262	1645	940	1189	1411	903	975	1074	1886	812	1317	1159	983	1275	1208	1192	1077	913	1360	825	2434	1600	1311	747	1009	1011	1495	671	808	1701	1711	1188	1328
ADAMTS6	252	270	312	183	251	337	236	267	230	340	348	303	294	282	368	298	294	361	242	207	190	348	343	307	255	320	251	407	242	423	253	248	197	314	339	204	180	342	198	209	293	385	163	242	166	250	300	323
ADAMTS7	30	53	31	53	27	48	48	23	25	74	16	49	12	33	36	9	46	45	48	23	9	107	19	54	22	34	15	48	16	27	31	28	17	62	4	28	0	34	5	21	19	29	27	7	20	41	10	26
ADAMTSL2	24	15	0	19	8	23	13	4	16	27	18	19	28	10	0	21	21	14	20	9	16	19	11	13	7	0	8	17	14	9	0	14	21	12	13	19	0	11	6	8	7	6	18	0	0	0	7	8
ADAMTSL4	2837	3387	3482	3013	3905	3942	2953	4058	4319	3641	2648	2727	3502	3830	3435	4212	4421	3599	3675	3852	2670	3337	2895	3416	4750	5258	4497	4101	3516	4627	3006	5393	3362	3566	3654	4661	4382	5335	4867	3590	5648	4990	3595	3939	4498	4131	3700	6327
ADAMTSL5	151	110	176	132	145	162	191	110	196	162	135	113	180	186	128	148	167	195	220	132	137	200	152	180	165	190	196	306	115	244	157	210	157	263	194	176	169	197	143	167	197	216	143	90	190	202	124	132
ADAP1	3796	3886	3795	4210	4300	4411	3833	4725	5877	4533	3969	5363	3486	4279	3480	4091	5010	3890	4457	4686	3323	3694	3722	6459	3956	4750	3896	5083	3974	4515	3804	4016	4364	4532	4731	6065	4430	4447	3027	3655	4211	4886	3643	3290	5658	4190	4312	4184
ADAP2	72	97	121	56	60	73	0	86	108	58	46	149	82	28	91	111	73	0	51	65	8	104	63	113	67	132	143	31	30	43	2	0	82	100	0	72	42	134	0	78	70	85	0	10	197	96	54	45
ADAR	11318	10870	12578	12361	14614	13277	14875	19049	24295	14787	12621	12248	17439	15880	22970	17148	17963	10703	13344	11986	10871	15568	15679	14844	17951	14789	24889	20404	14973	14437	15033	16766	14438	16041	15737	23543	16133	16815	13278	17680	16649	17409	12802	13012	15335	17277	19311	16612
ADARB1	132	235	242	305	147	268	217	208	124	262	182	194	87	189	237	211	168	240	318	159	91	277	189	169	96	246	229	393	184	240	312	137	124	343	173	163	96	248	163	226	155	299	214	134	112	249	174	124
ADAT1	1642	1410	1906	1449	1579	1322	1706	1725	1682	2054	2242	1397	1768	2137	1845	2155	1862	1417	1566	1546	1517	2055	2506	1933	1732	1739	1723	2454	1715	1892	1841	1845	1525	2158	2233	1386	1465	1824	1516	1605	2131	1459	1315	1757	1419	1803	1984	1670
ADAT2	41	20	16	14	14	29	5	13	24	15	19	15	13	28	17	26	12	2	6	17	38	23	14	19	7	23	10	18	29	35	17	13	3	15	12	6	18	9	10	7	5	18	11	5	15	8	11	44
ADCK1	486	130	260	252	543	399	384	195	428	414	418	395	459	218	146	170	555	309	363	190	306	454	496	363	369	200	189	215	371	325	370	207	304	442	349	369	397	157	177	181	506	404	418	143	271	435	358	344
ADCK2	1045	1051	1153	983	1112	1211	1060	1153	1224	1210	1041	1085	1002	1150	1160	1188	1169	1033	851	965	910	1179	1182	1223	867	1261	1117	939	1008	1180	1098	1121	804	1048	1011	1143	913	1239	1064	901	1097	1201	1055	1022	936	1162	1147	1258
ADCK5	3272	2975	3473	3038	3252	3059	3158	2602	2954	3753	3964	2942	3716	3715	3339	3442	3767	3505	3884	3379	2780	4518	4645	4537	4189	3741	3351	5506	3237	3591	3108	3058	3109	3897	5246	3488	2524	3827	2527	2744	3520	2895	3293	2323	2225	2913	3336	3143
ADCY3	63	87	69	145	103	177	101	102	135	97	51	78	84	71	84	103	122	148	106	84	114	92	110	61	157	135	150	102	109	107	122	105	79	94	83	84	80	124	62	111	146	167	87	56	95	84	94	120
ADCY4	45	40	27	6	21	11	20	10	57	38	32	73	20	10	10	24	9	38	36	94	5	20	42	81	29	71	4	16	71	26	65	30	60	20	16	30	11	24	2	24	6	39	12	74	46	63	87	9
ADCY5	6	6	8	4	0	0	3	3	8	5	6	4	4	0	2	10	0	0	7	5	5	7	16	12	11	2	9	15	0	0	9	6	9	4	14	5	8	4	8	11	0	2	7	4	8	7	10	6
ADCY6	19	15	22	22	11	16	19	13	12	8	0	31	15	10	8	22	21	9	23	16	11	14	11	30	10	15	12	16	18	12	8	16	8	14	10	33	6	17	10	7	19	14	16	8	0	14	8	14
ADCY7	15980	13683	15642	13411	14516	15390	15466	15746	15411	18361	16732	14439	16309	15155	15181	16041	17114	14462	15345	13304	12408	18814	18064	17182	18494	17492	16430	20958	13548	15494	16040	14340	12292	16686	19776	15657	14260	16750	13434	13074	17724	15900	13424	13483	13514	17528	16437	16855
ADCY8	49	31	41	30	14	31	14	53	28	44	55	104	25	9	19	32	38	33	25	21	19	51	20	106	14	36	20	22	11	40	0	22	29	17	19	35	14	26	11	18	24	22	18	41	54	48	31	22
ADCY9	885	871	800	792	913	1097	924	1067	1356	1149	739	1217	673	821	959	739	947	981	739	779	882	801	762	1070	1404	960	1234	1063	746	1038	813	856	902	943	917	1178	912	1208	546	688	815	1164	616	710	1455	987	885	1175
ADCYAP1R1	3402	2676	3080	3750	2987	3410	3836	2429	2869	3391	1836	2771	3429	2584	3594	3200	4027	2739	3609	2242	2614	3902	2323	3444	2276	3884	2052	2615	2955	2266	3279	2640	2604	3187	1675	2694	2766	2786	2335	2532	3675	2540	2910	1722	2243	3204	2025	3080
ADD1	13348	12426	15462	14493	14230	15168	15484	13430	15620	16145	12445	14188	14246	13575	14041	14565	15184	12830	12330	11567	11062	16569	15109	14685	11465	16003	13775	13613	12194	12341	13349	12882	11472	14502	12673	13439	11767	13479	12121	11626	14360	13416	12270	9411	11085	14861	13830	17248
ADD2	0	12	5	6	13	4	3	11	26	14	9	18	6	3	14	4	7	7	2	7	1	5	8	14	2	9	5	8	4	7	5	0	5	5	0	0	5	8	6	4	3	5	4	2	6	8	8	25
ADD3	24987	19693	23892	19308	20992	22206	28383	21976	22885	29246	22053	25226	26879	21546	25670	27385	23595	18995	20184	15267	11896	26771	28032	26708	19949	25109	22556	22541	21499	20477	27878	20781	18031	22938	20915	21539	21239	21731	19981	19758	27928	23236	21081	18151	19645	26916	26790	27166
ADGB	45	31	47	21	43	37	37	41	31	50	41	41	49	29	36	66	57	42	47	25	18	31	56	51	36	35	22	34	39	45	37	48	26	24	23	36	31	45	46	28	46	28	24	19	30	28	29	19
ADGRA1	84	101	57	159	42	69	111	24	26	107	76	43	84	79	82	63	76	85	83	39	14	123	61	41	28	86	18	116	49	44	56	37	25	82	77	34	32	52	26	45	45	22	92	15	20	77	60	25
ADGRA2	117	96	109	67	92	55	93	86	78	141	81	73	78	68	61	101	122	45	74	60	39	118	75	83	65	114	77	122	57	54	68	58	52	111	76	67	60	79	54	67	98	60	59	38	39	94	73	73
ADGRA3	27	140	160	167	25	18	27	162	123	41	30	29	16	100	145	141	25	30	30	193	99	17	39	33	13	102	96	118	28	37	23	208	90	28	14	6	7	131	76	111	19	31	15	112	72	29	20	6
ADGRB1	21	0	0	14	21	16	7	0	10	4	15	5	12	0	6	10	7	6	9	12	0	9	14	7	18	18	6	20	9	7	15	8	11	0	0	0	14	10	0	15	0	15	23	0	11	11	9	0
ADGRB2	17	12	9	16	20	12	31	18	25	25	22	31	16	70	15	23	41	21	25	33	23	25	19	23	267	76	127	79	52	71	28	92	36	32	47	33	139	112	129	114	217	57	111	185	74	51	161	26
ADGRD1	33	0	31	20	29	21	7	29	18	29	39	0	26	36	11	47	30	26	27	6	12	58	21	26	21	18	14	32	27	21	23	50	16	39	18	11	28	23	26	21	45	32	52	13	15	53	15	9
ADGRE3	1447	1016	2390	1948	1217	3549	2948	3029	5800	1710	2080	2501	1909	1668	1496	4545	2557	1727	1517	4338	1759	1672	2806	1982	1474	2905	1561	6156	1184	2031	2327	3828	1492	2585	1826	1894	1983	2597	2046	3387	1681	2597	2716	1548	3398	1633	2481	1708
ADGRE5	28955	28960	36380	41965	38107	40308	44255	36956	50555	39962	32072	38466	27302	34399	31716	35969	32601	35956	33607	33112	30080	40144	32815	45122	33176	44293	44446	45354	30990	31089	33125	44432	40055	42259	40402	38764	35723	44121	32261	35035	39770	43345	34514	31391	60518	42370	46673	51306
ADGRF1	144	168	226	133	210	161	130	252	145	203	356	184	138	341	147	261	276	169	141	251	170	231	275	217	100	179	176	205	285	225	148	385	95	217	334	205	150	214	203	176	288	173	165	326	103	244	283	159
ADGRF2	10	26	13	12	11	7	13	12	22	22	29	19	18	7	27	10	12	18	3	11	11	38	58	28	5	13	8	19	23	4	16	23	9	19	23	14	6	11	12	14	14	5	10	7	0	26	18	12
ADGRF3	57	45	22	12	15	25	22	25	49	30	53	36	54	22	30	40	27	19	22	20	26	44	54	48	27	37	21	37	16	28	30	31	44	30	52	34	24	38	17	15	15	15	11	18	20	14	25	23
ADGRG1	2534	4268	3283	4626	4595	5817	3779	5208	3774	4353	1614	1738	2673	2669	3797	2818	4332	4458	3805	3531	2371	3779	2455	1714	7727	3694	4208	3767	2094	4176	2726	5207	3118	3095	3687	4911	3304	3663	2963	2894	4512	4248	2849	2501	5152	4966	2991	7164
ADGRG3	140	148	204	392	197	215	295	235	400	285	163	237	166	242	171	401	225	159	367	350	519	162	201	273	72	165	152	471	193	199	308	238	392	250	192	296	233	163	111	264	184	191	217	164	496	247	268	386
ADGRG5	2099	2233	2638	2428	3309	1912	2054	2181	2571	2081	3743	1317	2537	4876	2075	2882	3978	2084	2557	2399	2133	2489	3780	1758	2295	3756	2019	3384	3298	2598	2673	2769	2121	2374	3860	1816	2549	3972	2876	3102	4450	2363	3018	3118	1696	2154	3679	2349
ADGRG6	49	59	37	25	34	51	32	51	29	69	93	64	29	50	61	40	42	30	32	18	24	42	104	66	17	17	24	45	37	46	30	30	22	46	66	30	22	26	17	22	34	21	28	38	24	38	59	41
ADGRL1	3845	3169	3014	4597	2384	3608	4223	2166	2511	3485	3329	2814	3126	2866	3149	2932	3335	3673	4588	2213	2097	3678	3341	3839	2429	3024	1769	4367	2094	2506	3216	2185	2834	2909	3190	2290	1922	2381	1800	2512	2228	2470	2363	1235	2182	2369	2471	1861
ADGRV1	39	65	43	18	38	58	55	34	41	56	71	68	45	58	40	108	62	60	80	61	33	41	87	83	43	28	17	48	39	103	56	28	85	64	48	58	37	41	40	34	29	44	27	18	32	55	62	44
ADH5	1319	1330	1473	1657	1484	1277	1501	1517	1590	1583	1424	1550	1405	1481	1741	1715	1580	1076	1118	1203	1099	1307	1550	1474	863	1754	1359	1199	1398	1294	1731	1560	1001	1264	1004	1375	1180	1361	1361	1352	1858	1439	1825	1395	1156	1447	1690	1453
ADHFE1	527	559	686	499	635	504	658	501	583	528	438	434	562	426	577	710	874	304	578	458	379	472	425	490	185	723	360	264	655	305	613	520	609	358	238	325	499	531	491	409	617	400	518	215	415	439	408	360
ADI1	755	795	704	834	682	609	736	904	634	818	538	730	642	637	863	713	696	593	557	815	453	761	531	771	581	764	656	684	560	654	629	853	389	760	441	652	617	711	521	636	607	676	742	779	433	693	565	628
ADIPOR1	2601	2453	2867	3021	2911	2568	2782	2947	2959	2954	2509	2691	2667	2563	2671	2850	3039	2419	2444	2571	1975	2885	2609	3280	2439	3114	2591	3246	2402	2408	2834	2616	2180	2930	2811	2895	2641	3047	2320	2438	2692	2476	2823	2164	2357	2784	2798	3009
ADIPOR2	2722	2567	2761	3075	2750	2918	3027	2719	2867	3251	2471	2869	2595	2584	2784	2680	3067	2533	2544	2235	1884	3305	2617	3291	2952	3314	2894	3228	2311	2511	2801	2582	2296	3094	2774	2583	2453	2787	2179	2273	3054	2979	2884	2090	2344	3089	2695	3103
ADIRF	50	64	62	158	36	84	58	36	42	74	44	33	48	44	43	52	59	63	38	37	32	73	38	29	26	55	19	33	44	28	60	45	38	58	53	10	19	45	46	58	49	41	52	22	19	50	47	16
ADK	546	558	612	642	675	643	547	518	611	594	566	888	649	476	572	592	639	460	360	430	235	567	705	814	512	721	717	516	551	531	548	482	327	520	382	734	472	513	488	522	700	579	542	379	380	531	512	1030
ADM	8	4	5	12	8	9	12	6	9	6	0	7	10	22	15	12	8	5	13	5	9	5	10	3	15	51	48	5	55	12	5	14	44	19	4	19	7	6	11	13	8	15	10	6	12	5	10	8
ADM2	3	755	86	21	15	10	24	29	17	8	98	9	1276	13	17	7	113	54	24	13	73	8	14	11	4	368	14	6	42	13	7	16	14	6	7	20	54	15	27	4	6	22	19	64	10	14	33	13
ADM5	111	232	948	1796	92	1298	34	411	80	692	164	305	38	92	26	64	31	561	372	553	6	668	515	18	13	1327	6	52	34	552	55	377	55	73	188	1067	214	57	35	844	68	950	21	186	15	32	61	366
ADNP	158	18	371	65	87	96	79	3104	53	115	55	87	382	38	27	29	108	66	11	71	32	120	1007	38	78	87	58	834	221	762	132	22	43	159	203	62	35	234	105	108	53	49	150	39	153	83	108	56
ADNP2	2130	1790	2090	1890	2009	1927	2324	2058	2203	2260	1868	2100	1860	2000	2068	2293	2171	1544	1655	1557	1141	1949	2011	2012	1555	2126	1911	1680	1763	1608	1999	1939	1613	1727	1681	1985	1989	1875	1879	1660	2173	1942	1683	1581	1602	2132	2144	2142
ADO	1240	1217	1355	1232	1216	1264	1316	1367	1430	1578	1301	1613	1394	1266	1384	1444	1387	1114	1086	1030	500	1394	1518	1477	1087	1391	1451	1371	1341	1235	1440	1289	947	1253	1234	1453	1208	1260	1050	1069	1430	1421	1098	1232	1241	1429	1421	1460
ADORA2A	695	911	1069	1279	913	1245	1160	1238	1311	1064	910	1106	654	1056	637	980	995	1174	1495	1395	877	1205	1207	1411	788	994	693	1277	673	1135	727	1433	1184	1001	1280	1303	559	1073	729	882	600	969	850	684	1066	846	861	898
ADORA2B	1029	1305	1155	1399	1854	1252	462	1234	1176	1945	1784	1713	581	2465	1388	987	1125	553	703	941	606	1655	655	643	1233	1542	694	1815	858	1967	559	884	520	1446	2048	945	913	1385	632	1123	1942	431	1567	1088	977	783	1626	808
ADORA3	46	46	40	58	41	67	34	51	99	73	67	61	25	50	39	53	96	36	34	58	105	72	31	62	71	665	72	47	135	52	99	59	86	68	67	60	117	145	63	101	116	205	109	53	161	107	100	62
ADPGK	1051	1086	1064	1164	1148	1196	1161	1140	1306	1225	998	1243	1031	1016	1389	1098	1054	1044	877	815	738	1213	1116	1240	1020	1159	1342	1127	1050	1048	1072	1159	836	1059	913	1189	1022	1178	1049	986	1186	1301	1195	969	1032	1177	1179	1457
ADPRH	1099	966	1586	1121	843	1399	1090	1679	1545	795	1647	1199	1132	1563	1120	1712	1791	1042	1099	1195	871	1247	910	1051	818	1632	1050	1230	1643	1227	835	1576	1363	1080	1400	1485	1077	1330	1097	1420	1689	1369	1304	1403	1463	1583	1929	1017
ADPRHL2	600	612	659	740	683	711	631	648	699	675	604	568	603	617	684	653	716	572	453	575	505	643	551	563	528	754	622	567	551	624	572	677	401	609	496	603	544	657	602	549	716	648	735	452	495	623	678	743
ADPRM	276	231	276	195	231	237	279	260	184	355	307	289	250	204	270	271	264	220	249	202	223	305	277	318	257	298	276	355	267	246	273	202	243	317	353	230	212	284	226	232	318	267	168	211	199	316	276	301
ADRA1B	10	17	13	10	12	9	6	15	11	8	11	4	8	12	14	18	22	15	9	14	8	11	9	7	14	9	4	26	12	14	7	20	6	9	14	4	10	12	3	14	12	4	13	15	5	0	11	5
ADRA2A	439	612	17	282	848	20	333	267	36	14	35	43	23	28	22	28	741	380	27	115	44	446	28	26	20	1445	435	43	43	31	11	26	424	572	29	340	208	252	199	14	26	25	1047	25	39	26	26	54
ADRB1	54	38	33	22	55	54	17	21	28	30	40	33	36	49	37	31	50	51	28	14	15	29	42	29	42	37	21	37	41	45	16	27	7	23	31	74	38	36	38	63	32	71	18	19	24	23	57	49
ADRB2	452	413	414	350	536	499	416	523	769	730	447	720	429	512	414	359	669	403	350	431	486	355	401	617	537	513	347	341	463	442	452	422	405	452	520	605	501	513	250	312	527	531	399	322	684	518	496	555
ADRB3	57	30	34	45	34	29	18	69	190	34	35	23	63	65	74	47	54	20	20	18	50	57	49	23	79	127	69	38	28	36	14	26	38	68	28	39	88	45	63	42	43	62	41	29	103	35	29	38
ADRM1	2797	2889	3328	3540	3262	3025	3184	3278	3592	3256	2973	3090	2989	2819	3148	3203	3234	2678	2390	2847	2153	3298	3197	3111	2543	3488	3541	3014	2555	2650	2644	2970	2235	2972	2937	3244	2569	3146	2729	2519	3135	2917	3203	2288	2372	2845	2952	3504
ADSL	3255	3319	3919	3876	3904	3706	3834	3402	3721	3850	3883	3394	3935	3693	3613	4170	3805	3386	3383	3002	3907	3911	4561	3936	3220	3946	3774	3844	3132	3195	3937	3195	2655	3348	3805	3308	2931	3681	3144	2878	3684	3558	4411	2580	2452	3094	3390	3999
ADSS	1832	1645	2160	2082	1933	1950	2098	2069	2499	2494	2348	2750	2200	2094	2152	2403	2110	1679	1809	1810	728	2187	2723	3033	1873	2065	2457	2709	2045	1974	2441	2081	1820	2147	2205	2071	1926	1922	1621	1916	2284	2272	2087	1864	2611	2413	2485	2755
ADSSL1	26	7	0	19	18	24	17	20	6	0	12	15	23	18	6	7	14	0	11	6	0	0	6	36	23	5	8	17	12	12	15	18	9	8	19	37	18	0	3	15	27	12	4	9	13	17	26	20
ADTRP	21	28	36	20	10	8	24	12	42	17	35	18	22	34	22	35	22	7	32	17	15	22	41	28	11	60	26	24	16	20	9	16	22	40	12	24	27	30	10	27	26	23	13	20	25	32	28	23
AEBP1	518	447	572	1761	958	1008	1523	1234	740	83	1333	1105	585	1605	712	614	1168	1223	315	1091	775	531	1242	504	927	1265	605	1513	93	988	1411	1400	644	1042	57	986	923	152	999	1031	1714	597	1648	1102	538	1104	1339	599
AEBP2	1724	1643	1869	1489	1609	1728	1868	2022	1800	2328	2021	2029	1881	1895	2360	2191	1753	1576	1374	1374	606	2187	2576	2181	2188	2373	2691	2364	1746	1997	2139	2073	1313	2128	2145	1938	1665	2044	1756	1651	2439	2098	1794	2186	2083	2288	2559	2458
AEN	526	634	703	723	785	658	566	777	637	762	689	673	594	729	802	662	731	561	487	533	436	730	757	755	437	733	762	673	634	628	633	643	407	686	512	590	535	766	544	562	692	711	552	596	342	689	599	721
AES	13672	12406	15459	15535	14045	13504	16264	12514	12899	14783	10799	12148	12880	9495	11167	12990	13507	10596	12130	10319	9149	13702	12779	11609	9214	12447	9822	9110	10140	8917	12938	10014	8979	11595	10281	11402	11136	10931	11082	10211	11796	11326	14673	7624	8666	12840	11699	13245
AFAP1	481	163	458	498	745	607	399	276	356	806	165	374	382	214	168	475	975	481	354	234	302	698	217	437	269	183	315	366	758	362	305	199	401	620	170	262	279	168	369	316	732	389	196	127	310	569	184	271
AFAP1L1	236	159	262	219	271	177	172	303	226	257	292	182	215	287	133	295	308	144	155	208	183	219	304	203	198	198	251	192	266	222	261	276	192	202	268	168	259	278	317	265	406	253	246	354	184	246	360	231
AFAP1L2	381	1423	1109	1933	837	622	1422	250	1738	266	667	509	371	665	1617	1058	775	496	951	177	845	261	753	693	337	1685	1199	1594	611	695	1023	176	1052	135	533	562	355	1499	1209	1414	772	790	978	143	1410	151	609	839
AFDN	2476	2901	2434	2517	2364	4306	2822	1384	3132	2884	1969	2371	2523	2360	3179	2630	2966	4307	2924	1356	2898	2760	2650	3129	2628	4007	2782	3639	2865	4463	2758	1475	3126	2573	2548	2697	2284	3639	2275	2483	3258	4393	2242	1226	2655	2140	2394	2471
AFF1	2917	2656	3166	2812	2549	3142	3370	3538	4054	4848	2658	3683	2893	3243	3497	3543	3000	2508	2991	2193	1549	4112	3051	3890	3974	4010	3927	4323	2628	2568	3488	3616	3395	4144	3707	4199	3074	3575	2276	2930	2998	4044	1196	2366	3628	3427	3270	4480
AFF2	261	186	195	233	151	159	171	181	133	209	336	188	145	276	131	152	208	135	178	163	103	158	255	199	196	99	119	250	253	167	199	175	108	148	351	135	164	112	132	199	199	87	147	191	142	205	394	124
AFF3	7031	5662	7102	5724	5572	6039	7148	6127	5705	7485	6516	5923	6020	6620	6572	6654	6434	5427	5580	4227	3575	7744	7247	6091	5770	6868	5943	7861	5539	6036	6634	6186	5221	6749	6383	5254	5578	6421	5569	5897	7442	5349	4429	5694	4910	6842	7119	5077
AFF4	4381	3900	4420	3137	3624	4314	4986	4753	4770	5770	4246	5125	4469	4107	5605	5240	4321	3693	4021	3164	1905	4825	5647	5542	4927	5231	5667	5780	4487	4485	4800	4671	4148	4969	4755	4929	4637	4802	4318	4312	6043	4982	2959	4218	6031	5565	6355	5987
AFG1L	389	345	318	300	344	355	346	323	359	483	292	367	402	286	487	437	465	329	292	228	167	515	591	464	434	431	467	534	408	394	362	358	273	472	537	389	301	411	326	351	421	424	302	295	285	425	504	473
AFG3L2	2123	2104	2453	2510	2280	2281	2316	2316	2444	2511	2024	2266	2114	2020	2533	2521	2317	1945	1828	1879	2122	2381	2605	2356	1808	2580	2545	2554	2118	2240	2425	2390	1688	2240	2054	2159	2010	2345	2151	2064	2564	2445	2635	1933	1912	2395	2559	2643
AFMID	409	405	514	446	420	328	525	392	487	400	527	345	473	487	436	523	501	400	548	398	352	515	513	448	319	460	436	605	477	413	564	425	374	548	480	273	429	464	416	512	583	432	574	310	311	400	478	332
AFTPH	3023	2952	3382	2942	3061	2871	3183	3396	3718	4007	3223	3630	3317	3434	3593	3835	3508	2507	2574	2722	1838	3331	3826	3747	3571	3608	4141	3890	3599	3518	3816	3697	2526	3573	3798	3320	3299	3646	2989	3258	4236	3780	3294	3556	3757	3841	4481	3901
AGA	1514	1269	1663	1196	1289	1284	1418	1406	1625	1781	1566	1418	1698	1383	1314	2088	1751	1194	1430	1306	869	1556	1779	1692	892	1639	1095	1293	1600	1452	1580	1451	1452	1367	1225	1510	1265	1549	1240	1440	1607	1611	1297	961	1457	1697	1680	1581
AGAP1	416	284	311	409	296	362	392	561	529	559	378	545	250	384	215	328	440	281	375	417	350	441	318	485	185	266	210	448	303	290	409	301	348	512	288	427	238	235	221	242	270	371	198	270	391	425	327	255
AGAP2	4790	4280	4971	4941	4397	5018	5019	4478	4241	5216	4517	4426	4753	3912	4780	4582	4836	4379	4189	3592	3056	5289	4925	4494	4052	4862	4616	4666	3949	3729	4592	3949	3213	4257	4560	4286	3699	4218	3844	3711	4652	4242	4217	3071	3395	4570	4280	5337
AGAP3	699	676	650	773	661	626	799	509	557	659	418	570	628	497	512	643	766	593	754	575	409	618	567	651	692	569	627	815	676	681	850	579	516	612	709	604	557	582	547	617	710	662	848	521	538	621	621	546
AGBL2	46	51	84	37	55	51	67	43	50	62	48	30	39	54	47	59	46	41	42	42	31	73	28	39	41	40	73	62	56	70	40	46	42	53	58	41	34	54	50	48	68	81	38	36	50	52	33	67
AGBL3	69	51	90	95	79	60	98	90	111	97	116	69	81	103	64	129	93	57	139	84	42	58	125	127	64	98	54	111	131	58	132	119	139	104	103	94	73	70	92	93	111	106	82	60	83	103	165	109
AGBL5	660	513	712	411	630	570	617	612	441	593	704	533	560	746	537	779	544	417	476	337	351	651	732	518	411	827	701	562	447	595	630	553	334	572	707	597	482	631	508	533	731	448	492	476	346	484	601	422
AGFG1	2638	2480	2667	2568	2657	2735	2784	2980	2985	3220	2650	3303	2607	2575	2995	2999	2887	2264	2256	2187	1314	2806	3111	3339	2176	3069	3083	2581	2589	2553	2802	2620	2119	2699	2709	2911	2525	3008	2334	2342	2909	2926	2402	2307	2601	3096	3168	3337
AGFG2	2804	2670	3034	2780	3276	3172	3122	2905	3353	2888	2466	2104	2894	3420	3051	3230	3891	2643	2874	2351	2168	3172	3198	2481	2630	4143	2609	2839	2937	3426	2739	3240	2557	2693	2387	2694	2869	3566	3146	2860	4496	3402	3375	2587	2649	3001	3061	3387
AGGF1	4901	4086	4668	3594	3882	4186	4675	4315	4122	5871	4809	5052	5234	4732	5163	5671	4514	4211	4318	3585	1736	5068	5778	6232	5273	5057	5307	6673	4812	5801	5482	5096	3440	5338	5502	4994	4759	5348	3685	4303	5433	5189	3648	4517	4026	5161	5929	5623
AGK	1746	1669	2123	1522	1707	1715	1997	1715	1813	2083	1852	1533	1922	1975	2076	2357	2000	1746	1914	1425	1093	2076	2271	2082	1707	2424	1966	2426	1876	2099	1869	2063	1729	2233	2334	1881	1717	2387	1801	1681	2246	1810	1449	1617	1490	1852	2070	2095
AGL	767	600	829	673	743	857	839	1004	907	773	695	680	835	836	820	1078	951	616	695	573	324	659	1033	740	584	1126	838	793	822	761	773	959	716	702	621	815	890	757	923	858	1250	937	644	856	983	884	882	916
AGMAT	122	227	107	205	179	180	61	134	242	200	181	143	138	154	226	129	144	151	85	106	146	152	320	165	156	250	301	192	187	214	92	109	118	216	208	118	118	259	157	210	225	243	147	93	193	262	232	334
AGO1	3782	3330	3703	3533	3295	3571	4058	3187	2987	4298	3262	3500	3363	3050	3601	3683	3628	3232	3334	2455	2814	3892	3903	3740	3269	3923	3289	4059	3485	3114	3815	3117	2871	3399	3716	3312	2948	3404	3028	3155	3854	3181	2825	2648	2823	3754	4020	3709
AGO2	5279	5336	5678	4743	4846	5581	6162	5844	5315	7012	5333	5619	5506	5521	6430	5579	5903	5467	5557	3958	3392	6718	6946	6645	6835	6179	7431	7758	5563	5568	5751	5464	4738	6070	6324	5692	5408	6347	4928	4982	6773	5672	3619	5289	5515	6144	6081	7386
AGO3	656	804	324	15	243	242	82	828	76	2347	2567	377	758	2208	40	1587	34	11	34	26	40	1866	413	74	2820	128	781	783	251	890	2620	2105	910	2804	3011	544	1188	994	794	1222	2552	58	6	1587	1963	1823	1302	2545
AGO4	3059	2661	3385	2831	2911	2965	3365	3921	3473	4163	2801	3749	2669	3391	2545	3713	3885	2760	2941	3208	2202	2985	3036	3752	3215	3723	3633	3666	3581	3277	3557	3718	2617	3401	3391	3507	3364	3502	2941	3154	4322	3828	2784	3638	3922	4253	4155	3516
AGPAT1	6546	6662	7242	7070	6698	6610	6964	6839	6466	7761	6184	6410	6865	6269	6802	7159	7309	6457	6346	6068	4535	7808	6345	7006	6760	8171	6942	8609	6205	6247	6078	6053	5036	7209	7302	6671	6123	7199	5238	5929	6959	6793	5762	5278	5792	6569	6653	6053
AGPAT2	419	365	454	525	309	257	345	405	396	316	865	351	276	495	324	433	324	283	333	410	242	375	593	368	226	373	215	338	380	280	479	533	368	412	607	265	361	345	384	375	497	276	575	467	302	531	828	307
AGPAT3	3835	4428	4947	5549	4450	4991	4076	5225	5293	4819	3673	5143	3760	3826	4661	4630	4869	4072	3217	4082	2755	4136	4488	4904	3265	5099	5147	4515	3698	4181	3566	4317	3253	4091	3410	4707	4060	4743	3691	4228	3996	5064	2948	3352	4484	4458	4036	4343
AGPAT4	279	405	298	329	329	444	247	309	328	225	419	215	295	501	377	278	465	597	273	375	305	260	401	323	273	523	373	405	485	664	315	515	329	267	364	211	266	502	330	320	697	473	325	473	290	245	374	213
AGPAT5	618	621	627	536	638	680	608	774	775	734	717	757	643	754	732	720	718	510	468	524	223	526	841	677	612	728	614	525	612	627	683	702	423	567	515	590	657	679	569	609	890	756	596	603	525	824	877	731
AGPS	5690	4649	5843	5016	4963	5480	5536	4659	5870	6350	4215	6257	6458	5205	6064	6314	5603	4902	4195	3525	2274	5727	5782	6985	5594	6014	6329	5906	5342	5142	5617	4831	4511	5182	4349	5395	5101	5190	4539	4876	6933	5901	4592	3964	5272	5880	5443	7974
AGRN	142	134	183	134	231	211	222	358	575	158	163	137	400	221	447	364	293	135	265	140	114	270	165	161	294	184	246	215	219	154	215	197	323	185	154	389	411	205	228	299	186	377	197	118	185	232	268	148
AGTPBP1	208	170	179	191	220	230	226	244	164	246	220	287	152	225	187	217	240	148	195	209	66	206	249	350	141	255	189	228	278	258	271	219	90	223	220	280	204	225	179	147	344	253	233	244	153	255	325	303
AGTRAP	1568	1503	1568	1750	1942	1696	1708	2042	2155	1958	1276	2009	1369	1292	1573	1640	2196	1316	1496	1902	1375	1766	1383	1986	1146	2408	1477	1399	1838	1356	1629	1613	1326	1835	1401	1986	1646	1751	1275	1511	1853	1818	1828	1213	2061	1981	1614	1375
AHCTF1	4571	4428	4577	2680	4493	4387	5015	4979	5391	6414	4838	4732	4810	4356	5978	4360	4901	3267	3970	2978	2478	3966	1215	6497	4776	5463	5769	5735	4840	4991	5082	4679	4146	3530	5729	5351	4491	5426	4440	3404	6384	5021	3344	3957	5664	5201	6082	5916
AHCY	8472	8218	8837	9761	10360	9187	8743	11029	12154	10645	7542	13502	7726	7789	8626	8768	10189	7024	6220	8651	9298	7870	8339	12079	7205	10100	11215	9095	8118	8775	7256	8477	6645	9762	7113	13780	8744	9334	6185	7507	8642	9466	7721	7464	10522	11432	9131	11030
AHCYL1	3173	2870	3612	3017	3255	3359	3670	3423	3461	3596	3301	3628	3383	3382	3684	3582	3679	2796	2945	2763	2614	3581	4102	4189	2805	3811	3489	3621	3170	3142	3337	3114	2414	3307	3360	3815	2904	3233	2654	2885	3692	3357	3022	2545	2832	3422	3610	3902
AHCYL2	1210	1145	1200	1112	963	1107	1315	1033	1035	1455	1001	1366	1119	931	1253	1134	1064	1080	1020	801	735	1448	1322	1492	1070	1131	1289	1498	1000	1030	1230	962	831	1108	1154	1153	827	1035	853	1001	1089	1081	910	799	898	1330	1176	1282
AHDC1	2788	2465	2637	2760	2247	2695	2688	2831	2307	3138	3307	2431	2643	3175	2815	2764	2671	2487	2325	2195	1318	3494	3407	2771	2529	2392	2468	3008	2316	2432	2791	2606	1878	2927	3415	2246	2159	2343	2391	2208	2704	1958	2036	2278	1744	2797	2846	2458
AHI1	225	159	189	211	232	204	218	245	177	233	286	211	261	341	261	248	264	211	198	138	86	218	275	261	221	289	296	312	271	259	209	262	175	333	238	259	211	313	261	239	497	328	238	301	230	419	306	269
AHNAK	52458	21506	49536	21212	32798	43959	36574	33767	58609	35751	42022	36335	21351	40003	43220	43702	34409	25820	14792	29826	28804	36324	44381	47062	38397	53002	44386	37542	29358	24922	23384	37808	22526	25856	37819	52256	29459	58087	38765	28660	34705	35506	24203	40494	43575	33946	55284	46411
AHNAK2	210	178	243	138	124	132	136	100	106	161	197	154	172	109	124	136	186	139	117	105	65	171	181	142	171	179	158	132	168	131	112	145	98	146	211	132	182	176	169	174	312	184	96	158	80	147	169	98
AHR	2223	1276	1742	2063	1853	2148	2703	2999	1809	2009	2389	2676	1678	2332	1991	2160	2310	1127	2167	2146	647	2651	1559	4042	2225	2070	2334	1909	1468	2082	2818	2326	1452	1347	2259	2611	1930	2363	1586	1876	2924	2961	2173	2181	3089	2449	2684	2681
AHSA1	2509	2737	2757	3314	2885	2721	2978	2788	2994	3596	2795	3534	2731	2932	4158	3017	2606	3275	2171	2429	2917	4667	3052	4127	10154	2773	9757	10413	2352	3307	2880	2763	1950	4500	6246	2894	2177	3110	2228	2333	3514	2844	3701	3268	2580	2846	3083	3155
AHSA2	473	586	580	576	532	479	548	452	485	760	582	635	588	683	928	621	610	936	513	461	337	1334	817	1028	3813	745	2524	4839	609	1111	577	600	524	1363	2453	690	471	820	476	569	918	598	671	776	565	646	747	751
AHSP	17	16	15	31	25	17	8	16	34	20	23	27	26	15	16	28	25	22	21	23	7	26	16	17	15	18	16	30	14	20	20	18	17	23	21	8	14	8	22	14	9	12	13	16	16	8	15	38
AICDA	8	21	6	6	9	8	19	5	15	8	0	8	9	0	7	5	16	9	11	6	8	11	11	16	5	16	15	15	4	6	16	0	0	0	5	9	16	8	15	5	11	12	0	3	5	6	0	8
AIDA	1186	1067	1410	1108	1094	1125	1373	1256	1354	1470	1334	1347	1323	1247	1568	1475	1196	1101	848	776	476	1441	1557	1280	1188	1463	1520	1346	1168	1203	1322	1272	923	1342	1196	1261	1096	1341	1072	1148	1572	1257	865	1063	1271	1480	1635	1945
AIF1	690	351	1004	1091	734	1371	716	839	904	1132	494	1426	504	401	485	600	1102	866	486	589	356	773	416	1434	534	376	1206	524	933	853	766	407	338	1504	508	632	1012	399	594	408	1469	1479	1115	653	910	1161	583	590
AIF1L	3	8	3	17	0	9	2	0	4	0	0	6	0	7	4	4	6	0	0	0	7	4	6	6	5	15	12	12	9	0	13	13	6	10	7	0	22	14	6	10	19	0	15	0	21	10	3	6
AIFM1	1194	1444	1756	444	1632	1384	1433	1189	1670	1466	1165	1297	1549	1344	1554	1588	1439	1099	869	1095	1204	1366	1748	324	961	1968	1596	1193	1203	1144	1379	1289	697	1212	974	1340	1248	1415	1444	1152	1733	1484	1563	1203	965	1413	1451	2221
AIFM2	82	57	88	59	148	83	93	100	92	59	56	77	61	72	70	90	194	55	57	63	36	79	74	86	34	83	86	49	161	72	81	62	50	65	80	74	64	50	75	69	165	80	73	69	61	75	69	79
AIFM3	25	24	20	19	5	55	7	36	18	13	33	2	22	13	11	42	2	13	50	27	34	34	59	44	32	18	30	52	8	30	17	52	30	44	40	6	11	21	34	33	7	12	52	60	13	56	40	34
AIG1	315	248	268	232	321	308	311	306	324	304	255	397	275	352	244	259	350	275	274	233	182	189	230	435	241	305	283	231	301	343	279	319	183	246	235	384	329	316	211	195	346	327	241	248	290	267	302	279
AIMP1	1038	1149	1324	1252	1205	1108	1331	1274	1391	1452	1059	1417	1188	1099	1339	1342	1220	946	772	900	937	1107	1274	1396	891	1234	1311	1043	1054	1161	1236	1245	746	1195	915	1110	1068	1063	1029	1056	1351	1249	1437	1110	979	1382	1272	1752
AIMP2	1352	1416	1734	1565	1680	1412	1391	1460	1484	1671	1689	1665	1481	1604	1628	1720	1703	1156	1231	1282	1131	1956	1894	1869	1446	1709	1921	1935	1428	1377	1450	1530	1112	1701	1747	1691	1252	1542	1499	1194	1679	1300	1628	1317	1113	1526	1698	1921
AIP	3016	3016	3342	3010	3364	2984	3076	2880	3069	3214	3012	2812	2794	2554	2781	3252	3379	2531	2511	2785	2254	3286	2911	2909	2829	3205	3023	3209	2612	2354	2838	2514	2125	3055	3260	2749	2473	3151	2435	2311	2874	2721	3339	2217	2122	2965	2883	2892
AJM1	44	43	74	130	96	106	104	65	77	126	33	67	32	19	35	44	118	136	115	44	34	145	62	84	100	44	102	248	97	125	92	64	55	131	62	92	37	48	42	115	103	111	120	41	62	118	35	60
AJUBA	11	19	27	12	18	18	29	16	14	22	35	21	26	18	26	30	16	17	15	18	8	18	28	21	11	12	11	15	23	12	20	19	21	27	37	15	17	21	6	22	19	15	16	15	19	18	18	9
AK1	8	24	20	21	11	21	18	25	34	16	14	25	40	25	12	14	21	26	21	53	31	15	14	46	13	22	11	24	20	19	33	36	33	11	11	21	15	11	2	17	30	36	26	21	9	26	10	5
AK2	3023	3474	3975	3903	4026	3596	3554	4166	4451	3895	3177	3958	3477	3415	4084	3843	3804	2819	2704	3000	2284	3353	4257	3793	2444	4025	4417	3452	3325	2973	2950	3406	2313	3165	2546	3586	3091	3302	2902	3172	3554	3485	3085	2687	3138	3440	3257	3952
AK3	2067	2253	2657	1987	2439	2573	2437	2709	3252	3393	2297	3215	2495	2311	2609	3813	2595	1916	2117	2258	1327	2736	2948	3225	1910	4546	2467	2422	2727	2267	2962	2665	2862	2805	2500	3054	2722	3194	2346	2464	3230	3601	2510	2060	3062	3587	3264	3325
AK4	29	25	35	28	22	27	39	47	32	27	43	66	38	25	12	55	38	14	32	57	39	16	49	30	14	28	20	24	27	52	34	24	11	32	9	29	50	54	29	25	41	33	35	27	30	28	33	24
AK6	9	14	26	23	10	6	8	10	14	29	10	35	13	14	15	11	22	7	5	12	3	5	10	14	5	13	19	11	30	22	13	13	5	26	6	22	12	20	27	9	16	11	14	14	9	9	9	51
AK7	33	51	78	40	71	55	22	118	70	48	40	45	59	76	59	96	94	35	35	91	46	43	65	61	15	66	26	34	50	49	62	54	41	48	22	62	31	63	38	42	50	53	57	50	29	48	35	52
AK8	92	96	138	156	142	91	79	169	94	34	82	104	65	56	118	134	122	74	100	109	71	41	66	71	48	91	77	87	128	59	97	137	100	58	43	80	83	89	92	123	116	80	101	112	70	23	50	84
AK9	27	4	10	7	7	12	17	12	13	17	22	11	28	8	7	34	6	4	14	14	5	15	20	14	7	11	7	8	9	6	18	11	9	4	12	10	23	3	12	9	5	12	8	8	5	11	22	17
AKAIN1	189	186	245	189	201	159	208	196	205	234	212	180	180	166	162	242	259	138	174	185	106	229	175	149	114	201	173	154	163	151	206	201	145	169	166	133	152	186	173	175	237	170	188	133	105	212	196	149
AKAP1	2419	2191	2564	2459	2501	2268	2349	2285	2458	2413	2467	2111	2575	2424	2756	2637	2644	2303	2323	1913	1911	2539	3000	2434	2132	2758	2550	3062	2232	2319	2358	2269	2063	2524	2455	2213	2026	2837	1783	2169	2273	2258	2014	1791	1849	2090	2434	2307
AKAP10	3163	2705	3167	2753	2604	3021	3200	2714	2921	3597	2981	2842	3376	2895	2999	3287	3095	2748	3138	2433	2296	3486	3590	3609	3063	3488	3046	3463	2785	3095	3301	2936	2594	3428	3216	2845	2764	3380	2543	2514	3368	3078	2667	2478	2545	3383	3293	3348
AKAP11	6735	5266	6309	5079	5089	6169	7062	5894	5945	8415	6274	6796	7414	5687	7375	6778	6467	5714	5939	4490	3224	7351	8203	7770	7301	7403	7429	7547	5950	6701	7066	6110	5610	7108	6983	6112	6187	6469	5512	5516	7375	6699	4703	5804	5945	7498	7955	8186
AKAP12	21	8	15	0	8	6	11	9	7	11	10	16	26	8	8	13	15	7	3	9	0	10	5	12	4	8	4	11	13	14	6	50	4	4	11	10	9	0	0	10	14	15	5	12	6	4	5	6
AKAP13	27267	23690	27898	25981	24088	28188	30237	27266	29732	32368	25233	29325	26186	25937	28132	28550	28011	23758	26528	21647	22370	29046	29222	32341	28808	30152	28943	35585	27167	26250	27756	26652	25431	29886	29418	31710	27709	27586	23920	25752	30379	28126	17048	22217	27264	31357	33886	33775
AKAP14	45	56	48	39	33	36	48	50	37	48	70	40	69	44	58	80	54	36	60	50	23	57	70	53	64	82	46	58	53	48	74	45	47	66	82	34	47	60	47	51	59	42	52	48	24	48	66	33
AKAP17A	2973	2887	3239	3163	3631	3161	3114	3110	3744	3946	4045	2929	3208	3280	2999	3587	3659	3236	3680	3268	2552	4520	5401	4142	3075	3568	3385	4321	3272	3346	3099	3510	3066	3906	4342	3151	2445	3231	2516	2574	3402	2755	3141	3081	3068	3242	3703	3622
AKAP2	1309	1554	1496	1491	1294	1600	1874	2127	543	1531	769	1410	1323	989	2208	1543	1805	1312	1329	1367	238	1422	1059	1788	1347	1549	2542	1832	1666	1604	1781	1683	351	1317	821	1257	1034	1580	1227	1537	1538	1486	1089	1973	826	1343	1158	1049
AKAP5	1119	1020	1307	828	769	1166	1470	864	822	1105	1067	887	1225	1168	1113	1185	1394	1061	1717	795	405	1086	1641	1662	947	1117	974	1242	1641	1469	1524	1027	974	1145	1383	954	965	917	1067	789	1170	865	884	772	943	1140	1386	782
AKAP7	285	256	286	216	301	287	307	372	340	363	231	358	319	298	434	379	347	229	196	212	109	250	344	314	236	357	394	198	286	290	295	252	219	281	189	344	261	311	256	268	404	436	261	164	288	336	302	522
AKAP8	2818	2352	2893	2567	2689	2600	2889	2556	2780	2969	2858	2402	3144	2745	2714	3185	2954	2281	2698	2354	2046	2922	3296	3044	2702	3171	2917	3253	2621	2566	2969	2758	2346	2788	3086	2680	2620	2786	2402	2462	2971	2882	2869	2112	2177	2844	3032	3309
AKAP8L	5782	5334	6443	5465	5008	5268	5745	4518	5743	6824	7609	4517	6352	6729	5217	6901	6358	5715	6916	5808	5556	7247	7960	7275	5732	6887	5503	8045	6217	6576	6352	6080	5832	7263	8695	5138	4843	6753	4769	5128	6223	5506	6735	4734	4864	5845	6525	5323
AKAP9	6014	5136	5790	4466	4350	5139	6451	5552	5652	7393	5843	5535	6372	5603	7320	6492	5770	5539	5895	3711	2585	7216	8066	7516	6702	6662	7091	7566	6545	5922	7563	5975	4898	6311	7281	5091	5421	6474	5173	4792	7392	6007	4522	5306	5475	7176	7203	6311
AKIP1	670	622	717	750	695	747	766	660	774	716	763	721	779	642	734	811	756	600	651	663	661	769	798	860	635	782	709	768	677	755	795	720	585	794	718	715	618	729	542	680	743	714	846	577	572	610	778	776
AKIRIN1	6467	6121	6918	5701	6249	6165	6961	6093	6388	8056	7054	6006	7528	7476	8366	7790	6912	6642	6328	5337	2938	8489	8488	8027	8786	7882	8553	9988	6819	7471	7524	7039	5662	7421	8978	6541	5739	7660	6017	6153	9035	7009	7128	6455	6382	7013	7793	8578
AKIRIN2	1796	1432	1353	1597	1703	1735	1692	1681	1780	1804	1302	1732	1010	1187	1955	1113	1870	1295	1377	1367	894	1753	1215	1757	1141	2151	1625	1500	1313	1316	1365	1708	938	1353	1191	1533	1476	1818	1492	1337	1315	1654	1408	1245	1358	1518	1939	1483
AKNA	19191	17024	21012	22256	17943	20741	22379	18166	20794	21164	14782	19169	18285	14030	17906	19444	18606	16876	16460	14045	10952	20443	16118	19057	17282	20736	17654	19006	14878	15568	17868	17314	15761	18901	14739	21114	17081	17271	15767	17161	17959	19382	14708	12738	18972	19777	18369	23296
AKNAD1	38	21	45	54	21	10	6	39	86	70	33	45	35	10	30	76	31	8	9	40	31	49	58	62	30	28	64	67	26	9	17	36	49	69	34	57	49	36	24	51	41	14	15	15	82	62	45	29
AKR1A1	2431	2383	2905	3057	2922	2667	2851	2730	3088	2332	2662	2566	2251	2529	2484	2646	2876	2048	1977	2358	2720	2158	3114	2332	1578	2900	2567	1939	2168	2167	2383	2194	1755	1880	2091	2595	2123	2364	2380	2294	2804	2725	2935	1765	2076	2239	2906	2627
AKR1B1	511	376	483	668	517	390	555	280	353	517	362	505	451	280	398	416	611	329	356	285	332	437	426	484	362	381	408	411	482	299	539	395	252	397	430	431	328	315	278	399	578	369	648	195	223	427	495	439
AKR1C4	72	70	78	76	83	125	70	121	70	48	104	149	48	52	43	66	72	126	52	62	42	42	83	176	41	109	47	70	85	125	73	81	40	26	77	142	69	105	58	79	117	205	97	71	55	68	158	142
AKR7A2	1734	1656	1766	2051	2055	1736	1518	2452	2552	1939	1364	2112	1495	1724	1627	1780	2425	1428	1383	1993	1219	1491	1321	2005	1448	2108	1979	1566	1630	1988	1644	1707	1230	1785	1237	2126	2037	1851	1377	1601	1826	2264	1510	1708	2388	1909	1386	1433
AKT1	14491	13604	16554	16986	15535	15187	15480	16432	17614	16533	15008	15296	14458	13909	13534	16599	16068	12873	13565	15282	11834	16346	16671	15735	14895	17082	15838	18259	14011	14383	14652	16346	11701	15590	16057	16202	13741	14826	13579	14562	16568	15254	15998	13070	13605	15849	16760	18268
AKT1S1	233	134	217	128	251	231	228	0	277	9	0	165	0	113	249	285	178	201	18	206	0	258	177	198	8	11	22	242	13	174	216	157	0	205	0	145	15	133	150	0	128	15	17	25	0	192	151	18
AKT2	5857	5221	4172	6169	5019	5838	4266	5688	5213	5566	6013	3996	3773	5200	4988	5563	4193	3427	1417	3543	2141	5648	1229	4784	4386	5457	5090	5027	4908	5173	3643	5549	2386	5032	5115	5712	3972	5042	5257	3506	5798	5809	1540	4977	2802	5570	6399	4002
AKT3	1652	1157	1325	92	1118	1640	2043	1463	1559	1900	1186	1594	1628	1255	1469	1650	1368	1516	1654	127	309	1430	1616	2246	1700	2209	1498	2009	1756	1475	2164	1506	1621	1650	1670	1369	1479	1714	1342	1303	1851	1980	1698	1431	1469	1752	1707	1696
AKTIP	1016	865	976	1058	919	905	1119	783	1106	1087	900	814	1004	872	998	1059	1014	956	1006	690	765	1193	1070	1128	1136	1010	1094	1259	1051	1056	1074	941	936	1056	1118	852	931	1002	891	928	1157	1063	1256	768	1051	1002	1063	1129
ALAD	1012	812	742	831	847	870	759	673	818	1291	595	814	862	763	814	789	1049	631	644	736	780	1371	736	844	456	871	344	550	599	475	703	619	799	1033	716	674	656	760	471	587	634	484	718	373	591	1011	809	619
ALAS1	1741	1428	1741	1845	1790	1814	1775	1855	2173	2017	1639	1898	1573	1488	1597	1787	1890	1464	1347	1493	1623	1670	1663	1715	1400	1890	2015	1814	1495	1789	1755	1490	1263	1571	1573	2122	1520	1610	1387	1600	1905	1998	1782	1285	1570	1746	1688	1877
ALAS2	202	243	187	393	174	204	289	531	402	630	182	797	247	252	235	242	327	277	334	512	249	587	158	1123	201	328	107	283	161	179	306	311	283	414	229	153	87	461	106	225	304	171	477	223	145	440	89	353
ALCAM	1125	798	809	659	745	625	773	898	747	923	854	1126	960	925	818	934	888	614	701	739	273	717	1326	1213	1141	1507	1218	1090	1131	944	1279	1180	622	911	1023	983	1226	1248	879	996	1276	1231	1018	1065	956	1162	1180	1440
ALDH16A1	2271	2205	2360	2018	2536	2598	2508	2279	1641	1984	1520	2178	2257	1887	2379	2140	1810	2161	1901	2293	1220	2562	2697	2200	1793	2470	2175	2261	2092	2273	884	1688	1762	2273	2144	633	1878	2391	2112	2069	2511	2567	2775	1983	2006	2562	2510	3086
ALDH18A1	1658	1688	1929	1726	1802	1764	1829	1825	1893	1774	1384	1932	1606	1452	1923	1895	1703	1398	1253	1340	1556	1732	1794	1816	1375	2106	2044	1529	1526	1517	1755	1602	1128	1548	1244	1955	1578	1730	1474	1491	1911	1846	1640	1301	1190	1749	1700	2103
ALDH1A1	17	16	3	0	7	12	8	8	20	12	0	23	23	14	28	6	3	19	7	4	0	7	11	17	12	22	2	6	9	10	11	14	11	19	16	13	14	17	0	6	19	13	4	6	42	16	14	15
ALDH1B1	8	0	6	9	8	11	14	10	4	5	4	13	9	3	3	15	11	3	3	7	0	7	3	16	3	8	8	13	3	2	9	13	4	4	9	8	11	5	3	5	12	1	13	9	3	3	5	7
ALDH1L2	26	26	5	6	25	13	28	24	6	19	18	9	32	14	23	12	20	19	27	16	0	25	30	5	30	34	12	25	26	14	23	18	11	36	28	10	19	23	6	20	31	10	11	11	6	15	18	7
ALDH2	16182	12773	17408	14821	16933	14586	15912	18052	14930	16701	11949	20475	14918	16383	12954	18100	19291	12065	14219	17097	12173	15537	12492	21274	13181	16043	15381	14769	15857	13174	16313	16376	9200	14793	11540	18214	14035	13871	12433	11898	17826	14242	17435	14483	12706	15755	12081	16891
ALDH3A2	1597	1653	1886	1706	1763	1744	1697	1965	2020	2083	1745	1981	1596	1692	1641	1924	2064	1410	1367	1704	1784	1836	1748	1944	1036	2110	1609	1363	1787	1538	1738	1846	1439	1849	1444	1812	1381	1730	1519	1490	1957	1791	1658	1544	1689	2152	1947	2137
ALDH3B1	425	432	517	442	518	467	491	604	582	633	650	793	330	297	359	588	610	300	505	567	376	416	522	662	209	528	344	353	514	407	491	502	401	525	522	795	394	466	321	405	528	503	527	342	625	622	598	517
ALDH4A1	1080	1055	980	1256	1259	1116	957	1294	2208	1344	1231	1296	1086	1134	1036	888	1598	951	1028	1300	1360	1322	1262	1522	891	1252	906	1147	1304	1037	1067	1045	1347	1205	1275	1370	920	1213	799	983	1173	1213	986	827	2153	1352	1289	1140
ALDH5A1	4837	3887	2790	1627	3439	3831	3487	1996	3495	3105	2540	3672	4829	2821	4438	2817	3840	3348	2883	1688	2127	3120	2964	3792	3797	4760	2153	2099	3502	3441	3438	2099	2747	2785	2246	3159	3792	3884	1991	1558	3920	3484	2583	1628	2607	2839	2865	3934
ALDH6A1	2230	1832	2339	2040	1910	2130	2314	2296	2136	2610	2023	2105	2212	2100	2399	2494	2373	1922	2154	1930	1245	2492	2592	2396	2082	2577	2450	3450	2119	2409	2494	2237	1760	2510	2417	2216	1826	2257	1871	2158	2483	2287	1926	1975	1887	2467	2454	2443
ALDH7A1	752	723	700	692	680	725	724	887	720	797	567	862	742	657	709	758	787	555	537	689	609	671	719	790	680	820	806	738	751	711	751	861	493	721	633	800	743	736	614	636	776	829	750	813	726	894	919	832
ALDH9A1	2375	2179	2783	2305	2523	2193	2611	2918	3144	2754	2167	3036	2308	2145	2472	3177	2810	1798	2363	2584	2554	2270	2533	3478	1885	2629	2632	2533	2583	2244	3005	2775	2117	2361	2054	2820	2384	2235	1982	2018	2709	2711	2517	2461	3195	2860	2662	2835
ALDOA	11583	9046	16569	18027	18323	17856	12367	20259	18377	10966	13649	20544	15340	12383	13886	17366	14964	10040	11146	18626	12710	16965	13918	19490	12482	16745	18695	15494	15178	11841	14593	16353	12222	15364	13724	18594	11714	17524	8632	14404	17376	17880	18118	13496	18440	16694	17984	20303
ALDOC	1318	1330	1260	2007	1606	1437	1443	1883	2088	1740	1261	2147	1106	1436	1400	1522	2135	1226	1637	1795	1784	1548	1102	2327	1083	1979	1347	1709	1551	1457	1752	1620	1446	1658	1131	2207	1447	1677	1112	1633	1772	1805	1662	1432	2101	1521	1393	1608
ALG1	869	809	1006	931	874	894	948	867	862	946	899	836	973	868	848	1027	922	768	925	759	663	1004	1075	936	798	1028	815	1158	826	852	950	856	757	1030	963	823	805	871	824	795	905	833	1069	754	552	842	1002	900
ALG10	706	622	698	505	544	502	717	565	525	852	728	627	683	677	755	873	760	425	626	494	183	735	880	737	340	809	461	544	580	523	744	555	465	643	475	574	548	624	621	597	724	603	527	461	456	737	807	762
ALG11	589	665	689	634	615	652	705	708	724	888	582	708	683	600	770	778	653	527	591	506	461	756	707	740	595	678	714	640	646	607	745	668	458	676	606	666	639	654	637	609	862	736	647	571	606	726	840	783
ALG12	2757	2637	2991	2889	2716	2581	2966	2255	2555	3171	2744	2129	2921	3138	2919	3053	3443	2744	3141	2843	1962	3505	3043	2983	2709	3368	2537	3634	2714	2847	2633	2651	2404	3279	3392	2526	2447	3078	2364	2623	3179	2534	2624	2407	1686	2573	2658	2663
ALG13	56	159	112	43	85	55	92	193	93	72	151	79	77	74	144	105	116	166	234	71	127	72	121	221	222	97	150	131	133	130	120	105	143	150	101	141	177	230	229	191	129	162	46	48	160	160	313	139
ALG14	327	356	399	407	364	360	311	391	289	349	299	465	341	403	349	423	379	313	207	300	214	378	296	352	266	315	415	347	286	336	362	395	180	316	263	341	332	387	357	323	424	349	383	301	203	413	281	449
ALG2	1061	962	1112	952	853	975	1109	1064	1145	1195	1021	1120	1057	1097	1187	1325	1220	989	911	864	638	1080	1430	1236	926	1378	1084	1129	1169	1021	1158	1090	917	1148	1099	1100	1035	1164	956	989	1269	1042	886	928	922	1152	1320	1253
ALG3	619	590	775	771	670	585	586	640	628	655	702	574	677	627	608	651	734	607	550	613	510	771	724	710	481	705	515	646	464	501	531	557	474	616	610	665	475	650	497	608	506	552	509	428	367	550	509	530
ALG5	435	541	551	520	501	511	566	584	525	658	597	573	574	541	582	636	616	470	534	474	275	594	762	646	408	654	521	590	594	570	566	515	370	511	516	456	445	578	451	456	615	562	530	400	460	522	572	537
ALG6	1055	982	1202	771	991	898	1132	986	1046	1160	1174	995	1197	1137	1261	1509	1294	1064	1211	824	187	1230	1504	1367	1141	1329	1248	1616	1192	1177	1373	1180	975	1086	1322	1063	939	1255	1026	995	1373	1138	1063	880	1001	1143	1233	1376
ALG8	395	394	426	400	388	416	425	485	541	528	436	528	414	355	420	505	425	349	288	390	355	430	529	482	261	590	409	371	319	357	395	436	282	375	410	428	387	437	346	388	420	438	410	338	303	444	449	526
ALG9	671	676	727	743	667	609	825	799	636	760	632	704	638	623	782	743	792	502	667	684	454	746	683	742	505	819	579	613	675	590	870	867	547	751	540	633	628	673	595	606	831	622	739	599	482	713	701	643
ALKAL2	42	8	43	36	23	47	58	86	6	144	19	36	45	120	6	50	58	39	66	98	16	139	26	67	13	3	16	12	34	17	56	114	16	73	28	34	15	0	25	14	26	13	37	41	9	71	14	28
ALKBH1	1423	1261	1619	1173	1323	1530	1525	1282	1940	1659	1663	1403	1490	1564	1457	2222	1587	1258	1417	1182	928	1466	2110	1772	1250	1783	1359	1892	1427	1391	1498	1464	1659	1513	1729	1583	1318	1587	1241	1331	1746	1526	1187	1129	1507	1492	1943	1578
ALKBH2	185	231	266	284	224	291	220	273	222	258	213	244	270	249	258	268	249	269	156	272	171	254	237	218	162	277	224	190	221	272	250	230	219	204	184	165	185	222	176	208	229	274	230	196	167	311	253	234
ALKBH3	1345	1076	1374	1401	1064	1044	1172	1153	1302	1327	1163	1093	1497	1173	1193	1568	1376	913	1222	948	1004	1118	1486	1222	1251	1407	1181	1531	1216	1116	1236	1183	1194	1113	1102	1021	1385	1221	1250	1311	1390	1146	1023	987	1140	1210	1311	1123
ALKBH4	868	902	1337	952	1380	946	985	963	1217	1169	895	971	855	863	916	1257	1283	739	690	788	684	1168	950	982	670	1015	1343	698	1084	748	949	862	714	1096	729	1037	818	1011	1115	741	1183	982	1083	708	743	1200	1092	1084
ALKBH5	4191	3964	4531	5040	4466	4468	4410	4686	4638	4614	4084	4776	3797	4351	4606	4433	4369	3758	3550	3737	2672	4600	4977	4447	4018	4999	4830	4517	3967	3951	4117	4502	3080	4340	3932	4661	3946	4535	4002	4039	4714	4406	4562	3942	3825	4584	4892	5002
ALKBH6	10	7	0	42	3	0	11	20	0	0	0	22	6	4	13	4	12	0	15	21	7	0	35	6	20	0	10	0	2	0	5	8	0	6	0	0	0	4	1	2	4	0	0	0	0	0	0	0
ALKBH7	360	390	507	482	482	452	438	473	450	420	411	451	379	420	397	419	471	370	334	404	340	353	464	356	216	596	323	299	314	365	364	448	247	338	302	462	423	414	420	394	461	435	457	279	313	421	412	537
ALKBH8	289	254	297	262	185	245	219	220	268	299	328	298	325	209	271	312	238	208	205	177	94	269	305	288	214	252	249	288	220	259	258	241	171	268	277	274	228	238	247	207	239	288	252	185	192	282	320	337
ALMS1	1646	1469	1705	1284	1284	1505	1867	1451	1399	1817	1368	1563	1710	1488	1733	1798	1592	1417	1313	1016	691	1663	1969	1731	1815	1769	1830	1993	1665	1608	1788	1547	1234	1477	1661	1465	1400	1689	1439	1413	1851	1626	1049	1429	1246	1755	1989	1917
ALOX12	83	83	126	92	65	96	106	95	128	90	108	74	93	110	94	116	119	83	124	89	114	93	128	131	58	140	39	112	106	106	102	112	120	109	91	105	86	112	82	111	101	115	66	65	99	75	138	80
ALOX12E	16	10	7	7	10	7	10	11	14	6	18	4	8	13	6	14	10	6	15	4	6	4	9	12	10	11	5	14	10	3	5	11	10	22	13	12	4	7	11	8	10	4	2	6	7	23	12	8
ALOX15	1096	1082	382	694	332	285	335	454	806	446	836	506	798	771	656	587	1041	314	455	578	502	1498	444	512	1553	9430	1276	488	2128	472	3564	2159	3290	1282	2565	972	4061	4433	1860	2789	3002	4570	3511	1678	2571	3368	1889	1388
ALOX5	265	347	142	226	176	105	159	106	261	125	222	165	175	176	182	146	355	105	179	159	205	528	104	151	508	3694	466	108	913	116	948	587	1217	369	574	213	980	1533	516	734	1113	1168	994	362	670	726	469	370
ALOX5AP	716	747	699	967	871	805	563	1222	1818	932	627	1096	744	460	926	1106	1013	490	601	683	1065	729	683	1101	519	1289	752	849	725	620	799	625	956	695	572	1498	941	816	576	797	797	1124	692	343	1397	861	644	1022
ALPK1	676	953	1029	791	1126	1050	1273	1791	2809	1587	974	1305	1158	1228	2288	1958	1182	638	1135	1124	1114	1094	1352	1632	588	1185	3029	1714	1179	1030	959	1379	1503	1345	1085	2545	1131	1218	797	1596	906	1474	614	829	3068	1479	1897	1598
ALPK2	246	169	229	211	184	224	248	151	249	145	117	183	270	155	292	245	198	240	220	111	215	145	163	208	267	339	396	269	226	201	257	202	300	224	159	201	317	312	291	287	292	372	227	180	235	207	226	311
ALPL	152	113	198	597	213	173	206	472	783	191	119	1349	156	317	289	448	218	128	176	478	389	87	141	2098	99	293	370	271	149	201	326	337	276	242	137	3734	231	164	225	229	158	135	175	139	236	199	158	2741
ALS2	1000	836	963	974	785	1008	1054	858	923	984	886	990	1124	779	1112	968	911	1000	988	684	707	1153	1014	1254	1194	1123	956	1396	821	979	1014	1013	788	1000	1113	846	824	874	760	859	946	940	762	792	897	980	968	1021
ALS2CL	0	5	0	10	0	9	0	5	6	0	13	11	7	0	0	0	0	5	0	7	0	0	0	7	8	0	0	4	0	8	14	0	9	0	0	18	0	0	0	0	8	12	10	5	6	4	0	7
ALS2CR12	0	3	7	9	5	10	4	5	10	3	5	0	3	9	2	16	12	13	5	4	7	7	9	6	0	12	9	8	9	5	3	6	19	5	1	6	10	7	7	12	9	14	6	7	12	6	5	4
ALYREF	1846	1879	2206	2413	2409	2136	2023	2141	2403	2010	1761	2041	2022	1941	2084	2206	2049	1724	1645	1652	1924	2033	2872	1975	1373	2193	2515	1603	1569	1675	1885	1732	1137	1521	1338	1844	1574	1652	1694	1627	2019	1949	2289	1549	1482	1911	1855	2867
AMACR	249	285	342	336	311	274	327	307	296	419	259	297	294	295	331	309	321	233	192	193	232	344	324	317	211	322	335	328	233	298	352	303	206	344	247	284	274	328	245	234	349	347	322	239	225	407	279	298
AMBRA1	6588	5340	6426	5882	5386	5890	6805	5304	5885	6649	5589	6379	6582	5066	6004	6381	6197	5542	5620	4600	4710	6778	6769	7589	6356	6616	5957	6546	5307	5577	6421	5182	5123	6331	6018	6789	5400	5768	4967	4772	6140	5521	5224	4215	4739	5918	6049	6599
AMD1	3385	3494	4006	3740	3763	3634	3922	4134	4549	4727	4138	4411	3652	4371	4992	4432	3977	3786	3461	3342	1903	4458	4989	5153	3672	4492	5219	4697	3653	4055	4426	4403	3318	4318	4238	4057	3191	4337	3367	3450	4974	4217	3749	3529	4116	4194	4492	4923
AMDHD1	125	144	96	158	54	48	59	61	128	127	107	78	111	55	84	128	179	102	155	110	24	139	118	75	99	109	69	94	148	71	47	133	114	115	117	65	48	95	69	124	174	55	104	121	81	92	162	66
AMDHD2	72	94	92	27	70	39	81	354	120	154	43	83	40	95	68	33	22	52	315	95	111	62	87	41	29	71	37	61	56	63	69	50	128	40	42	94	56	52	67	88	49	63	37	63	26	33	49	91
AMER1	876	1133	835	1040	496	1008	1168	1312	1102	903	1316	1286	1072	1298	1368	1327	1188	781	1214	857	331	800	1101	1549	1167	1574	1507	1477	1026	1519	1307	829	968	1163	1424	1201	735	1359	1152	1376	1355	1215	992	970	1706	1348	1002	1292
AMFR	4219	3809	4102	4226	4086	3605	3915	4355	4585	4757	3843	3352	3783	3959	4104	4144	4308	3060	3069	3516	3549	3986	4206	3502	3878	4820	4618	4104	4055	3648	4334	4314	3014	4320	3853	3483	4199	4588	3725	3978	5188	4084	4441	4142	4174	4906	4964	3783
AMH	41	21	23	46	32	39	26	15	27	49	20	22	38	59	13	34	32	51	46	34	17	41	42	62	90	20	48	72	38	52	44	31	47	62	44	32	39	45	23	26	52	44	78	30	25	36	16	41
AMIGO1	389	239	274	402	278	345	403	257	243	424	280	364	371	262	260	364	299	287	285	220	263	367	309	364	216	264	212	290	234	268	406	275	251	342	277	366	357	228	202	290	313	313	287	244	217	399	368	300
AMIGO2	507	422	446	383	441	533	481	483	398	636	345	734	474	416	509	463	539	395	306	264	232	515	336	629	255	394	364	362	408	339	446	295	216	319	228	485	319	472	286	317	464	533	362	230	218	496	313	588
AMMECR1	1005	954	1152	952	1114	923	1081	1180	1337	1270	1246	1180	1199	1247	1317	1364	1179	1096	987	1014	349	1445	1340	1466	1416	1383	1622	1927	1139	1248	1099	1196	979	1333	1468	1185	1050	1330	1041	1044	1396	1043	926	1140	1196	1200	1236	1262
AMMECR1L	1485	1351	1698	1474	1472	1415	1595	1514	1578	1818	1549	1751	1552	1458	1683	1626	1591	1316	1200	1280	1106	1637	1735	1865	1322	1667	1712	1659	1379	1551	1643	1551	1217	1651	1434	1524	1303	1557	1305	1373	1753	1599	1385	1515	1567	1721	1723	1776
AMN	312	125	187	218	89	83	93	205	245	229	313	114	206	222	99	184	114	82	99	278	99	236	242	120	132	83	54	239	109	91	119	222	115	224	208	78	166	91	146	205	91	61	154	211	77	180	185	64
AMN1	3654	3103	3499	2693	2803	2997	3432	2818	3612	4251	4236	2874	4763	4428	4411	4485	4171	3763	3790	2627	1329	4562	4524	4507	4168	3802	4094	5154	4220	3962	4339	3754	3689	4244	5365	3143	3277	4007	3645	3526	4963	3524	4100	3256	3063	3580	4394	3700
AMOT	148	121	178	112	139	142	179	206	146	239	115	217	141	106	124	124	163	112	143	113	86	212	116	212	103	112	105	116	150	113	155	96	101	151	102	182	99	91	92	123	152	147	79	67	198	176	146	99
AMOTL1	234	396	209	438	373	408	869	269	59	886	518	396	201	271	412	214	481	384	562	178	74	990	582	411	222	305	167	446	494	285	655	268	60	579	557	313	238	283	286	385	524	314	337	220	103	742	519	245
AMPD2	1822	863	1750	2162	1922	1058	2125	1787	699	2035	1827	967	974	1566	1987	1187	703	1219	535	877	1388	1267	1156	1169	1289	2002	1614	839	1494	1659	1058	973	1771	1092	1737	1072	1558	978	1054	720	981	1803	1933	369	839	1028	736	1532
AMPD3	2280	1499	2226	1530	2471	1635	3862	2855	5496	2803	2440	2035	2773	3229	2102	3769	2962	1113	4140	2857	3400	2408	2823	2745	2470	4114	2233	2392	2903	1487	3265	3321	4973	2922	2997	3507	4239	2521	1886	2461	2968	2252	2212	1792	4513	3201	4580	2316
AMPH	654	665	797	1045	436	807	928	996	1311	699	361	811	815	672	680	575	798	1032	1003	661	627	628	586	1125	749	577	316	771	580	1645	689	1102	1258	604	370	807	472	315	369	946	496	778	387	360	985	334	248	441
AMZ1	57	71	61	96	41	70	89	42	90	107	57	103	57	32	62	75	63	95	89	54	41	128	80	169	15	33	27	57	19	26	54	37	27	70	46	47	28	37	48	32	19	81	52	18	34	64	26	58
AMZ2	2063	1994	2314	2268	2011	2087	2166	1965	2185	2446	2030	2074	2196	2082	2014	2354	2253	1960	1928	1873	1691	2406	2386	2367	1812	2287	2042	2287	1970	2114	2173	1934	1619	2222	2021	2054	1920	2187	1744	1863	2094	2072	2327	1580	1663	2275	2322	2305
ANAPC1	2639	2234	2796	2236	2074	2605	2747	2450	2655	2692	2391	2549	2461	2327	2686	2603	2392	2254	2119	1755	1846	2581	3011	2582	2299	2727	2677	2737	2139	2352	2611	2166	1845	2161	2328	2233	2088	2424	2110	1914	2327	2443	1891	2064	1961	2457	2607	2731
ANAPC10	283	265	300	298	310	311	333	301	345	352	273	311	348	269	337	361	319	228	220	224	129	301	352	423	247	377	248	269	293	261	398	295	221	290	254	281	254	266	251	317	396	332	406	233	224	325	368	429
ANAPC11	1040	1027	1111	1388	1268	1099	1086	1174	1187	1162	1066	1069	905	1096	1011	1078	1183	918	746	919	643	1155	1015	948	726	1149	1030	835	893	719	976	925	768	1018	906	1076	885	983	931	820	1103	993	1148	719	757	915	1030	1082
ANAPC13	804	840	821	767	814	777	831	865	887	867	858	755	902	996	828	918	999	707	681	761	593	742	902	776	531	1063	577	672	802	872	858	744	592	737	662	691	826	955	649	712	989	917	907	634	639	734	946	817
ANAPC15	722	699	830	965	845	787	817	836	952	797	667	869	706	715	742	906	738	611	518	653	667	680	702	834	464	789	724	642	590	552	712	741	494	760	578	692	658	680	664	656	686	658	860	517	545	778	710	896
ANAPC16	666	739	795	915	817	741	770	841	841	948	608	787	706	688	778	874	919	651	562	590	453	841	777	826	649	857	978	801	805	818	803	792	451	864	646	691	691	837	737	748	1008	854	953	711	531	1005	823	952
ANAPC4	1536	1515	1781	1530	1586	1580	1667	1441	1638	1946	1626	1507	1900	1773	1789	2150	1837	1447	1482	1342	812	1547	2143	1827	1296	1961	1557	1681	1557	1665	1817	1489	1261	1522	1429	1320	1382	1776	1414	1521	1760	1816	1775	1205	1150	1794	1727	2124
ANAPC5	2128	2110	2304	2010	2087	1939	2262	2015	2056	2390	2344	1299	2492	2368	2293	2625	2619	2161	2451	1979	1475	2636	2576	1890	2176	2488	2179	2972	2150	2173	2450	2121	1847	2254	2939	1470	1798	2505	1966	1947	2582	2109	2683	1658	1398	1937	2276	1639
ANAPC7	759	1055	518	279	1020	74	139	316	701	1027	415	1637	488	1551	990	500	1159	1294	1362	1143	1466	720	1318	565	844	147	1185	312	824	1388	1650	47	160	365	735	247	856	809	259	716	264	610	256	978	552	1399	713	1419
ANG	758	817	128	791	641	116	629	992	1156	9	693	338	639	481	815	9	843	502	615	667	725	655	671	751	612	1494	867	520	990	24	998	803	761	867	682	947	854	1258	615	255	894	1262	894	566	607	1085	801	5
ANG2	298	370	307	130	28	377	283	457	538	330	311	230	301	216	330	410	247	167	290	363	368	177	282	224	357	719	304	192	351	324	552	491	483	321	362	272	362	489	393	256	223	720	586	327	496	498	332	209
ANGEL1	1036	864	1076	1028	945	945	1010	970	1084	943	931	960	957	904	859	1138	1117	656	902	854	779	762	846	803	448	1011	521	544	773	654	976	827	898	782	612	937	1076	780	924	867	1006	823	923	632	877	1016	1043	761
ANGEL2	2207	2084	2053	1688	1760	2006	2128	1869	1993	2638	2240	2075	2547	2166	2725	2432	2140	2185	1882	1507	805	2612	2797	2773	2560	2673	2567	3144	2240	2507	2506	2234	1812	2301	2834	1845	2030	2668	1872	1882	2834	2444	2006	2087	1727	2396	2583	2589
ANGPT1	7	3	6	5	0	0	0	13	7	0	0	0	9	7	13	8	5	12	0	14	0	6	3	6	0	8	0	26	4	9	12	10	0	0	0	5	3	9	0	7	0	9	9	11	6	0	0	5
ANGPT4	27	26	18	16	21	31	18	35	17	14	13	23	13	24	14	25	36	22	25	19	18	7	13	30	8	27	16	17	29	30	23	20	18	14	17	16	20	17	13	8	31	17	17	19	14	12	12	13
ANGPTL1	9	5	5	8	7	4	8	5	12	10	12	5	4	6	10	11	7	8	6	7	3	7	6	6	15	13	10	20	6	4	7	9	12	3	7	5	8	9	2	10	7	9	8	10	8	6	13	10
ANGPTL2	8	6	4	3	4	4	2	2	5	3	14	5	14	2	10	20	11	6	0	2	0	5	16	3	0	6	10	5	0	3	5	20	0	10	7	3	2	0	5	2	14	7	15	0	2	2	3	0
ANGPTL4	31	41	81	60	41	50	52	46	35	48	24	42	46	35	47	56	43	37	25	57	25	37	24	46	66	62	82	48	52	37	40	60	28	55	43	60	60	62	73	39	70	63	71	35	39	18	66	55
ANGPTL6	15	21	27	28	25	10	18	13	26	19	17	23	18	15	31	13	16	14	17	9	19	25	17	22	17	24	13	15	19	15	16	17	9	18	13	20	21	19	21	21	15	24	20	5	13	22	15	10
ANHX	19	32	60	38	62	44	53	11	52	62	53	8	79	49	56	53	65	31	43	40	54	57	72	59	41	50	39	62	52	12	12	37	12	56	47	33	7	46	44	60	25	11	55	40	34	46	39	38
ANK1	197	505	227	185	289	183	475	169	452	587	136	617	173	95	460	239	415	140	304	118	235	753	130	559	66	333	98	84	179	122	310	109	218	368	118	231	62	305	77	96	267	148	253	49	173	510	83	345
ANK2	92	70	87	57	78	104	93	93	51	85	77	83	111	116	106	74	107	104	69	75	38	101	106	110	57	112	70	45	104	68	83	59	36	104	85	46	95	83	52	34	108	66	48	25	75	71	89	62
ANK3	7	14	18	16	8	17	31	18	14	18	7	12	14	8	7	16	13	14	18	10	8	10	19	14	20	33	16	20	10	17	20	27	11	11	20	8	19	19	0	19	36	31	18	17	20	13	17	14
ANKAR	8	3	6	0	0	5	13	4	7	7	6	0	6	5	17	9	5	8	0	6	0	8	7	8	20	0	12	26	14	8	8	15	9	9	12	5	6	7	5	3	8	4	6	4	6	10	8	11
ANKDD1B	9	6	13	7	3	10	5	4	7	10	8	5	15	6	7	15	3	5	4	5	10	12	5	5	9	9	8	15	8	6	3	6	4	15	7	3	9	4	5	9	4	3	5	6	5	5	6	5
ANKFY1	6175	4881	7070	5281	5993	6491	6976	6960	9458	7134	6122	6227	6494	6561	6610	9054	6871	5628	6983	5698	6680	5719	6960	7362	6342	6263	7604	7225	6107	6167	6677	6302	6600	6292	6907	7869	6700	6273	5356	5513	6620	6423	4936	5087	8249	6606	7818	6832
ANKH	1432	699	908	1777	1343	881	1285	945	1123	1520	1543	820	1540	1670	741	1030	1693	868	1411	950	765	1395	1465	1136	1787	892	896	3410	1895	1188	1813	1190	991	1733	2055	1029	1437	975	1074	2073	2149	1051	2247	1397	977	1603	1976	1001
ANKHD1	2270	1733	604	1673	882	4438	389	2640	1888	2112	359	1053	1190	529	2081	2744	611	1704	457	3203	1027	520	356	765	3528	650	1080	4472	778	2256	1303	1429	1072	569	571	741	1211	2923	560	698	1474	960	1609	1316	935	817	1773	515
ANKIB1	2444	2300	2406	2064	1998	2288	2345	2516	2327	3058	2282	2481	2566	2248	2900	2599	2344	2169	1860	1819	1321	2610	2639	2870	2856	2642	3105	2615	2270	2291	2564	2467	1871	2545	2344	2423	2408	2687	2260	2207	2838	2570	1796	2231	2381	2502	2557	3126
ANKLE1	157	417	94	49	273	198	224	285	170	276	178	109	166	250	69	88	263	176	207	260	54	227	301	71	104	207	316	487	64	201	136	150	201	176	478	14	237	60	73	67	64	53	134	221	53	281	198	185
ANKLE2	3659	3208	3648	3515	3488	3441	3630	3543	3713	4347	3419	4144	3729	3229	3658	3973	3957	2791	3191	2977	2602	3701	4021	4103	2916	4112	3542	3590	3326	3317	3728	3384	2897	3740	3179	3727	3508	3577	2992	3277	3989	3553	3042	2860	3182	4130	4041	4075
ANKMY1	11	10	5	6	8	11	0	7	14	5	6	17	8	8	8	4	4	7	0	18	0	4	15	10	4	13	13	15	4	16	7	13	9	0	9	0	4	8	7	17	5	14	14	3	7	7	9	9
ANKMY2	801	721	878	757	793	745	790	817	890	1054	731	870	792	728	918	904	787	774	651	628	361	1129	969	973	1291	947	1505	1453	790	835	945	833	700	1038	1134	926	701	951	823	740	966	914	805	805	882	1034	1013	1123
ANKRA2	912	791	901	732	787	803	807	914	920	1031	913	859	1073	849	898	1137	947	806	773	716	438	979	1054	981	849	1061	824	1100	875	999	944	936	670	850	1046	817	896	962	790	888	875	875	784	757	664	895	1003	970
ANKRD10	5463	4915	5518	4452	4919	5076	5845	5127	5346	7084	7064	4878	6019	7079	6014	6366	6253	5516	6021	4908	3557	7217	8329	6505	6466	6773	5925	8165	5830	6920	6387	5976	4905	7030	8557	5455	4597	7033	5082	5158	7573	5366	5206	5620	4610	6104	6791	5962
ANKRD11	19272	15871	19752	17585	17109	19361	19757	18607	20417	21983	18496	18552	19039	17838	18375	20920	19184	15913	17828	15900	12930	20712	20949	20010	19029	21618	17904	23105	16923	17178	17283	17782	17011	20017	20208	18987	17621	18616	14921	16756	19640	18193	12398	13779	17796	20167	21334	19961
ANKRD12	2346	2260	1549	1102	3078	3797	3368	2411	3743	3465	1793	1508	2444	1430	2456	2272	1733	2191	1878	1526	399	5747	2936	3439	2252	5699	2516	3264	1748	1830	2183	3787	964	1323	5149	4967	1902	6082	2418	1311	7107	1869	1843	1840	2235	2195	1862	2392
ANKRD13A	7505	6854	8801	7668	7547	7566	8110	8179	8593	8337	7133	7979	7241	7308	6980	8966	8387	5939	7202	6418	6082	7626	8286	8375	4906	9566	6747	5936	7537	6358	8105	8086	6012	6896	5939	8054	7127	7412	7215	6804	8627	7988	6858	5907	7130	8263	8188	9731
ANKRD13B	59	49	66	48	55	61	56	31	55	49	30	39	57	35	48	45	43	36	53	45	31	47	46	23	48	43	73	47	36	34	38	28	30	36	53	39	30	35	36	20	37	66	29	21	28	34	28	65
ANKRD13C	1131	980	1115	916	1005	1124	1202	1220	1093	1395	1002	1248	1157	1003	1315	1263	1148	912	840	842	390	1175	1248	1223	971	1246	1229	1104	1082	1048	1232	1088	808	1167	901	1032	1023	1072	1028	906	1304	1244	1008	1085	1031	1283	1341	1334
ANKRD13D	113	120	88	129	366	182	119	64	72	92	192	139	98	97	38	190	475	51	179	360	156	376	172	122	119	67	135	264	487	108	124	46	162	115	62	74	222	113	181	68	437	177	61	163	89	207	289	154
ANKRD16	985	844	1096	874	736	812	915	1728	765	992	1661	795	838	1066	948	1015	1000	818	949	1678	786	1049	1354	1044	1157	740	995	1502	1025	820	1095	1838	693	1015	1403	699	795	719	819	804	1122	633	1180	1759	592	940	1385	797
ANKRD17	7113	6372	7127	6172	6231	7169	7750	7348	7285	8419	6895	7574	6824	6872	8567	7694	6723	5987	5938	4576	4552	8486	8235	8012	7304	8075	8737	8113	6318	6714	7242	6965	5237	8063	7166	7325	6635	7304	6411	6433	7837	6976	4417	6245	6596	7845	8115	8370
ANKRD22	170	141	160	152	184	186	252	110	373	258	180	154	121	209	131	247	123	133	193	170	219	100	203	219	105	243	199	176	136	196	203	138	289	198	154	265	163	128	114	194	177	238	120	79	395	193	206	228
ANKRD23	30	28	54	50	21	24	32	37	21	36	50	29	54	31	27	26	38	49	46	26	49	44	44	28	34	46	18	68	24	61	34	30	32	34	49	29	18	45	32	41	42	23	21	36	30	34	39	33
ANKRD26	13	286	9	16	9	7	141	20	10	6	14	20	48	23	44	11	25	1	8	7	6	0	21	154	3	16	6	21	5	13	37	193	11	8	30	6	19	36	58	4	409	5	6	8	2	318	17	16
ANKRD27	2949	2706	2957	2743	2494	2723	2997	2691	3017	3576	3097	2802	3094	2970	3372	3159	3212	2981	2719	2370	2376	3749	3386	3408	2782	3889	3071	3636	2894	2916	2972	2815	2562	3405	3123	2785	2643	3531	2325	2627	3235	2925	2616	2395	2438	3012	2988	3172
ANKRD28	1842	1670	1637	1579	1636	1601	1887	1737	1972	1841	1590	1934	1741	1793	2009	1970	2046	1543	1635	1332	1218	1823	2362	2305	1812	2038	1652	2409	1789	1723	1885	1732	1467	1644	1710	1664	1724	1858	1539	1619	2127	1796	1500	1527	1618	1723	1839	1814
ANKRD29	20	26	12	21	35	22	23	19	19	18	13	29	18	25	42	16	29	27	19	29	9	23	7	22	15	43	12	13	17	29	19	13	22	12	11	44	23	49	5	17	31	30	29	16	12	16	6	27
ANKRD31	91	73	52	29	49	80	68	51	32	62	73	69	93	137	97	64	71	69	60	48	23	76	91	97	69	84	32	36	54	77	41	54	32	65	87	58	62	83	40	35	51	113	48	41	32	40	74	67
ANKRD33	16	11	14	28	16	23	16	14	22	32	14	14	11	10	18	8	25	14	14	17	11	16	6	28	12	29	20	17	18	10	12	12	14	22	18	24	13	3	8	12	24	12	19	6	31	22	10	23
ANKRD33B	823	631	729	815	758	627	733	1072	708	758	892	730	740	934	776	838	755	542	655	745	496	809	1047	591	846	776	712	1254	775	598	892	896	464	835	1008	669	672	714	661	736	879	561	627	963	708	842	970	764
ANKRD34A	267	275	262	310	282	180	178	368	271	231	392	182	235	413	235	360	344	209	188	371	180	232	351	217	238	368	316	265	331	324	248	432	163	241	399	229	334	380	426	413	470	292	275	413	200	274	490	256
ANKRD35	3	8	5	15	12	8	18	22	14	9	11	7	13	13	3	15	6	13	12	22	15	20	8	11	4	9	6	18	9	11	24	21	27	21	8	19	12	0	13	22	20	28	27	9	11	16	4	9
ANKRD37	41	37	27	35	35	30	50	38	60	21	36	61	36	32	31	45	46	44	46	50	29	27	27	40	36	96	30	42	31	50	69	44	13	40	37	37	50	86	44	46	60	38	64	60	39	34	47	70
ANKRD39	1671	1669	1468	1547	1511	1311	1403	1371	1437	1909	1781	1295	1622	1727	1561	1653	1747	1463	1740	1621	1147	2262	1857	1799	1713	2088	1362	2657	1586	1535	1528	1785	1426	1902	2209	1452	1302	2048	1194	1465	1695	1318	1498	1502	1095	1537	1675	1522
ANKRD40	2661	2501	2872	2526	2571	2609	2791	2670	2574	3368	2826	2923	2749	2697	2988	2989	2831	2284	2410	2069	1404	2890	3311	3130	3005	3157	3159	3364	2538	2899	2848	2647	1895	2981	2726	2637	2444	3039	2395	2443	3316	2836	2493	2717	2303	2835	3226	3147
ANKRD42	696	549	899	394	613	527	674	694	623	1019	787	867	981	662	621	857	825	432	695	509	434	1083	1206	1153	680	719	469	691	890	715	580	726	544	999	944	987	783	808	621	624	873	555	322	486	571	824	1014	1117
ANKRD44	5715	5312	1991	3329	1592	7508	3465	1426	2671	5373	3197	3273	4267	4918	7144	5111	1953	1364	5575	7400	3362	4653	3445	6038	5611	5577	5364	4745	7949	3689	2488	4420	3223	1315	3982	5290	3574	4852	7208	3734	6108	7479	4970	2912	1726	3726	7456	7154
ANKRD45	6	5	16	28	6	18	12	0	0	14	5	18	20	6	13	21	17	9	0	7	0	3	23	13	14	33	15	21	15	17	4	4	5	9	11	0	8	14	12	14	27	20	6	4	4	12	9	14
ANKRD46	1053	824	1087	933	1008	1176	1197	948	1025	1300	961	1216	1019	965	1094	1137	1108	948	944	875	504	1112	1171	1191	900	1024	1237	1070	1066	1112	1205	1016	756	1077	946	1005	1018	995	1011	1017	1260	1261	1124	942	944	1377	1150	1259
ANKRD49	492	440	572	495	568	446	540	583	636	594	536	563	564	522	608	611	540	414	470	413	219	517	586	586	521	644	615	594	486	608	548	562	421	529	605	520	524	505	500	475	599	613	582	480	464	643	600	604
ANKRD50	252	195	209	211	201	224	311	255	260	369	222	416	232	202	245	223	262	228	324	176	180	270	302	468	304	227	245	330	242	287	232	203	203	284	246	265	205	208	85	166	227	271	140	140	330	272	226	234
ANKRD52	5689	5774	6524	5929	5707	5866	6163	5570	5520	6165	6186	4548	6156	5917	6076	6061	6486	5739	6058	4828	4451	6647	6847	5760	6092	6635	6118	7815	5315	5577	5351	5254	4947	6195	7620	5281	5027	6826	4906	5240	6020	5448	4306	4404	4547	5335	5867	6463
ANKRD53	37	20	25	14	23	27	14	26	29	19	21	26	22	25	12	27	27	13	27	19	19	26	27	33	26	17	18	26	15	24	27	22	41	18	21	25	30	27	25	23	25	16	22	17	17	19	18	24
ANKRD54	638	963	312	1261	913	1080	730	939	1116	1147	1064	940	923	818	1102	693	1044	1067	731	718	388	654	1146	695	1175	1195	925	829	851	845	1116	357	784	1103	1191	976	927	1253	832	983	1002	1058	1156	776	474	932	1118	1016
ANKRD55	38	20	20	25	25	27	33	24	27	32	25	30	30	10	22	29	18	20	35	12	17	26	17	21	21	35	7	32	18	24	40	15	23	11	15	22	25	26	46	18	24	34	27	17	11	15	20	14
ANKRD6	216	98	63	73	64	76	135	45	60	145	91	44	180	158	69	37	92	104	120	46	71	119	79	53	124	54	25	71	77	49	100	50	58	88	65	41	86	48	31	55	58	57	52	29	41	71	61	40
ANKRD61	82	89	95	59	80	63	72	65	69	90	126	80	106	97	88	106	96	75	108	71	71	101	144	139	70	131	62	83	100	69	71	84	102	80	98	111	60	119	74	67	97	51	38	51	56	79	106	145
ANKRD63	47	16	23	43	1	31	62	12	23	10	24	102	41	8	1	29	27	13	45	6	9	8	17	133	2	18	1	12	2	54	57	19	14	1	1	74	14	7	39	22	1	29	51	6	14	2	34	51
ANKRD66	6	21	19	7	9	28	10	10	8	6	14	20	7	8	13	32	12	25	18	4	8	12	21	29	8	28	13	14	13	14	22	0	9	9	14	6	13	25	9	7	10	36	13	7	8	15	21	6
ANKRD9	102	119	185	162	184	167	132	156	172	114	126	203	174	108	138	134	157	159	124	104	109	133	254	236	134	153	251	158	101	159	103	99	77	131	150	217	101	149	148	84	123	157	137	84	165	133	119	340
ANKS1A	2083	1963	2381	2176	2122	2365	2021	2348	2422	2662	2295	2453	2236	2247	2192	2452	2498	2228	2190	2119	1624	2668	2669	2787	2650	2705	2394	3029	2009	2341	2012	2114	2116	2707	2837	2313	2112	2755	1854	2152	2345	2434	1802	1868	1977	2295	2642	2641
ANKS3	299	307	377	347	328	309	439	322	437	426	364	367	417	320	343	367	397	308	427	321	313	462	426	422	368	389	376	472	302	338	359	323	279	376	372	365	310	515	259	226	415	374	394	288	290	384	336	414
ANKS6	27	8	14	16	14	17	8	12	20	14	19	8	19	10	11	13	19	18	9	2	15	9	17	9	38	12	19	16	31	19	19	22	27	12	26	9	29	15	12	13	52	20	17	18	33	23	33	0
ANKUB1	8	6	9	8	11	0	13	7	12	5	21	10	0	11	6	4	7	0	9	4	7	12	14	5	0	12	0	0	4	7	9	9	11	0	12	6	3	7	6	0	0	4	12	8	0	10	16	3
ANKZF1	1593	1347	1730	1614	1702	1494	1534	1443	1708	1752	1564	1503	1740	1602	1503	1888	1696	1415	1553	1557	1616	1772	1896	1787	1395	1864	1478	1820	1515	1546	1598	1571	1338	1559	1812	1505	1437	1550	1318	1412	1782	1629	1733	1222	1254	1558	1690	1719
ANLN	367	339	577	349	384	466	409	446	393	535	386	454	412	425	511	459	396	485	269	214	138	512	736	438	485	500	701	575	238	413	314	363	241	353	409	365	279	389	319	337	389	402	276	331	318	410	311	964
ANO10	311	372	423	540	337	377	415	656	626	561	206	482	352	342	364	501	507	342	592	767	608	552	317	496	270	511	478	562	352	419	642	662	509	501	259	379	407	438	270	405	375	511	494	397	495	533	284	272
ANO6	3402	2938	3485	2903	2863	3478	3482	3112	3567	4189	3594	3735	3368	2713	3696	3576	3760	3035	2789	2265	2360	3704	3975	4087	3432	3784	3602	3755	3285	3601	3306	3042	2650	3620	3603	3623	3272	3371	2854	2893	4341	3863	2357	2436	3625	3990	4120	4343
ANO7	21	35	45	14	136	88	7	18	13	33	14	22	16	38	13	25	62	74	58	6	25	16	21	18	34	77	42	28	36	44	34	13	11	18	26	8	11	19	40	8	9	68	40	26	0	25	6	6
ANO8	1997	1510	1859	1958	1966	2077	2021	1473	1684	2211	1864	1504	2022	1851	2115	2096	1822	2173	1888	1531	1267	2494	2319	2306	1782	2193	2092	3100	1819	1813	2079	1776	1455	1920	2679	1392	1315	2254	1457	1528	2241	1947	1749	1487	1243	1861	1788	2295
ANO9	294	365	497	250	382	333	361	208	322	345	324	357	420	366	406	459	466	406	485	265	380	442	356	482	441	492	387	484	448	463	545	278	438	437	550	405	318	460	401	257	504	410	479	213	243	346	436	412
ANOS1	55	39	70	66	58	46	63	38	34	77	33	22	42	74	23	91	85	60	64	36	29	134	57	32	37	23	69	76	53	46	64	48	18	69	43	16	27	34	49	32	52	26	42	39	28	96	43	9
ANP32A	6891	6313	7508	7291	6223	6459	6850	7245	7575	7789	5936	6521	6490	5935	6667	8117	6732	5502	5430	6076	6015	6810	6145	6528	6509	7634	7014	8458	6797	7065	7389	7359	5572	7141	5694	5796	6839	6590	5872	7133	8567	7229	7484	6416	7134	7475	6966	6713
ANP32B	7511	7432	8848	9336	7869	8173	9138	8570	9295	9592	7201	9331	8141	7087	9170	9258	7867	7041	5617	6297	4681	7904	9147	9501	6278	9286	10082	7957	6865	7625	8390	8023	4988	7330	5952	7251	7059	7043	6408	6884	8957	8973	9718	6552	7251	8964	8462	10979
ANP32E	4432	4210	5003	4285	4681	4737	5040	5016	5007	5766	4343	4987	5122	4054	5823	5759	4889	4092	3068	3409	1488	4422	6084	4903	4149	5222	6408	4267	4628	4634	5215	4576	2934	4118	3626	4251	4301	4381	4270	3897	6277	5560	4618	4246	4323	5785	5771	7282
ANPEP	23	10	21	15	14	20	4	21	22	23	9	22	34	17	7	14	21	11	23	32	24	14	12	18	47	19	29	22	5	17	14	11	24	29	13	31	19	10	26	8	14	26	6	24	17	23	12	16
ANTXR2	4982	4177	4469	5062	4758	5384	6065	5545	6551	6676	4331	6646	4643	4034	5578	5555	5050	4748	4411	4525	3218	5573	4958	7266	4822	5366	6369	5771	5062	4271	5669	5453	4415	5359	5300	5954	4349	5009	3377	4537	5040	5806	4316	4093	5700	5956	5896	5669
ANXA1	9973	10552	10903	11093	15797	12795	12958	16434	25533	18557	10510	20215	13088	11032	17322	14701	15478	10398	9803	12517	9756	11829	12038	21966	12188	18182	15318	12965	14281	12256	13374	13434	13210	12520	11718	23826	13153	13021	7945	10786	13485	18231	11300	8898	22855	15481	13925	20078
ANXA11	10883	10186	12011	11148	10888	10472	10721	10920	10953	12834	11562	10672	10680	11202	10550	12482	12191	9168	10389	9957	8384	12600	11714	12648	9249	12803	10302	11845	9986	9264	10612	9819	8333	11571	12340	11588	9577	11373	9441	8851	11437	10120	10344	8076	9534	11764	11451	11053
ANXA2	9608	12037	10284	14379	12692	12238	11834	12478	15319	14627	10162	14975	9733	9315	12504	10106	11870	10838	7920	10697	11547	11408	12620	14158	9699	11724	14349	12756	10079	9952	10714	11996	7653	11927	9584	12272	8284	12343	7957	9179	10168	12040	11274	8843	11740	12377	10244	15752
ANXA3	2667	2867	2213	2347	3091	3014	2936	3508	4241	4310	2481	4473	2349	2461	3567	2310	3439	2520	2461	2742	2789	3038	2527	4719	2229	3106	4114	2328	3125	3006	2611	2348	2088	3534	2705	3818	2832	3293	1835	2523	3121	4611	2580	2264	4915	3834	3273	3027
ANXA4	757	1048	1045	960	1289	1121	1240	1384	1465	1647	1008	2066	640	896	1198	1160	1431	963	855	928	648	1151	1016	2123	484	1159	948	975	1165	1064	1202	1017	797	1204	829	1641	772	998	692	903	1232	1376	887	790	1461	1452	1246	1409
ANXA5	4558	3853	4696	5018	4947	5282	5058	5328	6025	6052	4680	7894	3820	3504	4038	4751	5362	4080	3367	4435	3134	4125	4887	7412	3348	3686	4645	3974	4678	4815	4751	4506	3447	4447	4426	5730	3934	3902	2934	3419	4548	5689	3954	3576	5477	5215	5542	4967
ANXA6	15766	13815	13774	18503	16788	16195	16447	14538	16394	15906	13318	16454	14176	13856	15645	14092	17285	12887	10837	12492	15682	15554	15371	15738	11164	15111	13469	14079	14967	12309	15977	14033	9678	13875	11131	13501	11889	12909	10884	12427	17671	14562	16244	10727	10761	15386	14380	14060
ANXA7	3082	2692	3160	2019	3215	1633	3342	1331	293	1806	1169	4019	1710	2803	2271	2878	3060	335	1326	2186	750	1480	3225	2336	1129	2328	1880	1248	3715	2814	1994	1265	2514	1781	1423	1568	341	1921	2801	1439	3381	2933	2621	112	153	4075	1796	4179
ANXA8L1	55	68	47	65	63	89	74	83	38	64	38	67	57	41	64	70	74	74	38	37	40	45	79	80	53	57	82	23	58	56	50	68	16	43	45	58	48	57	54	70	75	71	83	59	14	65	57	67
ANXA9	11	13	8	6	9	7	3	15	15	7	8	14	11	12	10	5	15	9	12	10	9	17	3	12	16	22	5	7	25	12	17	16	18	14	14	16	17	8	7	19	41	15	20	11	8	23	7	9
AOAH	1646	1787	1471	1820	2584	1839	1737	2530	3357	2204	1449	1602	1888	2080	2401	2579	3090	1441	1991	1877	1810	2049	1739	2533	2354	3721	3598	2097	2907	1857	2211	2676	2484	2175	1792	2802	3480	3402	2769	2759	3979	3063	2118	2257	3830	3058	3003	2458
AOC3	18	16	22	50	5	43	48	68	44	23	12	45	28	40	28	23	0	35	69	64	39	46	13	54	27	43	29	64	6	69	87	57	56	104	16	40	32	34	19	27	6	36	70	73	51	45	11	34
AOX1	17	5	0	8	4	24	363	0	0	0	7	1098	8	0	0	7	5	12	339	6	0	0	0	933	0	13	0	4	0	39	327	18	3	5	0	663	0	0	9	0	12	29	194	0	4	6	0	487
AOX2	22	48	36	14	32	39	29	16	27	17	5	23	23	24	21	38	33	19	30	17	0	15	20	33	15	40	9	24	21	11	36	12	9	17	19	9	11	28	10	28	57	41	24	9	20	37	13	17
AP1AR	869	1046	1085	1140	951	764	1182	1130	1356	1093	1026	914	843	1105	1327	1354	1116	707	931	810	377	953	1215	1005	779	1315	1086	1112	1168	834	1394	1241	1102	866	946	891	759	1287	1017	1228	1309	1047	1152	951	1227	1154	1506	1136
AP1B1	9270	8691	10399	9429	10468	9333	8753	9713	10675	10078	11365	10180	9126	10386	8883	10026	11045	8344	8265	8868	6942	10441	12196	10477	8292	10778	9287	11205	8709	9100	8527	9001	7204	9761	11581	10042	8010	9605	7704	8275	9767	8726	8139	7907	7574	9246	10195	9338
AP1G1	5139	4556	5292	4730	4926	4919	5431	5295	5418	6050	4907	5801	5221	5093	5819	5602	5412	4271	4063	3795	2904	5393	5910	5920	4819	5578	6225	5618	4769	4669	5555	5049	3669	5243	5115	5090	4945	5254	4555	4500	5696	5306	4308	4729	4982	5975	6044	6206
AP1G2	2281	2082	2696	2036	2372	2203	2375	2282	2154	2507	2477	1885	2301	2313	1909	2616	2976	2034	2797	2487	1840	2290	2755	2493	1728	2551	1651	2047	2165	2063	2604	2326	1606	2592	2439	2177	1859	2283	2040	1767	2554	2147	2855	1748	1422	2264	2361	2240
AP1M1	4518	4576	5131	5149	5518	5007	4751	5041	5263	4633	4168	4662	4767	4231	4862	4737	4853	4151	3482	4195	3687	4909	4428	4381	3663	5324	4869	4474	3817	3939	3913	4242	3158	4233	3770	4368	3759	4425	3831	3788	4827	4645	4263	3511	3216	4406	4122	5737
AP1M2	44	47	29	31	26	43	40	47	37	21	20	37	28	47	19	32	20	60	27	76	46	16	28	35	22	46	17	43	30	51	53	60	55	15	14	44	34	19	10	42	39	46	43	40	41	35	27	19
AP1S1	1264	1217	1681	1489	1467	1286	1465	1487	1529	1436	1463	1170	1327	1540	1250	1715	1582	1178	1309	1297	1408	1477	1695	1184	852	1620	1361	1300	1294	1184	1502	1364	1135	1423	1185	1222	1144	1274	1218	1272	1424	1299	1662	1010	1106	1429	1371	1308
AP1S2	2956	3075	3352	3099	3056	2727	3190	3265	3539	4190	3119	3699	3046	3217	3548	3774	3525	3023	2732	2884	799	3497	3973	4619	3386	3793	3967	4250	3801	3648	3793	3877	2791	3681	3732	3406	3008	3465	2927	3286	4338	3588	3419	3355	3969	4132	4255	4464
AP1S3	720	722	719	553	685	599	733	727	883	838	714	768	816	697	909	893	749	530	524	558	289	658	941	761	623	721	766	702	702	724	825	768	651	560	684	658	640	711	648	649	833	777	663	560	692	784	881	792
AP2A1	4068	3986	4821	4724	4930	4687	4490	4758	5099	5043	4462	5340	3995	3683	4187	4686	4962	3912	3985	3973	3036	4575	4857	5689	2998	4993	3864	4239	3535	3547	3879	3681	3087	4322	4040	5446	3692	4327	3432	3567	4243	4024	3774	2839	3916	4289	4197	4851
AP2A2	4534	4317	4395	4383	4340	4362	4241	4766	4905	5435	4008	4906	4194	4014	3935	4089	5026	3977	3828	4562	3821	4835	4353	4702	4365	4628	4455	6166	3771	4854	4122	4339	3206	4894	5021	4779	3840	4499	3246	4040	4246	4468	3909	3391	3470	4448	4238	4333
AP2B1	6725	6014	6842	7286	6486	6587	7008	7041	7708	7745	6395	7228	6103	6249	6776	7106	6734	5936	4826	5516	5509	7147	6765	7111	6079	7221	7340	7068	6137	6016	6725	6749	4942	6879	6218	7231	5891	6272	5874	5762	7908	6930	6103	5925	6503	7207	7774	7835
AP2M1	7388	7318	8010	8534	8439	7841	8212	8380	9436	8928	7140	9802	6765	6984	7805	7942	8276	6575	6021	6988	8142	8101	7615	9052	5759	8310	7996	6827	6643	6544	7188	6955	5040	7688	6196	9104	6319	7226	5673	6114	7419	7936	6918	5591	7138	8139	7503	8997
AP2S1	1036	1009	1151	1224	1282	1123	1095	1130	1302	1282	923	1248	908	939	997	1055	1157	959	771	1041	967	1083	1021	1079	844	1227	1191	965	867	925	1046	1046	714	1039	962	1173	911	1090	832	844	1060	1127	1160	831	865	1096	994	1413
AP3B1	3709	4392	4892	2766	3575	3869	3652	4856	4795	4712	3850	5236	4053	3210	3618	4377	3741	3276	2537	2913	1373	5039	2766	3132	3344	5407	4295	2769	3509	3847	3743	2741	1959	3495	3478	3120	3076	4379	2933	2622	4325	4118	3414	3228	3967	4866	4121	4375
AP3D1	8467	8387	9257	9474	9206	8787	8870	9670	10649	10339	9053	10230	8769	7909	9599	9318	9433	8066	7402	7933	7248	9938	10090	10962	8900	10233	11002	11090	8009	8571	8653	9070	6855	8879	9985	9814	7729	9616	7604	7808	9378	9261	8238	8030	8240	9512	9926	10311
AP3M1	2393	1899	2641	2307	2507	2372	2146	2155	2247	2479	2356	2996	2544	2355	2397	2773	2920	2270	1768	1651	994	2285	2886	3171	2300	2587	3101	2911	2408	2365	2065	2058	1548	2170	2397	2835	2142	2158	2173	2220	3374	2656	1754	1760	2034	2215	2785	3377
AP3M2	480	388	497	659	487	492	579	365	553	449	315	362	484	368	361	442	519	451	435	340	407	372	385	400	372	487	494	513	491	441	593	420	432	428	348	359	511	388	369	455	542	544	444	347	486	400	475	409
AP3S1	875	849	1004	1147	903	929	1042	1243	1016	1248	971	1320	873	969	919	1057	1029	817	708	930	210	937	972	1379	762	921	1048	978	1036	1032	1185	1204	686	1000	842	1111	905	885	884	880	1170	1131	1121	902	940	1156	1186	1443
AP3S2	1359	1201	1449	1337	1113	1131	1168	1302	1201	1264	1045	1348	1201	957	1203	1247	1209	783	799	906	975	1169	1106	1253	905	1616	1048	1068	930	901	1081	1050	721	1021	924	1206	1115	1246	1058	1012	1121	1051	979	902	777	1303	1262	1458
AP4B1	1631	1437	1699	1449	1675	1549	1546	1412	1325	1708	1852	1447	1789	1822	1841	1854	1931	1594	1730	1508	1060	1957	2298	1883	1682	1964	1757	2505	1778	1973	1708	1607	1141	1875	2140	1528	1397	1870	1474	1635	2088	1810	1756	1537	1098	1609	1937	1844
AP4E1	2482	2265	2869	2246	2377	2592	3102	2688	2811	3150	2547	2725	2860	2621	3091	3243	2874	2340	2231	2085	1380	2978	3235	3030	2500	3151	3174	3116	2611	2713	3134	2768	2104	2930	2645	2402	2580	2747	2466	2439	2986	2724	2432	2474	2300	3205	3338	3463
AP4M1	983	1002	1159	1038	937	1126	1092	919	1028	1191	1117	991	1026	1046	953	1129	1188	960	1035	1028	1049	1272	1186	1185	791	1083	764	1091	897	995	1118	1037	762	1066	1200	944	755	1139	781	852	1074	945	1278	813	756	974	1087	1019
AP4S1	273	326	286	291	242	277	294	269	273	316	337	244	311	293	302	416	385	260	221	237	79	249	377	317	226	315	278	246	308	269	327	338	245	260	319	286	284	326	296	264	366	333	342	191	288	256	288	302
AP5B1	897	971	1183	1251	1141	1085	1127	1199	1355	1134	903	1343	907	917	1043	1067	1150	976	1042	1207	601	1057	1066	1332	945	1269	1120	1272	1030	1043	1017	1139	880	1162	1164	1517	999	1210	902	1104	1058	1112	1216	849	1129	1144	1190	1322
AP5M1	1199	1159	1284	908	1084	1172	1455	1128	1171	1740	1414	1261	1489	1418	1565	1501	1393	1267	1453	943	419	1593	1704	1760	1763	1618	1725	2232	1401	1577	1687	1379	1169	1569	1850	1192	1242	1589	1234	1286	1797	1342	1215	1285	1166	1478	1768	1554
AP5S1	524	416	656	580	531	517	496	583	640	533	418	562	495	391	475	497	545	356	304	417	454	497	456	514	346	574	572	460	326	328	390	450	309	514	398	522	423	457	405	409	351	486	456	324	383	561	435	671
AP5Z1	4479	3947	4314	4199	4146	3930	3107	4000	4011	3649	4224	2958	5283	3199	4229	4338	4765	4436	3469	5187	2592	4632	4361	4200	6102	5604	4177	7088	3739	4678	3121	4669	3742	4382	5809	4000	4093	5585	3570	3819	4282	3611	3764	3717	2525	2994	3865	3555
APAF1	2451	2393	2518	2296	2176	2402	2878	2645	2613	3390	2583	3108	2611	2438	3067	2897	2709	2413	2278	1917	1366	3166	3191	3477	2840	2972	3490	3313	2680	2880	2990	2784	2129	2716	2960	2626	2269	2707	2248	2342	3053	2866	1967	2538	2797	3285	3463	3209
APBA1	360	319	414	315	345	404	388	497	520	530	287	511	245	355	238	368	461	252	337	382	301	333	283	488	296	318	379	332	423	314	403	349	254	379	320	427	422	348	228	266	378	445	199	309	518	397	353	285
APBA3	2089	2048	2314	2277	2315	1981	2154	1914	2255	2519	2352	2030	2295	2114	1976	2380	2313	2291	2090	2025	1505	2846	2487	2442	2733	2314	2458	3403	2142	2314	2148	2127	1730	2513	3286	2260	1847	2642	1895	1909	2299	2115	2497	1845	1556	2000	2218	2087
APBB1	204	240	261	409	269	221	278	146	176	205	226	42	164	172	177	237	315	183	247	136	113	210	197	61	111	231	141	308	267	146	371	179	188	188	238	43	198	239	274	334	361	198	349	126	134	234	346	59
APBB1IP	9867	9899	10288	10224	9785	10333	9601	10207	11481	12172	7313	10670	8733	8161	10485	10371	10327	8439	8115	8163	2516	11377	9921	11068	7439	12283	10198	7962	8591	6609	9203	9585	6608	9930	7314	11003	8588	9873	8211	7796	10096	11157	9031	7877	9621	11691	9495	10348
APBB2	11	6	5	16	0	10	2	6	2	8	4	10	12	0	0	7	9	10	11	0	0	7	18	8	13	7	7	13	2	0	6	8	0	12	5	7	0	9	5	7	12	2	9	3	4	5	5	6
APBB3	91	81	318	99	63	193	27	79	79	108	52	14	47	68	65	171	170	168	77	40	161	259	128	121	37	138	134	65	142	52	90	41	112	40	53	53	53	38	258	65	36	150	26	37	20	45	60	86
APC	4975	3982	4799	3695	3555	4454	5307	4351	4258	5735	4920	4601	5056	4481	5194	5408	4525	4357	4652	3104	2433	5873	6025	6109	5310	5282	5379	6539	4343	4846	5034	4633	4104	5308	5867	4551	3991	4596	3824	4049	5040	4282	2933	3651	4433	5267	5335	5377
APC2	199	121	139	156	203	200	169	170	138	238	323	171	207	188	144	138	277	156	212	133	108	262	230	230	210	120	150	255	194	206	188	132	159	270	355	141	149	139	107	123	281	161	109	133	108	173	303	177
APCDD1	28	26	37	46	33	28	33	48	49	55	56	42	33	33	16	28	55	55	41	43	31	49	23	41	27	40	55	35	52	41	34	51	40	50	75	31	43	33	25	64	72	48	46	32	25	56	50	36
APEH	1878	1825	1970	1954	1976	1894	1900	1791	1902	1985	1779	1816	1748	1642	1812	1996	2107	1446	1656	1594	1635	1868	2020	1876	1336	2196	1470	1673	1582	1758	1841	1705	1394	1798	1619	2097	1665	1894	1558	1467	1909	1740	1902	1338	1409	1920	1858	1892
APEX1	3915	3665	4585	4510	4479	3927	3711	4573	4556	4639	4629	4475	3415	4636	4134	4507	4324	3037	2569	3275	2662	4171	4498	4134	2441	4097	3839	2829	3433	3116	3559	3962	2210	3737	3150	3526	3192	3593	3435	3397	4442	3759	3881	3348	2683	3783	3779	3880
APEX2	1068	981	1199	1137	1127	1211	1199	1184	1160	1178	943	1112	1198	979	1282	1258	1109	958	1000	861	833	1233	1259	1174	850	1284	1237	1184	957	992	1061	1116	799	1088	1079	1066	873	1079	942	919	1161	1078	996	795	781	1098	1158	1287
APH1A	2707	2563	3074	3004	3119	2846	2651	3452	3971	3306	2768	3481	2662	2602	2623	2987	3477	2059	2275	2723	2609	2566	2725	3333	1810	3137	2554	2006	2699	2274	2598	2596	2282	2335	2021	3498	2734	2530	2131	2473	2930	2953	2790	2051	3352	3172	2823	3134
APH1B	199	211	65	228	204	220	257	70	230	244	185	339	268	197	190	268	241	224	181	183	103	65	195	353	209	269	252	310	224	223	292	220	187	292	235	287	221	232	209	175	277	50	224	43	229	260	62	492
API5	4411	4266	4808	4412	4499	4547	4573	5175	5102	5772	4554	5316	4560	4553	5491	5402	4857	4049	3585	3603	1863	4862	5754	5502	4602	5492	6460	5328	4696	5205	5294	5061	3411	4791	4751	4750	4472	5312	4595	4306	6399	5667	4306	5246	4754	5677	5881	6275
APIP	471	568	463	374	437	577	576	465	661	772	492	886	497	623	619	515	521	455	474	384	459	611	473	794	289	817	301	306	391	553	584	432	418	536	352	763	428	627	399	378	530	652	608	304	462	686	476	974
APLF	161	115	146	129	173	141	177	181	170	244	120	125	162	147	121	197	194	120	93	143	86	115	125	112	90	160	98	92	217	141	185	136	110	150	88	99	150	144	147	125	210	161	151	121	167	209	153	127
APLN	6	0	5	2	2	5	0	8	5	2	5	6	5	11	3	0	10	5	5	0	3	0	9	8	11	11	12	12	6	9	5	10	0	4	3	10	8	13	8	18	15	9	11	20	4	9	17	5
APLP1	44	53	68	53	41	38	74	36	101	99	58	18	46	49	45	66	49	64	75	36	71	70	36	18	37	56	50	59	65	59	78	41	78	70	69	7	55	55	53	58	68	67	94	67	129	72	69	0
APLP2	4863	4263	4624	4951	4633	5150	5471	5054	5654	6372	3801	7552	4194	3566	4355	4567	5172	4154	4029	3963	3959	5217	4209	7246	4202	4250	4827	4796	4006	4416	4675	3568	3238	5170	3945	6576	3919	4045	3039	3742	4067	5559	4107	3067	5800	5941	4491	4922
APMAP	17	202	147	58	105	271	386	533	317	236	228	42	144	138	112	37	64	288	44	293	174	97	79	145	40	107	251	87	86	131	68	355	87	73	28	263	167	219	182	181	85	82	194	255	24	99	149	33
APOA4	0	9	3	6	2	13	10	0	2	4	11	10	5	0	7	4	6	8	8	3	0	6	0	7	5	8	4	0	8	0	18	0	0	7	0	5	5	4	11	0	3	8	9	0	2	10	11	0
APOBEC2	3	2	9	6	6	0	12	10	6	8	9	8	66	13	4	12	7	7	14	7	5	6	11	5	11	11	14	19	10	8	11	9	9	20	15	12	5	3	9	5	17	12	15	12	8	8	12	13
APOBEC3H	78	72	115	132	589	29	224	112	97	162	52	126	18	102	107	216	105	33	37	277	487	142	76	58	55	102	118	140	179	117	241	261	89	130	45	135	69	164	94	58	212	73	95	230	25	91	66	112
APOBEC3Z1	22	42	24	62	120	50	139	688	292	409	71	347	270	37	494	54	170	54	309	107	11	75	230	212	37	51	145	87	121	73	88	191	279	91	178	742	441	240	33	602	168	195	249	107	339	204	856	318
APOBEC3Z2	1421	1383	2097	1589	1820	1802	2012	2289	1694	2118	1263	1399	1623	1823	1523	1756	2382	1666	1657	1622	958	1899	1469	1550	1260	1649	1762	1292	1921	1533	2080	1822	1052	1749	1274	1421	1307	1368	1751	1268	2321	1881	2348	1523	1194	1962	1555	2085
APOBR	4145	4717	5447	5273	5480	4655	3919	5612	5597	4620	4133	4269	4176	4867	4834	6164	6119	3759	3811	5259	5775	3620	5004	4478	5148	7031	6676	6467	6830	6099	5653	6234	4222	4416	4941	5392	5294	6035	5142	5015	7523	6686	6142	6210	6307	6060	7132	7543
APOL3	580	1136	610	723	535	662	682	975	775	602	657	478	550	356	1449	770	643	532	535	1036	642	511	1017	1632	417	1231	1589	623	526	1382	1673	744	800	668	558	616	557	589	724	573	1373	691	641	788	480	656	836	660
APOL3-2	0	0	0	0	0	0	16	0	31	25	35	0	0	144	24	0	0	0	0	0	0	0	20	0	18	15	10	14	13	31	24	0	0	0	0	0	31	0	0	0	0	0	0	17	14	0	0	34
APOLD1	50	37	75	97	41	44	48	47	35	40	40	68	55	27	41	100	90	63	63	57	56	55	107	144	49	89	122	242	61	82	60	47	60	52	62	86	41	41	53	84	69	53	50	34	30	50	36	78
APOM	354	273	277	390	290	365	346	281	388	466	295	294	388	224	326	350	330	240	299	237	291	361	282	338	235	309	204	357	246	320	348	305	227	297	308	196	237	308	209	199	287	341	463	197	230	367	332	254
APOO	109	133	85	129	103	124	147	136	147	114	118	148	132	119	159	122	118	84	74	97	68	109	134	124	112	149	153	103	102	97	131	99	88	75	79	117	121	119	89	108	140	111	134	87	109	92	142	142
APOOL	475	427	601	501	543	487	568	559	505	684	557	540	509	602	557	661	708	467	482	446	187	536	740	627	353	628	476	420	537	470	585	569	375	592	443	509	418	517	473	436	636	526	473	386	429	590	529	576
APOPT1	601	975	750	1208	742	740	1049	619	1019	1024	718	875	574	653	1217	838	701	663	728	579	460	1009	797	943	642	1076	906	977	687	738	917	709	734	1033	703	757	528	1093	618	752	722	741	1098	582	799	994	880	884
APP	1182	919	907	1009	848	1070	1362	1005	698	1372	754	1458	984	844	912	888	1107	797	981	899	629	1060	833	1286	712	827	690	932	857	848	1212	1009	569	1099	782	979	717	770	561	728	848	842	939	623	668	1138	751	717
APPBP2	3569	3238	3677	3226	3338	3383	3711	4010	3779	4392	3780	4006	3613	3619	3988	4076	3710	3001	2993	2828	1622	3661	4571	4513	3374	3940	4074	4088	3734	3829	3892	3709	2953	4042	3871	3735	3533	3458	3287	3099	4430	3892	2956	3566	3729	4285	4837	4275
APPL1	1536	1459	1728	1413	1495	1541	1640	1485	2059	2316	1694	2371	1510	1568	1883	1908	1839	1419	1235	1237	829	1942	1960	2388	1417	1840	1704	1753	1665	1627	1705	1611	1460	1794	1665	2002	1245	1660	1366	1512	1990	1730	1294	1362	1879	2311	2147	2193
APPL2	1928	1471	1943	1279	1598	1529	1846	1560	1493	2084	1956	1476	2041	1729	1618	2280	2262	1290	1838	1463	1094	1789	2118	1723	1425	1924	1304	1709	1972	1646	2114	1778	1400	1709	1857	1482	1680	1731	1636	1644	2272	1591	1861	1357	1268	1826	2174	1461
APRT	1201	1678	343	1416	1978	1191	1255	1703	2342	342	292	1601	1352	1290	1347	1178	2212	1348	754	709	1607	450	811	897	1036	2010	2039	1035	1842	1704	1625	1435	1162	528	926	1568	953	1102	1838	501	1143	2158	1277	1079	1761	1550	93	1955
APTX	304	262	318	276	310	288	335	335	305	311	308	287	353	308	315	300	336	224	226	305	256	318	315	296	178	358	184	242	285	242	352	314	193	262	165	245	333	291	226	296	293	308	361	244	198	303	294	290
AQP1	8	3	11	12	3	0	9	5	25	16	12	39	10	8	3	10	5	14	6	6	5	0	5	36	13	7	11	7	2	6	0	0	4	4	8	6	0	11	6	7	6	2	26	0	5	7	0	21
AQP10	0	10	5	0	9	0	10	3	5	0	0	9	10	12	6	7	5	8	4	6	0	7	5	0	3	6	7	17	6	4	0	3	3	11	9	2	9	16	9	6	0	5	3	0	0	4	10	0
AQP11	35	38	37	64	27	65	48	93	35	36	29	22	47	51	41	54	43	72	54	140	14	34	42	55	50	69	36	106	44	104	80	135	40	46	36	37	31	58	45	43	40	78	25	68	45	34	14	41
AQP3	469	591	699	964	640	683	870	704	906	373	390	582	551	439	689	850	812	499	637	652	576	401	1071	421	447	566	780	1216	526	496	612	594	440	404	451	467	643	598	640	702	640	495	706	410	464	424	521	436
AQP9	120	137	143	142	186	127	124	206	188	161	88	229	137	136	124	265	200	85	79	160	117	116	121	219	75	170	182	97	192	145	144	137	114	143	79	228	124	141	94	135	155	218	95	106	176	196	117	166
AQR	4398	3874	4676	3559	3732	4177	4809	4597	4464	5538	4697	4865	4637	4621	5626	5152	4440	4020	3970	3112	2154	5438	5794	5274	4630	5415	5519	6098	4601	4845	5017	4563	3616	4887	5219	4411	4192	4709	4130	4198	5708	4687	3299	4571	4426	5733	5921	5708
ARAF	460	269	538	432	264	264	256	327	382	460	230	192	295	353	407	550	1	443	396	0	205	288	401	520	235	575	415	612	595	97	447	512	439	387	505	441	337	525	417	434	430	532	633	341	424	660	555	404
ARAP1	12582	11140	13757	13617	8449	13108	11170	12990	16761	11182	8790	15969	9140	12444	11845	12066	14556	9701	11404	13738	11690	13829	11468	14771	7362	13157	12854	11555	11355	10322	8348	10619	10893	13150	12936	14866	7515	14299	10535	12721	11063	14302	12048	10128	12963	12125	12792	13666
ARAP2	3871	3213	3510	3104	3101	3933	4825	3457	3185	4936	3273	3501	4197	3287	4560	4138	3804	3568	3664	2480	1244	4507	4512	4204	4197	3868	4298	4176	3203	3898	4058	3668	2793	3669	3553	3167	2930	3501	2907	3051	3883	3640	2506	2639	2900	4060	4025	5244
ARAP3	1093	1178	1390	1463	1258	1525	1385	1702	2301	1832	1337	1732	1062	1393	1095	1897	1267	1217	1488	1839	1803	1491	1286	2099	1026	2048	1339	1734	1294	1384	1340	1638	2195	1698	1702	2176	1358	1444	1005	1414	1264	1788	1213	1071	2525	1694	1898	1602
ARCN1	6616	6556	7203	6815	6620	6479	7137	7106	7512	8037	6353	8038	6783	6321	8014	7956	7161	5747	5517	5138	4283	7001	7615	8100	5488	7945	8098	6757	6728	6454	7350	6813	5091	6599	5832	7243	6124	7126	6176	6061	7815	7264	6356	5698	6613	7738	7481	8283
AREG	14	13	6	0	12	11	14	15	49	15	7	25	16	10	13	12	25	8	15	16	16	16	10	23	8	12	26	5	26	16	11	27	26	19	12	39	29	25	21	12	17	24	6	19	54	26	20	31
AREL1	2735	2581	3097	2833	2609	2756	3080	2964	2967	3066	2640	3015	2567	2565	2993	2891	2800	2361	2210	2245	2065	3106	3010	2884	2502	3392	2999	3097	2363	2549	2704	2690	2127	2567	2713	2822	2324	2861	2448	2536	2934	2828	2208	2251	2238	3005	3113	3095
ARF1	10205	10166	11564	11878	11237	11380	11474	11581	13568	12764	10728	12185	10429	10735	11935	12060	12186	9723	8870	10015	9090	11727	10177	12547	9726	13322	12789	11809	10704	10492	11571	11784	8523	11261	10515	11951	10249	11898	9931	10427	13442	12133	11427	9674	10762	12246	12240	13227
ARF2	362	371	366	419	395	355	398	442	517	497	362	519	350	321	399	379	412	365	274	347	297	356	372	491	283	452	434	341	343	420	419	419	321	351	350	371	300	467	287	262	428	470	415	298	433	393	457	397
ARF3	971	809	1061	1857	1154	1658	1024	3660	1326	1434	1778	1213	2500	1413	1337	1426	3756	1779	888	1017	869	1551	270	4013	957	3085	2539	713	1563	973	1303	2549	943	1890	1317	2601	1244	1308	2279	1155	2251	1640	1018	836	1959	1650	1064	2516
ARF4	4264	4536	5049	5134	4896	4860	5041	5383	5712	5797	4369	5557	4657	4252	5520	5472	5327	4288	3639	4317	1862	4940	5625	5657	4240	5812	5877	4918	4487	4627	4974	5067	3601	5028	4193	5051	4457	4974	4263	4300	5245	5623	5263	4006	4718	5589	5060	5861
ARF5	962	837	1067	1181	920	1029	1030	915	979	979	765	902	930	743	844	944	952	868	737	857	744	1004	785	936	741	973	773	886	777	745	875	761	629	854	792	857	806	835	736	806	914	946	1122	620	672	857	827	1129
ARF6	12915	13329	13834	15172	14178	14912	15391	14552	16513	17312	12872	16565	12800	13548	15876	13787	14635	12440	11613	11552	6072	15337	16345	16665	12011	15032	14382	12796	12473	12802	14959	14265	10126	13501	12168	14095	11761	14552	11883	11903	16801	14958	15846	12746	15010	16113	15209	18515
ARFGAP1	773	538	990	605	1013	325	805	917	171	885	713	761	703	194	710	850	1095	793	542	518	747	765	497	752	680	873	451	600	679	731	919	913	388	473	589	580	459	770	673	604	334	755	1155	836	496	975	875	1093
ARFGAP2	3680	3442	4427	4328	4192	4053	4193	4247	4486	4262	3948	3733	3836	3524	3856	4153	4270	3424	3559	3609	3289	4361	4390	4015	3335	4494	4198	4068	3406	3448	3543	3799	2909	3939	4147	4020	3461	4027	3530	3363	3985	3865	4032	3133	3266	3974	4205	4116
ARFGAP3	1232	1434	1432	1774	1453	1653	1793	1687	2077	1876	1335	1868	1376	1299	1496	1647	1637	1364	1222	1376	1157	1648	2230	2137	1342	1765	1808	2068	1615	1418	1805	1722	1363	1588	1345	1729	1492	1641	1282	1598	1677	1759	1717	1354	1850	1880	1777	1659
ARFGEF1	5416	5431	6166	4454	4992	5313	6597	5917	6167	6905	5371	5612	5495	5965	7295	6861	5618	4902	5201	3961	2882	6716	7130	6146	5899	7137	7672	6710	5484	5661	6615	5997	4836	6176	5959	5613	5062	6487	5632	4930	6790	5871	4518	5392	6055	6737	6950	6809
ARFGEF2	3186	2886	3418	2839	3072	3238	3246	3261	3121	3738	3220	3488	3281	2931	3648	3560	3345	2603	2850	2242	2278	3464	3802	3329	3106	3840	3631	3717	2871	3175	3277	2914	2409	3225	3053	3005	3143	3400	3024	2824	3649	3143	2103	2811	2661	3682	3691	3668
ARFGEF3	17	18	19	13	18	36	31	16	21	10	15	9	19	19	26	15	22	16	25	19	24	10	19	9	10	16	12	21	29	32	37	26	47	13	19	10	9	20	16	9	26	37	17	7	46	8	14	11
ARFIP1	791	709	953	817	890	826	942	930	1005	1089	793	1065	840	780	1113	1028	805	648	702	717	273	841	1120	982	875	1058	1116	948	807	864	905	941	655	837	796	897	880	912	941	859	1005	1041	877	738	890	1055	1055	1121
ARFIP2	716	791	993	847	752	789	832	760	775	903	779	671	789	740	797	912	862	700	722	795	757	887	966	836	647	946	809	977	773	797	787	763	569	853	812	780	659	857	665	770	843	741	844	630	529	824	809	796
ARFRP1	1143	1157	1267	1445	1361	1173	1187	1119	1352	1382	1153	1055	1152	1098	1181	1268	1254	1063	955	1112	1186	1223	1210	1173	1015	1315	1244	1186	1174	1070	1280	1065	948	1213	1126	1120	1188	1195	1079	982	1395	1337	1575	971	971	1325	1374	1465
ARG1	24	10	10	17	5	24	26	69	33	108	9	55	21	10	7	20	24	16	27	64	16	48	17	127	6	6	5	10	7	27	7	21	7	19	17	15	7	3	11	0	34	3	42	12	22	31	6	21
ARG2	170	164	243	413	296	362	411	487	643	277	393	284	233	518	214	336	217	165	194	350	694	177	254	396	164	186	293	311	279	196	303	327	692	198	259	348	241	210	177	241	298	588	301	147	610	202	352	349
ARGLU1	18896	15507	20372	15185	16737	15315	17848	14768	16342	18196	22775	12908	24354	20694	19041	25544	22827	18599	21662	15950	7095	21134	27818	22524	18615	23369	17837	24048	18989	18363	18919	18424	17057	17918	24645	15876	15560	21698	15990	16737	22992	16460	18483	13081	13255	14923	20273	17759
ARHGAP1	17195	10416	13681	13864	16041	13061	14097	14377	16022	12698	11684	16699	16933	11248	10816	11646	17027	11540	11123	12966	10398	14278	11231	21727	13418	12367	9981	11820	13471	9013	11466	14091	13176	11015	11365	17369	12782	10848	10145	9695	15741	11109	11491	9985	11477	11187	10160	18787
ARHGAP10	227	232	192	219	188	168	271	205	203	227	163	294	206	154	208	228	172	139	144	211	114	176	202	231	230	448	227	226	241	140	264	189	166	221	184	232	271	337	223	242	237	273	235	178	184	260	250	331
ARHGAP11A	600	665	1058	653	768	794	881	789	883	865	641	903	986	716	1022	914	669	717	598	539	351	867	1517	736	761	1036	1457	945	512	646	643	760	476	686	604	711	547	654	709	583	750	749	556	570	507	726	641	1875
ARHGAP12	3477	3300	3645	3081	3320	3221	3680	3398	3621	4201	3056	3293	4172	3821	3864	4433	4020	3181	3345	2735	1823	3747	4096	3972	4112	4652	4166	4243	4125	4195	4404	3905	3075	3948	3537	3533	4321	4402	3911	3565	5313	4080	3524	3865	3378	4258	4249	3794
ARHGAP15	3809	3927	4593	4058	4152	3856	4356	4748	5737	5311	3750	4393	4626	4229	5757	5905	4425	3264	2927	3122	1928	4675	4904	4501	4149	5741	5494	4935	4380	4173	5132	4491	3311	4187	3460	4945	4137	4131	4228	4125	5466	4974	4550	3746	4670	4931	5220	5646
ARHGAP17	12780	11649	12115	10963	11462	11181	12102	12871	13191	14787	13869	13808	12108	13200	14127	12911	13940	10232	10576	9669	6920	14101	15037	15454	10508	13442	11838	12908	12011	11161	12094	10702	8657	13520	13669	13722	10014	12425	9325	10789	13316	10751	9198	8820	11163	13030	13613	11896
ARHGAP18	1156	885	981	1183	1075	1283	1118	1139	1529	1738	1209	2457	910	1216	861	915	1225	1191	848	1046	575	1185	1057	2731	673	989	805	1289	940	1266	1043	1112	851	1230	1075	1485	748	990	665	807	1008	1335	792	901	1297	1452	1013	1231
ARHGAP19	1112	648	824	898	1017	951	671	1049	1095	1228	497	1058	1104	741	1121	1354	907	722	925	922	954	1329	1608	911	1033	1266	1273	1061	693	1053	1208	976	694	995	790	1265	714	941	391	797	1179	1072	936	619	893	1253	1166	755
ARHGAP21	954	725	708	676	706	632	692	806	874	1013	695	1357	735	610	760	867	925	684	611	614	515	797	682	1591	801	680	813	881	779	778	705	672	626	824	774	1097	631	737	466	547	772	815	381	555	1131	872	703	747
ARHGAP22	121	57	110	58	128	82	114	76	112	169	75	234	86	78	57	88	96	83	98	97	68	92	106	160	86	106	72	160	121	115	79	55	73	133	95	122	76	83	56	77	100	113	65	83	115	131	126	97
ARHGAP23	341	473	522	396	413	408	541	460	359	1042	241	483	376	368	551	543	541	356	444	343	180	1318	348	548	370	404	489	459	345	264	475	317	190	991	248	410	240	386	369	331	398	317	305	228	233	1044	328	538
ARHGAP24	434	541	503	558	617	473	403	777	489	804	772	427	331	911	605	608	634	411	390	559	340	720	808	436	431	544	564	648	600	507	654	764	327	706	639	471	407	678	581	654	807	482	658	857	389	795	925	492
ARHGAP25	6703	6182	7477	7176	7168	6549	7052	7875	8803	8678	6322	7159	7134	7133	7380	8866	7502	5747	5784	6923	6961	7771	7469	7386	7823	8937	9394	9716	7432	7721	7992	8136	5481	7825	7930	7412	7407	7531	6305	7322	8734	8531	8489	7551	7660	8425	9194	8466
ARHGAP26	2888	3093	2932	2723	3138	3202	3704	3914	4829	4498	2954	4369	3188	3278	3839	3688	3496	2691	3121	2940	2974	3066	3645	4581	3546	2809	3749	4659	3471	3477	3555	3099	3188	3622	3380	4797	2958	3299	2157	3094	3297	3748	2102	2648	4296	4164	4393	4245
ARHGAP27	8946	7347	9018	8515	9272	8634	7937	9078	9644	9940	11252	7942	9012	11415	7796	9551	10461	8538	7936	8504	6861	10042	10779	9178	9121	9757	8722	10313	8946	9300	9075	9718	6735	10138	12393	8827	8261	9224	8364	8611	12083	8731	9033	9283	7554	9450	11129	10170
ARHGAP28	25	18	17	47	27	47	22	77	36	26	20	27	42	26	27	38	26	39	52	72	29	44	20	34	30	52	38	150	34	70	42	56	42	36	14	37	21	43	15	27	31	40	23	61	37	24	11	11
ARHGAP29	29	27	45	27	47	42	43	55	27	55	28	84	42	33	67	75	51	75	69	74	33	52	78	70	26	79	42	66	56	105	103	69	44	51	44	52	23	78	34	25	68	95	38	31	15	56	31	50
ARHGAP30	6593	4458	6259	7345	7489	8562	2334	7471	6584	10394	7667	8148	9201	7233	7649	7255	8353	5017	8384	6859	7981	6759	7807	5942	6042	7333	5130	9114	6964	3946	6644	3313	5025	4837	9291	13089	5805	7441	3291	5332	7659	9262	5594	6553	7319	12704	6549	15937
ARHGAP31	2027	2164	2204	2107	2059	2073	2529	2629	2679	2840	1683	2944	2122	1902	2665	2506	2533	1955	2151	1833	1601	2561	3043	3122	2702	2201	3247	2193	2364	2129	2253	2562	1664	2365	1975	2522	2116	2391	1878	1867	2485	1999	1581	1900	2566	2802	2196	2895
ARHGAP32	6	16	0	33	15	101	32	90	43	64	41	97	11	62	29	18	13	60	53	60	38	58	68	85	6	25	13	75	11	89	66	54	43	86	54	108	20	11	5	69	26	174	30	66	114	95	93	92
ARHGAP33	350	371	449	318	374	409	325	350	338	379	399	278	461	328	290	329	465	329	431	324	166	410	477	421	278	425	291	346	334	257	317	310	281	266	375	249	306	330	274	215	341	294	238	175	215	243	277	480
ARHGAP35	4504	3782	4945	4258	4009	4163	4297	4507	3985	4592	4325	3525	4486	4281	4001	4647	4673	3999	4356	3822	3236	4720	4879	4131	5129	5309	4670	6186	3791	4621	4162	4850	3628	4719	4912	3875	4407	4682	4138	4048	4821	4212	3411	4300	3551	4590	4497	4895
ARHGAP39	212	118	271	177	37	343	222	54	88	555	245	1172	187	164	169	55	74	423	102	582	240	746	110	79	41	59	48	52	51	38	513	57	55	103	120	48	147	29	203	28	92	124	78	109	178	55	41	175
ARHGAP4	14840	12542	15438	15653	14050	14997	17428	14063	15003	15998	13169	16139	14577	14987	13134	14931	16165	12477	15441	14876	10100	16030	13985	17580	11280	16620	11511	13219	13179	12129	17207	13860	10960	13609	12802	16044	12793	13206	11456	11944	14811	14591	16739	10409	11190	15108	14113	15574
ARHGAP40	7	5	9	5	3	4	12	6	0	9	14	5	6	3	7	10	0	3	13	0	6	8	10	5	4	12	2	4	11	0	11	3	9	8	8	6	0	5	7	6	7	0	5	0	0	10	4	0
ARHGAP42	21	0	3	7	5	4	0	4	4	8	15	6	6	6	0	6	0	8	17	6	6	0	19	5	13	0	5	5	15	14	9	8	19	6	24	3	10	2	0	8	21	13	8	0	0	8	2	0
ARHGAP45	45082	40026	48630	45982	41471	44005	47013	40776	41628	49398	43185	40407	46198	38777	41069	49973	47279	40326	44801	40924	34658	50015	46426	47276	42909	47938	39601	55592	40890	39402	45707	39903	36998	44516	51640	43842	38657	43117	35774	37622	44721	41436	40929	31332	34235	43690	46541	43419
ARHGAP5	173	165	173	187	187	230	554	250	205	240	157	461	167	160	294	167	220	139	336	129	43	161	179	437	128	248	288	214	195	380	259	172	137	176	145	331	118	167	319	128	190	352	153	170	247	192	172	304
ARHGAP6	136	279	227	346	2	56	110	141	292	189	268	415	259	307	145	74	159	355	280	357	0	276	91	403	220	90	332	188	261	370	299	109	70	131	271	1	323	366	282	119	403	392	279	343	94	281	0	175
ARHGAP6-2	183	0	26	0	311	273	232	242	19	193	0	7	19	0	197	212	232	0	0	23	166	62	192	29	285	207	0	208	36	3	22	256	154	118	7	317	0	32	20	231	67	42	16	0	203	84	279	217
ARHGAP9	3125	3296	4172	3815	3600	3830	3737	3945	4089	3985	3339	3594	3522	3491	3186	4666	4106	2894	3453	4013	3251	3350	3761	3732	1862	4107	2723	2921	3377	3301	3774	3568	2925	2842	2882	3920	3409	3505	3111	3275	3663	4063	4086	2603	3496	3585	3709	5339
ARHGDIA	19415	19465	23394	25197	23980	21608	20629	22351	23368	22055	20170	23528	18705	20256	19918	21123	23165	17571	15473	18287	13737	20686	20856	22087	14309	21621	21866	17522	17456	16787	17857	18028	13113	19228	17979	21286	16473	19058	16666	16398	20975	20297	19644	14893	16671	19719	19122	22636
ARHGDIB	37262	38463	44343	44514	42068	40754	40992	41329	40143	44849	32473	39021	36498	32794	40146	39161	40087	32696	26713	31005	22357	40465	34768	37156	37578	43424	48247	37696	32791	33264	36073	35567	23970	37217	34436	35844	33437	38993	33957	31476	40069	41458	40955	31390	30116	41274	37983	53199
ARHGEF1	14895	14993	21393	16667	19776	18183	18176	12349	22379	14825	14079	19481	11070	14267	15535	20479	16344	16539	16927	17379	8783	21588	10467	19374	11910	19075	8053	10847	4687	17777	18398	16124	15956	14470	19040	23506	11189	18357	13497	9232	15552	12166	22227	6305	11337	20145	15599	26019
ARHGEF10	40	26	28	32	28	34	44	11	20	27	33	17	20	29	31	42	28	21	33	14	20	39	43	22	27	32	9	31	17	29	31	24	32	24	33	5	13	28	20	16	30	16	24	10	6	21	21	9
ARHGEF10L	3129	2597	2885	2825	4792	3173	2183	3690	4850	3204	1983	3048	3895	4513	2744	3905	6149	3005	2843	3062	2763	2718	2226	3310	7252	7382	6285	5287	5668	5721	3171	4770	3216	4060	2490	5025	7326	8301	7197	5448	10642	5861	5390	6364	5003	4011	4178	3659
ARHGEF11	5254	4876	5916	4999	5318	5560	5574	6191	6823	7272	6037	7348	5208	5892	4755	7137	5865	4543	5651	5952	4704	6291	5719	8155	4315	6574	4359	7870	5327	5662	4911	5422	5786	7085	7102	6952	5182	5724	3912	4919	5110	5491	3769	4512	6369	6164	6174	5170
ARHGEF12-2	680	644	898	593	598	791	792	864	691	872	566	811	741	774	889	994	839	745	816	589	558	692	978	750	902	966	1298	1295	757	1094	985	824	595	747	934	727	758	984	947	787	1093	1062	628	1007	878	873	1025	926
ARHGEF17	7	9	15	37	32	25	0	17	5	14	12	19	20	9	16	12	39	22	11	14	5	7	8	16	9	15	16	60	28	36	4	18	9	10	5	22	10	13	4	29	42	46	6	23	22	13	10	10
ARHGEF18	21902	18645	24951	22478	20578	21751	22538	20322	19167	23737	22508	19283	22770	20444	20368	23817	23099	19662	20823	17302	15618	23206	25034	21242	24024	24059	21660	27032	19435	20181	21963	20395	17599	22019	22966	20012	20654	23838	20146	20525	23590	20910	17969	18637	16069	23864	26022	28974
ARHGEF19	60	75	29	58	78	35	47	64	72	61	114	25	56	108	68	30	78	43	44	71	75	68	117	46	46	80	23	85	92	46	42	73	85	69	95	21	44	52	24	30	77	39	34	52	82	36	70	27
ARHGEF2	8374	8171	8889	8146	7772	8910	8362	9761	9604	9553	9505	9083	8986	9700	9152	10022	8393	7801	8312	8566	7442	8821	9778	10012	9196	10267	9639	10348	7695	9241	9451	9562	7300	9251	11029	9250	8492	9745	7648	8382	10038	9504	8932	9201	9340	9504	10788	9981
ARHGEF25	0	0	9	3	6	7	0	0	0	4	4	0	5	7	6	15	9	0	7	7	0	0	7	0	6	10	8	18	13	8	8	7	4	0	18	0	6	0	9	12	11	10	7	8	0	3	24	0
ARHGEF26	10	12	6	7	6	9	0	18	10	17	15	0	9	11	10	5	11	13	10	6	4	19	14	9	6	11	6	9	14	10	5	6	6	6	12	5	10	7	10	10	7	8	0	8	5	11	9	5
ARHGEF28	20	10	23	25	15	12	19	9	11	22	16	10	22	17	7	18	9	25	10	9	13	12	19	16	20	11	19	19	13	22	19	22	0	18	31	14	21	11	21	13	22	9	12	17	0	20	22	21
ARHGEF3	4347	4188	4665	4289	4661	4672	4720	5296	4883	5229	3789	3912	4711	4681	5550	4729	4763	4086	3707	3532	3106	4807	4557	3992	6428	5592	6292	5311	4213	5130	5126	5229	3355	4530	4247	4699	4534	5003	4640	3969	5953	5346	4915	4803	4529	5718	4904	9199
ARHGEF33	7	4	5	8	4	5	2	7	6	11	9	4	5	10	7	4	5	7	7	9	5	7	9	0	0	0	12	16	5	6	9	0	6	4	4	9	5	4	3	8	6	9	11	2	0	12	11	0
ARHGEF38	64	53	66	42	50	49	59	83	72	65	95	51	74	88	97	90	78	50	78	52	6	84	124	62	63	80	79	108	62	82	82	90	61	66	76	55	54	82	69	58	83	60	50	59	42	59	96	85
ARHGEF39	77	286	230	131	168	181	209	167	197	70	92	206	127	154	198	240	152	209	239	168	139	88	170	358	197	288	101	77	114	120	196	81	211	146	155	271	52	239	78	128	111	188	288	99	163	94	112	229
ARHGEF4	39	20	42	30	44	40	41	58	23	21	43	15	29	22	21	45	42	31	40	41	31	26	37	21	40	24	38	86	50	33	45	42	30	27	36	16	33	25	34	34	44	46	42	42	20	24	27	16
ARHGEF40	680	554	403	665	640	601	800	718	924	1163	823	826	627	566	565	441	792	651	747	612	666	874	735	1007	409	626	283	568	550	500	676	534	662	880	843	687	534	518	229	401	612	522	513	434	1014	931	727	381
ARHGEF6	9757	9118	10903	8017	9265	8764	9841	9676	10343	12558	10531	10245	10096	10618	10548	11233	11338	9073	8685	7784	6540	11319	11915	12058	10517	12356	11850	12893	11077	10401	10817	10112	7880	10295	11275	9778	8710	11080	8865	8977	12805	10477	8595	9624	8916	11188	11460	12624
ARHGEF7	5025	4170	5491	5148	4826	5039	5432	4688	5400	5232	4962	4824	4840	4474	4714	4951	5014	4607	4566	4000	3277	5783	5662	5167	4800	5051	4737	5696	4266	4434	5168	4310	4016	5335	4901	4670	4070	4641	4093	4054	4789	4687	4876	3629	3884	4927	5028	5531
ARHGEF9	56	37	70	72	34	51	63	47	79	57	91	43	64	52	53	93	48	44	56	35	40	69	61	73	43	41	42	46	47	17	41	43	56	49	54	32	60	39	40	41	51	36	54	20	53	57	63	33
ARID1A	24625	21903	25669	22722	21803	24193	25624	24647	23367	26801	25107	24537	22510	24046	26109	24566	23529	21890	21816	17188	14988	28378	27466	26182	23271	26247	24081	28411	20374	21592	22498	22813	19512	26340	27321	24736	21299	24300	20597	21257	24553	21168	14658	19709	23014	24433	25503	25315
ARID1B	6453	5593	6325	5777	5731	5800	6506	6318	5567	7262	6123	5682	5726	6081	5955	6397	6626	5004	5606	4627	3812	6781	6929	5969	6370	6524	6360	7309	5887	5270	6287	6032	4708	6602	6532	5636	5980	6100	5749	5581	6852	5693	4420	5799	5387	6545	7125	6222
ARID2	3310	2697	3174	2543	2578	3167	3613	3154	3028	3693	2839	3309	2932	2730	3492	3409	2909	2582	2355	2005	1640	3378	3357	3185	3032	3395	3399	3161	2685	2775	3216	2709	2031	2939	2852	2961	2838	2930	2583	2622	3465	3176	1989	2461	2792	3433	3393	3776
ARID3A	3290	3741	4135	3952	4156	4194	3496	5001	5091	4622	3427	4464	3423	3523	3965	4528	4641	3147	3520	4114	2981	3607	4861	4369	3126	5548	4228	5018	3890	4027	3612	4129	3335	3940	3532	5074	4005	4377	3329	4006	4724	4433	2888	3543	4666	4251	3961	4404
ARID3B	1553	1478	1915	1713	1835	1833	1733	1737	1986	1923	1533	1520	1680	1857	1697	1889	2089	1766	1544	1627	1377	1939	1671	1759	2180	2625	2448	2310	1779	2028	1742	2113	1632	1942	1984	1971	1893	2436	2038	1916	2555	2150	1807	1917	1626	1895	2136	1964
ARID3C	16	9	0	8	10	7	9	0	0	10	12	10	9	11	16	11	5	10	8	5	0	14	0	7	8	0	9	17	8	7	10	0	8	12	21	10	6	6	0	9	13	5	7	4	8	0	4	11
ARID4A	4908	4540	5225	4433	4772	5029	5837	5446	6123	7381	5438	6513	5412	5432	6796	6478	5447	4519	4697	3907	2012	5909	6475	7240	5696	6318	6985	7226	5976	5620	6267	5836	5108	6149	6171	6068	5277	5918	5038	5365	7380	6504	4806	5276	7887	6812	7861	7215
ARID4B	7114	5717	7163	5210	5873	6307	7555	6687	7459	8995	7443	6979	7514	7658	7820	8966	7220	5887	6607	5059	2611	8019	9560	8490	6464	8064	8586	8443	7012	7000	7724	7235	6149	7556	7926	7086	6151	6947	6339	6583	8820	7144	5185	6045	7528	8066	9480	8374
ARID5A	2530	2736	2850	3198	3389	2814	3449	3456	3812	3104	2890	2940	2854	2992	3079	3310	3311	2395	3201	3327	2063	3052	2989	3702	3104	3423	4209	3794	3082	2705	3522	3742	2772	3244	3936	3787	2966	3143	2709	3092	3521	3092	3920	2797	3552	3193	3776	3353
ARID5B	3871	3307	3762	2852	2900	3101	3796	3582	3259	4299	4246	3820	3757	3253	3883	4076	3544	2816	3279	2797	1919	3689	4666	3651	3955	4215	4306	4274	3841	3780	3996	3181	2728	3956	4216	3851	3955	3616	3374	3527	4205	3921	2557	3200	3223	3988	5556	4425
ARIH1	60	117	61	31	16	26	24	22	236	32	39	68	176	221	143	33	57	46	56	4	1099	34	151	895	301	36	33	55	13	34	123	46	103	40	175	23	15	34	36	91	65	90	88	1027	82	52	35	67
ARIH2	3724	3257	3932	3413	3609	3370	3730	3601	3978	3886	3809	3516	3876	3742	3624	4284	3630	3306	3323	3094	3138	4057	4274	4109	3804	4419	3902	4529	3131	3529	3352	3442	3048	3797	4270	3786	3318	4123	3095	3119	3878	3506	3307	2920	3399	3594	3737	3970
ARIH2OS	120	109	108	64	92	87	119	108	99	111	109	97	109	97	81	102	96	60	117	94	74	73	99	75	60	84	62	119	75	59	98	69	98	69	98	75	94	95	74	88	84	99	84	56	75	74	78	92
ARL1	1564	1440	1673	1419	1584	1548	1780	1683	1889	1978	1647	1912	1697	1777	1981	2069	1696	1492	1358	1489	779	1790	1995	2083	1635	1901	2035	1897	1734	1786	1829	1939	1257	1829	1597	1720	1620	1930	1486	1519	2294	1899	1905	1635	1621	1834	2020	2094
ARL10	528	472	497	571	474	447	613	408	375	573	416	450	581	411	382	573	326	437	360	416	305	498	325	439	358	524	290	388	434	424	557	485	255	487	396	395	431	505	408	404	539	444	545	283	292	487	355	388
ARL11	1439	1896	2596	1192	1726	1815	1681	1712	2341	2464	1653	1876	1499	2088	1888	3204	2046	1269	1697	1476	1700	1680	1860	1750	1055	2953	2518	1509	1961	2273	2175	1434	1626	2118	1388	1822	1854	2553	2597	1526	2403	2473	1574	1468	2465	2709	2120	1722
ARL13A	11	17	22	24	11	11	18	15	15	18	27	12	18	20	10	21	17	14	21	9	23	16	44	15	7	13	6	21	27	18	23	17	15	22	21	8	11	29	8	16	25	20	12	7	5	14	18	20
ARL13B	174	175	198	167	189	196	240	226	191	329	202	245	189	203	290	231	219	192	188	145	92	228	244	282	227	221	247	284	268	249	295	265	168	249	233	214	207	221	195	197	262	228	220	246	188	233	308	239
ARL14EP	793	776	932	888	895	757	869	951	1213	1148	870	1085	906	863	1082	1113	871	643	764	829	525	872	1008	1258	808	925	1065	1067	927	966	1016	961	732	959	981	973	823	945	785	792	1201	1051	1107	956	1045	1056	1148	1213
ARL15	363	408	431	400	371	397	432	416	457	563	322	527	357	390	442	456	431	328	340	310	114	420	400	442	377	512	529	411	413	404	480	388	279	368	355	373	368	400	338	332	515	461	398	342	358	462	470	523
ARL16	1254	1241	1295	1160	1097	1029	1414	1082	1137	1519	1660	1090	1388	1170	1365	1413	1476	1156	1528	1153	1139	1601	1682	1553	1479	1693	1298	1740	1436	1512	1552	1283	1098	1708	1975	1226	1100	1665	1023	1145	1500	1268	1519	1080	979	1374	1622	1271
ARL2	721	618	673	937	786	743	663	740	831	691	562	798	649	506	625	599	739	621	523	630	462	710	499	709	389	744	551	433	561	491	579	546	503	657	427	733	510	522	526	509	596	586	634	342	577	611	491	682
ARL2BP	1024	1046	1083	1145	1037	996	1023	1095	1138	1144	1009	1145	1048	981	1150	1156	1053	888	659	886	482	954	1154	1129	838	1142	1081	994	971	1054	1221	1157	719	998	944	1012	1032	1142	938	940	1227	1143	1191	1129	866	1284	1359	1371
ARL3	61	97	74	107	76	102	109	83	147	79	77	117	97	93	107	111	114	85	55	71	95	90	98	88	64	121	76	79	79	97	118	97	83	90	61	96	88	93	92	95	111	130	114	63	81	113	96	115
ARL4A	1571	1854	2157	2127	2134	1761	2493	1854	2369	3023	2026	2444	1783	1563	2036	2763	2067	1985	1804	1698	1117	2723	2640	3749	2383	2167	2697	2019	2220	1763	2359	2374	1710	2781	1973	1936	1929	2143	2075	1553	2951	2110	3349	1945	2695	2979	2882	3184
ARL4C	1917	2131	1875	2248	2468	2781	2655	2145	2256	2625	1485	2207	1951	1646	2370	1733	2231	2104	1932	1737	1525	2596	2348	2118	2261	2660	2218	1907	1940	1955	1965	2144	1447	1998	1666	2231	1668	2121	1668	1548	2422	2381	1882	1594	2032	2230	1958	2981
ARL4D	22	10	18	27	23	42	38	42	41	31	29	32	21	9	11	18	29	47	34	64	38	17	33	33	13	21	14	49	13	45	46	60	24	29	16	31	15	23	8	16	30	45	60	34	18	27	25	26
ARL5A	6267	6239	6133	5273	5440	5722	6760	6258	6298	8363	5879	7535	6494	5409	7304	6739	6466	5255	4942	4182	1436	6743	7026	7165	4588	6777	5912	5769	5780	5579	6710	5295	4051	5773	5517	5168	5418	6408	4733	5108	6801	6645	4895	4799	5804	7563	6654	7312
ARL5B	784	644	792	593	627	731	889	832	759	1151	827	878	894	783	1076	897	793	729	758	583	107	1012	1104	1119	855	874	1051	1049	885	832	946	778	675	944	920	705	806	757	640	718	1039	894	683	732	917	1001	1045	1087
ARL6	125	116	103	125	101	110	130	90	116	196	136	138	152	125	155	155	135	116	78	80	31	189	165	163	133	134	166	155	112	147	142	113	120	151	167	100	106	134	124	127	159	133	99	129	123	171	195	123
ARL6IP1	5155	8587	9698	9716	9596	9049	9336	9265	10794	10517	7632	9175	8236	8131	9567	9477	9298	9137	6385	6870	4375	10394	9984	10405	7368	12106	13190	9695	9176	8856	9277	9692	6967	8035	9152	6654	8635	10820	9153	8494	11704	11519	10634	6885	9779	10984	10937	12856
ARL6IP4	545	143	324	205	168	456	509	299	609	72	356	316	228	89	303	275	101	281	404	128	363	85	390	60	72	95	559	310	125	129	339	131	360	279	201	407	236	118	596	124	182	80	90	186	260	315	416	452
ARL6IP5	1844	2105	2316	2352	2217	2218	2360	2436	2587	2594	1804	2578	2001	1913	2487	2512	2158	1886	1514	2102	1973	2264	2024	2553	1935	2593	2655	2109	2194	2122	2437	2407	1709	2338	1993	2409	1898	2248	2014	1991	2649	2656	2677	1986	2089	2482	2361	3373
ARL6IP6	1577	1703	1810	1569	1663	1707	1886	1642	1805	2077	1768	1610	2104	1905	2118	2341	1916	1673	1478	1548	1123	2011	2262	2074	1930	2152	2705	2936	1804	2021	1890	2096	1562	2143	2369	1817	1760	1907	1864	1647	2352	2064	1998	1729	1695	2196	2274	2227
ARL8A	284	600	504	487	436	445	407	562	477	872	227	475	246	380	353	523	432	740	625	311	471	368	701	406	235	348	444	232	247	538	682	389	617	232	207	993	434	383	390	305	406	393	402	671	848	863	805	376
ARL8B	2185	1997	2221	2276	2276	2153	2356	2508	2677	2767	2128	2812	2215	2158	2464	2607	2404	1994	1772	1951	677	2385	2525	2893	2087	2693	2801	2595	2372	2145	2401	2465	1574	2397	2168	2665	2209	2327	1901	2034	2595	2552	2405	1968	2200	2609	2699	3189
ARMC1	1910	1601	1923	1828	1857	1821	2057	1947	2046	2275	1908	1984	2012	1980	2185	2355	1947	1569	1445	1432	756	2060	2147	2145	1765	2187	2276	2055	1856	1786	2169	2031	1450	1916	1744	1836	1699	1955	1761	1734	2614	2077	2041	1841	1637	2198	2333	2374
ARMC10	2752	2528	2685	2541	2471	2569	3033	2470	2766	3349	2635	2945	2822	2371	2917	2829	3004	2484	2442	1991	1008	2982	3027	3215	2422	2873	2869	2711	2605	2492	3123	2563	1870	2632	2996	2448	2301	2406	2162	2241	3182	2679	2632	1896	1981	3012	3140	3104
ARMC12	1802	1371	2660	1645	1978	1513	2100	1460	1517	1744	2142	1132	2240	1679	1464	2549	2173	1717	2367	1444	1261	2414	2396	2274	1455	1928	1537	1908	1725	1621	1779	1524	1534	1812	1844	1379	1494	1954	1901	1260	1850	1387	1557	1294	993	1686	1925	1623
ARMC2	142	177	208	100	149	45	153	212	164	208	176	145	174	162	157	178	125	87	165	47	69	171	200	146	161	173	132	176	139	172	194	174	110	136	177	163	186	173	115	137	195	164	92	72	127	151	183	282
ARMC5	424	425	532	518	483	481	416	412	445	452	426	475	395	379	391	340	531	324	396	399	214	474	418	368	400	472	412	442	375	382	378	411	298	494	380	483	415	447	360	406	381	401	427	347	251	448	436	459
ARMC6	763	744	923	822	797	794	860	859	776	882	973	663	861	1046	839	845	815	843	745	745	532	1056	1159	932	731	1032	779	956	697	804	731	745	620	913	1104	736	589	930	701	734	840	665	796	671	448	798	859	714
ARMC7	234	111	328	316	377	283	213	449	170	226	211	168	289	391	398	232	357	285	200	238	169	320	243	288	218	283	307	240	111	130	218	522	213	232	467	330	210	229	271	269	173	293	757	200	222	248	290	485
ARMC8	2928	2675	3070	2125	2420	2408	2904	2246	2279	3785	3411	2479	3518	3387	3283	3589	3148	3233	3223	2440	2519	4495	4396	4013	4445	3380	3621	6327	3328	3848	3231	3044	2534	4077	5307	2689	2331	3838	2436	2655	3679	2555	2528	2761	2049	3008	3401	2941
ARMC9	61	42	91	54	61	56	71	43	65	71	56	89	52	73	71	108	41	52	45	35	56	72	67	135	39	69	58	60	46	47	59	60	48	54	61	75	51	86	68	46	69	49	50	28	40	62	67	68
ARMCX2	728	527	659	700	574	505	684	533	595	875	944	839	843	948	761	797	738	607	605	424	382	817	874	1064	759	793	747	887	863	641	889	678	598	883	1062	818	692	632	599	617	996	697	797	604	778	832	1141	911
ARMCX3	1738	1739	2265	1762	1626	1667	2463	2185	2436	2143	1588	2446	1815	2145	2138	2708	1981	1720	2074	1824	1233	2130	2365	3057	2017	2143	2917	2967	1927	2033	2520	2569	1866	2127	2055	2522	1703	1951	2068	1740	2316	2041	2156	2261	2767	2201	2338	2830
ARMCX4	148	137	160	178	103	148	195	114	117	176	138	130	176	111	150	153	157	134	194	110	122	195	154	177	128	118	102	151	135	116	196	125	148	152	107	131	109	144	129	116	137	111	123	101	75	129	176	135
ARMCX5	58	78	27	33	61	38	508	479	526	94	36	14	301	27	104	352	562	329	29	59	23	10	56	82	505	595	81	88	287	399	29	86	623	504	614	96	449	596	438	543	737	554	20	93	499	584	84	333
ARMCX6	132	121	113	148	113	132	169	100	161	146	116	146	137	130	147	185	154	122	141	137	153	125	107	162	83	166	143	149	150	134	171	116	124	129	123	157	99	136	119	111	181	130	154	125	140	107	163	159
ARMH1	40	40	35	50	44	37	49	40	65	94	50	17	35	26	45	39	51	35	26	26	60	98	43	30	22	60	23	32	57	41	44	34	60	99	47	25	50	36	38	31	57	36	52	13	49	84	41	22
ARMH2	302	258	428	277	323	300	384	278	390	393	392	290	380	369	350	649	385	245	429	286	254	361	556	502	173	374	292	325	386	292	415	339	310	299	420	368	270	346	277	317	461	277	389	223	236	319	425	472
ARMH3	1125	1108	1298	1191	1235	1177	1201	1435	1376	1430	1181	1367	1161	1293	1369	1407	1264	980	946	1022	930	1323	1235	1339	893	1446	1304	1158	1096	1128	1239	1276	830	1264	1044	1203	1115	1365	1063	1066	1466	1360	1161	1250	1152	1512	1323	1343
ARMH4	53	82	41	42	55	50	80	41	77	44	33	44	49	25	62	55	37	38	37	63	75	20	44	54	59	60	44	41	41	31	44	23	65	29	33	25	39	83	56	23	37	38	62	24	95	47	36	29
ARMT1	480	482	620	557	553	545	660	584	645	726	520	661	685	577	703	734	678	491	547	465	218	629	811	651	589	616	772	824	578	668	658	567	454	676	648	523	571	600	514	495	760	688	558	500	600	669	704	740
ARNT2	0	13	12	10	0	7	24	14	5	12	7	12	7	7	7	5	7	0	10	6	5	12	0	7	0	4	0	9	0	9	6	0	4	10	4	3	8	11	7	4	2	9	5	0	10	13	3	8
ARNTL	848	697	863	684	744	678	1012	817	860	969	716	843	890	764	842	913	894	668	853	640	687	895	887	1090	1026	908	930	971	775	747	922	917	728	941	904	925	764	765	703	622	900	737	837	650	860	984	902	1390
ARPC1A	2079	1824	2249	2176	2197	2067	2246	2182	2336	2311	2316	2103	2341	2221	2212	2522	2351	1950	2020	1949	1978	2558	2396	2442	2209	2475	2307	2830	2009	2144	2052	2318	1618	2312	2507	2225	1933	2275	1904	1937	2337	2023	2464	1726	1897	2103	2283	2461
ARPC1B	21996	24271	27403	28650	26711	25975	24148	29002	31923	28109	23560	28043	20618	24952	23168	26715	27247	20621	18102	24326	18169	25173	22698	26502	18476	30770	24502	20126	21861	21582	22746	23628	19210	24601	20705	29054	22582	25581	22568	22394	26377	26642	28101	19178	25292	26813	26057	29241
ARPC2	25745	25796	31725	33191	29834	29250	29885	30808	32029	30895	25434	28063	25221	25082	26323	29839	29802	23919	20859	23549	16640	27006	25863	28618	23023	31613	31191	24518	24465	24390	28375	27523	19753	26031	23978	27184	25996	26980	26214	24635	31671	30829	31310	22117	25170	28879	28961	34243
ARPC3	4131	4600	4484	4555	4393	2893	632	4288	4286	2175	2961	4670	1802	4593	3239	5222	4202	2370	2838	3252	5258	7083	3118	4205	2762	2659	4935	2628	3897	664	1165	4284	2764	290	2049	1057	3401	3567	4058	1319	4913	3905	4937	6269	2914	9691	3256	1167
ARPC4	2134	1443	2165	17	2089	4034	1800	1016	1543	3243	337	2631	2312	2685	1840	2906	2272	2261	630	2439	752	1051	3458	2395	1823	2937	3221	1162	2479	3635	360	3574	2230	2483	2195	3665	2758	1121	563	3219	2057	4056	4395	2142	2772	1939	804	4165
ARPC5	12824	12051	13755	13725	12942	13894	14395	14396	15684	16312	11788	15699	12260	12098	12682	15027	14162	11030	9684	10698	7553	13292	12455	16098	9783	14946	13570	10706	12055	11749	13922	13307	10359	12469	10640	14369	12126	12918	11490	11248	15637	15149	13756	10350	13287	14972	13804	17460
ARPC5L	4115	4299	5790	4640	4910	4084	3974	4575	4767	5059	5989	3728	5127	5844	4682	6018	5077	4316	4058	4333	4309	5155	6974	4707	6165	6166	6633	7522	5208	5964	4913	5744	3374	5170	7418	4236	4678	6067	5928	5050	7273	5249	6075	6019	3883	5081	6478	7574
ARPIN	51	43	33	36	47	59	30	81	62	53	22	79	32	52	42	33	64	61	49	52	44	27	33	56	45	82	50	24	54	44	39	39	44	39	36	86	49	63	30	38	67	70	37	44	50	42	26	48
ARPP19	4447	4054	4672	4208	4071	4163	4736	4596	4353	5484	4701	4422	5023	4496	4828	5215	4813	4120	3997	3751	1330	4802	5654	5332	4351	4869	5124	5884	4556	4469	5073	4790	3389	4568	5146	3942	3914	4855	4233	4046	5374	4956	4755	4070	3912	5009	5336	5344
ARPP21	396	203	307	320	208	312	352	236	229	253	232	301	330	198	229	265	264	183	281	220	149	253	217	268	158	254	119	168	183	176	348	244	255	194	133	190	248	188	181	198	183	227	238	154	197	203	171	189
ARRB1	15639	15968	19769	14544	17864	19049	16496	19707	16790	21560	18380	17020	15427	21441	15083	21807	21216	18932	19026	17459	15904	23726	19022	21767	17755	21774	19209	26028	19105	23257	17353	21246	14658	22699	23323	19051	15071	21769	17254	17655	24695	20340	15194	19155	16052	21129	19289	18626
ARRB2	5717	5300	6700	6556	6539	6208	6163	6845	7355	6698	5013	7196	5842	4950	5244	7151	6857	4859	5815	6296	5342	5743	5326	7378	4936	6611	5201	5887	5499	5364	5794	5678	4929	5782	5427	7471	5631	5702	4449	5261	5994	6669	5930	3560	6224	6284	5886	7872
ARRDC1	2646	2630	3114	2881	2933	2787	2656	2777	2638	3019	2703	2425	2519	2499	2251	2726	3337	2538	2600	2954	1820	2908	2440	2788	2425	3166	2197	2768	2509	2455	2495	2567	2199	2820	2951	2783	2261	3110	2389	2489	2839	2848	2743	2019	2257	2665	2651	2768
ARRDC2	490	439	339	275	247	683	191	656	993	374	888	197	461	816	625	376	341	259	422	352	1241	373	1241	299	323	517	778	479	413	1109	503	851	848	703	409	431	593	405	513	363	630	500	597	717	585	1618	495	153
ARRDC3	3378	2877	3748	2246	2729	3445	3326	4259	4612	4363	4560	4078	3275	3173	3346	5766	3473	2714	2543	2831	1568	3943	3979	3558	1930	4107	3069	3150	3307	3475	3560	3158	3322	3470	3517	2894	3151	2858	3466	3421	3181	4737	2273	2756	5412	5051	6077	3127
ARRDC4	2119	1972	2310	1595	2262	2142	2995	2607	3684	3625	2843	3759	2250	2742	3276	3622	2201	1944	2417	2609	1774	2917	2885	4614	2392	3972	6286	3201	2352	2537	2107	3002	3159	2794	2904	4224	2164	2676	2052	2054	2960	3091	2097	2199	5504	2520	3388	2999
ARRDC5	457	521	625	599	577	564	863	630	784	701	588	534	555	591	647	1005	598	310	712	578	484	824	762	544	612	875	530	1084	659	773	663	665	798	752	849	641	576	763	534	603	655	552	536	433	523	558	676	386
ARSA	1727	1577	1288	1483	1569	1338	983	1760	1373	1370	1545	1927	1512	1327	1617	1430	1774	1167	971	1683	858	1500	1308	2340	1230	2287	1151	1499	1349	1497	1100	1561	878	1425	1481	2401	1476	1977	1125	1465	1656	1346	1275	1392	1040	1346	1458	1864
ARSB	2373	1625	1618	2277	2272	1585	1641	2621	3390	1974	2251	3108	1980	1832	1476	1607	2228	1346	1280	1927	2113	1769	2481	2719	1875	1673	1655	2392	2038	1497	1776	2131	1817	1650	2215	2602	1993	1520	1204	1961	2105	1435	1286	1773	3072	1748	2469	2548
ARSE	6	6	8	4	3	6	7	6	8	6	10	0	5	14	6	4	14	7	6	12	0	9	12	7	2	17	6	8	0	2	5	6	15	10	4	4	3	0	5	7	5	9	6	0	9	16	10	2
ARSG	1387	1603	1889	1691	2040	2431	2277	2884	3055	1727	1717	1434	1389	1358	1246	2632	2138	1801	2720	3885	1949	1804	1781	2107	970	1585	1368	2795	2400	1668	1260	3909	2984	2188	2124	1817	2100	1251	1411	2095	2080	2430	1239	1885	2831	1532	2645	1911
ARSH	71	33	69	57	24	52	57	39	50	43	38	32	46	40	29	57	42	41	44	29	30	48	42	46	22	38	28	24	14	29	44	38	45	25	36	34	22	41	32	24	27	32	32	14	46	33	26	26
ARSJ	62	38	55	24	40	55	23	48	62	67	36	26	50	79	48	87	39	62	20	49	41	110	67	57	255	59	261	287	57	119	55	54	24	87	217	40	102	88	94	58	97	89	52	117	70	71	84	61
ARSK	10	32	29	17	35	19	26	15	33	63	25	38	24	29	36	30	40	13	16	17	15	29	33	33	15	22	15	21	25	26	31	16	26	47	23	21	19	22	20	12	44	21	25	21	26	48	32	26
ART1	56	74	40	83	89	58	52	78	111	60	77	40	80	73	67	98	77	61	96	88	71	85	102	51	80	86	80	114	92	62	78	74	92	73	126	64	40	82	52	91	109	59	55	67	75	58	93	69
ART3	4	0	14	8	9	0	5	8	2	4	0	0	6	4	7	9	8	0	5	0	0	6	5	0	7	26	7	5	2	9	0	14	3	0	4	9	9	21	6	4	18	9	14	11	6	10	4	12
ARV1	330	323	362	281	292	259	304	338	354	337	361	287	307	315	314	362	304	269	295	309	288	327	388	315	231	382	225	330	311	335	310	360	299	324	315	297	328	330	229	251	385	305	331	280	265	344	326	262
ARVCF	40	60	38	52	82	77	63	56	69	96	60	106	34	83	58	45	60	88	71	90	78	67	54	132	48	82	59	71	69	75	56	86	61	108	69	123	47	69	13	49	50	69	61	33	145	95	63	76
AS3MT	161	215	181	126	150	163	175	147	166	250	237	212	196	214	192	216	214	298	265	156	122	298	292	298	333	231	344	562	224	291	184	200	208	307	456	181	153	336	166	174	237	205	208	221	202	183	229	184
ASAH1	2532	2578	2462	2344	2482	2457	2788	2725	3133	3100	2547	3364	3044	2743	3226	3040	3124	2646	2742	2297	1473	2988	3171	4443	3144	3132	3235	4326	2968	3099	3249	2856	2657	3039	3372	3466	2536	3365	2028	2402	3097	3248	2526	2193	2870	2955	2746	3329
ASAP1	3498	2945	3575	3001	3262	3624	3683	3764	3866	3662	2889	4064	3553	2919	3262	3343	3870	2830	3685	2871	2036	3360	3476	4486	3196	4118	3449	3546	3213	2968	3592	3157	2859	3135	2849	3772	3414	3424	2757	3041	3536	3821	2319	2649	3605	3560	3506	3868
ASAP2	67	66	46	41	75	78	80	75	81	82	55	72	52	35	60	59	67	67	42	64	45	60	174	69	75	47	69	85	70	89	82	78	48	47	82	62	57	66	57	80	117	89	51	77	42	49	75	50
ASAP3	211	123	190	196	136	179	151	123	102	262	118	219	283	173	187	230	174	154	161	96	56	317	208	339	105	185	131	107	90	96	150	107	63	223	102	209	143	126	111	111	102	88	118	58	59	237	117	157
ASB1	1123	1008	1238	1099	1136	1053	1277	1124	1115	1345	1135	1287	1098	1090	1048	1140	1243	1009	1091	1053	958	1145	1423	1209	1143	1318	1195	1273	1166	1109	1402	1104	818	1281	1222	1128	1095	1116	1080	1005	1461	1180	1094	1192	928	1311	1340	1228
ASB11	17	24	17	14	20	25	5	11	47	28	12	7	12	21	11	8	18	10	23	22	49	85	39	5	23	16	15	31	25	11	37	21	31	18	7	4	32	11	85	7	7	47	7	12	18	39	22	12
ASB12	1350	942	1584	769	1548	1004	1283	1003	1175	1884	1132	1299	1275	780	1186	1285	1126	1181	1016	817	1321	1789	1655	1296	1027	1057	1015	1211	1259	917	1096	1238	1129	1307	1162	1110	1302	1221	736	705	1375	1058	455	1055	771	1503	1856	1267
ASB13	600	682	718	755	650	723	641	666	776	905	734	697	701	773	763	761	708	634	490	524	495	829	670	671	673	908	898	700	632	746	669	640	467	704	658	730	667	886	761	626	810	863	660	680	634	809	824	913
ASB14	70	60	63	66	45	81	93	82	58	55	113	68	110	130	82	115	86	114	92	62	69	90	118	135	92	74	100	142	102	73	93	93	77	124	128	85	53	81	49	62	69	45	88	88	48	94	75	68
ASB16	9	9	11	13	9	14	8	15	3	0	10	5	13	16	0	16	13	7	11	8	0	14	14	10	6	16	16	12	10	7	0	10	15	10	18	5	5	15	17	14	14	11	10	4	8	7	13	8
ASB2	35	65	40	35	58	83	55	44	84	36	39	17	56	42	48	34	71	50	25	39	45	50	25	27	104	660	77	25	141	39	90	84	164	25	49	55	127	167	56	75	159	174	100	43	101	61	66	77
ASB3	2637	2394	2791	1945	1997	2325	2770	2491	2386	3087	3007	2539	2754	2963	2969	3428	2939	2609	2708	2032	906	3124	3824	3562	2498	3306	2593	3712	3080	3175	3264	2908	2608	3065	3345	2694	2496	3188	2524	2633	3648	2706	2320	2416	2367	2900	3269	3028
ASB5	18	4	13	20	8	0	14	17	0	17	16	12	25	4	9	11	16	7	6	15	0	8	8	0	7	21	10	7	0	8	8	14	0	4	0	15	19	13	7	13	12	6	10	10	0	11	13	5
ASB6	958	899	1217	1138	985	1025	1005	994	974	1076	1066	960	908	996	974	1055	1045	907	752	956	631	1093	1039	965	677	1144	992	884	777	801	896	926	627	1004	964	996	767	996	901	755	934	990	1011	763	650	945	1088	1114
ASB7	741	753	849	710	733	791	803	794	875	928	748	920	918	730	933	1018	759	680	693	602	443	907	939	915	808	866	887	833	877	795	932	827	640	809	736	783	824	842	665	663	1041	867	750	714	805	910	1012	1104
ASB8	1575	1503	1986	1612	1691	1615	1795	1774	2108	1702	1454	1964	1780	1711	1808	2123	2077	1422	1510	1620	1370	1597	1900	2175	1507	1921	1886	1595	1823	1492	1760	1768	1643	1498	1649	1882	1617	1713	1488	1354	1901	1880	1742	1320	1772	1676	1739	2280
ASB9	6	9	12	0	8	6	0	0	0	13	6	0	10	8	4	0	7	12	4	2	9	5	11	9	0	0	8	7	5	12	9	7	8	5	15	5	0	7	0	0	0	5	0	9	5	0	6	7
ASCC1	374	139	321	2	0	267	16	40	61	0	90	57	97	609	484	12	0	8	0	56	55	0	38	31	134	30	0	329	0	126	472	361	0	27	780	454	138	116	592	359	0	0	500	42	0	858	328	0
ASCC2	2481	2533	3289	2729	3081	2541	2768	2566	3200	2960	2898	3135	2624	2510	2712	3134	3167	2331	2389	2289	2453	3113	3358	3346	2292	3049	3112	3082	2597	2357	2535	2490	2299	2720	3206	3090	2029	2893	2492	2215	3110	2391	2643	1998	2134	2628	2902	3517
ASCC3	1736	1736	1808	1464	1634	1714	1990	1963	1715	2191	1766	2014	1860	1762	2133	1980	2018	1355	1515	1378	855	1853	2316	1994	1698	2026	2172	1942	1811	1728	2152	1815	1193	1670	1812	1873	1685	1835	1571	1427	2192	1871	1315	1827	1488	2107	2221	2350
ASCL2	24	32	10	23	20	27	10	24	33	18	27	29	16	19	14	26	31	19	25	28	12	24	9	12	12	30	7	18	11	18	16	15	7	26	9	70	22	31	15	19	16	17	16	14	19	24	28	13
ASF1A	615	548	635	581	598	616	708	637	674	859	642	730	684	534	795	803	559	591	513	486	217	667	709	855	593	756	829	610	469	539	683	588	349	617	557	696	545	584	557	523	727	708	638	493	505	672	598	1043
ASF1B	1121	1211	1664	1514	1562	1479	1398	1448	1435	1213	970	1307	1526	1052	1413	1490	1117	1152	896	967	941	1262	1625	1112	977	1611	1967	1104	837	927	951	1068	694	1017	745	1211	964	1041	1223	950	1109	1252	1121	777	759	1089	921	2341
ASGR2	13	6	24	23	12	9	10	21	20	21	18	13	15	7	29	13	15	3	8	15	11	13	10	12	9	14	17	17	20	15	8	14	8	22	12	33	21	10	10	11	23	21	7	15	16	21	19	26
ASH1L	6829	5565	6416	5317	5138	5827	6595	6136	5953	7927	6678	6224	6499	6557	7229	6924	6539	5889	6012	4168	3897	7895	7797	7778	8176	7408	8226	9317	6630	6652	7045	6547	5554	7726	8658	6165	6542	7216	5859	5917	8544	6403	4087	6351	6565	7675	8080	6753
ASH2L	358	280	312	64	333	421	28	62	48	95	59	343	253	87	925	29	200	73	13	213	129	366	277	57	320	54	183	1075	105	353	269	36	318	33	296	217	347	304	213	298	336	62	35	306	34	135	193	303
ASIC1	120	87	136	145	109	132	145	111	110	101	123	86	130	133	78	128	155	107	126	100	96	98	123	107	41	113	44	74	87	76	100	97	102	69	62	92	109	69	114	107	57	119	96	31	70	93	100	78
ASIC4	16	10	16	12	17	18	4	13	13	8	14	0	11	20	14	18	24	8	7	12	14	8	10	14	0	18	12	18	16	10	11	11	7	4	11	22	10	10	15	16	21	15	10	7	0	16	11	11
ASIP	1993	1124	2770	3063	2756	1391	1180	1214	2522	3501	1519	2251	1975	1045	1108	2907	2899	1312	900	901	980	3314	1737	2331	2039	1291	2213	3319	2551	1382	1096	1170	2079	3705	1781	2310	1998	1404	2015	2809	3303	1346	1290	773	1722	2839	1632	2292
ASL	813	648	834	731	779	662	622	745	767	822	1148	720	747	1101	648	786	906	763	762	870	728	898	1100	987	678	753	629	933	819	722	872	873	676	806	1088	649	565	825	654	675	953	631	908	809	573	714	960	714
ASMT	112	91	104	64	53	111	197	111	113	73	90	33	107	99	104	98	73	98	184	109	84	77	114	56	97	88	55	81	71	89	210	138	138	63	103	41	90	108	65	64	77	94	232	100	87	53	84	38
ASMTL	1953	2146	2355	2458	2069	2062	1942	2029	2225	2258	2360	1923	2161	2013	2073	2109	2419	2093	1980	2167	1511	2420	2552	2537	2158	2461	2313	2682	1711	1991	2193	2114	1570	2143	2329	1921	1648	2109	1692	1784	2243	2025	2405	1674	1384	2028	1927	2541
ASNA1	1635	1805	2075	1837	1972	1941	1816	1947	2167	1916	1773	1989	1649	1793	2072	1824	1946	1669	1324	1609	1595	1809	1907	1723	1534	2131	1959	1707	1568	1676	1576	1732	1232	1697	1651	1993	1513	1892	1436	1569	1828	1898	1876	1379	1384	1639	1769	2215
ASNS	510	459	1068	607	521	507	493	459	605	565	418	1089	518	432	584	1263	515	384	310	384	295	480	582	1099	362	581	1029	462	412	471	396	528	318	447	382	1101	477	472	820	445	505	603	435	334	324	500	507	1087
ASNSD1	1875	2073	2329	2170	2043	2012	2380	2098	2329	2454	2005	2437	1970	1949	2420	2529	2051	1661	1482	1719	1528	2235	2309	2429	1807	2724	2732	2088	2098	2127	2423	2259	1564	2185	1866	2044	1989	2447	2104	2052	2661	2226	2588	2052	1830	2560	2701	2857
ASPH	384	402	274	228	353	267	180	345	464	283	246	835	353	192	415	295	457	216	227	260	173	195	249	811	245	397	241	228	377	288	294	285	275	217	203	645	373	303	184	245	335	282	187	185	416	326	333	564
ASPHD2	168	308	305	325	205	204	318	392	223	199	127	265	188	315	360	313	267	186	290	339	148	241	435	236	231	574	371	586	229	245	265	381	143	305	198	262	327	409	349	323	302	225	317	392	215	256	206	279
ASPM	1168	1274	1808	1090	1422	1559	1510	1658	1377	1436	979	1638	1682	1141	1899	1517	1186	1010	1008	770	794	1349	2437	1316	1146	1934	2098	1462	831	1055	1018	1152	679	924	767	1205	991	1126	1103	1025	1208	1054	653	853	803	1249	931	3015
ASPRV1	11	27	29	29	28	26	18	23	35	41	14	28	48	26	34	37	23	6	35	64	51	29	34	23	26	36	14	20	20	30	17	30	54	79	29	28	30	33	28	130	87	42	102	22	35	69	20	285
ASPSCR1	2030	1702	2369	2168	2211	2122	2157	1965	2237	2133	1813	2020	1959	1841	1789	2145	2355	1622	1733	1743	1501	1983	1858	1946	1522	2232	1576	1916	1700	1655	1770	1736	1354	1747	1622	2005	1717	1761	1581	1679	2019	1807	2110	1163	1398	1907	1732	2052
ASRGL1	9978	10660	10401	9862	10352	11040	8482	15984	16504	12436	8068	20569	8310	7745	9145	11157	11552	7577	7675	12991	10631	7309	7661	18124	8606	13525	10712	8045	10699	11518	10881	11607	8995	11390	8075	21132	11472	13249	6938	9268	8355	14241	8041	9490	15928	14795	12365	13685
ASS1	578	357	695	1002	559	709	238	647	560	249	372	854	567	330	275	856	722	468	206	663	454	166	364	844	485	366	763	728	581	700	285	701	365	227	342	962	800	423	474	693	601	841	285	500	527	229	478	1199
ASTE1	374	388	532	456	589	446	477	519	431	549	421	444	423	463	534	531	624	364	393	326	283	416	575	463	329	598	467	386	483	395	412	370	306	483	434	367	393	399	447	387	657	514	347	344	345	532	595	435
ASXL1	7641	7293	8551	8073	7704	7707	8060	7137	7680	8607	7912	7002	8290	7694	8057	8467	8652	7546	8104	6540	6562	8692	9444	8524	7498	9439	8166	9468	7264	7513	7586	7084	6249	8036	8990	7146	6701	8670	6356	6705	8454	7362	6900	5648	5864	7296	7873	7499
ASXL2	5812	5058	6176	4286	4957	5569	6110	6162	5537	7213	5711	6409	6226	5661	6947	6607	5894	4943	5471	3713	2876	6683	7723	6838	6750	6949	7537	7878	5707	6036	6082	5382	4641	6613	6579	6102	5917	6467	5552	5233	7241	6089	3351	5299	6056	6800	7072	8317
ASZ1	0	2	9	34	51	0	69	31	16	62	25	7	0	0	0	14	48	0	47	29	11	53	66	11	0	2	9	25	43	0	67	24	21	47	47	3	0	2	3	30	53	0	71	29	16	68	62	16
ATAD1	3005	2945	3191	2810	2962	2976	3628	3622	4829	4067	3350	3476	3842	3648	4779	4191	3805	2918	2857	2653	1785	3922	4109	4006	3716	3954	5324	4553	3539	3642	3590	3859	3258	3935	3570	4149	3272	3697	2998	3519	4280	4071	3535	3096	4197	4073	4272	4705
ATAD2	5	14	4	2	9	9	11	4	8	13	35	20	22	25	15	11	25	11	19	2	0	15	33	23	20	17	17	11	11	7	16	3	12	14	24	18	11	12	8	7	19	0	5	4	4	10	20	22
ATAD2B	2622	2412	2792	1978	2141	2347	2827	2533	2725	3466	2548	3145	2712	2420	3171	3058	2646	2356	2257	1804	1056	3161	3425	3698	3459	2887	3917	3892	2535	2771	2855	2443	2001	2919	3103	2691	2463	2788	2219	2252	3108	2793	1749	2327	2821	3295	3248	3362
ATAD3A	1236	1284	1490	1441	1452	1313	1418	1251	1360	1553	1440	1170	1408	1472	1497	1563	1416	1308	1377	1170	1057	1636	1714	1437	1155	1667	1419	1573	1089	1202	1309	1200	1065	1360	1334	1238	1148	1331	1121	1153	1475	1278	1440	923	924	1193	1285	1374
ATAD5	603	524	733	512	651	671	721	665	674	664	504	681	755	559	802	739	608	507	482	354	142	639	911	542	513	847	992	659	495	476	611	564	342	408	341	596	532	478	542	486	641	545	438	416	378	617	634	1214
ATAT1	88	117	25	14	156	48	148	146	73	111	33	78	218	86	148	40	68	33	248	102	122	210	99	66	20	347	71	52	128	22	63	113	21	121	35	42	62	18	28	53	93	47	47	119	118	55	49	49
ATCAY	7	12	8	7	9	22	24	30	12	20	5	22	8	10	12	9	15	13	17	29	12	8	6	12	2	10	10	10	11	21	11	41	7	10	8	12	7	15	10	16	11	14	20	24	11	28	6	16
ATE1	1493	1496	1538	1420	1354	1440	1693	1517	1435	1859	1356	1828	1275	1427	1879	1716	1533	1379	1059	1150	643	1676	1679	2027	2006	1786	2502	2263	1431	1534	1630	1469	1038	1576	1833	1530	1298	1694	1261	1265	1739	1551	1258	1600	1338	1665	1864	1924
ATF1	1686	1545	1775	1670	1676	1758	1998	1824	1920	2132	1749	2034	1740	1773	2313	2178	1698	1631	1325	1279	907	1934	2110	2188	1741	1933	2308	1928	1780	1825	2099	1840	1259	1812	1671	1860	1611	1848	1577	1677	2151	1962	2054	1637	1921	1940	2264	2443
ATF2	2883	2596	2840	2815	2552	2554	3068	2880	2902	3589	2973	3170	2994	3050	3347	3193	3142	2517	2425	2021	1114	3181	3403	3629	3204	3298	3740	3602	2834	3054	3317	3077	2197	3225	3027	2800	2635	3137	2544	2543	3488	3115	2631	2878	2731	3226	3329	3500
ATF3	197	167	149	167	266	304	299	231	338	262	194	358	230	214	284	239	135	187	166	218	258	209	180	366	354	142	381	228	228	245	204	283	323	239	183	315	243	186	206	130	290	243	194	199	579	212	203	261
ATF4	10335	10852	12256	13982	12442	11011	12286	13488	15436	13197	10976	12079	12549	12015	14245	15477	12603	10332	10456	10739	9719	13260	12626	14868	16199	14404	16419	15823	11474	11295	12733	13341	10505	13970	13345	15269	11370	12803	10677	12023	13486	12234	15165	9918	12734	12395	13369	13920
ATF5	234	246	282	304	292	259	344	230	301	278	223	281	214	197	272	248	311	274	281	188	166	271	333	316	301	322	380	352	223	287	258	254	189	360	273	280	231	283	219	237	273	233	323	174	224	287	258	290
ATF6	1852	1478	1745	1382	1819	1741	1903	2188	2015	2422	1788	2767	1801	1564	2174	2041	1970	1470	1377	1637	1162	1911	2292	2817	1961	1935	2518	2020	1716	1924	1853	1947	1330	2015	1918	2453	1642	1751	1506	1460	2090	1929	1247	1884	2012	2204	2188	2506
ATF6B	4522	4337	5603	5031	4743	5212	4425	5113	4566	5074	4778	4610	4693	4256	4174	5496	4925	4432	4051	5370	3356	5209	4238	5185	3438	5673	4780	5022	4108	4679	4360	4679	3341	4912	4876	4339	3762	4832	3858	3978	4699	4355	4838	3641	3365	4437	4438	4218
ATF7	3687	3322	3518	3370	3318	3576	3785	3727	3616	4210	3571	3911	3628	3473	3766	3895	4045	3152	3322	2622	2599	3972	3885	4336	3801	3886	3655	3878	3532	3272	3627	3364	2764	4049	3900	3883	3202	3725	3027	3060	3924	3457	2381	2803	3527	3861	4001	3670
ATF7IP	10577	10570	12347	8855	9696	11139	11952	12133	13354	13591	11902	11583	11546	11566	14444	14979	11666	10525	10804	9122	4938	12812	14224	13922	13001	14845	15109	16216	11475	12754	11959	12393	10327	12132	14424	13554	10773	12463	10587	10968	13723	12742	8323	10762	12595	12375	15353	14595
ATG10	130	122	145	137	101	95	112	143	134	190	144	147	133	134	152	166	132	126	88	80	55	202	156	154	85	135	120	146	102	115	143	109	78	167	138	94	119	150	101	107	165	102	102	120	120	175	107	115
ATG101	1687	1519	1813	1898	1640	1696	1696	1647	1912	1804	1389	1743	1659	1485	1585	1631	1600	1427	1279	1440	1423	1753	1645	1659	1578	1850	1635	1523	1502	1422	1574	1597	1104	1536	1409	1845	1479	1570	1302	1369	1708	1629	2019	1197	1425	1787	1468	1867
ATG12	755	1020	1089	289	902	337	802	1143	385	683	656	1006	500	154	472	1126	834	804	436	709	543	184	1140	935	618	1262	964	563	690	549	866	948	560	220	791	1016	514	646	813	863	545	1266	393	929	782	1140	954	961
ATG13	4071	3533	4473	4711	3757	4115	4102	4214	4347	4845	5091	3442	4568	4394	4186	4168	4319	3769	4151	3783	2867	4448	5786	4590	3814	4667	3790	5240	3746	4048	4097	4467	3566	4676	5318	3740	3580	4509	3623	4531	4523	3979	3668	3570	2816	3830	5304	4006
ATG14	664	545	598	556	504	627	634	589	645	692	643	639	686	662	572	694	677	559	580	457	349	696	736	687	678	690	606	730	720	662	734	664	522	706	767	566	536	671	564	581	783	694	531	589	483	737	781	667
ATG16L1	402	386	294	597	406	624	343	482	481	574	444	523	634	717	537	530	495	626	586	545	324	528	596	702	465	778	520	453	618	490	587	492	466	712	955	398	53	764	140	474	682	739	495	320	432	413	489	911
ATG16L2	7810	8184	8688	7901	8773	7670	8420	9696	11263	10228	10474	9368	8236	9026	7952	10006	9508	7749	9481	9709	9246	9432	11684	14399	8395	9961	11322	12943	9787	9136	9332	9596	8457	9972	12377	12997	7502	12592	6483	8500	8998	8586	6717	7543	9813	8837	11416	10974
ATG2A	6787	5699	7555	7535	6576	7553	7646	6587	8881	7557	7054	6430	6723	6304	5496	8113	7085	5913	7409	6441	4573	7522	7391	7167	4833	8021	4908	6946	5816	5029	6085	6323	7265	7122	7099	7131	7143	6469	5832	6336	6760	6748	5852	4170	7304	6940	7528	6808
ATG2B	2070	1807	2041	1519	1797	1880	2275	1939	1846	2550	2104	2114	2105	2069	2489	2261	2055	1938	1982	1457	1206	2544	2756	2572	2168	2460	2246	2582	1895	1990	2247	2021	1730	2393	2530	2059	1842	2205	1787	1923	2523	2203	1614	1837	1889	2438	2393	2526
ATG3	3517	3730	3938	3828	4091	3248	4123	4231	4903	5506	4047	5468	3795	4396	4785	4423	4313	3616	3605	3798	2182	5037	4766	6772	4766	4863	5063	6367	4154	4233	3911	4382	3445	5672	5174	5434	3393	4612	2920	3568	4764	3937	3670	3912	5327	4742	4481	4953
ATG4A	328	417	486	521	445	419	526	373	460	445	389	518	345	342	439	529	506	407	390	284	206	388	543	529	294	504	476	548	413	450	528	412	283	362	451	433	295	462	370	428	489	453	431	289	381	448	487	644
ATG4B	2095	2176	2337	2518	2239	2002	2053	1823	2189	2493	2275	1999	2314	2079	2215	2299	2326	2116	2135	2085	1551	2836	2556	2732	2605	2462	2443	3261	2068	2041	1916	2091	1964	2469	2999	2102	1789	2494	1876	1829	2202	1918	2415	1731	1674	2056	2277	2248
ATG4C	325	374	426	361	382	367	374	535	553	491	396	547	351	416	406	512	471	292	290	333	82	383	510	501	310	448	441	365	420	417	409	440	259	389	369	472	340	315	302	358	515	441	407	396	424	588	536	522
ATG4D	1226	1306	1482	1574	1644	1633	1438	1458	1746	1674	1554	1346	1440	1560	1359	1727	1730	1353	1498	1613	1051	1639	1739	1509	1381	1615	1412	1393	1478	1489	1569	1707	1446	1671	1596	1698	1614	1732	1414	1470	1925	1563	2276	1482	1511	1567	1716	1735
ATG5	956	811	998	921	925	880	994	1046	1058	1204	853	1182	925	958	1117	1095	955	791	699	676	352	976	1117	1098	876	1108	1176	945	999	973	1067	1005	724	1027	1054	1006	923	969	896	878	1125	1077	1000	834	865	1145	1137	1380
ATG7	153	284	144	616	423	136	103	220	177	351	241	385	198	67	219	282	156	200	114	33	553	389	524	498	180	362	642	271	115	186	169	149	184	393	327	170	206	311	602	185	379	190	102	105	209	516	160	129
ATG9A	5315	4680	5995	5801	5154	5333	6045	4724	5572	6077	4988	4981	5276	4515	4893	5657	5727	4823	5172	4595	4443	6110	5154	5563	4089	5583	4589	5191	4449	4114	4992	4367	4350	5533	5450	5365	4580	4727	4200	4390	4838	4715	5056	3155	4460	5081	5110	4826
ATG9B	114	125	119	99	106	99	75	80	55	117	144	64	123	150	106	113	117	122	92	106	55	159	160	114	138	120	79	152	85	95	58	86	59	133	137	104	72	102	62	91	109	97	52	79	51	101	108	76
ATIC	4279	4295	4372	5160	5131	4812	4154	4847	6505	6040	4728	5257	4723	4597	5585	4956	5201	4158	3068	3725	4398	4963	5511	5213	3965	4937	4881	5336	4575	4805	4341	4251	3584	4987	4104	4322	4296	4714	3502	4264	5134	5457	3786	3647	5290	5771	5603	5513
ATL2	1617	1566	1911	1584	1547	1502	1726	1515	1678	1994	2013	1679	2011	1895	1944	2218	1638	1848	1735	1423	722	2094	2499	2299	2364	2097	2276	3144	1862	2118	1980	1957	1621	2025	2602	1585	1455	2078	1699	1675	2250	1699	1767	1648	1559	1753	2231	2144
ATL3	4647	4038	5111	4009	4531	4704	5116	5422	5635	6173	4451	5593	4870	4662	5419	5653	5209	3840	3893	3647	2677	4814	5911	5499	3460	5521	4830	3928	4778	4259	5433	4962	3611	4460	3461	5161	4657	4600	4482	4272	5948	5487	4295	4064	4575	5733	5646	6779
ATM	2821	2834	2966	2122	2574	2455	3225	2997	2753	3929	3327	3325	2942	3632	3754	3256	3064	2577	2656	1931	1061	3423	4319	3589	2982	3382	3451	3700	3294	3383	3599	3063	2274	3095	3450	2821	2564	3534	2637	2653	3734	3075	1995	3211	2647	3692	3922	3533
ATMIN	2384	2356	2979	2542	2175	2455	2496	2579	2535	2834	2601	2544	2724	2604	2972	3168	2405	2537	2083	1964	1698	2830	2932	2754	2855	2785	3273	3450	2021	2784	2321	2461	1762	2414	2766	2328	2284	2811	2651	2493	2599	2798	2366	2333	2071	2603	2867	2974
ATN1	6201	6015	6125	6761	5552	6387	6424	5892	5813	6005	5391	4059	6054	5340	5610	5504	6489	6230	6544	4627	3018	6256	5606	4792	8398	7476	7161	8677	5847	6975	6474	6426	5315	6557	8572	6291	6304	7250	6097	6375	8285	6774	5487	5602	5682	6369	7224	7411
ATOX1	92	106	326	99	344	88	333	151	260	335	181	145	86	89	176	259	439	159	211	121	172	278	268	247	59	293	195	108	295	99	241	108	107	349	129	371	97	119	205	113	279	157	234	68	205	273	185	321
ATP10D	1612	1530	1652	1328	1416	1159	1537	1770	1816	1795	1807	1588	1319	1761	1624	1861	1703	1096	1420	1399	1271	1468	1872	1714	1310	1476	1540	1980	1657	1437	1899	1449	1167	1363	1899	1224	1282	1488	1286	1433	1818	1286	1209	1656	1576	1518	1970	1255
ATP11A	2141	1836	1995	2086	1762	1941	2083	1975	2238	2444	1608	2239	2176	1429	1935	1925	2236	1918	2008	1592	1621	2334	1864	2798	2077	2371	2581	3037	2040	1944	1947	1695	1876	2357	2017	2090	1929	2204	1456	2014	2335	2253	1263	1449	2686	2392	1762	1971
ATP11B	5739	4828	5590	4347	4850	5372	6458	5347	5716	7332	5194	5854	5722	4953	6365	6212	5509	4757	4793	3336	2179	6376	6850	6252	5851	6432	6742	6259	4851	5015	6041	5074	4448	5401	5533	5131	5156	5490	4925	4629	6633	5641	4164	4221	5556	6595	6772	7048
ATP11C	1282	1227	1264	1011	1143	1316	1451	1464	1483	1528	1315	1455	1317	1347	1469	1617	1474	1207	1335	1077	468	1338	1684	1837	1331	1853	1457	1630	1521	1523	1637	1572	1207	1207	1490	1529	1434	1704	1392	1260	1899	1626	1071	1513	1537	1583	1674	1908
ATP12A	23	28	30	21	66	47	34	40	45	41	33	11	51	75	31	21	113	27	25	29	23	27	40	8	180	87	75	58	97	126	46	147	31	51	63	100	159	146	145	103	370	144	111	225	58	113	154	63
ATP13A1	3626	3650	4108	4052	3738	3831	3780	3504	3826	4296	4218	3452	3755	3763	4061	3920	4029	4060	3733	3588	2937	4727	4580	4253	4011	4721	4140	5710	3582	3831	3653	3552	2911	4192	5182	3724	3050	4594	3168	3455	3887	3656	3504	3179	2851	3686	3786	3879
ATP13A2	6153	5825	7330	6377	7126	6632	6013	5927	7625	6922	10408	6841	6173	7708	4955	7691	7875	5984	7249	7655	4434	7244	10303	8169	5795	6741	5740	9720	6251	6988	6058	6678	5687	7288	11107	6935	5313	7175	5332	6723	6778	6237	6193	5461	5123	6222	8058	6004
ATP13A3	3058	2851	3277	2837	3208	3068	2967	3719	3430	3674	3132	3904	3260	3153	3681	3638	3458	2739	2392	2248	1041	3179	4853	3717	3571	4576	5493	4981	3131	3612	3045	3299	2291	3927	3357	3052	3592	4258	2656	3301	4121	3646	1958	3574	3383	3990	3988	4068
ATP1A1	6560	6256	6777	6531	7170	7125	6926	7530	9506	8806	5971	9234	6259	6135	7316	6698	7480	6222	4938	5558	7571	7283	7092	8352	5653	7416	9476	6328	6047	6811	6347	6117	4932	7778	5765	7831	6033	6753	4797	5090	7815	7884	5880	5534	9235	8395	6333	7909
ATP1B1	842	870	902	661	1020	916	1046	850	736	941	937	995	871	1119	926	1093	1056	743	733	755	411	757	1112	949	550	726	693	899	860	803	769	781	616	763	969	551	646	719	709	829	908	999	712	578	615	862	1080	621
ATP1B3	2385	2452	2485	2792	2670	2443	2541	2998	3309	3158	2370	3953	2412	2264	2956	2683	2899	2226	1896	2369	1730	2638	2677	3874	2128	2666	3310	2467	2468	2595	2351	2622	1706	2538	2153	3534	2015	2565	1725	2002	2521	2663	2375	2170	2874	2730	2568	3520
ATP23	1003	1027	1032	887	912	954	1006	957	1080	1328	1186	1074	1044	1187	1201	1224	1212	1149	1126	963	531	1178	1287	1422	959	1373	1063	1366	1253	1264	1235	1110	952	1199	1258	1096	899	1296	871	1035	1330	1171	978	887	992	1166	1197	1153
ATP2A1	71	42	90	80	63	77	90	78	60	69	115	47	285	79	43	73	94	66	83	87	98	62	106	77	72	58	54	117	66	100	92	65	51	95	120	49	47	64	73	68	177	70	89	73	50	58	72	76
ATP2A2	9340	7995	8692	9122	8288	8617	9658	8515	8394	10876	8802	9949	8988	7938	9860	8902	9074	8488	7733	6113	6305	10677	10961	11367	9377	9382	11040	12331	7729	7994	9021	8329	7035	9738	9177	8155	7900	8837	7131	7377	9541	8182	6628	7492	8538	9686	9573	9179
ATP2A3	26897	22977	30128	24768	25530	25855	24331	25929	24188	26253	26563	21446	24823	27416	23300	27915	27697	22228	21064	22509	19600	27263	29196	21157	22355	32746	22698	26119	23206	23044	24119	25548	18414	24868	26612	22016	22456	27893	24348	22731	30111	24681	24137	22703	17469	26148	26122	27536
ATP2B1	7602	6862	7614	6218	7770	6984	7451	8570	7515	10110	8711	9404	7031	8914	8707	8452	9500	7273	6505	6328	3137	8463	9312	11346	7820	8947	9463	9083	8826	8307	7892	9105	5786	8917	9399	8280	6682	9320	6548	6583	11075	7883	5631	8324	8466	9730	9600	9664
ATP2B2	800	331	659	758	742	756	522	325	608	437	402	267	723	462	294	611	833	562	401	292	498	360	392	214	500	360	424	493	636	462	399	243	390	294	275	268	675	282	482	565	702	672	275	176	331	286	390	249
ATP2B4	7036	6514	6529	6843	6233	7159	8064	7117	6570	9491	6285	8708	6184	6146	7084	6367	7887	6494	6451	4913	4677	9055	6958	9524	5658	5517	5037	6050	6234	4878	7026	5952	5154	7048	6337	6733	4584	5764	4262	4640	6887	5314	3905	4271	6253	8151	5212	7886
ATP2C1	3598	3416	3601	3247	2947	3547	4102	4072	3915	4549	3531	4517	3821	3955	4127	4179	3481	3248	3284	3374	1907	4169	4435	4914	4053	4042	4506	5009	3675	4106	4515	4151	2758	4040	4224	3956	3123	4114	2951	3154	4079	3930	3507	3698	3422	4312	4353	4933
ATP2C2	53	31	20	97	45	38	70	39	57	61	120	49	70	95	33	46	123	48	202	75	20	79	118	42	82	95	42	178	97	92	151	81	47	169	218	45	124	165	67	136	83	92	86	78	69	97	112	34
ATP4B	2384	1320	1769	2476	1513	1449	2245	978	1737	1765	1732	1545	2348	1974	1598	1859	1956	1392	2390	1100	1432	2032	1724	2192	1146	1417	833	1592	942	833	1498	860	1767	1371	1515	1594	1265	930	890	1272	1155	787	1720	345	1031	941	1238	1624
ATP5F1A	13016	11157	12798	3149	14906	14347	14981	14611	16238	15961	12973	16573	13343	12974	15508	15350	14258	11932	9797	11615	13168	14573	16624	14506	10900	17119	17586	13380	12172	12989	14292	13998	8819	13667	8846	14312	12144	13502	12075	12020	15847	14913	14113	12065	12154	15274	15092	19636
ATP5F1B	12727	13416	11397	17202	16275	13085	14422	13490	16582	14547	13000	16549	11550	13444	12805	14434	11773	11530	7416	11484	12186	14428	15456	15297	10467	14850	18906	12764	11903	13138	14035	14300	5065	12771	9341	14589	12504	13404	12784	11745	16178	14577	12567	10168	10017	16071	9899	18001
ATP5F1C	3943	4005	4820	4564	4501	4439	4327	4189	4671	4883	3741	4541	4341	4031	4779	4886	4397	3799	3034	3340	3357	4737	4769	4702	4042	5459	5423	4812	3847	4069	4299	3899	2902	4457	3890	4492	3792	4326	3782	3795	4844	4688	4361	3334	3406	4655	4211	5535
ATP5F1D	2763	2900	3191	4116	3560	3392	3167	3205	3361	3194	2576	2385	2372	2368	2606	2551	3486	1860	1456	2593	1841	2889	2698	1465	1859	3602	3025	2320	2149	2258	2378	2247	1855	2698	2080	2726	2702	2931	2646	2398	2990	2957	3530	2154	2111	2729	2575	3239
ATP5F1E	2238	2627	3008	3522	2784	2794	2723	3044	3307	3354	2081	2905	2530	2332	2527	2770	2644	2401	1843	2261	2578	2542	2387	3197	2015	3013	2743	2339	2019	2316	2588	2394	1707	2345	1941	2427	2342	2557	2326	2302	2765	2727	3231	1782	1926	2494	2206	3359
ATP5IF1	2667	2368	2864	3365	2599	2540	3243	4548	4687	6502	1930	4511	2421	2715	2355	2522	3316	2188	2887	4377	3062	4369	2139	6371	1582	2991	2354	2204	1965	2218	2827	2660	2371	2922	1704	2849	1751	2263	1923	2030	3046	2281	3760	1635	2062	3237	1855	3721
ATP5MC1	631	806	890	934	876	878	771	866	1031	866	650	815	748	723	782	799	864	645	534	690	810	841	848	769	526	983	806	593	560	629	700	718	504	711	578	814	681	800	727	696	785	743	871	522	515	725	706	807
ATP5MC2	6100	6211	7494	8631	7491	7040	7254	7544	6940	7487	5617	6803	5509	5842	5781	6405	7046	5501	4867	5566	4895	6503	5863	6579	4650	6771	5906	4894	5130	4840	6285	6208	4038	6035	4479	5811	5765	5879	5877	5509	6757	6404	7304	4649	4499	6523	5820	6697
ATP5MC3	2222	2469	3032	3136	2962	2820	2727	2983	2843	2856	2352	3201	2411	2267	2681	2716	2722	2167	1823	2322	2190	2625	2877	2767	1936	3173	3258	2156	2063	2075	2376	2459	1408	2236	1776	2631	2250	2513	2213	2081	2913	2725	2915	1918	1705	2544	2316	3531
ATP5MD	726	817	864	1061	891	903	886	799	1001	998	798	861	812	794	861	948	862	740	670	739	339	963	921	1017	868	949	959	912	685	753	814	818	743	1028	776	912	840	820	752	720	982	889	1097	657	624	810	841	1053
ATP5ME	143	69	134	243	58	98	128	307	737	49	47	265	364	81	58	111	35	123	34	162	140	47	60	51	18	48	77	75	117	517	69	106	34	56	39	78	60	61	89	95	44	99	58	133	70	29	329	81
ATP5MF	1072	1471	1553	1668	1608	1439	1359	1558	1659	1589	1245	1700	1343	1324	1339	1705	1402	1162	969	1222	1702	1404	1426	1652	1133	1756	1582	1211	1065	1338	1321	1373	963	1283	1061	1400	1296	1460	1283	1206	1578	1529	1633	1105	1102	1396	1356	1869
ATP5MG	3617	4130	4512	5093	4505	4043	4227	4321	4493	4550	3630	4322	3606	3323	3907	3937	4461	3545	2855	3571	2506	3842	3824	3976	3268	4619	4166	3579	3247	3440	4078	4044	2602	3958	3121	3756	3742	3940	3628	3478	4174	4250	4973	3304	2900	4101	3938	4744
ATP5MPL	894	1152	1174	1546	1302	1133	1297	1269	1376	1244	1016	1246	933	985	993	1112	1207	940	799	929	763	1093	947	1213	821	1272	1116	857	1013	951	1057	1084	832	1106	837	1132	928	984	943	975	1272	1128	1331	760	812	1098	976	1379
ATP5PB	3411	2885	3917	436	1401	3370	4148	430	412	450	3267	3858	3649	2662	728	1002	3565	2688	1171	55	3206	2313	992	1934	13	108	956	457	2291	1136	2111	2839	1815	2608	690	1058	188	432	2648	581	1381	1638	4116	2871	1552	273	1880	200
ATP5PD	1816	2101	2072	2352	2044	2132	2140	2245	2404	2377	1826	2296	1888	1777	2178	2462	2080	1836	1358	1524	1228	1958	1866	2587	1606	2360	2377	1589	1779	2151	2263	2106	1161	2038	1526	2053	1876	1934	1854	1730	2235	2501	2530	1657	1672	2471	2189	2769
ATP5PF	1412	1485	1826	2007	1809	1713	1692	1790	1844	1941	1387	1846	1526	1493	1731	1733	1608	1328	1146	1336	834	1692	1560	1874	1369	1787	1966	1375	1346	1353	1563	1542	979	1677	1173	1541	1532	1576	1344	1447	1692	1731	1812	1100	1232	1699	1488	2081
ATP5PO	2911	3342	3979	3908	3766	3490	3566	3475	3729	4174	3386	3316	3357	3227	3435	3729	3555	2960	2795	2977	2766	3998	3862	3543	3036	4240	3785	3751	2929	3488	3505	3420	2336	3930	3162	3088	3228	3778	3179	2984	3764	3523	4059	2697	2487	3629	3261	3700
ATP5S	81	64	71	41	76	68	91	72	78	101	61	56	75	68	87	91	85	52	48	68	39	58	73	64	36	84	54	44	69	66	86	81	61	68	45	73	87	88	78	63	144	78	70	56	71	92	99	77
ATP6	5891	5713	5648	5840	5312	4937	5664	5321	5099	6238	6166	4421	5972	5059	4574	5587	7548	5387	6410	4431	4034	7140	6037	6388	5528	5793	5198	5255	4359	3843	4762	5652	3923	6515	6892	4982	4431	5587	3728	4800	4648	4483	4640	2898	4211	4996	4381	5061
ATP6AP1	641	1203	1516	913	1008	1691	1399	2058	2402	1305	62	69	1248	40	1349	1105	1931	63	505	77	608	1339	586	1294	892	546	177	448	1194	1530	150	1563	49	665	823	2115	919	75	563	72	947	2055	551	845	2499	1923	1254	1092
ATP6AP1L	174	198	238	149	172	180	240	114	124	201	178	203	174	201	260	213	189	190	173	123	71	168	252	252	198	277	272	330	224	256	245	113	113	159	220	198	165	225	208	217	252	164	146	104	87	165	288	218
ATP6AP2	3772	3240	3445	3405	3420	3379	3893	3471	3789	4493	3298	4712	3894	3110	3941	3873	3779	3132	2793	2868	1578	3857	3510	4811	3275	4068	3937	3422	3282	3499	3720	3449	2680	3682	3146	4425	3804	3630	2991	3143	4221	4018	3810	2720	3529	4343	3964	5346
ATP6V0A2	337	430	202	160	164	429	588	159	312	533	331	82	500	600	486	274	188	361	107	265	193	178	728	171	510	458	711	143	39	145	288	108	156	706	370	518	576	456	470	150	317	525	148	119	209	101	242	734
ATP6V0A4	299	615	443	529	547	740	583	607	571	621	206	226	375	492	685	369	446	586	575	447	407	509	376	269	771	493	537	412	329	774	429	889	399	379	384	534	435	515	420	415	558	659	446	393	786	783	370	785
ATP6V0B	1731	1697	2111	2082	2228	2098	1865	2059	2767	2295	1913	2126	1878	1822	1881	2252	2080	1797	1552	2171	1968	1973	2041	2177	1794	2377	2099	2452	1777	1964	1669	2223	1761	2097	2209	2366	1853	2062	1558	1797	2206	2079	2233	1615	2061	2086	2254	1971
ATP6V0C	12223	12562	13639	15016	14152	13653	12463	14664	16001	15472	13786	15342	13216	12869	12818	14619	16242	12148	12686	14941	8681	14635	13993	17575	12827	14569	13942	15676	12586	12706	12229	13787	11449	14693	15494	16973	13546	14772	10899	12403	13916	14362	13573	10700	13968	14051	14794	13806
ATP6V0D1	3816	3433	3982	4200	4265	4060	3876	4489	4846	4458	3407	5278	3418	3210	3699	3768	4053	2968	2590	3497	3325	3695	3401	4741	2493	3992	3447	3019	3131	2864	3072	3415	2402	3375	2906	4906	3554	3618	2800	3233	3469	3509	3210	2569	3549	3636	3549	4254
ATP6V0E1	3396	3803	4232	4287	3991	3789	4052	4474	4981	4557	3657	4458	4029	3970	4518	5084	4554	3631	3848	4076	3252	4340	3909	5144	3588	5215	4492	5038	3914	4111	4291	4254	3455	4617	4089	4545	3839	4609	3426	3907	4375	4652	4458	3514	4239	4301	4250	4601
ATP6V0E2	45	141	55	65	171	84	60	60	68	24	27	91	38	21	63	31	176	11	32	9	31	14	74	56	79	46	11	108	33	23	44	42	12	14	43	21	51	29	65	56	17	1	8	27	16	25	46	184
ATP6V1A	3055	2845	3097	2927	3101	2988	3130	3735	3653	3993	2776	4565	3158	2934	3727	3564	3242	2456	2276	2741	2005	3176	3616	4617	2831	3472	4350	3370	2928	3093	2996	3364	2233	3110	2732	3880	3116	3160	2633	2726	3494	3826	2559	3162	4061	4030	3612	4528
ATP6V1B2	3131	2818	3213	3099	3535	3226	3277	3786	4073	4018	3006	4811	2905	2741	3461	3286	3834	2564	2448	3147	2753	3203	3376	4676	2915	3263	4520	3449	3359	3041	3287	2904	2260	3454	3096	4157	3101	3024	2386	2842	3575	3844	2946	2742	3615	3672	3542	3625
ATP6V1C1	1683	1637	1870	1647	1773	1852	1754	1845	2189	2162	1741	1997	1869	1816	1943	2121	1883	1573	1410	1389	1249	2002	1967	2118	1632	2231	1900	1735	1659	1723	1783	1823	1417	1879	1781	1962	1659	1940	1628	1615	2117	2034	1744	1389	1758	2014	2004	2195
ATP6V1C2	39	32	26	35	50	41	31	24	28	34	56	37	39	36	38	29	56	34	33	32	17	38	42	34	22	41	44	38	31	27	32	27	13	27	22	14	28	31	26	32	43	44	45	21	22	25	31	43
ATP6V1D	1635	1696	1998	1941	1723	1796	1910	2029	2161	2074	1708	2330	1663	1800	2057	2193	1750	1474	1282	1528	1165	1916	1979	2487	1451	2310	2152	1936	1871	1766	1761	1929	1302	1895	1760	2166	1715	2016	1690	2033	2261	2152	1818	1643	2029	2195	2156	2468
ATP6V1E1	2856	2878	3365	3896	3263	3302	3684	3847	4311	3599	2887	3873	3020	3227	3419	3776	3434	2731	2632	3343	2756	3197	3209	3966	2789	3857	3719	3234	2867	3130	3352	3560	2645	3276	2899	4016	3154	3259	2623	3097	3436	3475	3818	2761	3359	3343	3562	4168
ATP6V1E2	9	14	35	14	27	24	6	24	13	14	17	54	8	10	27	29	24	11	10	21	8	22	13	42	16	37	37	20	24	30	13	27	19	25	8	47	16	22	32	15	48	25	12	17	10	23	22	42
ATP6V1F	1024	1215	1398	1702	1331	1376	1474	1388	1518	1476	1027	1360	1113	1116	1187	1291	1283	1040	951	1158	1127	1154	1053	1360	814	1272	1234	1070	1064	996	1182	1186	877	1149	1018	1270	1162	1316	1098	1109	1207	1280	1487	925	1067	1186	1153	1492
ATP6V1G1	2445	2710	2946	3511	2996	2820	2931	3308	3635	3513	2400	3215	2533	2333	2835	3188	3035	2186	1687	2364	1394	2826	2511	2990	2224	3218	2987	2335	2526	2395	2881	3077	1795	2836	2088	3120	2801	2895	2578	2625	3050	3144	3281	2224	2572	3119	2910	3397
ATP6V1H	1049	1056	1275	1232	1186	1172	1215	1290	1368	1243	1018	1361	1139	1002	1186	1187	1201	944	815	976	980	1134	1152	1251	942	1241	1325	1073	925	1141	1189	1141	713	1027	812	1232	959	1170	965	994	1320	1305	1239	922	968	1302	1153	1480
ATP7A	2224	1992	2294	1640	1987	2308	2586	2782	2973	3534	2373	3846	2156	2200	2947	2587	2416	1977	2206	1717	1135	2784	3001	3918	1959	2566	2991	2810	2225	2365	2414	2279	2426	2916	2534	3248	2362	2401	1758	2077	2562	2895	1226	2210	4165	3119	2934	2795
ATP7B	114	115	103	104	100	126	142	161	131	128	78	170	91	83	125	143	117	86	111	105	88	125	293	142	89	123	117	193	96	74	109	102	91	97	88	134	126	107	93	109	104	86	80	62	90	122	132	121
ATP8	104641	94993	97906	108046	89957	85755	105043	93537	94270	129539	121555	95404	109891	98350	87300	106063	127136	98323	116852	88564	13394	120541	130685	141683	118899	104281	117501	139176	105773	110500	127036	119342	81968	141027	151005	90225	96546	110986	77571	92647	123139	101044	121701	86294	87176	121425	120392	114777
ATP8A1	3669	3136	3705	2361	2893	3296	3297	3043	2756	4383	4155	3207	4449	3874	4005	4040	3838	3430	3225	2540	1192	4216	5757	3732	4975	4495	3990	6539	3787	5130	3600	3699	2652	4104	5729	3653	3301	4644	3268	3797	4880	3581	2276	3237	2771	3950	4899	4717
ATP8A2	8	4	5	9	5	20	8	9	4	3	3	7	10	6	11	8	14	9	10	3	12	2	9	4	5	20	5	8	6	10	18	6	8	6	7	3	15	6	11	8	14	19	9	8	10	3	18	7
ATP8B1	45	56	46	61	30	52	57	27	69	46	37	34	60	28	27	37	66	33	51	25	22	34	40	70	28	55	22	51	67	44	46	43	70	27	23	46	40	40	23	53	41	62	52	14	61	45	26	22
ATP8B2	10964	10226	11746	11897	10392	11508	14720	9790	9795	11576	8530	9897	11490	8420	11151	11883	11743	10215	11537	8213	9425	11555	13783	9938	9451	11992	11015	12430	10003	9222	13038	9710	7609	9804	9090	9263	9666	10112	9096	9506	10876	10070	9916	6903	7425	10657	10069	12156
ATP8B3	0	7	9	9	8	7	0	10	0	0	2	6	9	15	8	14	4	4	13	24	9	5	10	3	3	4	5	0	0	6	2	14	0	13	9	4	0	12	7	3	4	12	0	0	6	9	4	5
ATP8B4	1245	1296	1533	1075	1704	1551	1770	2771	4647	1962	1014	1990	2550	1743	4295	2224	2168	1255	1640	1165	702	1970	1720	2368	1574	2039	3145	1627	1581	1736	1699	1859	1965	1803	1096	3907	2199	2044	1210	1894	1454	2606	1067	942	2583	2285	1887	2143
ATP9A	273	294	487	366	339	485	453	433	502	386	183	198	292	362	345	620	427	354	408	426	314	362	418	183	251	391	309	805	346	421	355	566	467	367	250	179	343	349	279	464	316	489	272	288	383	440	337	155
ATP9B	2643	2505	2944	2598	2757	2657	2617	2511	2533	2659	3204	2345	2794	3143	2676	3371	3412	2491	2663	2237	1789	2979	3276	2847	2209	3538	2243	3047	2871	2592	2801	2724	2203	2735	2848	2402	2405	2943	2498	2554	3394	2457	2469	2182	1895	2571	2701	2700
ATPAF1	1252	1435	1390	1376	1489	1242	1446	1430	1396	1622	1241	1232	1555	1394	1745	1661	1489	1151	1227	1111	832	1474	1524	1560	1211	1771	1569	1501	1346	1368	1519	1385	987	1432	1196	1220	1139	1580	1277	1231	1674	1492	1391	1120	915	1451	1464	1576
ATPAF2	414	465	520	526	526	475	481	495	488	405	502	464	465	441	496	483	486	401	392	406	286	448	473	529	433	571	502	471	431	457	509	424	282	439	512	447	462	560	463	431	519	492	632	396	298	419	460	563
ATR	746	919	771	269	315	978	1162	539	866	1035	368	1164	219	1018	820	1341	687	742	961	0	513	1226	1419	1297	559	1372	1094	955	1131	1095	754	1071	869	509	1184	1014	546	984	789	1071	567	1161	952	1018	797	1058	823	603
ATRAID	4	26	10	2	1	37	13	25	1	18	14	1	22	20	31	66	24	10	1	9	12	2	3	12	18	35	11	17	11	37	94	29	8	58	2	42	33	17	19	2	32	50	59	23	13	72	3	48
ATRIP	32	48	21	13	7	59	41	30	8	33	29	32	15	42	28	17	50	133	71	28	74	113	126	54	27	92	37	54	89	26	13	141	86	33	111	25	10	13	45	90	13	83	19	14	71	9	29	4
ATRN	2851	2436	2975	2150	2932	2579	2965	3307	3132	3383	2608	3735	2867	2462	2967	3182	3007	2184	2440	2403	2083	2760	3215	3536	2539	3335	2613	2979	2706	2668	2757	2653	2035	3114	2758	3512	2862	2995	2113	2311	3155	2697	1905	2365	2765	3133	2910	2997
ATRX	6530	5311	6232	4563	4644	5416	6472	5751	5611	7815	6440	6463	6502	5846	7372	7124	5836	4929	4923	3897	1207	6888	8187	7198	6784	6832	7497	7056	6110	6061	7376	5688	4395	6544	6894	5672	6045	6050	5915	5394	7761	6510	3901	6086	5712	7927	8480	8047
ATXN1	1	16	27	13	15	6	62	58	17	12	23	19	36	136	6	16	4	33	12	33	16	15	7	16	14	10	78	9	6	5	37	7	21	21	5	37	29	21	26	63	9	48	14	17	12	76	47	89
ATXN10	3757	3246	4430	4227	3516	3727	4840	3242	3767	4660	3196	3759	3432	3787	3384	4319	3506	3030	3806	2547	2929	4487	3338	3801	2647	3563	3550	3264	2731	3032	4340	3172	2686	3904	2597	3069	2936	2921	3296	2926	3527	3223	4244	2462	2704	3931	3233	3325
ATXN1L	1620	1597	1723	824	1199	1654	1489	318	848	872	1728	1433	557	932	342	969	932	276	1227	1692	938	1257	1162	773	1086	2085	1354	379	426	382	424	1283	995	996	700	1181	1374	1439	726	300	644	738	1366	1908	1278	811	1139	815
ATXN2	4039	3412	3788	3382	2962	3401	3966	3351	3210	3998	3719	3584	3631	3874	3808	3837	3653	3547	4050	2903	2101	4277	4083	4862	3337	4394	3430	4223	3414	3057	3838	3140	3210	4005	4022	3247	3324	3839	3095	3245	3849	3165	2756	2560	3019	3294	3546	3497
ATXN2L	18265	16872	19772	18262	18374	17627	18379	17057	17330	18965	18093	15540	18517	17569	17925	18430	20263	17631	17946	15816	10293	21175	19110	18889	17613	21682	18398	21874	15686	16012	15649	16600	14211	18952	21415	17537	14754	19487	14677	16126	18118	16127	14138	12334	13508	15810	16310	17797
ATXN3	1156	1057	1379	999	1169	1293	1368	1337	1796	1717	1364	1538	1476	1205	1761	1679	1413	1190	1129	960	417	1536	1642	1790	1413	1611	1774	1642	1392	1355	1474	1397	1177	1421	1542	1643	1185	1445	1138	1292	1753	1595	1209	1123	1525	1676	1686	1843
ATXN7	2710	866	1760	1208	213	627	1013	775	2102	1241	104	2254	3778	1355	1897	1502	1148	1677	185	673	1565	1323	1402	1191	578	224	1680	535	149	497	1206	588	2033	1650	40	570	1337	875	1676	750	557	1938	1244	1200	2135	2167	1095	1321
ATXN7L1	2502	2258	2625	2139	2213	2434	2831	2173	2344	2866	2282	2410	2421	2080	2569	2648	2669	2142	2242	1665	1576	2665	2671	2509	2393	3115	2681	2618	2505	2139	2853	2083	1905	2476	2480	2379	2366	2585	2127	2289	2629	2588	1980	1603	1903	2896	2816	2733
ATXN7L2	78	42	47	57	51	33	72	23	23	47	59	34	102	46	80	38	105	76	28	30	64	60	38	42	45	81	48	39	32	50	76	52	39	83	53	27	76	69	32	41	43	23	69	16	56	34	37	111
ATXN7L3	5555	5276	6214	6068	5611	5808	5838	5890	6212	6360	5394	5735	5476	5419	5564	5887	6220	4989	4887	4934	4728	6174	5884	6104	4628	6660	5638	5434	5415	5026	5546	5453	4648	5494	5570	5863	5203	6035	5032	4910	6249	5903	5105	4310	5371	5837	6017	6455
ATXN7L3B	4160	3728	4268	4252	4056	3796	4178	4313	4114	4959	3610	4700	4053	3851	4166	3970	4059	3324	2946	3412	3308	4328	3990	4314	3709	4401	4624	4167	3669	3695	4055	3875	2931	4105	3652	4123	3764	4066	3518	3683	4356	4166	3722	3704	3292	4475	4318	4414
AUH	427	427	530	435	409	468	503	450	467	587	415	588	407	496	494	581	421	419	338	433	246	510	545	625	350	589	571	433	386	464	432	468	344	447	438	520	423	509	472	391	498	529	510	452	389	549	495	580
AUNIP	10	20	16	13	35	25	23	18	13	24	8	11	7	4	9	38	4	16	6	10	10	8	18	10	3	22	13	12	16	13	13	12	12	14	11	14	26	11	3	11	15	12	11	7	7	13	14	40
AUP1	4398	4311	5013	5124	4800	4287	4681	4523	4861	5111	4645	4364	4933	4523	4337	4913	5146	4373	4286	4452	3809	5225	5050	5245	4899	5111	4765	5685	4069	4131	4535	4307	3629	5179	5731	4356	4184	4904	3685	4065	4548	4175	5691	3530	3462	4303	4555	4605
AURKA	304	329	549	452	506	413	411	458	435	369	264	448	462	290	547	417	332	339	272	250	298	424	535	337	298	547	659	387	211	381	290	344	195	283	249	393	251	327	337	285	311	362	325	232	226	349	259	560
AURKAIP1	943	901	1106	1145	1101	1017	977	949	1116	1085	1083	957	998	1026	937	1103	1116	949	901	952	784	1070	1160	1035	643	1128	923	825	960	828	1059	1006	742	954	906	923	893	1074	869	898	1059	987	1238	804	655	974	994	1044
AURKB	802	879	1280	890	1209	1138	925	965	987	937	723	998	1045	766	896	887	859	756	580	687	664	921	1200	668	559	1104	1081	655	562	538	628	647	457	636	472	751	541	625	745	594	678	706	677	381	385	658	500	1453
AURKC	591	828	984	643	373	474	758	790	558	638	1194	820	712	985	963	1156	509	566	791	965	727	729	1107	1047	644	920	747	1136	467	673	727	873	515	621	1242	657	501	897	707	543	401	520	807	763	379	522	942	716
AUTS2	521	367	463	445	421	397	599	573	522	325	711	489	417	602	335	420	458	364	633	479	249	348	706	484	268	196	248	408	308	308	556	404	318	211	411	259	299	193	158	312	299	253	288	291	215	274	382	216
AVEN	196	795	719	752	598	277	922	687	877	161	77	272	560	649	305	568	225	313	673	119	630	845	885	654	511	748	629	86	625	573	793	580	255	546	519	521	286	686	467	534	574	640	867	547	609	841	207	821
AVIL	19	26	20	15	16	26	30	17	47	19	16	15	19	25	22	22	19	19	31	12	31	23	18	39	15	17	13	34	29	25	34	27	25	21	28	24	22	34	13	23	24	31	25	14	23	23	32	12
AVL9	1465	1339	1574	1240	1449	1324	1691	1367	1378	1661	1507	1346	1582	1558	1582	1772	1751	1243	1799	1129	959	1457	2022	1586	1767	2224	1682	2555	1911	1731	1928	1626	1521	1590	1884	1564	1848	1983	1455	1857	2436	1665	1388	1543	1653	1682	2383	1667
AVPI1	23	18	29	49	31	28	37	19	33	29	15	25	33	24	21	44	30	14	36	29	30	33	22	21	24	34	35	38	21	23	26	35	22	32	12	37	30	24	18	17	30	21	21	17	25	32	19	29
AVPR2	20	5	10	9	5	27	22	5	10	15	19	10	11	15	14	10	9	22	17	8	6	28	12	13	13	14	9	14	9	4	13	13	14	12	14	11	11	9	15	14	18	11	9	9	10	14	8	15
AXDND1	9	8	8	0	10	15	12	9	0	11	10	9	5	10	10	11	0	15	11	32	0	10	14	21	10	6	16	23	14	27	14	26	27	23	25	23	0	20	12	11	17	17	10	24	24	14	54	12
AXIN1	2078	1198	1834	2280	2157	2050	1861	1179	2156	2111	1712	1135	1876	2037	1879	1835	2139	1330	1439	1541	1179	1759	999	1888	1837	2441	2359	1717	1798	1873	1758	2108	1534	1796	1260	1761	1989	1639	1188	1598	1898	1806	713	1532	1227	2149	1809	1518
AXIN2	2810	1758	2115	2764	1783	2082	3059	1275	2019	2557	1440	2250	2572	1431	2079	2174	2069	2025	2513	1326	1664	2675	1636	2615	2388	2020	1661	2753	1649	1706	2428	1529	2600	2351	1783	2467	1747	1655	1439	1785	1693	1697	2100	745	1766	1712	1633	2070
AXL	197	148	164	131	190	158	119	208	161	196	85	317	239	107	245	205	181	108	111	174	89	191	92	354	140	148	199	270	97	199	135	161	87	169	73	263	97	138	74	125	86	271	89	87	93	138	77	164
AZI2	2789	2439	2789	2191	2747	2618	3363	2924	3124	2952	3123	2855	3655	3578	3436	3058	3353	2803	3478	2276	1438	3013	3902	3880	3079	3528	2962	3390	2990	3177	3526	2910	2412	2718	3513	3280	2753	3326	2254	2595	3719	3239	2836	2434	2413	2847	3483	3694
AZIN1	5538	5182	6009	4532	5760	5922	6340	6411	6034	6957	5516	6398	5824	5581	6331	6785	6259	4465	4423	4539	2048	5652	6712	6175	4207	6774	5721	4489	5046	5144	6164	5557	4133	5127	4314	5343	5360	5685	5436	4865	6963	6319	5132	4986	5112	6503	6325	7031
AZIN2	10	16	20	19	20	9	21	25	21	11	11	5	11	21	9	20	12	13	9	12	0	12	22	11	10	16	29	16	11	12	18	17	26	9	9	9	9	4	15	17	23	10	20	13	8	16	15	15
B2M	4608	16009	73	6240	4560	28172	22	30042	5675	32169	5142	3767	3622	3569	26127	22169	4660	4784	4827	1479	29048	3343	3569	4476	3394	812	16454	22836	15464	24172	28475	17870	48	55	2718	3367	3625	18618	4697	3876	4386	33214	25564	5570	4385	21824	15259	24615
B3GALNT2	228	197	272	231	273	223	232	198	219	265	355	148	207	349	322	339	284	284	275	198	102	256	263	340	290	348	321	662	323	411	317	231	193	288	450	270	193	356	264	273	433	325	351	269	210	213	336	288
B3GALT2	621	553	543	495	554	556	601	530	510	736	401	524	682	628	646	681	721	492	515	459	205	761	562	583	1150	1007	1235	888	657	635	673	823	369	580	623	589	924	867	875	704	1160	776	768	870	487	764	739	1050
B3GALT4	430	422	493	443	499	486	467	456	574	515	431	362	374	431	374	512	581	314	372	382	249	420	455	300	145	492	234	171	413	348	480	365	328	345	265	384	422	368	414	369	450	458	466	266	333	436	464	410
B3GALT5	717	667	862	551	451	420	374	738	561	745	1603	418	664	924	589	824	658	471	718	641	497	706	1317	682	933	894	553	1628	884	1053	996	1141	636	990	1816	522	926	938	999	949	1205	566	673	1488	651	877	1555	657
B3GALT6	373	307	391	433	316	319	345	403	373	359	303	330	272	312	316	323	393	223	304	327	216	380	367	283	237	350	300	256	325	300	344	328	236	314	260	315	299	362	324	307	335	324	392	275	228	366	388	291
B3GAT1	3	9	5	13	15	8	14	7	22	16	12	0	8	44	4	5	4	7	29	4	9	13	14	9	96	78	110	37	12	20	11	63	19	42	18	34	35	52	112	60	111	38	85	188	49	51	189	16
B3GAT3	1803	1884	2153	2064	1924	1824	1964	1859	1892	1976	1926	1649	1677	1877	1812	2114	2079	1728	1875	1799	1261	2092	1967	1941	1512	2285	1666	1702	1743	1646	1921	1886	1564	1930	1851	1853	1645	2021	1781	1716	1964	1770	2263	1339	1413	1785	1826	1922
B3GNT2	1301	1389	1390	1284	1354	1247	1532	1457	1659	1703	1153	1604	1491	1211	1551	1590	1590	1066	1155	1081	625	1126	1485	1512	1307	1602	1571	1319	1493	1251	1825	1363	941	1264	1098	1400	1374	1410	1183	1174	1804	1458	1472	1277	1436	1557	1702	1683
B3GNT3	1044	1562	1398	1579	1296	1645	1681	1940	1496	1556	989	1618	1071	1085	1427	1600	1501	1363	1679	1807	935	1485	1058	1790	789	1752	1634	1447	1058	1353	1451	1347	934	1365	978	1657	919	1349	1018	1382	1163	1676	1267	949	1020	1424	1074	1288
B3GNT5	643	823	925	514	429	408	449	320	912	1706	1301	1157	1291	1024	1810	1490	528	646	321	341	386	545	956	1250	1139	557	877	1352	780	1486	738	950	465	1338	1744	344	960	541	1292	1076	1900	719	908	533	808	1565	1518	750
B3GNT6	15	18	19	20	8	22	11	7	30	30	14	29	15	18	19	22	19	12	19	26	15	18	20	39	14	9	14	29	20	22	17	16	23	25	19	15	14	17	7	13	14	22	7	19	34	16	14	11
B3GNT7	229	391	271	391	288	400	363	453	408	289	182	264	177	242	299	262	295	290	383	337	208	243	193	205	338	302	230	268	157	436	281	496	300	247	271	414	264	286	252	285	169	339	300	180	374	239	256	259
B3GNT8	27	9	9	8	10	4	11	8	25	26	14	9	18	6	12	11	25	13	20	11	22	18	25	13	33	14	15	19	19	5	14	19	22	15	14	8	14	17	9	6	29	7	6	14	12	9	5	9
B3GNT9	17	18	18	14	10	29	20	29	25	13	41	16	10	41	16	34	39	8	14	40	17	8	17	23	10	12	7	15	27	13	19	19	13	11	15	11	27	33	27	27	27	17	30	20	20	19	31	17
B3GNTL1	759	685	953	781	1065	692	691	820	826	888	1024	562	898	1249	638	992	1248	531	669	600	472	901	858	818	965	959	750	1139	1191	633	819	722	681	858	1013	859	825	982	827	744	1591	587	545	648	641	897	1076	923
B4GALNT4	56	85	73	40	83	76	93	79	85	72	101	55	65	92	103	76	101	61	86	77	41	63	92	102	39	98	58	58	88	75	65	76	57	61	93	87	57	108	81	43	97	66	50	64	29	62	110	69
B4GALT1	7706	7644	9031	7833	8565	7980	8144	9825	10082	9132	7323	9284	7206	7682	8928	9788	8757	6333	6804	7094	5840	8342	8146	9086	6538	10097	8997	8048	7417	7051	7641	7946	6591	8688	7206	9612	8089	8743	7470	7521	9083	8561	6523	6938	9540	8920	9017	8592
B4GALT2	685	668	714	758	678	649	654	660	656	633	618	551	579	691	593	637	818	543	657	601	540	650	755	514	464	614	501	466	657	511	612	654	494	499	515	587	528	623	596	487	733	573	729	500	470	583	578	615
B4GALT3	1125	1126	1264	1271	1212	1061	1293	1140	1121	1319	990	987	1268	959	1279	1320	1316	1146	1115	1072	1004	1421	1341	1288	1174	1370	1329	1534	1068	1262	1283	1220	833	1283	1387	1112	1139	1388	1037	1001	1370	1205	1336	945	955	1151	1172	1382
B4GALT4	641	550	719	711	673	627	721	714	931	866	593	714	659	563	653	841	684	571	586	612	626	725	687	870	635	732	804	727	684	674	711	736	599	738	585	763	645	677	552	703	751	812	714	557	825	810	692	887
B4GALT5	1841	1951	2607	2151	2092	2214	2234	1744	2396	2252	1637	1681	1944	1985	2300	2356	2334	2133	1922	1480	1736	2297	2156	1692	2003	2710	2831	2372	2028	2136	2221	2012	1919	2027	1960	1636	1862	2334	2214	1936	2606	2738	2174	1540	2106	2058	2286	2375
B4GALT6	1147	1159	1128	779	1436	1152	1211	1386	1108	1805	1954	821	1322	2126	1460	1528	2150	1351	1631	1250	490	1670	2229	1174	1824	1904	1481	2290	2300	2652	2191	2145	1060	2234	2043	1020	1519	1973	1524	1608	3543	1549	1843	2588	1195	1908	2293	1417
B4GALT7	484	490	579	615	518	518	553	595	528	498	518	546	492	454	460	542	638	316	413	459	393	382	493	450	244	544	308	313	435	427	490	462	374	388	298	488	528	397	425	474	460	594	526	390	359	473	539	487
B4GAT1	321	252	339	343	323	368	408	310	283	363	246	321	286	252	300	329	387	251	258	268	194	318	305	273	233	388	310	295	296	268	310	261	191	310	289	335	298	323	312	286	301	299	351	213	239	334	334	340
B9D1	25	26	23	26	35	16	21	20	33	17	29	28	20	12	20	38	29	10	27	35	24	16	19	33	20	32	30	12	19	14	13	41	14	17	12	10	21	20	19	10	21	17	24	22	21	19	18	28
B9D2	392	411	447	515	456	435	457	487	482	449	453	423	373	361	380	380	424	298	296	369	383	430	468	338	263	495	354	285	324	252	389	382	284	380	397	430	355	424	364	384	497	384	502	310	300	454	443	503
BAAT	14	6	5	4	7	6	8	3	6	7	3	0	5	5	10	11	1	6	5	6	8	10	7	11	11	4	12	11	1	7	5	4	2	0	24	11	3	16	9	1	4	8	0	10	25	0	16	5
BABAM1	2677	2222	3297	3024	2660	2589	2648	2612	2856	2892	2889	2769	2629	2454	2625	3172	2825	2228	2143	2299	2356	2859	2886	2822	2260	3154	2566	2511	2440	2465	2810	2693	1712	2467	2446	2736	2263	2868	2414	2577	2895	2682	3221	2001	1927	2655	2982	2869
BABAM2	1082	980	1158	1363	1303	1202	1263	1341	1398	1266	1102	1188	1098	1198	1165	1349	1269	949	864	984	984	1210	1044	1250	850	1214	1109	960	1114	853	1116	1165	733	1138	903	1092	1097	1081	1051	965	1358	1148	1327	900	1064	1217	1167	1265
BACE1	83	79	67	107	169	64	95	104	51	130	49	194	54	61	94	105	172	48	75	102	76	100	101	124	59	129	83	131	93	67	108	68	73	106	111	143	61	105	50	90	61	82	48	56	91	106	87	88
BACE2	8	31	27	12	21	34	31	44	19	16	15	9	16	26	45	25	19	19	16	21	17	14	23	18	17	22	24	13	20	21	26	36	12	11	35	20	19	41	23	16	26	38	31	24	17	13	28	28
BACH1	3260	2943	3283	2791	3192	3678	3765	4271	4926	4534	3686	5457	3069	3290	4017	4786	4027	2689	3390	3531	2546	3178	4005	5201	2732	4221	4087	4586	4072	3554	4016	4057	3849	3814	3811	5386	3656	3914	2638	3515	3954	4519	2415	3297	5521	4343	5116	4558
BACH2	5937	4068	5313	5834	3321	4347	5517	4021	4106	6143	6101	5137	5118	6397	4480	5721	4328	4266	4457	3448	2995	5816	6327	5769	5404	3972	4141	9051	4157	4634	5435	4288	3848	6412	6535	4169	4492	3111	3799	4849	4144	3596	4182	4191	3456	5317	6484	4492
BAD	903	795	1019	1120	995	961	950	961	949	912	696	886	725	722	800	914	1033	762	597	825	492	976	827	858	568	951	683	681	740	693	870	804	567	726	545	806	752	798	712	795	948	884	1008	542	650	932	870	987
BAG1	2476	2273	2755	3332	2702	2460	2938	2608	3223	2829	2113	2689	2453	2179	2702	2800	2692	2033	2073	1974	1878	2685	2585	2711	1969	2502	2746	2328	2483	1994	2600	2365	1989	2480	1867	2498	2312	2368	2228	2501	2751	2530	2536	1766	2381	2937	2596	2772
BAG2	313	252	120	549	267	167	219	312	478	307	671	521	454	238	444	238	152	720	132	246	171	732	200	635	1207	205	660	627	297	467	389	275	205	551	556	342	277	474	113	209	235	360	450	839	488	408	303	217
BAG3	1121	1036	917	1259	1384	1336	1255	1390	1740	1598	993	2192	1171	999	2149	1067	1518	1306	968	1121	695	2001	1040	2374	7234	1309	6028	5593	1107	1255	1064	990	892	2505	2233	1922	1092	1176	675	979	1276	1330	1106	949	1957	1428	1160	1558
BAG4	2400	2029	2278	2038	1985	2290	2731	2405	2431	2872	2264	2352	2589	2314	2717	2519	2593	2136	2086	1717	988	2489	2931	2786	2434	2874	2614	2713	2340	2299	2771	2370	1944	2356	2455	2264	2317	2688	2159	2245	2959	2666	2006	2062	2389	2722	3097	2990
BAG5	3219	3538	3650	4676	3342	3509	4982	3233	4680	5298	3212	3988	3301	3383	4641	3899	3660	3486	3232	2490	2817	5036	3833	4579	3309	4267	4654	5038	3186	3194	4543	3479	3595	4840	3501	3680	2968	3826	2939	3587	4174	3644	4027	2635	4102	4487	3956	4633
BAG6	12742	11865	14143	13708	13356	12832	12796	13423	14591	14495	13046	13351	12979	12199	12376	13983	14574	10765	11063	11399	9125	13574	14253	13654	10263	14635	12885	12644	11758	11161	12642	11916	9898	12375	12922	13048	11816	13050	11422	11063	13574	12999	11563	10068	10817	13278	13567	13959
BAHCC1	1362	1056	846	1011	823	1092	1096	1162	1040	1220	719	1458	1045	633	931	978	1087	756	1007	827	493	1056	718	1443	509	704	466	608	600	523	814	589	513	741	529	1131	710	707	429	587	545	886	463	382	786	1067	526	728
BAHD1	2852	2433	2854	2684	2571	2870	2744	2744	2552	3096	2623	2412	2755	2391	2648	2722	2899	2537	2854	2476	2025	3026	3131	2889	2821	3123	2840	3183	2568	2563	2792	2589	2333	2896	3036	2784	2651	2927	2368	2425	2941	2845	2661	2346	2458	2879	2888	2835
BAIAP2	626	445	581	595	326	428	408	504	499	790	743	762	523	394	328	478	546	390	495	502	321	709	634	941	445	533	329	668	372	436	395	501	453	819	756	719	459	450	323	472	355	447	275	355	410	569	584	462
BAIAP2L1	22	30	18	13	32	29	26	21	14	15	28	14	18	20	7	17	24	14	18	21	4	16	20	23	8	10	10	12	22	36	20	30	17	20	19	25	19	21	10	22	25	34	20	13	13	18	22	17
BAIAP2L2	51	45	67	38	65	76	95	39	45	58	49	30	64	101	55	47	85	59	110	68	47	63	54	52	60	72	41	76	54	62	86	78	44	52	70	54	36	59	43	43	59	39	80	52	20	62	40	48
BAK1	3176	3254	4103	3686	4209	3688	3330	4097	3937	3743	3284	4014	3316	3390	3734	3821	4145	2951	2560	3261	2507	3325	3758	3919	2268	4168	4201	2651	2954	3183	3026	3371	1982	3097	2765	4022	2958	3573	2977	2809	3725	3807	3188	2746	2844	3510	3211	5397
BAMBI	9	9	6	0	8	5	5	18	12	0	7	5	3	12	0	2	11	0	3	15	0	11	0	7	6	23	2	0	8	5	6	20	11	7	3	8	14	10	11	7	38	0	0	12	5	25	0	7
BANF1	3849	4354	4620	5121	4825	4494	4252	4576	4610	4736	3746	4845	3888	3703	4833	4446	4118	3845	2564	3566	3818	4596	4129	4458	5319	4838	6546	5357	3379	4086	3539	4133	2480	4296	4313	4205	3585	4117	3770	3616	4550	4198	4507	3665	2865	3883	4122	5223
BANK1	6490	6734	7582	4963	7315	5826	5019	8023	6757	8857	8777	5389	6516	9919	7098	9768	8608	6113	5049	6421	2907	7962	9767	6094	10084	9956	11723	12594	8896	11511	7742	9439	4634	8669	12330	6286	6868	10855	8964	8551	13656	8391	7764	12313	6345	9217	11912	6910
BANP	1905	2113	1940	2639	1690	1644	1854	1687	1691	2725	2006	2030	1826	2079	2185	1804	1535	2848	1736	1843	1311	3959	2215	2969	4626	1825	4350	5504	1741	2382	1932	2242	1474	2965	4367	1856	1176	2717	1383	1719	1961	1633	2150	2609	1793	1983	2233	1931
BAP1	3751	3559	4190	4180	4120	3857	3808	4021	4308	4316	3673	4104	3768	3369	3655	4149	4244	3074	3163	3354	2895	3948	3970	3874	2879	4456	3612	3449	3297	3218	3693	3673	2684	3638	3534	3846	3234	3681	3050	3244	3792	3841	3810	2792	2809	3965	3988	3875
BAP1-2	98	106	156	129	117	117	142	61	96	128	266	81	104	118	132	110	127	106	150	100	72	132	203	160	118	102	90	201	137	78	161	101	121	100	305	104	110	126	97	89	142	98	149	50	60	88	246	108
BARD1	313	326	537	295	426	468	433	402	424	419	315	472	473	305	507	517	339	314	260	258	208	365	616	383	290	533	618	324	253	336	317	349	226	315	256	384	255	345	358	306	436	409	259	255	270	418	313	874
BASP1	3447	3687	4115	4400	4476	5068	5209	5229	8368	5150	4639	4646	3770	4922	4458	6415	4510	3513	4999	6365	3969	3813	4442	5671	3241	5874	6042	6085	5000	4362	4548	6516	6475	5659	5505	5193	4699	4330	3334	5410	4722	6481	4175	3811	7914	4836	7495	4666
BATF	596	788	1058	996	1050	982	576	1033	784	792	521	493	635	1109	799	871	966	799	469	804	408	679	703	476	1478	1674	1682	882	979	1232	794	1262	514	856	703	954	1127	1403	1544	1105	1897	1511	1569	1492	703	1058	1111	1442
BATF2	170	140	100	122	229	168	136	383	287	165	74	208	215	132	342	152	226	122	120	114	108	158	131	246	129	161	480	141	216	163	125	154	109	199	109	347	202	124	88	131	122	300	117	73	413	208	104	238
BATF3	291	305	195	327	342	340	245	308	377	272	263	478	247	322	227	185	278	283	202	289	282	185	227	479	200	287	229	334	292	365	202	280	377	250	239	346	215	339	161	263	286	347	177	265	249	270	279	238
BAX	921	1107	1347	1262	1213	1204	1089	1195	1356	1395	1112	1304	1078	1181	1150	1310	1250	1004	1043	1108	1297	1156	1270	1349	841	1350	1246	1170	1126	1216	1239	1078	860	1080	1145	1248	966	1302	1068	1010	1337	1324	1257	973	981	1186	1227	1469
BAZ1A	5191	4747	5182	4642	5035	4983	5407	5782	5928	6790	5710	6780	5311	6150	7182	5861	5185	5100	4090	3885	2678	6362	6455	8239	6241	6054	8357	6770	5460	5751	5481	5398	3909	6323	6173	6699	4566	5910	4404	4589	6583	5749	4527	5805	6558	6121	6255	7546
BAZ1B	8771	8175	9733	9030	8774	9385	9760	8782	9507	10051	8344	9276	9470	8091	9992	9919	9161	8472	7518	6819	7078	9615	10880	9641	9210	10557	11513	10864	8568	8744	9925	8585	6717	8566	8601	8839	8110	8977	7768	7881	10301	9662	8101	7810	8686	9957	10191	11998
BAZ2A	13886	12649	14142	11264	11939	12970	13634	14232	13795	16342	14439	14523	13801	13113	14651	15357	14069	11622	12982	10888	10751	14673	16498	16624	14996	13609	15448	17769	13372	12886	14525	13013	11290	14207	17436	15650	12681	14441	11258	12118	14791	12800	8521	11426	14979	14837	16518	15272
BAZ2B	576	574	539	462	513	612	740	757	930	973	648	946	633	545	921	780	615	500	716	388	384	649	815	1047	350	702	366	504	529	428	619	462	775	615	589	776	495	526	303	403	467	651	320	321	891	701	683	667
BBC3	214	272	308	328	228	291	293	284	348	295	268	339	195	268	239	335	314	284	298	357	202	317	273	354	191	374	253	340	229	264	214	356	285	249	312	301	253	250	241	265	258	322	264	239	417	296	307	306
BBIP1	511	596	578	554	551	557	638	500	566	688	546	549	517	560	622	669	557	454	477	451	73	668	585	650	589	689	768	868	545	617	615	524	497	665	687	534	480	675	484	491	751	556	930	503	509	653	687	684
BBOF1	63	37	53	39	34	53	49	45	68	83	99	27	77	65	61	102	84	54	77	64	7	56	103	39	66	57	45	75	86	67	91	59	51	42	56	42	53	63	46	59	78	51	39	48	33	45	84	45
BBS1	425	359	448	370	464	436	441	369	402	404	530	374	439	416	466	567	507	309	487	433	334	432	532	477	227	507	286	320	384	323	458	330	369	362	363	344	350	432	336	327	501	340	385	247	313	407	458	405
BBS10	136	73	82	68	69	99	86	85	107	103	75	111	130	72	84	101	81	52	50	82	36	79	78	89	51	95	58	80	57	85	76	79	65	61	60	84	84	119	93	81	88	102	59	75	73	93	90	103
BBS12	150	113	150	133	122	164	141	123	118	176	107	140	141	130	170	120	122	153	126	85	113	177	157	137	110	160	140	116	102	113	112	114	82	119	98	131	115	131	125	103	175	131	146	120	91	168	165	139
BBS2	438	374	471	463	427	383	425	486	473	461	407	430	447	397	435	428	439	322	359	353	295	432	499	442	318	538	415	373	407	416	450	447	329	426	366	431	459	435	363	467	495	411	443	312	299	526	614	482
BBS4	5570	5208	5702	5323	5271	5412	6375	5697	5804	7278	5749	6207	5566	5436	6378	6298	6008	5218	5420	4267	1873	6782	6785	6343	5749	6392	6522	7084	5881	5658	6510	5792	4783	6374	6567	5834	5220	6382	4820	5138	6986	5883	5124	4292	5642	6654	6733	6496
BBS5	48	67	55	36	53	49	55	53	82	74	47	60	53	52	53	67	57	56	38	33	23	40	55	62	31	65	42	44	53	52	72	70	57	43	30	35	47	42	39	31	69	72	57	37	45	40	82	61
BBS7	16	46	72	26	50	3	99	56	16	60	106	70	26	35	81	96	25	24	31	17	2	80	51	68	40	37	23	58	59	19	109	26	62	24	61	89	48	38	67	22	42	33	50	54	24	96	51	120
BBS9	135	125	125	110	138	125	139	170	124	166	117	176	131	102	162	151	142	113	103	82	108	168	124	164	140	200	130	139	133	128	159	132	115	131	132	160	102	125	77	117	165	121	138	129	137	190	172	171
BBX	3976	3775	3782	3489	3553	4048	4537	4514	4051	4952	3980	4260	3966	4083	4895	4244	4212	3786	3541	2778	1784	4777	4947	4685	4705	4470	5332	5986	4262	4499	4769	4319	3546	4576	5023	4275	3967	4474	3515	3804	5018	4304	2798	4118	4366	4982	5286	4776
BCAM	0	20	0	24	7	12	4	8	9	4	5	24	7	7	4	0	9	0	5	0	13	10	17	12	4	8	8	13	14	7	0	0	15	18	12	3	0	4	5	21	44	0	17	0	0	38	0	14
BCAP29	875	876	1005	708	669	976	770	1014	914	1068	1202	811	925	1076	948	1219	877	844	615	775	172	847	1363	973	675	1090	904	589	765	1069	972	1005	553	867	930	750	875	953	906	659	948	1236	859	765	710	1193	1313	967
BCAP31	2206	2691	2520	2635	2620	2400	2232	2392	2721	2795	2305	2579	2334	2365	2831	2495	2707	2276	1730	2135	2304	2670	2364	2573	2822	2876	3121	3486	2184	2592	2311	2184	1655	2663	3002	2530	1861	2740	1966	2160	2596	2506	2745	1897	1886	2386	2849	2421
BCAR1	29	40	28	45	32	34	41	22	15	27	31	27	38	26	35	20	53	38	39	25	17	46	35	34	30	42	23	49	33	34	38	39	22	28	34	44	30	46	46	36	49	21	25	30	18	39	27	17
BCAR3	301	227	202	278	211	225	256	244	190	269	421	251	202	177	187	182	256	193	177	269	158	220	316	251	306	273	205	277	289	272	349	340	210	242	486	178	271	254	248	234	305	261	281	353	157	266	458	183
BCAS1	7	12	0	18	19	26	18	18	18	16	6	6	17	12	16	16	21	8	21	8	0	10	25	19	9	32	30	13	26	10	16	14	3	18	10	17	17	24	11	14	25	32	20	10	9	16	14	37
BCAS2	353	368	523	430	427	469	443	479	459	573	512	554	368	489	588	573	441	436	339	308	255	526	672	595	434	566	655	472	446	466	448	446	236	482	455	519	323	454	422	475	582	511	587	311	302	465	531	693
BCAS3	1534	1416	1506	1463	1422	1458	1441	1609	1636	1648	1554	1490	1424	1351	1657	1678	1568	1059	1135	1223	942	1635	1494	1364	963	1809	1250	1183	1245	1091	1388	1310	972	1455	1247	1460	1367	1326	1333	1307	1666	1443	1323	1130	1166	1631	1575	1471
BCAS4	296	252	289	330	414	284	404	278	471	291	340	375	309	311	198	398	422	223	360	341	309	258	347	371	262	318	302	641	380	340	361	332	272	364	407	390	376	296	238	356	459	411	473	210	526	380	572	345
BCAT1	2325	1914	2504	2170	1947	2272	3028	2058	1978	2810	2334	2465	2153	1848	2435	2475	2147	2051	2046	1481	916	2217	2916	2434	2004	2321	2682	2896	2114	2193	2905	2103	1852	2156	2260	1941	1869	1854	1836	2076	2470	2559	1999	1799	1765	2497	2726	2608
BCAT2	459	396	488	515	517	432	482	471	418	724	459	387	390	489	440	474	483	476	398	421	316	842	513	491	376	471	434	549	471	369	481	481	307	742	565	390	322	440	407	429	538	367	564	492	323	717	457	492
BCCIP	1739	1715	1776	1778	1933	1758	2058	1883	1919	1997	1827	1819	1605	1784	1918	2026	1860	1444	1389	1414	955	1666	1990	1924	1373	1936	1913	1548	1707	1630	2014	1839	1128	1589	1437	1614	1590	1611	1437	1460	2055	1865	1824	1530	1353	1833	1868	1943
BCDIN3D	148	87	235	195	192	234	194	190	151	129	136	231	186	215	21	149	247	183	227	153	164	247	177	120	175	165	117	210	77	129	171	120	95	211	183	141	2	208	138	167	242	92	153	192	185	222	231	219
BCKDHA	1623	1236	1436	1298	1372	1317	1239	1411	1615	1485	1412	1332	1622	1320	1214	1420	1555	1121	1167	1248	1130	1450	1430	1263	1179	1480	1082	1243	1122	1061	1188	1223	1150	1282	1067	1175	1349	1417	1172	1205	1310	1236	1427	976	962	1401	1328	1140
BCKDHB	304	317	368	416	331	344	356	359	392	386	314	365	290	308	327	341	356	272	255	269	230	346	339	437	249	300	285	276	284	276	374	325	208	280	225	290	278	295	272	270	351	290	346	275	233	347	336	411
BCKDK	76	122	74	81	81	193	127	355	68	40	39	145	28	50	312	73	17	76	46	146	65	56	37	37	49	161	23	29	42	44	57	32	19	30	36	118	91	26	93	78	89	30	43	59	46	96	32	74
BCL10	942	399	440	869	1310	748	1271	955	512	1762	628	1184	492	461	1111	1495	736	316	727	1145	271	562	1121	1898	816	1011	526	146	570	562	375	564	691	709	1124	530	1090	1484	379	1018	969	769	1364	1030	903	820	769	1464
BCL11A	2459	2378	2709	1988	2543	2072	1784	3251	2466	2740	3397	1976	2174	3678	2510	3070	2910	1925	1664	2403	1135	2615	3423	2020	2904	2912	2907	2754	2693	2654	2580	3306	1466	2643	3689	2138	2601	2903	3013	2533	3930	2320	2394	3566	1649	2831	3983	2207
BCL11B	10339	6977	8718	8631	6596	9087	10812	6284	7523	10497	5673	8595	9004	5450	7605	8606	8353	7191	7787	5034	4143	8953	7215	7987	6533	7540	6002	5875	6542	5925	8804	5786	5994	7479	5175	7739	7350	5383	5965	6213	7549	7699	6184	3329	5556	8059	6889	8793
BCL2	283	175	148	234	241	321	470	626	554	309	395	187	225	196	380	223	216	201	252	166	147	250	306	270	197	258	242	195	182	143	279	196	444	203	117	477	196	433	265	242	229	190	353	183	180	189	226	230
BCL2A1	428	620	602	588	534	517	608	624	604	608	423	590	512	520	634	511	497	512	319	425	565	499	456	511	463	877	939	448	483	511	538	563	343	501	436	699	403	640	24	466	702	736	654	391	475	606	588	1199
BCL2L1	957	979	1149	1617	1025	1202	1360	1569	1349	1188	772	1159	1138	997	1054	1300	1398	1099	1466	1531	1056	1212	1146	1196	1004	1168	1325	1771	951	1126	1497	1327	1147	1187	874	1189	1100	1015	856	1043	991	1426	1262	895	1138	1117	817	1284
BCL2L11	3458	3589	5591	3608	4112	4371	4693	4388	4298	4392	3703	4403	3901	3122	4181	4423	3345	4300	3094	3190	2424	5604	4810	4460	5099	4868	7410	6335	3081	4113	2985	4248	2845	6004	4612	3960	4234	4381	4008	3381	4174	4982	2998	3830	4424	5281	4935	6990
BCL2L12	123	139	128	93	117	149	120	257	91	88	107	156	229	98	69	96	147	71	257	86	39	64	47	91	88	120	101	163	94	55	87	126	93	97	132	165	234	99	89	62	65	110	96	53	148	88	49	177
BCL2L13	1738	1711	1874	1617	1574	1936	2281	1297	1935	2135	1737	2051	1634	1654	1709	1769	2099	1573	1454	1803	1019	1985	1914	1232	1896	2446	2172	1764	2019	1289	1881	1653	1363	1358	1210	1809	1807	2012	1856	1426	1971	2004	1675	844	1437	1867	1910	1793
BCL2L15	789	881	1016	1170	1170	914	878	2035	2093	1416	982	1562	1180	1118	2132	1503	1520	687	720	1178	849	886	1412	1621	1029	2103	3018	1007	1438	984	1313	1531	818	1059	930	2457	1471	1452	1072	1378	1443	1564	1339	1000	1651	1552	1215	1566
BCL3	1590	1592	1455	2010	1584	1765	2430	2218	1716	1918	1383	1801	1277	694	1446	1395	1440	1386	2105	1389	1102	1351	1433	2623	750	1834	2359	1506	1194	1498	580	2160	609	1804	1607	1582	2386	1908	575	1455	1122	1502	1789	1690	2185	1667	1176	2219
BCL6	4833	4396	5995	5585	5790	5838	6923	7032	10602	8769	5667	6980	4996	6167	5102	9380	6136	4127	8101	7886	7330	5445	6910	8978	4736	4541	8676	8800	6194	5598	5864	7359	7836	8640	7841	10700	6358	5102	4058	5014	5310	5015	3704	4891	12022	7277	9036	7375
BCL6B	17	0	4	16	8	9	6	0	5	0	5	14	6	8	5	0	9	0	8	0	11	7	7	0	6	4	14	11	4	15	4	0	17	7	0	0	2	0	3	0	2	0	4	0	4	6	0	4
BCL7A	397	332	405	391	314	424	389	347	281	416	261	376	380	257	364	338	295	351	313	263	218	471	290	454	284	346	338	270	211	260	334	264	206	332	250	276	282	260	233	194	247	261	242	220	240	308	269	394
BCL7B	1373	1290	1563	1542	1426	1470	1464	1508	1809	1555	1372	1540	1373	1404	1315	1521	1612	1311	1199	1255	1233	1245	1432	1585	986	1684	1323	1167	1408	1189	1402	1424	1134	1148	1244	1471	1312	1463	1305	1316	1529	1439	1600	1071	1302	1306	1397	1742
BCL7C	1454	1549	1846	1914	1647	1674	1720	1665	1723	1733	1294	1448	1342	1413	1403	1535	1566	1314	1305	1276	1213	1623	1816	1458	1135	1724	1411	1320	1354	1390	1528	1485	935	1609	1221	1590	1319	1504	1322	1391	1717	1478	1868	1222	1294	1632	1748	1749
BCL9	235	174	270	211	203	192	219	276	215	285	243	252	220	213	216	285	272	174	246	216	139	262	282	203	168	326	216	242	240	204	272	265	193	283	272	251	271	252	253	213	292	244	178	201	193	260	297	251
BCL9L	20916	16644	19467	18317	17129	20317	20505	17876	16654	19671	17081	16328	17873	15951	18557	17763	19427	15901	16352	13149	8073	19316	16884	16327	14467	17982	14022	13920	15153	13642	17766	14354	12795	16613	16213	17332	16417	15473	14610	14713	17237	16254	12484	10853	13392	17391	17218	17477
BCLAF1	9462	7820	9245	7218	7859	8555	9926	9101	9345	11670	8907	9735	9948	9117	10425	10949	9249	7458	7644	6508	2890	10164	11624	10993	8405	10059	11058	10003	8758	8985	10203	9200	6971	9273	9345	9099	8282	9280	8074	8353	10963	9673	7707	7881	8921	11203	11761	12233
BCLAF3	690	543	710	522	559	676	719	699	716	743	682	615	787	708	658	903	794	538	706	567	204	610	831	814	455	797	542	590	707	512	813	674	605	510	654	539	594	666	622	637	702	659	583	488	648	680	784	765
BCNT2	838	907	632	709	444	876	716	1852	589	584	1529	1401	1167	719	1793	2590	806	756	966	441	637	1324	600	667	1832	1973	570	956	1275	948	1669	510	570	2007	780	669	443	525	1031	1472	1240	755	871	945	669	924	1445	870
BCO2	33	32	37	35	52	85	80	30	37	96	55	86	62	27	65	39	26	114	62	20	21	87	93	79	60	40	124	74	39	127	81	34	18	84	82	73	29	39	30	39	45	112	94	41	14	69	68	183
BCOR	4757	3670	4129	3981	3430	4266	4681	3739	3626	5038	3656	4116	4124	3429	3809	4301	4628	3607	3719	2999	2712	4478	3511	4239	3567	3618	3692	3561	3752	3060	4488	3239	2814	3581	3882	3695	3780	3383	3201	3225	4267	3877	3072	2659	3541	4241	4481	3956
BCORL1	2341	2258	2149	2424	2100	2405	2245	2348	2226	2937	2336	2536	2078	2139	2604	2149	2346	2182	1703	1812	1351	2888	2272	2579	2117	2275	2152	2139	2182	2008	2304	2137	1501	2701	2492	2411	2018	2304	1874	1910	3059	2373	1793	1866	2357	2608	2488	2245
BCR	361	302	332	365	379	299	397	250	321	352	212	341	306	214	289	322	356	315	309	284	293	368	337	287	347	319	318	338	274	417	338	298	268	312	262	321	257	283	256	265	346	303	332	201	251	343	342	366
BCS1L	358	375	411	443	405	396	384	359	381	492	322	445	321	431	412	390	338	374	261	289	325	447	368	505	294	397	410	372	271	345	350	366	262	406	314	380	321	382	279	281	367	370	380	292	239	396	373	366
BDA20	160	173	125	0	0	11	0	0	0	0	0	0	0	399	0	0	0	0	0	330	121	0	34	0	0	566	0	0	0	0	0	0	20	167	0	0	0	40	0	122	303	238	223	0	184	148	0	0
BDH1	141	151	176	126	188	138	174	130	117	173	132	179	147	146	142	102	148	113	95	102	137	193	204	142	123	209	246	185	97	101	148	126	64	128	96	142	92	122	120	100	130	122	156	127	82	165	151	290
BDH2	237	212	205	246	244	253	245	267	256	158	91	154	170	250	253	238	261	214	215	194	228	142	97	193	88	304	91	106	196	168	239	225	179	87	49	146	142	154	146	136	209	256	225	149	140	118	76	106
BDKRB1	0	5	6	4	0	4	9	4	19	17	18	2	0	6	5	2	0	0	4	7	9	12	22	7	0	21	17	7	2	0	8	9	9	34	8	3	0	16	2	6	5	3	11	21	33	26	16	0
BDP1	3997	3740	4124	2809	3681	3825	4656	3856	3972	5223	4238	4560	4382	4321	6302	4827	4041	3843	3477	2404	1120	5419	5890	5493	4997	5130	5856	6114	4531	4702	4869	3990	3285	4761	5083	4310	3671	4630	3791	3714	5984	4180	2490	4145	4039	4958	5490	5255
BEAN1	28	11	16	26	29	20	16	23	48	21	16	5	23	57	7	20	75	18	32	17	24	17	23	15	31	86	50	38	49	45	37	37	32	42	25	49	46	63	80	56	166	69	65	48	31	32	56	25
BECN1	3711	3467	4431	3913	3893	3975	4152	4166	4763	4841	4173	4442	3921	4064	4065	4955	4490	3376	3712	3593	2830	4277	4755	4944	3133	4978	4225	4169	3839	3891	4218	4085	3282	4069	4175	4419	3603	4288	3545	3804	4522	4270	4400	3399	3761	4369	4701	5050
BEGAIN	395	354	415	391	416	402	509	364	408	357	347	293	391	252	414	431	417	382	348	284	198	418	402	361	271	389	388	231	242	236	332	289	260	202	316	307	378	275	458	216	272	310	396	174	203	235	312	225
BEND3	474	287	514	397	457	488	430	416	377	493	353	148	18	407	413	466	263	221	359	367	279	398	294	402	219	439	288	241	143	282	454	301	133	298	285	312	158	361	348	334	394	330	257	100	318	378	435	368
BEND4	0	0	5	0	0	10	8	9	6	0	5	0	2	17	6	0	0	3	3	9	2	0	7	6	11	9	10	0	0	13	0	6	7	5	12	7	0	5	5	12	3	0	0	13	6	3	16	8
BEND5	167	130	113	183	97	140	188	119	120	168	152	116	120	105	120	156	121	90	121	76	64	114	142	99	58	131	45	83	108	124	174	114	97	133	116	104	84	84	112	118	104	106	156	60	89	137	163	110
BEND6	144	144	102	124	107	165	161	89	148	111	111	115	128	90	171	104	125	126	121	68	71	84	141	89	67	189	71	81	54	83	131	75	84	67	98	102	81	112	86	90	110	166	104	57	114	69	125	100
BEND7	22	35	27	28	25	44	24	21	21	47	16	21	26	28	31	38	58	39	74	46	24	53	46	29	37	28	38	55	73	87	39	47	54	53	46	31	23	43	39	32	59	66	51	24	28	33	47	19
BEST4	0	4	5	3	8	3	8	8	3	8	9	7	13	2	4	9	5	11	9	6	0	3	8	19	12	8	6	11	15	16	2	6	7	14	7	7	7	9	5	3	18	0	5	8	6	7	8	19
BET1	769	710	933	780	749	740	779	792	862	823	787	825	836	827	898	917	807	666	700	677	259	747	988	903	744	1007	854	887	798	719	839	834	644	763	712	781	713	908	758	773	948	775	824	597	599	794	920	853
BET1L	1862	1904	2346	2094	2243	2026	2173	1896	2249	2247	2103	1965	2059	2299	2148	2338	2364	1855	1971	1753	2022	2391	2226	2332	1968	2554	2346	2502	2088	2069	2364	2114	1679	2186	2228	2238	1820	2204	1975	1908	2460	2172	2305	1710	1817	2121	2396	2478
BEX2	151	128	61	76	115	112	103	57	80	138	135	51	90	54	113	48	149	99	80	50	68	149	107	64	51	94	29	44	118	87	87	79	76	118	132	56	61	93	38	50	120	103	89	54	70	99	125	33
BEX3	34	49	14	41	33	35	12	7	20	20	38	22	23	13	28	23	24	26	10	18	22	21	19	19	22	35	16	29	35	39	25	17	13	17	31	28	31	38	30	28	48	48	18	10	21	33	35	20
BEX5	4	11	9	14	11	9	17	15	9	8	0	5	10	7	15	0	19	6	0	10	0	6	13	21	0	7	0	5	18	4	6	7	10	10	4	9	10	8	0	10	18	18	9	6	0	10	7	10
BFAR	2203	2274	2409	2283	2448	2312	2303	2483	3565	3141	2987	2508	2492	2491	2558	2555	2713	2176	2001	1976	2602	2993	3279	2892	2172	2745	2632	2393	2418	2253	2402	2412	2663	2819	3010	2394	2128	2706	2083	2064	2761	2544	2343	1990	2896	3016	3009	3250
BFSP2	318	274	344	410	364	360	274	377	476	254	264	343	336	326	291	311	365	242	238	328	320	237	270	379	252	605	370	356	315	264	289	320	265	219	262	335	347	263	260	446	347	353	342	191	331	285	299	403
BGLAP	8	1	5	20	8	0	5	1	4	4	0	4	6	7	3	8	1	4	10	1	4	8	2	19	0	2	1	1	2	5	9	9	13	7	0	15	5	1	4	4	5	3	18	24	6	0	2	10
BGN	16	7	13	45	9	9	29	8	10	4	5	24	42	10	10	32	13	9	23	12	6	32	10	32	4	18	17	35	0	5	0	11	4	27	7	10	0	6	9	8	7	3	32	13	11	28	4	26
BHLHA15	379	695	627	1056	582	618	631	866	686	391	419	581	419	454	705	663	682	494	495	711	316	548	2115	508	545	869	876	2015	536	454	526	996	412	654	471	525	766	699	531	883	557	446	625	656	437	568	629	517
BHLHE40	1781	2521	2056	2225	2564	2777	2158	3149	2128	2334	1480	1930	2098	2048	2750	2200	2734	2123	2169	2508	1244	1836	1612	1464	3052	5141	3094	1864	2275	2428	2501	3852	1865	1888	2178	3329	3208	4084	2828	2681	3800	3428	2753	2647	2797	3594	2766	6158
BHLHE41	203	343	284	236	659	712	196	345	526	431	347	116	132	179	358	273	963	179	407	21	567	399	1126	177	80	273	75	282	771	871	457	171	154	240	279	354	75	292	548	410	542	176	156	544	1182	334	662	207
BICD1	25	31	14	15	10	6	19	10	12	19	49	16	19	14	29	15	10	5	8	16	0	13	36	9	13	8	8	9	16	17	24	7	12	12	38	10	5	14	7	6	24	0	13	11	3	20	19	17
BICD2	3411	3203	3579	3212	3111	3329	3570	3358	3422	4126	3464	3396	3524	3360	3957	3787	3536	3037	3120	2776	2393	4300	3964	4179	3437	4025	4180	4327	3228	3091	3623	3580	2695	3921	3934	3234	2872	3683	3099	3143	4061	3492	2873	3126	3013	3858	3892	4073
BICDL1	200	171	933	801	757	626	1066	1066	909	1382	323	883	968	724	1007	945	358	826	244	377	632	966	406	1012	764	832	495	902	677	640	746	616	581	631	354	1015	720	827	750	398	730	1003	669	728	675	1099	157	924
BICRA	5272	4992	5316	5269	4976	5508	5495	5189	5094	5779	4519	4573	4840	4396	4926	4506	5457	4877	4946	4300	1983	6128	4835	4953	4672	5649	4160	4661	3809	4119	4357	4536	4005	5336	5067	4931	4758	5397	3936	4215	4529	4736	3440	3239	4107	5241	4836	5315
BICRAL	4763	4526	5084	4457	4339	4825	4957	5234	4563	5723	5276	4791	4493	5315	5278	5741	4932	3842	4407	3783	2752	5276	6020	5154	5031	5669	5639	5778	4751	4851	4964	5131	3831	5398	5710	4740	4432	5134	4916	4586	5776	4879	3950	5047	4536	5770	6429	5551
BID	3313	3071	4228	3478	3574	3242	3149	2985	3672	3335	3014	2648	3278	3107	3444	3524	3723	2936	3195	2364	2415	3670	3512	3198	2941	3628	3283	3477	2938	2850	3290	2988	2576	2905	3043	3285	2663	3392	2750	2977	3518	2862	2957	2127	2471	2977	3103	3658
BIK	57	53	80	72	71	52	50	80	93	100	135	83	47	100	47	104	59	51	56	61	52	92	97	78	45	58	60	82	69	58	70	92	47	95	113	106	59	69	67	62	97	52	115	85	57	90	93	98
BIN1	789	950	1578	1959	758	610	829	791	1223	2026	1374	2223	820	592	749	763	984	621	699	1147	603	501	404	1138	556	1399	870	661	708	773	580	818	613	1201	727	1050	822	2028	130	1479	685	433	792	1315	880	1015	364	753
BIN2	11381	11608	12188	11930	10852	11969	12340	11878	14903	15703	10629	12961	11765	10645	12843	13469	11954	9616	9635	9603	8674	12395	12091	13500	10677	14248	12259	12659	10681	11591	12080	11187	10032	12765	10651	12308	11431	12873	9436	10985	13138	13966	10501	9139	13707	14527	12913	16173
BIN3	1295	1404	1573	1540	1472	1534	1505	1463	1867	1574	1485	1351	1488	1292	1469	1828	1541	1263	1360	1398	1423	1635	1508	1495	972	1755	1185	1435	1202	1268	1316	1519	1230	1434	1507	1575	1267	1423	1252	1312	1388	1437	1344	965	1392	1439	1487	1597
BIRC2	1259	1310	1516	1339	1483	1434	1613	1590	1606	1794	1377	1549	1463	1293	2005	1617	1562	1277	1251	1218	693	1596	1770	1702	2100	1866	2169	2103	1614	1702	1706	1790	1175	1706	1733	1565	1400	1765	1358	1470	2206	1682	1603	1878	1482	1788	2149	2221
BIRC3	14296	12929	13627	11291	11934	13073	16509	13322	15537	24741	15616	15315	17190	17627	20808	19708	15902	15415	15014	11046	5081	25430	19345	21882	19738	16706	24985	26002	18281	18362	20037	16913	15356	24219	22229	16592	13217	17631	13504	14854	23563	16415	14990	15486	18173	21932	20158	19082
BIRC5	655	655	1025	779	944	813	883	846	898	694	487	732	902	563	779	801	715	610	486	514	443	709	1034	506	558	947	1140	676	520	561	563	641	335	514	332	559	529	504	573	520	688	706	673	427	398	577	427	1256
BIRC6	10694	9765	10860	7828	8333	10022	11291	10397	9004	13032	11313	10041	10309	10409	12665	10885	10306	9456	9716	6747	6538	13229	14000	11532	13054	11802	13239	14396	10042	10456	11202	9378	8434	11623	13946	9664	9892	12064	9510	9073	12711	10331	6508	9807	9179	12200	12230	11762
BIVM	1458	1291	1459	1722	1137	1207	1452	1404	1215	1415	948	1175	1389	1225	1266	1530	1356	1098	1004	1064	662	1375	1202	1380	939	1273	1199	1258	1150	937	1400	1261	1005	1111	940	1187	1110	1420	1214	1191	1457	1268	1155	1112	1121	1553	1116	1650
BLA-DQB	1742	0	0	14980	15433	2113	0	10713	15155	4144	8951	37924	6072	0	0	0	15578	1471	1736	11094	11618	1	6854	38462	8958	0	0	15031	14443	1895	0	11750	7655	0	7182	17208	8017	0	0	11502	21350	0	0	2183	14514	9115	13290	33442
BLCAP	2315	2273	2542	3397	3082	1179	3098	2785	3474	1077	2263	965	422	1017	863	615	2866	949	2309	2315	739	2832	401	550	1672	828	509	2368	626	827	886	2301	1917	2894	2099	1213	699	2520	2085	2572	2392	2761	2945	433	722	2828	2271	671
BLK	9138	7331	9349	8859	7511	8579	10061	5690	4246	10514	7641	6852	9433	8520	8380	11093	12357	9189	11908	7109	4469	14061	10386	12208	4789	7888	5401	8009	9378	5554	9661	6894	4631	9693	10151	6477	4111	6829	5828	6001	8421	3314	7803	3858	2419	8373	7720	6234
BLM	760	708	828	715	716	790	906	814	792	807	722	779	795	702	829	931	821	585	706	593	359	827	1092	778	772	940	976	875	790	747	805	740	453	706	726	763	701	727	709	682	872	757	676	607	527	848	855	1057
BLMH	1499	1278	1558	1457	1537	1463	1444	1607	1706	1701	1355	1728	1443	1394	1697	1609	1446	1192	1012	1231	1092	1579	1698	1575	1213	1601	1752	1254	1361	1309	1416	1458	828	1396	1050	1447	1212	1443	1315	1185	1579	1539	1527	1224	1158	1697	1526	2003
BLNK	2087	2477	2564	2094	2467	1856	1796	3102	2363	2757	2823	2371	1987	3412	2670	3116	2726	1648	1544	2434	1105	2331	2931	2078	1973	2917	2227	2452	2547	2375	2232	3025	1323	2339	2500	2081	2099	2748	2184	2561	3197	2148	2417	2849	1468	2582	2946	2184
BLOC1S1	782	865	843	1157	24	980	798	621	1064	881	6	885	687	711	751	767	980	754	652	542	744	474	613	665	43	15	640	540	634	683	721	753	295	678	681	770	824	22	595	709	759	882	831	541	657	96	499	755
BLOC1S2	644	720	814	773	726	655	680	738	820	839	888	762	685	876	838	903	740	658	515	603	365	768	936	943	905	936	1014	1032	763	956	853	852	507	901	946	748	603	712	622	739	1020	802	1028	754	617	748	1011	862
BLOC1S3	302	351	349	332	402	408	342	379	365	418	287	300	353	353	388	325	399	286	284	257	147	370	409	329	289	402	341	317	307	316	315	329	234	336	294	372	292	364	299	286	361	370	196	314	268	354	345	323
BLOC1S4	635	628	760	707	736	734	643	728	730	771	614	781	695	626	667	789	855	575	658	636	338	692	817	725	503	789	719	603	582	594	728	683	492	595	592	659	613	695	671	591	757	762	724	534	506	715	660	811
BLOC1S5	479	286	930	402	235	773	749	420	250	460	115	487	1070	771	382	562	401	476	142	877	50	24	198	428	253	825	154	150	468	297	481	879	142	333	607	674	1126	334	621	548	699	355	117	33	111	491	617	1346
BLOC1S6	153	194	61	217	211	365	118	23	302	129	21	209	47	131	74	32	104	140	110	135	2	291	25	91	213	109	286	113	260	147	120	112	153	121	98	319	97	48	421	107	140	49	73	117	212	171	36	234
BLVRA	441	321	383	480	430	352	423	433	439	457	304	586	339	279	270	361	405	303	290	328	410	331	378	585	324	471	376	360	371	263	428	352	293	345	278	511	379	365	271	326	456	446	431	252	409	467	304	636
BLVRB	630	754	732	928	874	856	777	1142	960	774	660	1039	649	694	710	740	845	629	598	1010	672	678	677	1164	482	1046	688	591	588	807	773	932	723	746	600	1081	687	906	601	647	692	817	848	649	730	807	700	806
BLZF1	805	864	1006	866	847	984	1056	1056	1058	1173	973	1151	1096	928	1378	1343	985	832	768	837	444	1176	1289	1190	1034	1331	1491	1606	986	1053	1154	1114	809	1131	1054	1116	880	1102	978	1059	1287	1151	1141	932	1016	1193	1342	1253
BMF	4295	2838	3229	3757	2798	3346	4242	2878	2964	3742	2711	3490	3516	2427	2679	3335	3230	2743	3267	2707	2723	3526	3086	3517	2703	2768	2065	3114	2663	2600	3215	2623	2232	2674	2831	3123	2552	2614	2179	2413	2920	2532	2849	2131	2446	3019	3098	2389
BMI1	1225	1073	1091	1056	1029	969	1200	1220	1131	1449	1175	1197	1193	1174	1335	1341	1272	926	923	873	259	1296	1420	1257	1447	1370	1396	1451	1456	1154	1423	1308	886	1302	1343	1089	1319	1299	1181	1140	1718	1340	1357	1347	1080	1466	1616	1318
BMP1	88	65	62	65	85	62	94	92	103	53	44	125	79	51	66	68	86	56	87	98	83	51	67	125	61	73	58	69	67	56	62	62	58	56	75	116	49	71	31	49	60	56	47	53	66	60	57	55
BMP2K	4402	3892	4289	3689	3883	3930	4549	5211	4388	5728	4986	6034	4029	3974	4567	4660	4362	3513	3753	3492	1847	4280	5360	5994	4549	4217	4673	5844	4490	4251	4635	4285	3245	4955	5075	4912	3941	3856	3264	3889	4622	4407	2777	4368	5692	5554	6499	4570
BMP4	217	161	219	183	82	179	102	110	167	227	366	72	228	91	117	206	88	185	148	177	193	260	311	97	320	203	197	419	92	239	150	159	240	252	574	68	180	218	136	161	135	174	121	130	173	196	392	85
BMP6	0	8	18	12	15	7	18	14	13	10	13	16	10	5	6	25	12	13	20	22	10	16	10	16	4	6	6	12	20	9	19	20	5	14	8	3	0	5	12	11	7	16	12	5	15	11	8	10
BMPR1A	50	36	79	26	68	70	51	46	31	74	32	32	39	46	59	80	79	57	25	55	24	42	49	54	18	37	62	32	77	63	58	61	50	57	24	42	42	48	63	42	114	83	57	27	61	73	44	42
BMPR1B	19	11	13	7	16	12	4	21	14	6	5	0	10	9	19	16	9	5	0	11	4	7	5	2	0	43	36	4	14	8	9	33	16	13	8	9	31	36	28	31	36	29	14	25	15	26	42	16
BMPR2	1425	1148	1156	992	1070	1276	1459	1639	1458	1975	1140	2317	1167	1080	1356	1417	1500	1016	1206	962	486	1206	1309	2175	1133	1310	1224	1435	1327	1345	1441	1027	1046	1325	1233	1896	1154	1319	723	1141	1212	1397	724	993	1881	1740	1553	1479
BMS1	2767	2546	2825	2696	2889	2870	3011	2850	3146	3528	2890	3153	2886	2956	3456	3354	2841	2312	2294	2045	1897	2941	3405	3231	2262	3130	3277	3043	2716	2826	3173	2919	2109	2764	2305	2607	2599	2684	2453	2499	3341	3137	2777	2540	2441	3301	3484	3469
BMT2	426	388	389	368	388	388	467	462	472	563	379	531	449	437	449	472	548	361	336	396	44	393	458	511	430	502	457	537	499	450	528	447	344	420	412	476	482	505	447	445	587	543	417	452	530	528	536	512
BMX	58	52	104	167	75	82	78	142	223	154	76	108	92	146	64	227	91	49	103	103	145	88	133	148	35	83	106	125	65	65	130	146	115	142	60	227	99	69	91	83	79	62	70	67	237	147	110	213
BNC2	3	9	8	9	14	7	12	3	9	5	4	5	3	9	11	6	5	0	18	10	5	3	5	8	3	0	9	17	0	5	6	12	10	12	0	11	7	0	13	15	8	0	13	2	21	4	0	13
BNIP1	297	78	67	84	343	440	404	465	484	84	251	406	124	206	263	521	278	323	93	407	236	134	200	181	338	451	177	282	225	108	161	119	132	60	76	341	330	316	252	309	306	113	127	124	278	95	202	218
BNIP2	241	44	84	139	67	32	42	78	28	42	38	97	41	45	128	168	89	94	57	83	0	27	27	65	56	85	70	51	80	38	71	24	58	54	39	102	79	119	56	47	74	64	34	95	29	75	50	44
BNIP3	119	158	28	42	106	33	39	81	46	31	11	21	37	154	18	29	26	11	193	26	49	20	13	17	20	214	12	21	29	196	25	137	46	16	82	42	53	18	33	209	15	19	94	115	41	22	283	491
BNIP3L	3515	3093	3373	3513	3487	3166	3516	4246	4343	4875	3280	4796	3380	3229	3177	4137	4065	2652	2656	3419	2310	3489	3584	5063	3150	4520	3560	3599	3929	3387	3963	3707	3075	4225	3415	4362	4164	3910	2942	3574	4437	4612	3597	3118	4555	5337	4931	4315
BOC	48	39	52	67	53	43	43	32	55	51	50	38	28	33	53	29	65	31	37	42	43	48	62	29	25	59	31	86	65	22	66	42	45	38	86	27	32	48	34	49	55	33	59	32	38	27	94	29
BOD1	896	823	951	857	757	863	852	797	832	983	1020	772	1009	1153	1080	1144	1000	940	956	717	738	1001	1145	1051	850	1124	895	1189	1033	1000	942	1067	825	960	1082	747	791	1109	906	917	1160	867	886	793	740	934	1037	868
BOD1L1	5796	5276	6019	4990	4897	5722	6431	6028	6014	6920	6026	6299	5817	6011	6802	6399	5589	4968	5340	4229	4143	6688	7601	7039	6053	6874	6364	7021	5984	6351	6468	6226	4892	6109	6287	5937	5308	6357	5127	5048	7003	5779	3689	5473	5581	6753	6701	6979
BOK	60	55	42	61	45	69	59	48	76	93	77	63	50	53	68	51	60	63	37	51	60	94	47	72	35	50	45	73	53	41	68	46	62	82	68	40	63	50	57	56	56	76	71	24	89	59	68	47
BOLA	1858	1281	22828	570	12825	1367	1578	59688	29631	31388	30068	12051	2102	3615	1293	16384	21861	897	1602	5144	20328	28664	53669	904	2535	1931	12677	4279	11280	572	1394	25955	26883	4884	2353	37978	30049	1492	13325	286	10793	1319	19179	34020	27125	17712	35911	5564
BOLA1	189	166	353	156	239	109	121	185	215	131	109	257	134	110	118	265	106	89	84	150	101	107	181	179	65	131	99	86	107	71	126	78	121	116	59	132	97	146	161	111	94	114	152	57	116	105	73	247
BOLA2B	1005	1164	1435	1359	1012	1312	1142	1510	2252	1395	976	705	1075	1249	1329	1835	1709	1004	1480	1475	1068	1104	961	1325	825	1262	1257	1996	1492	1366	1092	1351	1521	1242	999	1102	822	969	866	1634	1815	1400	698	1042	2005	1319	1195	1607
BOLA3	183	167	256	299	257	213	285	202	222	137	122	191	232	158	216	198	215	140	132	165	38	123	131	196	174	288	230	220	146	158	215	176	109	138	70	176	207	193	158	206	201	159	253	137	150	134	114	272
BOLA-DMA	385	72	305	2043	193	31	293	864	3372	3937	2997	319	566	349	59	237	258	111	93	638	397	3735	3439	439	94	184	331	1898	161	12	11	898	1719	3767	2880	231	265	66	507	2855	197	35	202	1737	354	3646	4829	273
BOLA-DMB	14907	14086	14502	12001	16587	14888	12634	18967	15807	13347	15094	20813	12776	16897	14774	15969	17833	12475	11373	15494	13095	11333	12478	21422	11950	16153	13686	12827	16462	15835	15095	14832	9165	11949	13991	19651	13680	16183	13145	11284	16688	17191	15611	13781	15067	14071	14166	15211
BOLA-DOA	7365	6269	7519	5944	6975	6092	5946	8531	6369	7627	12169	5246	6773	9844	5795	8218	8575	4981	5737	6851	4655	7443	10307	5815	4696	8226	4815	6036	8364	6514	7678	8331	4272	7494	9976	5211	6607	7573	7728	7269	10671	6369	8212	8061	4525	8690	11695	5857
BOLA-DOB	720	273	382	1485	1890	808	990	1320	2044	1649	1643	1196	1474	2690	986	1421	2001	983	911	347	921	2147	2943	280	1855	1095	1131	2325	1505	1840	2069	1444	411	1882	1271	925	1553	235	458	998	347	1405	1847	1335	119	359	3432	1442
BOLA-DQA2	1460	3662	3678	5	4	391	59	3	372	4322	146	0	7	2169	2949	6	2330	258	92	1340	920	429	100	0	1697	4949	2	2187	2528	3157	3734	2124	277	193	4153	0	2457	4864	3	3	3	401	307	1647	436	468	5092	0
BOLA-DQA5	0	0	0	0	0	15	10	0	1	0	17	2	0	0	24	1	1	1	1	0	1	1	72	1	13	1	1	0	0	15	11	34	1	1	18	1	0	19	1	0	1	6	29	200	8	0	46	1
BOLA-DQB	12371	5738	4671	4137	2478	1107	2716	8349	1961	5732	2431	7074	5655	9086	5816	4956	3492	1196	479	2829	652	8175	3510	4676	3543	7565	6056	3830	2950	1825	3492	4445	1672	9644	3646	24193	7141	7473	5756	9170	2002	4567	4198	16435	1593	3117	1523	2159
BOLA-DRA	52281	48513	49468	47029	56295	45794	39553	69907	63053	58245	59946	58313	42654	62955	51044	54666	60493	37888	31029	50797	34121	47118	50635	56906	46338	60420	60775	47656	56017	53008	49293	63973	32261	57714	58760	53918	55105	61264	55420	56532	73046	62642	56587	70464	59511	68000	77866	49266
BOLA-DRB2	119	43	176	180	158	103	125	116	80	144	98	67	115	79	64	139	173	118	82	83	98	209	119	64	96	97	147	228	123	250	173	125	120	243	232	100	190	106	189	237	182	253	240	173	126	310	272	151
BOLA-DRB3	19943	17295	19014	24696	20801	24454	20840	25708	30033	32071	34717	23533	17146	23472	18099	20505	23894	22304	17931	20341	18421	26548	30204	23080	21780	21928	25462	29595	23151	31462	28836	25878	17029	33416	36542	22344	22689	23315	23153	29904	29366	34182	35568	31213	29222	37575	44055	20731
BOLA-DYB	3201	3391	3894	2473	2091	1883	2077	2839	1789	2026	6319	1751	2511	3398	2547	3759	2225	2194	1983	3492	2650	2476	4049	4147	2605	2992	2679	3917	2993	2267	2021	3447	1923	2934	6570	1905	1476	3712	3436	2677	3791	1222	3119	3488	2308	3687	3323	1911
BoLA-NC	2531	1520	686	1149	173	705	923	1780	0	1504	604	0	1604	2037	60	27	4863	179	2005	27	1125	1772	912	0	5667	808	111	0	3769	42	0	876	263	825	2375	0	6377	24	991	0	0	2507	28	26	2140	16	2774	0
BOLA-NC1	278	662	2903	4671	2063	1234	6545	1948	4119	735	4371	2676	1415	219	1867	1431	13010	1725	822	1378	7823	4846	4292	1707	754	2501	1027	3340	7064	1982	2272	5901	5496	2735	1767	11985	313	1337	1702	1890	10223	1656	1509	1758	4098	15264	1116	2562
BOP1	1522	1577	1642	1942	1551	1589	1494	1335	1493	1594	1456	1373	1493	1493	1504	1503	1564	1366	1280	1279	854	1636	1609	1498	1085	1619	1371	1439	1062	1152	1328	1342	930	1355	1335	1365	1136	1454	1250	1349	1202	1387	1500	965	864	1311	1160	1420
BORA	924	970	1210	863	1029	884	1003	894	1055	1010	1029	868	1284	1018	1115	1286	1230	878	1110	883	516	927	1687	1140	824	1459	996	1187	1079	1191	1105	1022	798	1025	1143	866	902	1354	910	884	1313	1099	1237	820	780	1009	1236	1346
BORCS5	544	555	635	616	657	565	659	622	654	673	613	642	530	627	575	556	694	405	385	456	344	567	570	576	418	546	488	445	491	461	558	590	341	533	516	580	406	499	510	567	631	574	642	447	408	609	665	573
BORCS6	780	688	849	829	843	832	807	727	883	767	643	967	748	611	680	772	817	607	645	721	582	712	681	898	485	830	713	530	681	733	831	670	493	628	633	958	732	762	673	598	847	794	900	544	658	773	865	1070
BORCS7	438	434	547	437	392	399	471	448	634	598	520	442	478	494	376	554	535	306	421	365	198	460	608	457	263	495	369	409	543	391	478	454	425	446	465	430	413	467	388	428	489	390	368	317	477	579	614	434
BORCS8	341	158	186	317	192	266	343	282	384	318	380	361	312	329	229	264	306	197	142	234	139	259	244	358	194	303	281	247	237	228	183	252	152	294	235	344	340	228	178	170	332	213	279	296	198	299	192	241
BOSTAUV1R414	20	9	23	9	15	6	23	10	8	17	42	7	21	25	19	34	12	14	39	11	14	19	33	26	10	9	14	15	28	11	20	14	26	13	20	8	16	18	22	15	23	9	15	13	12	24	15	12
BPGM	401	414	514	485	469	391	459	458	484	555	425	377	400	434	384	452	467	327	357	330	256	433	507	440	322	446	370	485	423	366	527	436	289	460	425	406	383	406	440	455	528	439	560	405	390	549	493	470
BPHL	1124	1029	1084	1101	1100	1095	912	980	1152	913	1034	1092	1069	1134	952	1134	1303	881	959	989	1118	946	1113	1242	647	1295	628	848	970	949	957	1051	875	800	801	1175	896	1202	781	915	1166	1050	933	768	773	874	980	1281
BPI	430	516	825	373	732	307	479	973	948	376	345	927	848	223	1368	1321	481	224	249	295	216	383	531	1106	434	758	849	350	405	236	395	329	229	330	246	2585	299	368	766	417	262	441	231	163	283	395	473	889
BPIFB4	20	22	9	18	8	21	0	0	10	9	14	17	11	8	15	19	8	14	8	0	0	20	16	17	6	7	9	3	13	9	8	5	11	11	12	11	6	8	7	10	11	12	6	0	8	14	8	11
BPNT1	847	906	956	947	923	873	1022	1060	1198	1237	763	1207	941	974	1288	1052	1053	857	709	791	779	1111	1012	1269	1003	1110	1483	946	998	938	1064	1059	657	1034	914	1186	861	1017	775	851	1230	1111	1101	806	958	1114	1005	1287
BPTF	9154	7805	8810	7286	6975	8468	9879	8700	8163	10831	8622	9287	8297	8246	9908	9239	8449	7773	7752	5328	3991	10313	10641	10318	9343	9477	9907	10366	8192	7943	9104	8315	6826	9594	9517	8730	7799	8632	7275	7439	9954	8338	4813	7234	8287	10208	10749	9985
BRAF	3180	3450	4019	2265	2524	2628	3212	2706	2948	4509	4273	2871	4310	4284	3556	3604	3131	2524	3292	2274	1573	3704	5321	5047	4029	4802	2920	4225	3687	3070	3498	3035	3712	3171	5269	3640	2736	3174	2492	2697	4691	2828	3251	3411	2699	4160	4755	4285
BRAP	168	487	123	658	558	125	618	393	251	80	212	216	259	40	144	98	454	110	74	190	374	100	169	224	177	274	187	73	338	132	163	147	146	100	89	172	419	309	132	73	87	158	98	263	71	128	55	73
BRAT1	932	780	990	950	909	823	975	859	948	823	1067	749	962	849	695	1001	1076	785	902	944	440	926	991	865	527	985	529	739	716	673	883	800	686	704	774	804	744	758	793	791	789	771	856	553	547	761	830	829
BRB	297	362	612	787	214	417	387	1536	2130	305	486	434	238	205	149	620	228	208	458	993	698	148	337	261	123	241	191	221	100	165	325	760	661	365	229	397	426	279	330	394	98	289	154	319	786	320	358	189
BRCA1	930	916	1263	834	1072	1126	1108	1216	1104	1226	994	1168	1276	1028	1354	1250	867	897	803	721	513	1295	1642	1099	1043	1502	1601	1253	783	944	882	990	647	1139	803	991	858	958	900	883	1168	1026	734	794	805	1202	901	1812
BRCA2	1263	1123	1641	898	1175	1308	1551	1303	1291	1623	1393	1345	1683	1219	1756	1665	1219	1127	1419	841	381	1480	2495	1451	1100	1932	1686	1667	917	1131	1198	1068	1061	1212	1110	1079	1081	1187	1235	1066	1367	1231	799	896	932	1335	1232	2273
BRCC3	645	718	821	729	700	745	788	781	904	862	735	849	771	694	854	851	832	652	576	604	330	750	1024	922	592	891	926	824	778	756	747	907	532	774	682	839	666	782	598	670	978	847	743	670	705	821	849	1245
BRD1	5065	4324	4896	4526	4627	4838	5150	4528	4536	5568	4940	4534	5027	5052	5362	4892	5170	5121	4938	4027	3189	6397	5562	5914	6122	5444	5634	6553	4492	4840	4802	4686	3971	5579	6365	4868	4173	5354	4225	4096	5516	4394	4434	4176	4518	5274	5429	5569
BRD2	18060	14232	19029	19459	14612	19539	18460	15806	20424	21442	18165	16897	17864	17955	18889	20798	17294	14849	12496	13870	9116	21340	18705	20406	16298	18683	17424	19518	16205	15450	18287	15201	11850	20867	21398	16080	17293	17335	14269	13917	9742	19762	16011	14160	17731	15919	21041	17858
BRD3	4035	3491	3909	3976	3854	4124	4349	3987	3663	4620	3645	4168	3517	3325	4021	3808	4365	3661	3297	3334	1985	4310	3700	4225	3354	4058	3905	3790	3633	3582	3939	3700	2746	3842	3370	3859	3325	3660	3190	3219	4309	3984	3302	3078	3259	3992	3964	4068
BRD3OS	30	42	37	47	63	53	47	55	42	32	36	38	34	37	23	56	42	37	30	59	35	35	29	28	21	38	35	23	48	35	69	41	48	26	58	57	19	51	31	46	50	68	30	36	27	48	61	65
BRD4	16992	15296	17879	16982	16044	16586	17818	17330	17877	18588	16000	16968	16029	15826	16446	17483	16788	14327	15658	13189	8641	18252	17493	17461	16589	18288	17889	18837	14378	14547	15609	15477	14011	18253	18457	17931	15456	17492	14494	14911	16660	15975	12338	13117	15304	16994	18178	17084
BRD7	3852	3472	4266	3886	3715	3786	4412	3942	4354	4841	3878	4332	3964	3678	4542	4611	3796	3292	3435	2916	2268	4237	5063	4726	3324	4543	4353	4179	3806	4065	4586	4081	2870	4118	3949	3938	3629	3742	3576	3707	4589	4439	4409	3254	3657	4580	4804	5678
BRD8	5362	4733	5889	4846	5091	4977	5763	5300	6005	6195	5931	5178	6007	5597	5402	6734	5846	4739	5183	4906	4985	6022	6950	6242	5229	6868	5485	6742	5338	5335	5817	5946	4846	5678	6432	5541	4918	5941	4881	4870	6408	5286	5396	4755	4942	5759	6328	6248
BRD9	3483	3755	4065	3897	4012	4353	3933	3917	4296	4518	4068	3661	4155	3819	4293	4025	4000	4462	3866	3698	3320	4809	4993	4590	4598	4541	4418	5296	3644	4604	3804	4151	3158	4384	5146	3810	3348	4552	3285	3278	4086	4336	4207	3542	2906	4099	4197	4493
BRDT	354	213	171	151	182	201	176	393	234	386	837	136	330	1107	235	375	271	111	247	266	63	319	982	272	196	309	142	303	322	233	355	472	192	387	471	116	369	244	346	421	488	176	223	422	153	401	675	238
BREH1	70	71	62	72	103	76	96	62	79	81	52	30	62	54	57	47	134	79	76	53	54	69	51	49	64	62	44	39	116	54	93	40	61	46	60	50	56	81	56	52	123	84	76	37	52	90	93	50
BRF1	3124	2866	3473	3607	2771	3205	3654	2801	3292	2951	2568	2631	3118	3215	2731	3519	3392	2989	4048	2861	2248	3354	3130	3291	2771	3591	2488	4178	2642	2946	3461	3174	3261	3137	2842	3024	2662	3168	2624	3032	2927	2797	3059	1968	2400	2747	2606	2963
BRF2	706	692	830	856	758	722	768	735	921	862	668	763	815	623	800	871	727	533	589	739	675	835	690	705	826	897	911	820	681	705	749	753	557	865	739	850	688	704	650	710	828	675	847	619	662	783	862	827
BRI3	1675	1706	1778	1892	2049	1941	1845	2182	2164	1955	1413	2104	1643	1513	1667	1758	1868	1515	2002	1927	1464	1703	1854	2228	1810	1885	1867	2661	1643	1764	1380	1799	1482	1703	1802	2320	1484	1613	1195	1649	1656	1876	1520	1370	1887	1491	1772	1736
BRI3BP	924	959	1199	942	1086	1061	1095	1001	1031	1104	884	1089	1015	962	1230	976	899	893	729	670	559	1168	1330	1007	1028	1274	1650	1225	729	927	914	851	641	842	809	874	740	976	880	707	1116	981	752	771	729	931	883	1525
BRICD5	13	24	24	28	23	29	16	11	25	23	15	20	14	35	15	18	24	34	24	26	10	31	16	26	26	24	12	44	28	20	16	16	23	29	31	20	11	25	27	25	28	29	24	13	15	22	9	14
BRINP1	80	23	22	88	13	28	28	35	67	93	24	48	65	13	25	13	24	11	12	26	46	101	38	38	61	32	19	42	17	19	17	12	55	83	28	36	64	40	19	76	5	30	20	19	69	78	42	21
BRIP1	86	113	96	6	222	105	51	75	79	228	108	169	30	29	126	246	69	59	65	15	21	11	201	90	213	287	139	69	153	190	178	0	25	194	142	1	110	87	67	151	212	64	31	0	118	239	5	60
BRIX1	1045	907	1130	1086	1118	1068	1068	1129	1284	1237	1155	1088	1186	1171	1287	1407	1177	988	723	728	504	1182	1310	1237	1014	1242	1327	1253	1022	1171	1154	1139	757	1135	1157	1059	930	1035	975	954	1486	1219	1339	955	868	1152	1396	1362
BRK1	166	284	92	534	740	144	474	700	100	38	263	481	354	61	200	294	221	270	76	415	64	348	641	328	427	279	543	739	239	137	54	434	270	306	488	593	168	229	175	211	640	307	480	519	128	175	347	225
BRMS1	598	727	714	989	642	716	868	1462	1451	653	1146	737	1181	692	1205	1026	1201	469	796	1114	310	655	576	573	830	956	539	971	576	946	600	498	381	436	903	1163	267	810	1098	816	525	503	902	555	800	738	562	445
BRMS1L	219	181	219	183	227	227	242	238	266	270	226	209	261	225	268	314	291	170	229	209	46	230	320	300	172	307	214	258	286	267	301	267	206	223	253	215	213	253	214	217	318	311	289	183	226	310	305	342
BROX	2796	2506	2837	2427	2559	2640	3015	2915	3230	3505	2865	3220	3177	2887	3195	3571	2917	2486	2347	2248	592	2899	3314	3594	2857	3507	3309	3369	2930	2858	3373	3010	2405	2951	2882	3026	2967	3082	2683	2795	3700	3448	2953	2725	3300	3452	3786	3724
BRPF1	3242	2784	3654	3128	3239	3112	3177	3083	3477	3553	3375	3003	3293	3172	3078	3475	3179	2822	2841	2784	2486	3667	4089	3387	2901	3502	3497	3389	2862	2828	3066	3096	2233	3290	3708	2960	2593	3118	2948	2595	3388	2838	2787	2622	2465	3185	3577	3846
BRPF3	2624	2488	2882	2754	2627	2601	2755	3122	2766	2977	2688	2578	2666	2719	2914	2856	2751	2336	2302	2097	1665	2981	3061	2786	3529	3190	3256	3668	2606	2860	2527	3271	2000	3092	3020	2716	2894	3075	2699	2758	3438	2747	2205	2957	2362	2874	3231	3326
BRSK1	10	22	6	16	19	10	0	8	10	19	6	13	10	9	14	5	0	8	12	8	0	21	11	10	12	14	8	12	8	6	12	0	10	12	14	5	9	11	10	0	11	14	12	0	9	22	5	12
BRSK2	34	163	128	34	74	138	98	11	44	169	20	120	13	9	175	151	92	104	109	25	36	146	27	185	14	183	76	18	89	79	101	38	82	119	35	106	14	137	105	31	93	88	73	12	51	114	32	106
BRWD1	2155	2819	3915	1277	2828	3404	3551	486	2827	3496	1205	3876	4120	2822	1004	3366	1930	1191	685	1845	397	3543	4307	3679	4135	4345	2514	5260	3156	1448	3294	2985	1388	1426	2715	3037	3265	3577	2626	425	3767	3768	932	2882	3551	3057	4036	4352
BRWD3	2140	1892	2290	1518	1695	1985	2346	2142	2088	2885	2227	2240	2384	2246	2934	2673	2298	2005	2003	1430	735	2866	3069	2860	3030	2534	3196	3779	2311	2507	2518	2208	1992	2717	3167	2278	2247	2599	1974	2170	2873	2340	1401	2414	2557	2662	2914	2825
BSCL2	20	48	710	29	501	42	8	545	29	654	509	40	738	488	22	26	520	446	256	21	24	655	673	451	33	680	448	236	491	33	18	11	5	21	327	53	26	10	338	8	22	16	487	287	20	512	647	605
BSDC1	146	111	169	87	221	174	443	287	73	321	30	64	100	82	338	244	150	78	216	115	290	63	98	95	225	72	438	58	89	158	154	99	124	268	146	341	269	114	192	123	124	148	107	116	177	436	83	75
BSG	4340	4654	4802	5541	4817	4566	4764	4702	4943	4815	3557	4706	4237	3673	4611	4625	4801	3777	3325	3866	3390	4393	3956	4566	3625	4961	4726	4041	3532	3776	4105	3957	2950	4307	3538	4616	3850	4374	3568	3657	4584	4811	5256	3211	3804	4559	4159	5143
BSN	26	26	23	46	23	26	15	18	47	42	49	17	33	30	31	22	44	16	19	24	15	14	31	37	25	38	20	27	32	23	25	16	31	21	26	15	36	22	26	22	27	30	13	10	36	23	21	41
BSND	14	8	15	8	6	5	6	6	12	19	25	12	25	29	13	15	7	4	9	15	9	8	22	14	10	7	25	14	9	12	16	24	9	21	21	8	10	11	13	14	15	11	6	20	3	27	26	9
BSPRY	163	209	194	180	206	208	175	154	140	199	114	214	184	95	234	167	162	171	84	128	146	171	164	184	117	201	139	125	126	98	160	161	92	154	111	168	114	162	102	102	147	174	112	82	131	176	108	191
BST1	304	260	408	467	379	348	350	520	896	601	314	424	348	552	355	810	428	254	434	502	583	312	363	533	264	469	444	419	405	374	384	427	556	389	232	650	489	327	301	326	472	427	297	332	881	445	403	466
BSX	26	8	19	12	8	5	6	25	15	16	16	5	13	23	10	18	11	10	19	7	0	7	13	0	10	12	2	12	15	10	16	17	11	11	13	11	15	13	19	14	12	11	22	21	6	14	27	5
BTAF1	3926	3228	4097	2950	3344	3728	4111	3856	3725	4853	4055	4183	4280	4032	4721	4552	4154	3506	3694	2796	1947	4581	5562	4678	4395	4525	4969	5252	3858	4205	4346	3751	3016	4104	4524	3616	3583	4221	3653	3689	4669	4016	2866	3682	3517	4656	4756	4819
BTBD1	1961	1864	2194	1915	1800	1847	2133	2161	2155	2459	2250	2103	1984	2166	2330	2240	2185	1824	1690	1645	756	2233	2522	2716	2105	2100	2509	2618	2054	2127	2377	2176	1525	2231	2346	1956	1876	2136	1919	1893	2487	2144	2301	2175	1948	2347	2652	2357
BTBD10	653	560	772	737	641	690	702	681	834	904	637	823	605	627	706	917	783	549	569	604	370	789	756	830	511	824	677	674	681	695	771	685	562	741	626	666	599	689	614	689	779	710	667	616	710	803	819	712
BTBD11	886	729	771	979	735	868	1036	708	815	1131	655	736	859	576	885	893	820	682	689	592	571	860	770	750	717	902	792	966	731	670	892	668	830	959	669	866	1051	715	582	804	771	940	711	443	836	940	906	766
BTBD19	48	57	70	63	82	52	57	53	74	68	39	35	50	53	34	74	61	41	62	40	47	55	50	32	38	66	43	54	43	30	50	55	43	38	28	38	34	69	58	57	47	50	43	22	32	52	41	42
BTBD2	3756	3379	3747	4078	3924	3645	3996	3652	3863	3766	3403	3318	3623	3424	3421	4011	4404	3178	3395	3423	2461	3715	3461	3357	2677	4512	2922	3003	3069	3134	3628	3294	2924	3639	2967	3751	3380	3627	3246	3353	3926	3696	3841	2434	2803	3538	3607	3395
BTBD3	426	291	368	470	329	413	537	369	330	463	378	393	433	356	329	439	354	375	441	299	191	464	491	481	320	318	345	483	326	309	490	342	316	342	359	331	352	317	307	351	368	375	352	239	268	397	468	288
BTBD6	471	531	583	486	543	513	518	493	602	677	571	578	487	467	485	520	592	491	535	471	421	548	794	554	535	513	634	583	474	460	485	557	401	552	736	539	476	549	433	396	591	522	502	446	440	556	672	520
BTBD7	1618	1550	1576	1382	1334	1559	1716	1437	1555	1944	1623	1828	1599	1532	1690	1707	1792	1444	1378	1064	852	1865	1873	2065	1806	1787	1780	1994	1636	1513	1716	1410	1446	1679	1759	1619	1443	1763	1396	1362	1870	1692	1202	1425	1678	1726	2019	1689
BTBD8	549	425	151	497	636	649	288	641	1111	1005	881	791	501	572	855	347	183	786	485	1079	4	920	956	1187	786	707	619	1802	69	507	466	794	502	843	730	686	205	867	434	487	639	1066	404	380	782	1231	937	663
BTBD9	1376	1240	1411	1284	1160	1297	1262	1305	1391	1499	1367	1286	1195	1463	1274	1403	1361	1238	1185	1169	1209	1481	1451	1386	1487	1382	1529	1711	1250	1398	1314	1355	1131	1510	1719	1370	1220	1358	1187	1119	1394	1275	1302	1331	1138	1352	1660	1323
BTD	175	195	153	204	174	181	151	161	197	173	140	147	181	113	164	186	134	134	127	128	148	131	236	155	124	214	156	139	130	117	188	180	138	134	119	172	196	165	173	173	160	152	160	126	149	144	171	157
BTF3	9209	8933	10568	11507	9759	9944	11094	10442	10962	10514	8870	10583	9476	9347	10116	11217	9535	8362	6486	7712	5259	9220	9723	10818	8081	10635	10621	9282	8827	8794	10865	10494	6329	9229	7595	9047	9303	8747	8578	8866	11485	10058	11967	8248	7980	10795	10191	12661
BTF3L4	340	489	596	46	338	259	233	207	191	496	192	280	92	339	454	80	473	362	291	399	221	307	316	691	307	400	185	415	149	265	745	378	226	490	346	37	509	284	65	410	650	618	607	268	369	570	184	46
BTG1	20291	23128	28444	35304	24321	28141	31377	28109	30382	32348	32151	24730	20540	26193	22338	35802	22411	27907	23708	20671	10362	37742	39713	37341	25538	24530	29728	33829	22212	24464	26079	32751	19260	31815	26146	22424	22358	23594	29102	25731	30869	26743	36340	28747	27595	34697	38835	34129
BTG2	1456	1836	1822	1515	1683	1664	2265	1945	2147	2148	1795	2326	1612	1837	2189	2078	1817	1567	1934	1972	1258	1804	1795	2238	1801	1991	2248	2201	1746	1802	2265	2092	1747	2187	2618	2272	1582	1915	1457	1637	2042	1994	2300	1771	2173	1830	2469	1899
BTG3	277	298	361	356	305	233	335	373	386	452	345	360	320	307	441	420	304	242	242	261	225	395	384	416	284	387	490	396	295	308	344	284	241	404	383	356	296	312	283	288	398	355	351	301	428	387	412	425
BTK	667	809	824	977	1482	547	475	1061	1745	978	1315	834	596	1291	1308	1459	1708	844	632	1252	648	1327	1219	848	583	2017	931	2043	1013	597	1121	1102	669	849	1274	961	961	1230	1367	1759	1354	1055	1872	960	1555	999	843	684
BTLA	3272	2663	2958	2387	2061	1571	2807	2202	2701	2111	4716	2740	3637	2480	3762	4172	2545	2032	2183	1929	1137	2317	4802	3036	3558	3536	2707	5046	3755	3390	4539	2501	1998	2897	5051	2783	2422	2353	2579	2992	3307	2017	3810	2737	1923	2598	6364	3101
BTRC	881	781	1010	911	906	859	1122	849	930	1179	882	952	1086	907	923	1088	996	810	995	726	718	1029	1012	1199	877	913	1034	1305	907	886	1283	988	814	978	1080	951	805	1029	861	844	1015	917	965	766	770	961	1028	1103
BUB1	1424	1720	2474	1526	2065	1779	1808	2049	2044	2557	1593	2035	2054	1361	2607	2253	1734	1681	1281	1213	987	2393	2931	2031	1819	2294	3662	2278	1535	1497	1356	1586	1109	1778	1626	1804	1188	1436	1582	1280	1694	1603	1181	985	1478	1909	1372	3210
BUB1B	484	650	967	559	675	658	744	768	813	773	513	820	808	539	754	771	583	548	571	451	340	641	1088	656	456	862	915	567	444	556	520	635	336	492	384	564	423	552	494	444	655	583	378	394	380	626	447	1348
BUB3	3769	3647	4440	3653	3759	3578	3565	3808	3859	4536	4361	3458	4368	4130	3884	4388	4166	3396	3269	3428	2275	4315	4768	3987	3276	4616	3988	3894	3609	3479	3765	4101	2966	4125	4079	3438	3130	4590	3449	3575	4391	3793	4002	3368	2742	3976	4062	4384
BUD13	1394	1352	1617	1252	1365	1379	1600	1393	1566	1604	1314	1405	1545	1395	1599	1612	1373	1246	1213	1148	1153	1579	1593	1583	1235	1596	1508	1503	1324	1361	1442	1421	964	1423	1335	1319	1174	1376	1198	1163	1493	1444	1495	1139	1131	1421	1507	1634
BUD23	1654	1815	2081	2339	2220	2269	2557	1935	2120	2306	1762	2097	1761	1707	2127	1983	1880	1932	1669	1501	2024	2332	2037	1955	1553	2196	2285	1889	1539	1940	2191	1859	1177	1988	1571	1978	1628	1929	1750	1624	1978	2439	2618	1511	1473	2203	1817	2852
BUD31	1565	1675	2056	2081	2168	1924	1925	2062	2511	2291	1808	2250	1916	1841	2321	2477	1763	1548	1409	1668	1402	2104	2330	2199	1602	2265	2414	1919	1726	1825	1972	2085	1280	2015	1771	2325	1625	1785	1710	1667	2283	2094	2475	1715	2120	2175	2367	2648
BVD1.15	15	15	35	31	19	36	20	10	12	16	12	21	8	17	15	22	22	30	16	13	6	7	7	0	14	13	12	16	7	8	18	10	9	15	12	19	15	15	11	7	15	12	0	5	8	13	11	18
BVD1.23	610	277	361	317	374	509	461	337	193	449	227	185	475	316	304	374	503	484	295	266	197	554	259	218	293	222	322	186	364	192	368	268	97	337	244	147	220	165	224	181	300	206	275	124	119	367	195	117
BYSL	743	663	764	770	791	734	751	886	891	818	822	836	689	901	898	833	824	551	532	665	539	800	801	848	499	791	725	526	731	608	822	745	466	739	503	705	741	649	678	576	973	784	941	693	616	842	619	887
BZW1	14439	14259	15442	14178	14455	14561	16759	16221	15977	18714	13655	18185	14859	13282	17048	16600	15931	12833	11110	10995	3673	14911	15533	18927	12107	16406	17526	12894	14357	13334	17417	13859	10290	13986	12365	14915	13706	13991	12843	12163	18019	17142	14915	12945	14440	17367	16672	19212
BZW2	1544	1533	1858	2010	1855	1765	1579	1662	1875	2074	1539	1831	1597	1586	1888	1831	1636	1289	1052	1181	921	2032	1758	1882	1341	1836	1924	1477	1409	1407	1624	1524	1065	1636	1300	1625	1308	1490	1400	1261	1639	1770	1596	1184	1216	1808	1647	1947
C10H14orf1	165	228	207	324	175	244	194	192	265	234	218	296	167	239	292	260	221	228	129	205	276	193	246	319	155	183	226	155	223	204	149	239	217	220	171	229	185	236	218	143	279	241	144	177	161	256	219	300
C10H14orf119	1081	1248	1445	1432	1402	1395	1428	1516	1686	1608	1235	1502	1267	1289	1322	1322	1382	1229	1068	1153	1008	1523	1306	1549	1186	1605	1590	1384	1276	1282	1275	1451	1086	1444	1382	1553	1217	1346	1259	1202	1724	1460	1585	977	1278	1439	1448	1680
C10H14orf93	426	360	436	339	443	374	393	402	579	467	614	394	424	436	324	557	522	247	302	418	314	384	635	374	232	498	212	306	453	302	412	339	411	437	395	362	415	365	368	391	492	325	302	273	343	481	584	347
C10H15orf41	520	380	531	720	698	497	464	472	492	619	425	806	532	543	415	557	885	423	366	326	305	697	622	944	366	486	481	685	686	398	442	393	329	498	423	760	330	373	378	437	797	428	352	292	301	580	507	763
C10H15orf48	882	784	583	998	1047	970	954	1610	1730	1130	803	1749	904	1099	1082	1038	1084	751	638	1138	734	684	880	1617	699	1334	1189	636	1135	924	1223	1215	994	1072	763	2019	1175	1248	663	1028	1052	1403	1047	845	1303	1219	921	1401
C10H15orf59	81	83	210	200	313	222	174	143	144	245	246	20	85	412	97	214	336	238	178	164	72	245	196	11	138	163	330	378	263	354	186	205	91	291	309	23	121	209	318	273	407	307	317	206	101	286	313	20
C10H15orf61	323	353	315	298	290	302	319	281	270	380	369	221	369	320	334	362	319	309	359	222	78	391	392	409	316	346	330	416	276	271	338	338	268	323	412	274	226	408	263	271	318	278	289	249	214	296	328	281
C10H15orf65	58	79	53	55	62	63	83	109	74	87	66	86	59	78	104	95	79	80	31	73	27	74	97	90	89	82	87	107	79	58	82	100	78	114	135	87	63	76	68	48	91	94	88	60	56	79	81	96
C11H2orf16	33	18	63	24	29	19	34	34	28	46	65	29	28	32	23	64	69	30	30	28	9	33	78	56	23	29	42	39	29	14	28	35	28	14	65	24	13	15	34	9	50	15	11	29	10	13	29	22
C11H2orf42	123	129	397	359	39	409	408	75	448	473	42	395	22	463	142	483	526	48	304	149	194	387	80	534	169	164	415	258	473	491	334	385	198	421	487	263	57	248	340	379	512	418	302	0	0	87	518	330
C11H2orf49	1687	1405	1778	1621	1580	1565	1806	1403	1480	1872	1564	1465	1764	1456	1640	1852	1667	1464	1641	1250	1014	1824	1829	1959	1716	1815	1686	2228	1489	1511	1728	1557	1315	1506	1911	1469	1332	1754	1161	1403	1689	1502	1508	1179	1327	1482	1633	1654
C11H2orf50	33	56	42	47	54	72	45	50	24	53	49	66	32	43	47	42	57	49	50	29	17	46	89	76	28	86	37	98	70	51	57	86	19	33	56	60	37	46	56	69	102	59	63	76	21	57	57	52
C11H2orf68	1104	2999	1996	1227	1357	2490	604	2213	2869	1482	3806	2570	1862	1774	1942	3212	1521	712	1345	1688	1028	2502	3037	2465	1943	3353	1247	1808	683	2237	1287	1705	2314	2552	4134	1065	1359	2617	2456	546	2429	2067	2165	2441	1533	1039	1357	1940
C11H2orf92	11	21	10	15	14	9	24	10	11	20	8	10	5	10	11	15	11	14	16	6	12	21	6	11	7	12	9	11	11	6	17	3	6	9	0	0	0	12	11	11	5	13	22	0	0	15	9	14
C11H9orf116	866	600	428	466	485	543	595	571	612	568	727	516	827	549	596	487	509	597	619	650	474	592	708	592	966	635	538	741	446	676	626	600	453	553	877	574	690	689	360	455	503	616	649	563	488	526	622	486
C11H9orf16	1799	2073	2168	2521	2775	2127	2279	2720	2052	3317	1763	3402	1700	1792	1829	1943	2992	1656	1896	2532	1031	2558	1635	3158	1470	2269	1690	1475	2022	1514	2237	2286	1305	3215	1452	3049	1895	2210	1705	1605	2263	1824	2361	1525	1406	3073	1814	2591
C11H9orf50	9	21	23	23	15	32	31	25	17	17	0	26	15	10	15	27	16	13	27	20	20	14	14	20	22	31	9	12	12	11	20	7	18	14	21	26	27	15	17	23	23	24	16	7	19	21	24	21
C11H9orf78	390	253	325	31	304	173	167	44	501	94	152	322	92	141	106	289	227	62	86	217	98	63	55	477	275	121	109	69	334	35	445	341	200	142	335	81	69	136	190	87	150	122	35	53	342	103	390	383
C12H13orf46	11	0	12	4	14	4	0	9	0	10	10	2	5	8	4	11	0	5	7	10	7	0	8	10	5	4	4	8	9	6	4	7	4	5	7	6	0	0	4	0	5	5	5	10	2	4	8	3
C13H20orf194	54	65	51	42	29	51	42	122	50	85	34	68	54	17	65	87	42	63	31	106	41	75	50	75	41	88	39	54	65	60	43	108	65	50	49	46	53	50	57	36	51	63	34	74	74	77	30	40
C13H20orf202	43	32	46	45	44	50	54	47	84	39	36	15	58	43	42	81	53	30	46	36	49	52	51	39	50	50	53	40	57	39	33	68	52	56	31	39	91	41	40	55	73	59	54	27	53	40	102	66
C13H20orf204	34	34	38	37	36	42	53	15	40	36	43	33	27	42	27	57	44	39	32	33	23	50	38	38	15	32	19	40	36	39	42	33	44	30	52	24	20	36	28	28	29	32	53	26	24	27	29	26
C13H20orf27	2893	3033	3131	3197	3522	3042	2915	3669	3550	3144	2630	3367	2823	2555	2736	3052	3465	2485	2592	3024	2286	2894	2969	3397	2236	3607	2748	2621	2662	2532	2472	2481	2171	2883	2582	3767	3027	3130	2311	2527	2794	3228	2428	2053	2859	2967	2795	3039
C13H20orf96	12	16	21	16	12	11	19	39	18	9	11	20	9	15	7	30	12	0	22	28	13	12	15	18	11	16	12	8	16	21	13	13	10	12	10	14	6	14	21	6	13	13	17	10	11	13	21	40
C14H8orf33	678	593	734	771	742	687	724	761	798	738	892	678	667	778	651	868	730	506	624	686	612	763	831	782	336	744	516	529	674	549	786	662	522	623	623	604	599	711	613	574	722	623	840	523	461	621	752	778
C14H8orf37	455	414	439	373	435	392	442	414	408	478	479	421	522	372	597	508	520	336	474	329	157	404	658	478	162	536	197	312	441	277	496	346	337	321	300	336	376	433	427	409	555	395	422	263	278	451	500	442
C14H8orf59	333	555	553	627	589	452	730	649	512	492	665	533	441	396	698	743	698	383	599	545	184	351	763	496	328	810	626	633	612	427	691	682	347	339	671	395	377	647	541	519	694	535	746	512	332	365	658	506
C14H8orf76	904	755	782	731	708	582	857	674	763	840	937	725	928	872	870	1042	935	653	834	646	419	887	1115	931	632	922	611	959	754	738	919	733	738	767	862	700	763	878	608	760	838	714	787	601	542	724	900	809
C14H8orf82	382	281	319	387	314	446	416	518	552	516	577	849	320	601	481	285	403	437	435	675	433	710	495	139	152	396	145	204	304	184	460	223	178	216	226	246	248	227	392	275	289	211	97	381	357	293	143	354
C14H8orf89	3	3	7	8	5	13	8	7	2	10	3	8	8	9	18	5	10	16	7	2	2	2	7	4	16	9	29	9	4	9	5	8	2	7	5	4	4	9	12	2	6	12	13	9	2	3	4	53
C15H11orf1	4	5	12	11	10	8	14	4	7	14	4	0	2	15	12	11	11	2	13	4	0	6	13	0	0	8	2	4	10	4	6	5	9	9	5	10	7	12	5	9	8	0	7	0	8	5	2	8
C15H11orf49	901	795	744	855	642	630	719	441	513	793	804	572	798	800	698	713	679	989	705	635	584	1020	839	892	1528	732	460	1665	661	809	854	619	646	1033	1266	570	511	849	521	511	939	598	948	562	389	782	621	726
C15H11orf52	3	8	10	13	7	9	7	17	15	14	11	3	7	25	7	6	11	0	7	12	9	8	11	11	3	8	6	16	6	7	10	15	8	24	14	18	12	6	9	17	9	8	7	6	13	13	12	4
C15H11orf58	3813	3329	4051	3663	3691	3757	4174	4044	4419	4479	3328	4189	3793	3553	4188	4547	3889	3093	2765	2902	1118	3950	4063	4288	3037	4505	4270	3458	3685	3509	4141	3822	2563	3418	2991	3534	3279	3355	3437	3337	4579	4207	3965	3265	3328	4465	4423	5195
C15H11orf71	36	31	37	30	28	41	28	22	43	45	38	48	23	35	23	28	34	14	21	13	46	23	22	34	17	28	13	17	36	18	29	24	34	47	22	24	42	27	31	24	31	29	24	22	23	38	34	13
C15H11orf74	128	126	111	122	114	136	147	122	104	136	87	206	104	56	135	106	125	97	102	88	69	136	92	186	47	144	78	82	81	106	120	79	99	120	77	155	70	99	78	88	82	130	130	55	78	113	105	115
C15H11orf94	27	15	35	19	15	13	20	26	1	26	38	24	1	28	35	20	1	1	27	17	0	0	0	38	1	20	36	1	1	0	15	28	31	1	1	20	32	28	16	20	1	9	29	34	18	22	20	32
C15H11orf96	234	201	200	318	149	376	416	156	121	191	177	175	144	137	161	182	151	345	296	116	76	272	294	268	152	171	109	183	114	179	229	186	140	222	217	166	174	145	103	159	100	185	409	117	113	174	216	157
C16H1orf105	43	38	42	39	52	48	29	16	66	41	79	23	44	39	25	75	94	56	44	18	66	61	63	69	19	62	48	39	70	35	33	35	73	59	55	39	38	29	36	33	64	49	35	21	60	42	68	32
C16H1orf112	350	418	489	410	502	406	550	502	593	506	591	466	600	492	654	551	530	474	478	458	250	452	779	499	432	583	630	716	410	593	435	418	417	436	569	490	366	464	357	497	569	450	513	399	429	425	464	657
C16H1orf115	231	158	170	192	213	181	145	295	349	291	116	319	205	175	236	169	247	186	103	171	176	170	174	359	158	268	359	177	213	300	206	137	116	226	121	412	170	168	84	137	219	372	160	130	381	313	174	245
C16H1orf116	5	6	12	11	0	10	10	10	16	6	6	0	8	5	0	12	8	5	11	5	7	4	10	0	0	11	5	10	3	9	10	7	8	5	5	6	0	0	9	19	5	8	5	4	4	0	6	4
C16H1orf159	836	734	949	659	795	744	811	804	934	758	808	649	909	752	646	911	894	611	863	705	551	749	866	828	747	1182	708	845	890	649	922	763	912	759	813	877	1010	854	844	760	909	899	858	565	735	805	760	830
C16H1orf167	0	9	4	6	0	8	4	8	6	6	4	3	2	4	8	0	6	6	6	0	0	9	5	10	5	5	4	5	15	11	10	8	7	10	5	0	2	10	6	10	5	9	6	0	1	0	7	5
C16H1orf174	839	903	1062	1020	939	953	926	945	874	1048	967	884	955	933	965	994	1020	859	895	929	684	1101	1049	1120	939	998	966	1051	897	935	930	982	753	1022	977	868	817	1014	724	841	998	926	1002	722	749	813	924	1067
C16H1orf21	336	457	673	928	481	701	738	1087	913	834	463	610	416	513	508	849	661	621	897	1116	634	909	591	904	349	715	891	1116	509	689	1029	963	934	991	433	706	331	658	571	554	508	861	720	631	812	692	485	717
C16H1orf53	366	372	423	372	336	373	427	356	423	396	430	367	525	433	463	472	537	315	439	340	239	390	611	483	244	411	302	390	369	291	413	353	333	328	382	373	315	395	305	363	386	363	383	217	229	313	348	430
C16H1orf74	216	208	219	249	252	222	224	213	271	197	200	187	222	245	210	172	295	222	170	135	263	215	206	164	147	244	196	246	257	209	230	196	161	141	171	221	189	228	147	225	271	249	226	182	171	205	201	233
C17H12orf43	439	417	483	491	462	507	545	484	519	474	467	539	400	381	503	543	394	357	295	328	378	480	484	483	271	516	437	331	412	392	485	385	307	398	348	504	449	434	413	419	469	426	470	375	331	463	506	676
C17H12orf49	1272	1358	1554	1310	1283	1241	1565	1146	1197	1550	1625	1262	1537	1524	1433	1446	1515	1395	1566	1111	1027	1619	1915	1698	1542	1681	1443	1908	1453	1460	1464	1315	1239	1635	1885	1262	1248	1674	1283	1296	1495	1220	1323	1146	936	1285	1566	1286
C17H12orf65	370	477	579	559	523	533	531	566	549	513	480	535	511	449	584	468	477	444	344	420	322	588	514	467	394	641	614	578	416	501	495	508	329	471	437	511	407	531	380	436	530	508	572	324	313	483	390	601
C17H22orf39	126	167	138	164	229	40	222	103	169	95	162	89	168	107	93	125	116	111	28	115	37	92	73	41	15	167	94	62	14	79	111	42	47	154	51	57	45	54	50	92	119	51	171	118	90	143	112	100
C17H4orf33	122	102	175	92	101	140	136	128	185	171	157	196	146	143	163	174	160	128	123	141	83	134	156	222	88	143	97	83	107	135	146	134	107	140	111	162	159	137	125	135	152	187	154	117	148	162	157	175
C17H4orf46	309	291	259	319	247	331	385	285	296	390	289	306	296	314	332	331	343	248	288	291	117	312	375	356	296	358	317	391	310	299	388	343	215	361	298	255	287	330	276	286	421	355	340	274	268	336	396	409
C18H16orf46	122	111	143	112	112	120	143	103	119	141	86	128	112	117	163	121	144	132	112	70	43	142	141	102	158	157	153	143	81	93	140	125	87	120	102	119	46	196	82	100	144	109	120	95	122	116	96	161
C18H16orf70	726	620	771	773	770	599	717	731	805	748	656	704	743	699	818	768	725	699	718	590	647	803	756	882	765	812	775	880	632	705	836	764	596	789	781	724	622	777	652	638	882	762	808	558	569	741	723	756
C18H16orf74	1252	1023	1347	1432	1128	1009	1204	1212	1182	1166	1582	932	1278	1238	867	1202	1211	931	979	1123	706	1267	1571	955	1195	1210	992	1283	1157	1043	1318	1219	807	1194	1585	939	1134	1066	1247	1099	1251	983	1603	1038	730	1135	1631	1080
C18H16orf86	0	3	7	6	4	3	0	4	8	9	17	7	6	9	5	11	11	6	10	6	10	12	14	10	7	15	4	12	7	11	12	5	8	7	13	6	5	8	6	0	5	8	7	6	1	12	11	6
C18H16orf87	424	383	391	321	376	391	396	400	572	530	448	537	389	477	441	451	458	314	297	310	72	378	454	545	401	458	438	448	424	436	407	451	460	419	464	451	443	426	410	410	579	483	449	371	588	507	526	577
C18H19orf12	540	472	470	569	655	553	574	528	704	572	375	701	477	493	498	565	638	425	435	470	348	484	468	667	321	630	396	449	489	507	507	505	401	453	318	744	570	604	451	529	564	595	482	386	385	571	510	640
C18H19orf18	127	123	213	71	89	116	122	109	150	147	266	149	117	158	162	313	110	91	163	142	150	158	147	177	79	148	120	200	126	131	146	176	182	145	196	125	93	135	175	99	120	107	92	131	85	119	129	114
C18H19orf33	55	22	31	41	57	44	29	48	106	33	62	63	70	26	29	35	53	35	18	22	59	38	90	50	35	45	30	20	21	12	24	23	42	32	31	20	34	20	24	26	25	47	42	8	36	30	54	24
C18H19orf47	737	684	661	749	844	787	826	666	770	777	558	745	565	632	821	823	692	633	633	585	563	652	534	670	611	679	856	679	591	639	541	693	433	744	736	715	490	718	685	567	860	677	500	560	594	669	753	931
C18H19orf48	148	153	0	281	302	5	143	326	2	0	257	0	106	286	187	189	6	0	121	304	111	281	202	0	100	87	0	112	78	0	138	228	2	265	0	189	147	134	196	129	0	246	249	7	137	154	134	160
C18H19orf54	677	602	783	589	701	692	728	703	673	683	647	646	681	629	504	920	745	511	631	557	445	702	698	583	263	748	413	396	546	511	602	589	487	619	413	590	571	582	574	610	605	571	477	390	521	626	613	663
C18H19orf84	7	3	6	6	0	8	6	5	4	6	6	11	9	7	0	7	2	2	3	7	6	4	2	10	13	4	15	4	0	4	6	15	8	4	2	5	0	0	5	3	4	11	4	0	8	0	5	6
C19H17orf100	38	13	23	23	20	16	33	21	52	21	20	25	15	20	22	32	31	16	26	24	22	20	23	47	22	30	18	38	34	38	32	30	45	34	20	35	34	27	16	37	30	27	13	21	66	25	39	20
C19H17orf113	75	60	55	80	61	62	82	79	78	83	57	75	64	63	71	62	103	48	73	67	48	96	44	114	38	249	57	45	80	86	47	71	96	57	56	108	89	93	54	89	67	131	67	38	137	115	91	51
C19H17orf49	1133	1066	1417	1438	1462	1210	1226	1088	1020	1082	994	975	922	894	804	1042	1446	695	734	862	551	910	687	851	729	991	996	703	683	722	667	972	595	830	546	938	921	761	920	853	1113	1009	1139	506	422	937	746	1428
C19H17orf53	171	115	163	146	162	152	142	112	188	132	122	127	221	106	121	148	170	115	108	102	130	116	131	139	91	163	107	113	91	106	118	112	155	97	100	133	135	116	113	105	144	129	88	60	120	99	107	152
C19H17orf58	249	247	327	274	259	236	363	325	295	310	331	264	305	297	275	380	384	258	279	250	106	274	330	319	205	332	226	298	321	285	368	359	191	262	309	232	265	228	244	244	324	285	335	299	205	292	359	259
C19H17orf67	82	29	40	72	50	47	75	23	56	34	35	42	56	34	15	39	57	38	43	23	36	47	22	50	44	30	14	14	12	23	65	29	49	40	26	41	37	22	23	23	26	33	38	12	48	23	40	51
C19H17orf75	2219	2018	2294	1998	2092	2171	2577	2356	2418	2518	2158	2247	2433	2702	2464	2791	2565	1981	2368	1936	958	2277	2855	3039	1759	2657	2018	2420	2435	2350	2945	2521	2208	2115	2086	2201	2131	2278	1964	2074	3183	2609	2410	2240	2264	2597	2579	3225
C19H17orf80	3066	2565	3342	2538	2698	2782	3044	2765	2687	3214	3217	2587	3390	3226	2776	3577	3035	3159	3451	2591	2303	3790	3969	3804	3693	3587	3345	4548	2899	3384	3092	3185	2579	3412	3788	2868	2579	3208	2806	2576	3641	2930	3057	2534	2218	2755	3090	3291
C19H17orf97	18	13	13	21	10	5	15	9	16	16	10	20	13	28	12	19	14	17	23	18	20	14	19	32	6	12	8	20	22	10	23	21	28	10	9	18	7	9	12	24	12	7	11	11	14	9	15	13
C19H17orf98	43	37	3	0	8	50	0	2	52	9	6	54	38	0	56	5	6	50	3	1	59	2	2	42	94	28	11	3	11	49	2	4	25	3	2	31	47	50	3	3	3	54	2	2	34	4	5	70
C1D	856	744	965	694	654	794	844	718	829	993	849	894	870	700	856	1145	874	694	721	507	191	796	993	983	723	894	853	915	702	861	917	706	585	764	788	856	772	811	813	772	1002	828	763	581	607	881	1061	1041
C1GALT1	1548	1468	1593	1181	1543	1494	1536	1442	1591	1996	1432	1813	1487	1665	1816	1841	1944	1442	1280	1007	234	1689	1791	2033	1800	2291	2224	2041	1817	1760	1832	1631	1214	1552	1587	1531	1751	2269	1566	1591	2333	2024	1379	1766	1833	2044	1976	2160
C1GALT1C1	737	693	794	772	679	695	857	716	919	880	725	944	791	763	950	902	854	615	626	605	281	790	900	1023	662	949	889	889	793	768	824	899	558	706	767	832	680	775	644	776	961	813	863	711	794	817	940	1004
C1H21orf140	12	13	4	5	8	7	2	7	3	12	9	9	11	6	10	11	2	4	3	4	4	20	14	10	18	16	11	15	8	6	12	3	4	10	11	5	3	4	8	11	6	11	2	2	6	3	16	10
C1H21orf2	272	297	311	346	326	329	339	276	308	272	270	277	289	319	273	343	367	294	324	266	292	250	332	297	177	350	248	258	256	272	325	278	233	186	270	238	173	326	270	297	288	273	344	202	197	246	361	282
C1H21orf58	131	124	168	99	119	120	149	95	147	128	135	69	120	122	88	180	190	80	144	90	125	106	141	103	63	123	61	95	142	93	163	115	127	86	114	74	106	129	152	115	172	83	189	66	91	116	120	101
C1H21orf91	4683	4380	4927	3892	4322	4854	5607	6062	7303	7364	4395	6982	5466	4633	6612	6181	5678	4155	4524	3906	1319	5531	5941	6803	5376	5455	7284	6270	5282	5450	5844	5112	4119	5587	4970	6359	4612	5181	3961	4950	5608	6736	3786	3997	5293	6283	6790	6565
C1H3orf33	84	51	75	99	90	77	101	69	78	109	54	43	69	79	57	96	111	59	73	80	23	75	58	45	28	104	46	31	104	61	67	70	45	59	43	54	77	65	61	80	110	99	92	46	60	74	82	49
C1H3orf38	766	1723	2561	1850	2267	866	2731	2660	3144	3261	2725	625	1363	1278	933	906	1165	1542	1090	1949	420	1276	3299	3379	1047	2177	4058	3861	1723	1602	3135	2877	1863	2830	2323	1760	1632	2350	1890	999	3325	2657	2224	3279	2629	1998	412	3125
C1H3orf52	4	14	16	19	26	14	27	5	11	14	10	21	8	24	11	26	28	19	30	10	8	17	13	20	6	10	8	20	19	18	42	18	14	7	13	13	9	15	18	14	16	13	44	9	13	14	11	18
C1H3orf58	871	944	831	694	744	985	720	976	751	1412	765	1186	905	1016	1242	892	995	887	551	719	239	1389	1044	1253	927	1039	1109	956	1007	896	908	993	568	1245	999	865	786	988	667	753	1149	939	644	815	768	1257	1136	952
C1H3orf70	363	164	394	131	117	162	18	199	157	73	589	37	12	38	85	12	35	185	600	12	117	69	75	131	467	23	28	913	17	166	24	72	514	110	795	532	14	51	47	21	117	812	144	601	671	323	193	271
C1QA	1222	664	989	1160	948	1244	393	777	1801	1011	586	1466	841	1047	682	619	674	783	349	654	787	895	860	851	643	1309	1278	912	393	1409	355	377	600	1885	792	957	1062	1032	213	609	976	1601	607	315	1292	1185	617	715
C1QB	1332	686	1067	1156	984	1190	499	886	2044	1056	574	1512	909	1145	789	715	707	771	471	565	685	948	1011	933	792	1646	1376	1090	372	1422	381	516	715	1927	870	1101	1124	1050	233	738	941	1589	718	321	1358	1201	756	729
C1QBP	1776	1761	1953	2254	2081	1943	2083	2069	2226	2105	1663	2056	1800	1872	2184	2294	1982	1484	1255	1442	1698	1822	2032	1987	1471	2209	2356	1624	1542	1602	1954	1827	1118	1622	1321	1791	1695	1942	1909	1718	2129	1872	2090	1572	1342	1683	1826	1906
C1QC	1145	684	986	1095	975	1146	471	864	1944	1008	507	1362	815	1074	632	717	732	821	402	610	570	844	830	837	706	1495	1087	945	357	1212	329	417	672	1837	785	890	1055	1021	174	672	961	1505	569	275	1257	1041	584	609
C1QL1	10	13	7	6	15	13	0	7	18	7	4	15	18	6	15	10	21	15	6	9	6	8	7	8	15	9	15	16	12	10	3	17	4	8	8	11	6	16	10	12	17	8	0	8	5	7	22	18
C1QL3	11	9	9	11	7	10	7	11	14	16	26	8	6	8	9	24	17	10	19	7	8	8	23	16	26	12	8	18	11	15	30	20	12	8	27	15	7	12	13	9	19	12	8	16	13	9	18	16
C1QTNF12	176	106	165	164	128	113	93	147	103	127	242	53	154	193	101	148	157	71	93	140	57	143	197	84	152	202	139	167	184	146	121	212	85	179	210	82	236	183	265	173	268	146	268	242	80	176	326	84
C1QTNF6	246	251	376	284	317	328	352	287	235	242	195	218	333	88	207	288	256	264	208	178	103	292	189	156	100	257	251	157	129	171	179	163	104	172	125	182	166	203	211	183	189	298	241	95	140	256	170	452
C1QTNF9	15	0	15	9	5	8	11	12	13	14	10	7	7	15	6	7	10	8	9	7	10	10	10	11	7	11	3	16	17	4	9	4	13	9	14	2	13	18	0	13	15	11	23	8	10	13	12	11
C1R	442	330	349	502	1084	648	448	1163	569	878	331	846	825	781	1139	734	1032	521	416	480	322	627	561	1079	535	566	1655	585	1129	701	551	590	321	869	320	1571	1038	381	527	602	764	1301	351	407	1540	1153	446	1046
C1RL	124	83	216	37	104	116	157	123	328	237	30	236	109	142	56	69	199	29	51	41	151	56	9	15	153	126	16	112	160	108	17	175	162	21	7	212	51	113	22	77	22	239	52	16	195	55	24	9
C1S	12	7	8	12	0	10	5	0	5	0	0	0	44	0	15	35	15	13	4	0	0	21	5	12	0	13	0	10	5	6	7	124	5	2	14	8	0	0	0	5	42	19	0	3	6	0	0	12
C2	699	464	312	429	1038	645	554	1326	2122	969	362	719	598	269	1558	427	788	408	346	170	500	730	638	884	744	629	1657	430	998	384	309	619	397	650	409	1714	490	606	484	496	400	914	388	410	2426	1357	469	987
C20H5orf22	891	844	940	839	861	842	879	817	882	1160	848	942	927	835	1036	927	915	825	799	713	386	1130	943	1020	828	1099	958	982	778	802	957	876	691	1064	896	848	783	1034	756	822	1040	814	807	760	647	1085	1032	985
C20H5orf34	533	500	591	445	460	448	530	564	589	605	542	592	601	515	632	683	571	458	431	426	242	636	681	614	494	664	613	602	567	503	621	551	415	567	563	507	441	573	542	476	623	527	507	488	441	684	610	714
C20H5orf51	2750	3186	3484	2347	3286	2983	3348	3429	3905	4662	3869	3528	3449	4037	3845	4600	4073	3118	3260	2918	949	4261	4100	4553	3973	4373	4881	5212	3314	3903	3883	3853	3100	4372	5010	3697	3499	3765	3175	3330	4991	3678	2679	3563	3734	4140	4056	3973
C20H5orf58	80	327	87	131	115	178	273	239	245	314	328	223	67	212	350	97	176	154	304	257	138	245	418	340	96	449	96	274	185	250	325	328	321	293	442	287	44	419	66	197	224	190	276	176	265	260	430	333
C21H14orf28	302	316	398	231	288	244	318	328	309	389	370	298	344	313	346	442	373	360	281	294	48	365	485	339	341	391	371	398	348	366	311	325	262	423	413	270	258	387	280	294	401	323	353	338	283	412	426	313
C21H15orf39	3250	3404	3973	3708	3721	3656	3659	4211	3783	3709	3548	3392	3022	4015	3413	3717	3389	3010	2780	3155	1460	4026	3483	3372	2383	3595	2842	2723	2379	2744	2961	3601	2172	3500	2912	2892	3018	3290	2896	2740	3148	2946	2995	3005	2714	3897	3385	3458
C21H15orf40	664	613	961	613	871	881	765	574	794	873	961	525	614	922	590	987	1036	782	852	616	693	915	1044	688	389	737	617	602	894	815	836	659	716	865	814	602	559	617	689	601	932	824	905	403	603	724	949	617
C22H3orf14	97	38	77	54	74	50	70	108	116	63	97	61	81	87	36	91	68	29	35	73	58	43	95	56	47	34	63	56	62	59	79	66	53	41	64	86	96	36	66	52	74	52	61	56	67	46	81	78
C22H3orf18	18	23	18	37	25	25	18	16	9	18	5	21	16	17	14	10	23	7	18	20	12	32	15	27	14	22	16	14	24	16	18	11	15	20	16	8	25	14	12	17	20	26	25	9	6	14	17	10
C22H3orf35	6	1	4	2	1	11	8	1	9	5	3	2	13	5	10	13	1	9	2	4	1	12	23	3	8	5	2	5	9	1	5	1	9	3	11	7	1	2	2	1	6	4	1	2	1	4	3	11
C22H3orf49	3	4	4	15	0	8	5	8	12	9	7	7	10	5	8	9	12	6	5	4	0	4	6	9	8	4	0	7	6	4	6	10	12	0	7	4	5	10	6	9	5	8	9	3	12	7	0	14
C22H3orf62	10	5	3	3	10	11	5	6	7	6	5	6	1	4	7	3	3	6	8	5	5	9	5	7	7	4	5	2	10	7	4	9	8	5	13	2	8	5	11	3	7	4	8	1	1	4	5	2
C23H6orf106	6656	6586	6745	7145	7051	6645	7023	7319	7509	7516	6187	6701	6083	6718	7629	7026	7089	5701	5099	5573	5011	7864	6957	6735	6446	8003	7748	6959	6249	6196	6559	6707	4586	6868	6214	7009	5946	7149	5888	5777	7714	6906	6947	6006	6080	7443	7220	7673
C23H6orf132	113	112	174	189	103	203	93	129	315	244	135	305	78	107	83	136	138	120	100	92	138	98	180	240	54	127	56	87	77	119	75	91	144	227	137	156	77	163	80	98	150	129	91	49	167	186	112	118
C23H6orf136	4183	3456	4372	3262	3586	3159	3608	3208	3391	3999	5554	2670	5039	4943	3746	4941	4552	3737	4520	3407	2636	4877	5522	4234	4237	4735	3456	5229	3960	3763	3765	4105	3466	4386	6606	3497	3287	4684	3881	3509	5038	2932	3472	3092	2500	3233	4270	3274
C23H6orf141	77	87	108	100	82	85	134	90	65	87	88	99	83	81	77	103	103	69	102	102	61	68	87	85	61	80	116	74	85	78	161	70	39	65	97	87	73	89	70	52	75	100	80	81	54	83	86	50
C23H6orf226	758	702	892	864	811	750	732	743	890	716	711	756	665	624	512	713	925	547	553	808	392	625	680	672	360	852	548	445	594	510	653	700	456	650	545	725	612	659	642	566	741	702	762	462	452	609	680	768
C23H6orf47	939	862	685	1021	1043	967	583	602	660	1035	467	954	857	762	906	1032	1007	821	742	519	750	937	591	938	762	1094	933	730	919	957	960	518	406	932	811	668	553	988	556	790	1140	730	1122	477	565	719	1066	1092
C23H6orf52	1138	1102	1304	1038	1069	1001	1246	1208	1254	1542	1462	911	1228	1463	1117	1413	1178	971	1415	1020	856	1382	1627	1297	1051	1461	1127	1260	1043	1023	1368	1310	1018	1382	1499	991	1231	1582	1190	1158	1445	1122	1444	1082	1048	1477	1402	1280
C23H6orf62	14018	13121	15011	13529	13608	13422	15540	15072	16776	17897	16656	16138	14443	14011	15275	16798	15609	13656	12933	12897	6642	16652	18248	18514	15398	16159	16875	20262	14599	15577	15728	15166	12250	15878	19568	14810	12515	16288	12186	13815	15965	15680	14506	13533	15240	16699	18971	16348
C23H6orf89	6530	5509	7545	5717	6024	6169	5950	7599	7781	7297	7214	6943	6277	7650	5826	8216	7473	4823	6082	6051	5168	5853	7518	7614	5112	7215	6142	6493	7164	6173	6801	7076	6056	6758	6454	7105	6961	6764	6492	6300	7770	6815	5394	6243	6867	7449	8452	6255
C24H18orf21	821	646	806	816	694	627	832	680	797	922	761	711	793	853	829	906	871	642	759	591	289	808	963	866	735	819	859	980	806	704	911	824	643	783	802	611	726	816	691	664	1006	702	937	687	649	770	949	863
C24H18orf25	1504	1400	1619	1450	1420	1494	1729	1403	1634	1806	1544	1655	1672	1493	1783	1682	1624	1386	1392	1166	887	1658	1804	1726	1741	1844	1780	1848	1473	1697	1730	1522	1255	1729	1773	1403	1482	1653	1414	1370	1959	1588	1495	1446	1324	1792	1798	1676
C24H18orf32	895	870	1055	946	890	894	1028	1002	1038	1128	960	1026	918	928	977	1179	1030	917	742	803	414	1125	994	1204	950	1088	1040	1062	988	975	1065	1014	739	1095	947	922	870	1038	931	860	1122	1104	1169	791	898	1089	1155	1170
C24H18orf54	508	468	599	425	429	484	625	446	485	688	556	502	715	487	573	699	551	609	623	393	95	602	943	709	553	595	618	862	562	665	692	542	479	528	679	521	438	647	451	527	631	585	466	486	437	623	721	837
C25H16orf54	10370	10257	11575	10994	11211	11666	12074	11637	13426	13129	10031	11468	10639	9576	10487	13710	11687	9127	10272	10607	7705	10728	10318	12564	8530	11028	10862	11159	10066	9114	10754	10560	9962	10168	11297	12759	8813	10391	8425	9491	10417	11626	10517	6704	11058	10925	12646	12209
C25H16orf58	1233	1080	1422	1162	1192	1116	1169	1162	1262	1438	1411	973	1197	1131	1052	1352	1472	973	1156	1207	997	1548	1445	1157	788	1441	800	1032	1045	1020	1058	1128	958	1370	1100	1026	936	1252	1065	1065	1173	943	1107	790	705	1245	1185	980
C25H16orf71	91	50	61	72	80	62	97	67	46	66	49	60	51	31	53	72	70	53	55	77	49	77	71	86	62	72	54	55	52	59	51	56	65	80	59	28	50	40	23	29	51	64	63	32	48	65	37	26
C25H16orf72	15168	14712	17612	14249	13344	15021	17594	15875	15186	20598	17156	15557	16529	17727	19111	20091	16838	14769	17164	13494	7674	19978	21388	20409	17006	20644	18387	23588	16722	16213	19491	17389	14484	18212	20253	15042	15061	18709	15206	15873	20613	16666	14284	15608	16204	19550	20685	18603
C25H16orf91	698	722	842	840	819	798	806	730	856	896	735	759	828	803	730	818	779	722	578	695	604	776	880	737	660	933	853	719	665	832	802	733	532	841	701	782	706	801	647	720	876	861	958	675	640	758	830	930
C25H16orf96	7	10	22	10	24	88	22	13	7	24	24	23	3	7	11	19	23	51	16	8	4	30	17	26	4	7	0	11	11	63	23	15	9	25	19	17	10	11	17	7	22	48	26	3	7	25	24	14
C25H7orf26	836	579	734	735	738	699	1048	640	891	625	839	591	783	666	718	886	797	759	568	627	549	837	960	880	838	785	716	1915	912	581	575	581	531	886	1087	1049	622	655	580	529	725	573	727	444	544	699	530	644
C25H7orf43	622	843	691	860	722	722	739	875	905	872	532	682	620	560	724	797	866	589	624	1123	397	448	643	635	575	898	705	437	514	468	611	532	316	650	581	749	700	753	560	650	691	643	798	595	576	551	543	789
C25H7orf50	20	20	213	72	105	25	13	347	118	426	28	27	492	34	170	93	17	46	141	41	232	29	487	54	78	175	115	84	200	93	19	121	142	102	100	225	59	339	11	102	413	200	89	184	33	97	90	126
C26H10orf143	821	712	818	775	811	755	797	832	877	820	978	687	760	867	642	950	896	666	777	751	572	674	1041	839	560	976	531	665	872	770	913	807	760	716	899	750	751	887	785	802	950	720	917	592	570	794	1054	838
C26H10orf62	5	5	8	6	15	9	12	7	3	10	7	9	6	5	8	4	14	16	6	11	9	7	6	13	2	6	8	0	6	8	8	5	8	17	3	6	6	7	11	10	7	0	6	4	4	9	2	11
C26H10orf88	43	19	73	38	41	88	35	35	25	41	82	40	79	263	49	54	41	12	43	69	10	41	30	73	57	28	80	77	125	74	23	12	17	101	21	21	112	25	28	45	34	57	155	21	80	41	16	31
C26H6orf52	5	12	10	3	4	7	8	13	4	3	7	2	8	6	6	11	7	8	22	3	6	1	10	2	10	8	4	5	5	4	20	9	20	2	18	3	2	13	8	7	8	5	2	5	4	0	12	4
C27H4orf47	89	109	87	104	129	117	92	105	73	119	101	97	113	90	99	122	131	119	103	87	45	101	135	83	108	151	116	174	128	135	114	116	81	103	127	81	93	142	95	140	137	153	135	95	60	108	116	107
C28H10orf105	1465	1256	1283	931	1097	1066	1530	943	1113	1254	879	1191	1256	562	1021	1057	1110	758	1227	891	879	1060	830	1146	686	1175	767	752	769	659	968	819	1092	1015	748	937	973	978	676	718	765	873	715	460	824	1026	922	967
C28H1orf131	533	728	625	598	560	786	673	528	678	1083	976	654	560	835	922	689	602	967	479	450	253	1100	1089	1007	464	879	675	757	547	966	678	574	507	960	952	741	432	808	520	571	699	956	804	505	479	883	954	1016
C28H1orf198	1130	1269	1418	1167	1247	1475	1416	1214	1277	1410	973	1547	875	1225	1237	1269	1459	1310	1021	977	656	1300	1057	1548	870	1280	1114	875	1086	1313	1274	1040	843	1242	916	1309	915	1197	1117	879	1389	1458	1051	834	1060	1436	1187	1482
C29H11orf24	347	255	240	247	452	313	324	373	417	369	275	560	305	212	272	311	472	217	261	247	152	361	249	419	195	388	258	257	293	165	288	255	229	317	225	293	277	267	170	236	347	304	269	247	276	396	268	297
C29H11orf54	258	244	329	282	277	260	338	309	288	333	308	375	296	337	240	381	322	239	252	241	108	305	327	323	246	338	292	322	324	267	356	308	241	294	321	283	247	256	325	240	347	295	329	291	233	321	446	287
C29H11orf68	1133	1073	1276	1366	1303	1187	1154	1228	1355	1135	1011	1095	1053	995	981	1162	1345	967	957	1068	746	1121	1082	991	636	1188	869	711	965	891	948	1009	763	994	864	1123	942	1102	993	932	1029	1175	1097	840	796	1032	1028	1030
C29H11orf95	2980	2334	3107	2260	2140	2124	2658	2298	1884	2720	3587	2008	3118	2965	2644	3116	2648	2188	3068	2419	1524	2831	4197	2820	2467	2688	2261	3079	2096	2315	2685	2520	1497	2447	3357	1853	1956	2448	2110	2108	2697	1783	2429	2240	1214	2053	2640	2240
C29H11orf98	2	13	19	22	33	36	4	45	16	30	14	26	35	25	31	19	34	19	16	21	6	26	1	17	1	21	25	3	13	37	15	16	14	24	2	8	27	18	34	36	34	33	65	21	17	50	35	40
C2CD2	55	55	84	61	67	50	89	69	73	84	43	83	63	51	85	65	62	74	76	48	48	75	47	98	64	75	40	68	44	69	56	58	80	59	43	79	84	79	64	71	77	88	50	47	73	68	56	68
C2CD2L	1836	1821	1426	1434	1461	1129	1036	1579	1848	1919	1908	1529	1164	787	899	831	1050	1256	1108	1456	565	2164	1862	2845	1097	2168	1464	1705	1229	1026	1520	1749	623	1215	1909	1776	609	1122	444	923	1724	1922	590	1130	1704	995	936	1705
C2CD4D	14	8	10	4	10	9	11	7	10	18	12	13	17	14	7	19	31	7	14	24	7	24	30	20	3	10	11	13	13	9	14	19	4	22	17	18	8	10	4	12	18	3	13	4	12	9	8	13
C2CD5	4707	4276	5287	4274	4380	4420	5000	4884	5075	5769	5560	4773	4914	4992	5525	5682	5163	3821	4327	3600	2051	4875	6389	5373	3586	5752	4490	4623	5068	4577	5674	4799	3774	4724	4181	4394	4422	4935	5003	4561	6131	4978	4437	4103	3907	5702	6130	5741
C2H2orf69	439	452	545	457	467	437	526	501	517	650	483	574	573	498	723	615	488	484	346	396	89	559	713	639	613	600	815	730	573	608	592	605	429	582	541	512	474	539	492	461	811	661	512	480	524	655	708	820
C2H2orf76	107	100	144	118	147	117	113	133	115	116	87	130	113	114	133	145	115	93	102	113	60	105	121	121	94	143	162	78	115	98	125	139	77	106	86	115	109	80	114	83	115	106	130	74	92	106	73	132
C2H2orf88	117	86	162	131	77	74	119	126	111	152	208	120	150	193	133	141	141	94	127	75	54	141	227	187	139	188	131	248	164	162	181	161	154	188	206	117	89	161	153	155	185	100	95	107	127	113	205	138
C3	3633	2393	1874	3159	3569	4413	3492	4288	4520	3340	2730	6037	2459	2744	2207	1964	4934	3555	3128	3719	3317	2438	2239	6456	2147	2152	2139	2499	4379	3233	4266	3693	3042	2476	2609	4376	3325	2862	1311	3020	3244	4781	2708	3499	5546	4120	3230	3347
C3AR1	298	144	165	124	251	231	93	292	254	450	145	327	184	143	248	130	234	134	71	145	47	192	126	176	188	280	302	227	190	223	65	117	49	435	131	185	182	163	64	142	193	340	75	79	174	409	125	190
C3H1orf109	804	687	829	697	681	695	889	696	770	922	844	801	752	772	857	952	861	714	765	617	691	885	1078	996	751	905	915	973	751	809	885	871	718	863	924	747	698	873	707	734	919	797	881	739	688	878	1013	913
C3H1orf123	1174	1186	1157	1233	1150	1116	1130	1226	1299	1316	1279	1042	1181	1154	1299	1314	1255	1058	1061	1024	1098	1247	1331	1350	1074	1476	1145	1414	1192	1166	1348	1192	985	1349	1365	1060	1069	1317	1084	1076	1500	1163	1421	1021	836	1249	1275	1202
C3H1orf162	618	564	941	785	464	645	1191	689	1763	555	1148	673	1195	1071	511	1523	985	451	829	937	1629	759	654	342	185	836	616	1347	1178	284	849	828	943	1279	566	99	850	266	937	887	1014	893	832	758	909	781	1255	325
C3H1orf189	10	6	21	10	14	8	17	11	8	12	18	12	15	20	22	8	10	17	10	12	12	27	18	31	28	13	13	32	15	27	15	13	17	18	18	8	8	7	11	12	20	15	19	14	9	8	18	14
C3H1orf216	96	109	94	166	88	125	111	105	148	139	101	114	119	116	98	121	137	116	94	87	110	101	136	147	95	98	121	101	104	100	106	99	73	129	115	131	136	147	73	119	110	136	122	86	124	119	138	138
C3H1orf226	268	255	284	263	243	241	326	316	594	357	263	345	310	277	242	418	526	278	459	330	428	200	297	309	184	261	342	503	512	279	328	518	430	278	385	269	196	228	284	199	442	396	379	302	352	265	522	179
C3H1orf43	2576	2497	2694	2802	2862	2516	2613	3014	3043	2995	2456	3318	2892	2582	2815	2898	2864	2214	2186	2498	1971	2732	2700	3510	2551	3050	2956	2615	2633	2412	2598	2700	1949	2735	2508	3080	2791	2918	2278	2425	3093	2828	2787	2499	2485	2922	3132	3546
C3H1orf50	558	629	631	686	615	691	672	652	760	695	516	628	634	553	761	764	598	572	500	604	571	649	671	581	431	830	525	598	549	592	606	656	458	551	461	572	532	633	535	587	658	648	714	482	502	704	602	621
C3H1orf52	2176	2567	3093	1937	2119	2185	2055	2488	2974	2437	3024	2056	3208	3287	2698	2665	3150	2586	2435	1700	899	3433	3197	2348	3132	3029	3676	3880	3370	3150	3274	3291	2155	3288	3266	2665	2112	2465	2837	2079	4176	2871	2174	2413	2386	3082	3458	2399
C3H1orf54	142	133	142	102	140	134	110	196	207	166	111	134	151	120	150	154	165	101	89	143	130	128	124	130	105	210	206	119	145	126	117	130	83	116	98	137	150	139	101	97	226	188	163	147	169	155	110	160
C3H1orf56	0	7	4	2	4	9	5	4	2	5	5	0	0	10	5	4	7	2	6	3	3	5	10	11	12	6	10	6	6	9	5	0	7	12	14	7	4	10	0	0	6	6	8	4	5	6	7	0
C4A	129	163	101	85	202	113	97	91	100	106	140	107	209	108	161	214	209	93	121	124	96	140	172	124	117	149	152	160	168	123	116	175	60	100	205	140	101	209	79	96	245	93	121	110	58	99	94	143
C4H7orf25	256	279	309	244	278	212	254	318	284	287	223	323	246	220	193	313	326	203	179	230	217	251	218	259	93	291	173	137	264	186	265	223	160	147	156	240	255	244	253	254	295	297	253	189	220	269	299	305
C4H7orf31	0	9	10	5	4	7	7	5	5	3	9	4	10	10	4	14	16	0	5	17	6	8	9	2	3	12	4	2	8	8	9	8	3	0	15	6	14	7	9	7	10	6	8	0	5	6	15	7
C5AR1	3413	3318	5027	4778	4502	4459	5543	5095	9320	5659	5890	2324	2308	5367	3320	7628	4305	3774	5231	4496	5198	4541	5595	8188	2485	2297	3894	2996	3496	4027	3981	5377	7489	5269	5989	3342	4036	4055	3429	4594	3362	5073	3668	3487	8893	4497	7812	5589
C5AR2	599	585	692	1013	1031	883	865	907	1398	1085	631	1326	933	779	1128	1917	782	734	579	974	832	708	1102	1051	433	657	553	1369	753	960	1007	1057	1066	1090	553	1476	704	633	675	1036	777	960	906	758	1613	1213	1234	712
C5H12orf10	491	503	684	572	696	544	637	626	538	593	482	489	473	504	499	637	589	458	454	540	446	561	558	451	350	605	522	414	529	454	513	518	299	478	420	530	441	512	525	526	618	531	658	366	397	588	497	555
C5H12orf29	903	832	956	809	794	889	896	898	880	1040	916	1044	1006	909	1073	1203	944	723	782	687	358	939	1098	999	658	1142	940	923	832	856	1066	947	675	854	780	837	875	1108	847	852	998	1079	796	783	712	977	1081	1193
C5H12orf4	1529	1381	1529	1268	1368	1439	1234	1150	1320	1666	1481	1468	1767	1166	1598	1591	1503	1431	1296	954	941	1676	1936	1920	1483	1744	1473	1935	1492	1574	1378	1268	1058	1509	1727	1508	1317	1736	1112	1232	1582	1433	1240	1170	995	1558	1679	1771
C5H12orf45	580	603	448	642	681	582	714	667	509	809	497	530	801	588	773	557	725	452	455	428	161	612	721	489	641	622	540	603	656	531	713	605	372	630	529	505	605	568	434	491	863	626	597	525	404	663	624	587
C5H12orf57	1223	1363	1395	1512	1495	1695	1365	1464	1411	1371	1127	974	1124	1033	1287	1033	1177	1280	770	1219	1057	1364	1060	954	1289	1479	1139	956	1017	1314	1105	1300	694	1203	1045	1113	1234	1470	1051	1112	1455	1568	1800	1029	850	1561	1335	1766
C5H12orf66	533	425	615	556	556	522	591	585	456	600	569	628	569	526	512	602	567	338	453	435	253	496	558	504	273	545	498	472	523	432	551	536	321	459	380	473	520	484	571	477	603	506	472	457	334	562	588	529
C5H12orf73	614	589	755	492	613	508	580	503	532	654	630	638	610	601	523	858	620	493	609	491	311	740	702	832	490	572	605	640	529	581	566	525	421	641	605	562	473	566	643	498	612	472	590	417	368	517	540	775
C5H12orf75	2044	2327	2354	2232	2327	1917	2231	2591	2732	2889	2662	2114	2355	3042	2457	3572	2695	1734	2505	2504	1347	2188	2957	2733	1772	2448	2219	2921	2708	2365	2728	2890	2041	2463	2823	2741	2149	2358	1861	2512	2842	2091	2244	2023	2363	2424	3325	2914
C6H4orf17	4	9	3	5	4	3	8	3	4	4	11	8	5	7	6	5	7	11	5	2	4	9	4	17	11	5	9	12	5	10	7	13	11	7	8	9	8	11	3	6	14	6	5	5	4	6	7	5
C6H4orf19	13	28	26	14	20	35	17	18	33	23	35	19	18	24	13	34	24	5	19	31	26	35	18	29	49	220	42	20	34	14	50	32	41	25	51	28	42	77	25	28	47	61	57	32	25	35	26	34
C6H4orf3	1999	2205	2187	2268	2281	2286	2242	2233	2620	2914	2173	2692	2354	2196	2690	2512	2541	1968	1618	1771	973	2366	2571	2950	2035	2616	2742	2431	2111	2311	2234	2195	1620	2395	2210	2223	2103	2428	1741	1971	2982	2624	2400	1816	1988	2539	2682	2966
C6H4orf48	129	103	156	176	148	95	130	106	123	108	150	83	120	114	118	125	144	106	127	80	101	129	193	118	195	163	127	263	134	106	109	96	116	148	171	99	101	122	125	100	170	77	79	100	132	117	165	79
C6H4orf50	47	59	23	36	58	97	49	46	39	47	55	59	44	93	55	46	53	85	55	36	39	50	57	42	77	84	46	62	42	125	43	38	52	48	49	51	98	111	32	40	101	150	26	48	52	50	45	80
C7	152	118	159	168	136	157	152	149	169	151	134	132	188	165	115	215	195	143	133	108	145	97	166	157	164	157	112	177	178	205	183	167	134	138	161	149	157	138	114	158	184	150	146	102	107	96	187	186
C7H19orf24	531	508	621	607	574	555	576	664	598	617	529	543	509	428	451	562	510	454	300	541	404	672	618	535	359	548	686	567	321	483	487	502	343	544	486	646	506	666	469	507	494	498	520	426	402	604	662	568
C7H19orf25	1035	1035	1337	1265	1202	1187	1100	1130	1202	1266	986	1085	1071	1083	1180	1313	1107	966	888	1009	791	1171	1105	1004	912	1367	1190	1058	931	1011	1055	1024	836	1075	993	1145	996	1178	1077	998	1177	1094	1179	864	903	1126	1115	1312
C7H19orf38	441	475	555	536	582	562	498	673	666	521	445	817	375	398	351	589	661	346	442	641	525	384	374	830	280	532	311	508	451	445	403	434	443	445	375	769	553	458	305	452	410	522	478	334	732	623	541	494
C7H19orf44	279	268	283	259	227	236	264	283	217	328	275	194	236	246	277	333	241	240	258	212	190	355	317	249	194	270	253	349	226	262	270	217	172	311	319	249	177	258	265	267	259	194	230	187	141	239	281	215
C7H19orf53	1778	1746	2261	2565	2195	1900	2006	2023	2020	2087	1603	1780	1665	1545	1801	1902	1929	1432	1257	1576	999	2047	1507	1614	1451	2104	1882	1622	1433	1348	1480	1802	1317	1974	1583	1857	1663	1726	1747	1604	1867	1777	2061	1165	1253	1853	1633	1793
C7H19orf57	41	23	34	61	36	28	45	27	42	39	28	21	27	40	33	41	40	21	42	25	24	32	30	36	21	56	21	21	19	34	27	26	36	19	25	24	29	23	50	36	32	27	45	37	36	22	31	16
C7H19orf66	1642	1633	1901	2047	2076	1898	1847	2308	2886	2132	1757	2225	1949	1770	2017	2307	2324	1476	1655	2136	1568	1821	1710	2396	1345	1931	2211	1902	1804	1737	1705	2058	1827	1948	1733	2620	1984	2035	1464	1775	1860	2146	2097	1408	2193	2005	1933	2249
C7H19orf70	1009	1101	1270	1385	1267	1109	1134	1200	1139	1226	1001	1191	991	1053	1071	1078	1162	896	771	917	1136	1033	968	1179	671	1164	973	799	865	928	1143	1035	745	967	718	1014	990	1070	966	969	1232	1267	1486	789	788	1161	1043	1340
C7H19orf71	1600	1227	1501	1527	1441	1191	1362	1324	1454	1405	1908	1277	1587	1809	1240	1836	1684	1272	1826	1500	1347	1654	1789	1897	1829	1668	1408	2422	1703	1637	1711	1489	1404	1693	2366	1388	1302	1667	1156	1351	2165	1362	1999	1635	1331	1357	1797	1440
C7H1orf35	1168	1150	1339	1328	1190	994	1221	929	1197	1301	1306	1228	1279	1202	1154	1348	1175	1030	1195	1097	1157	1338	1445	1453	1264	1302	1314	1723	1114	1193	1215	1204	984	1323	1528	1275	1014	1265	1008	1062	1320	1133	1746	884	837	1147	1415	1320
C7H5orf15	2171	1898	2154	2254	2173	2157	2479	2382	2715	2764	2155	2660	2119	2099	2224	2579	2315	1852	1693	1863	1074	2280	2213	2814	1820	2573	2823	2231	2290	2026	2418	2384	1781	2446	2055	2258	2344	2542	1879	2023	2633	2692	2248	2002	2553	2863	2707	2825
C7H5orf24	1572	1436	1612	1202	1454	1444	1843	1370	1520	2120	1473	1597	1768	1435	1948	1785	1750	1451	1573	1111	436	1744	1763	1916	1878	1920	2002	2199	1635	1697	1813	1549	1312	1648	1892	1485	1554	1734	1462	1398	2363	1731	1549	1365	1517	1803	1926	1763
C7H5orf30	1772	1675	1855	1125	1561	1702	1657	1614	1465	2612	2184	1631	2362	2105	2258	2497	2231	2008	1979	1669	503	2645	3191	2603	2719	2336	2578	3495	2183	2510	2034	2008	1673	2409	3156	1662	1510	2663	1639	1768	2701	1886	1585	1940	1476	2051	2211	2290
C7H5orf63	31	36	54	47	25	30	36	36	35	38	58	60	40	52	43	64	45	28	38	31	20	21	30	39	19	60	20	23	27	35	35	33	39	33	38	47	33	35	44	25	36	28	25	25	24	27	52	54
C8G	549	447	633	531	591	541	484	330	545	574	587	359	574	624	373	624	713	628	611	523	293	674	667	696	512	584	478	712	559	548	507	412	516	591	755	520	489	604	437	450	606	543	704	290	416	425	533	453
C8H8orf58	10	7	24	17	11	12	17	0	27	36	84	11	14	17	3	32	19	8	22	10	13	36	68	16	12	9	6	17	11	10	21	13	29	31	41	3	12	8	16	9	17	10	20	4	12	22	60	7
C8H9orf152	668	442	434	550	489	516	639	482	447	539	323	425	612	211	512	466	604	364	437	461	286	472	418	391	364	463	345	420	556	397	565	521	375	471	355	360	457	416	316	452	556	441	503	259	297	439	479	461
C8H9orf3	31	173	448	169	117	38	694	22	64	17	158	195	429	158	71	31	36	345	30	35	44	72	565	29	225	19	208	111	182	333	311	130	154	679	243	321	84	53	126	81	41	8	483	27	75	216	28	478
C8H9orf40	130	67	275	206	322	76	14	21	52	41	135	111	30	119	49	65	51	37	64	191	111	195	224	105	73	211	120	354	32	38	102	75	67	108	25	95	30	216	30	48	155	97	220	340	104	55	95	235
C8H9orf43	24	26	11	20	11	20	8	20	24	28	22	17	15	4	40	10	5	11	14	17	22	34	16	15	11	35	6	14	11	7	12	33	28	22	17	13	19	20	0	12	17	12	12	23	18	23	15	20
C8H9orf64	575	570	621	558	545	556	614	552	707	713	540	706	558	576	740	637	544	607	448	490	364	694	719	741	703	717	787	698	603	672	662	654	401	688	692	645	528	645	470	569	717	671	676	633	526	680	713	716
C8H9orf72	663	636	608	545	625	626	633	757	794	925	683	880	756	730	652	769	800	537	669	658	360	784	941	1113	588	796	835	756	743	794	800	740	585	845	753	802	709	768	520	638	772	833	582	641	787	906	906	815
C8H9orf84	9	8	8	14	6	8	10	11	13	7	15	7	12	6	1	13	10	6	10	8	0	8	4	10	9	7	15	28	21	5	19	4	7	0	10	14	9	16	10	11	5	11	9	4	13	8	5	9
C8H9orf85	181	197	247	166	124	197	247	234	207	245	189	193	185	173	237	223	220	190	149	176	88	219	252	203	165	255	210	155	172	189	234	232	128	215	194	181	183	193	192	186	223	238	177	203	146	248	206	245
C9H6orf120	2112	2017	2167	1975	1979	1856	2144	2124	1995	2568	2141	2386	1922	1942	2126	2428	2337	1592	1603	1690	1010	2123	2337	2491	1337	2384	1954	1922	1952	1850	2293	1945	1337	2050	1857	2002	1961	2242	2045	1797	2398	2053	2299	1729	1498	2398	2443	2459
C9H6orf163	29	19	29	25	19	20	42	22	31	22	18	28	18	19	26	20	19	15	24	23	14	29	24	29	18	33	21	24	23	18	20	24	22	19	24	28	19	6	19	17	22	17	37	30	28	26	27	27
C9H6orf203	442	405	491	444	495	404	436	493	535	467	518	518	443	467	475	511	454	349	334	379	256	477	531	493	306	501	441	379	425	411	483	527	283	408	460	396	391	482	422	412	541	486	507	408	349	450	553	531
CA11	12	19	33	35	29	21	15	36	21	21	31	17	20	28	29	31	43	25	17	45	35	27	18	21	25	30	14	43	27	23	27	38	28	39	26	19	30	30	31	28	41	15	32	42	24	24	15	14
CA12	174	367	323	184	205	225	143	128	167	99	97	186	147	68	334	267	220	211	112	132	140	63	75	176	124	561	218	145	187	247	175	208	195	72	93	210	198	356	258	173	266	282	188	156	172	96	113	527
CA2	212	112	119	130	118	175	169	175	254	365	99	489	169	108	146	102	140	147	114	152	130	233	87	677	122	131	148	86	97	206	120	89	91	209	78	263	101	60	73	105	112	232	151	45	176	264	75	298
CA4	20	18	37	83	44	52	25	42	127	41	12	21	20	20	43	81	31	45	22	51	57	41	21	19	92	49	46	58	26	11	36	79	58	77	27	104	52	13	56	39	44	32	32	41	80	86	32	82
CA5B	390	234	194	47	341	331	260	387	190	59	73	254	158	68	347	292	332	146	176	268	227	135	181	304	126	67	188	171	65	48	189	155	207	100	124	262	304	85	134	30	117	326	232	136	187	429	159	421
CA8	24	18	28	17	43	8	47	12	21	24	22	29	41	28	34	35	47	26	23	22	35	37	41	54	35	43	66	36	48	12	38	24	20	22	33	34	29	78	38	27	51	32	29	14	21	40	34	30
CA9	12	15	0	0	0	17	19	7	0	0	12	0	8	0	28	3	8	0	0	0	0	27	4	18	12	0	11	0	11	2	23	10	0	0	20	0	6	0	0	6	0	0	67	17	25	8	22	0
CAAP1	724	697	794	802	651	763	816	810	821	923	626	870	767	799	957	858	783	582	544	547	236	781	864	891	887	813	1077	1073	622	768	859	773	525	745	695	711	721	769	666	613	882	879	780	650	658	907	882	984
CAB39	6116	5691	6278	6523	6119	6401	6919	6834	6750	7838	5452	7604	6449	5342	7061	7348	6447	5692	5689	5419	2877	6632	7229	8457	6254	6971	7820	7796	6142	6291	7566	6424	4928	6457	5618	6882	5841	6531	5120	5422	6952	7093	6209	5719	7010	7297	6765	8716
CAB39L	1477	2220	2651	1816	2472	1631	1633	3055	2424	2445	2426	1239	1784	2354	2763	2737	2014	2137	1190	1706	341	2303	2994	1654	2893	3323	3888	3437	2282	3314	1744	1559	1435	2244	2637	2005	2142	3521	2717	2529	3275	2766	1995	4157	2362	2862	3929	3503
CABCOCO1	0	8	13	11	12	6	0	0	7	7	8	14	10	3	4	7	10	6	0	0	4	4	0	10	9	2	9	0	8	6	13	6	0	6	6	6	8	0	5	0	12	11	3	0	3	10	7	7
CABIN1	1551	2157	1850	1454	2257	1314	2035	1623	1365	1526	2239	1263	1687	2444	2389	1218	2040	1431	1979	1150	524	1119	1238	1585	1714	1889	1064	1983	1446	810	1449	1069	903	1244	1094	1025	906	1632	1300	1656	1043	1115	1264	1076	1148	1000	2514	1753
CABLES1	187	146	199	178	134	161	191	177	156	141	278	168	141	256	175	209	200	117	152	176	143	143	272	153	191	131	198	264	212	165	241	219	118	162	312	180	160	133	156	185	227	100	229	203	175	219	312	179
CABLES2	1232	1210	1331	1158	1177	1131	1295	1255	1167	1297	1310	1038	1227	1173	1127	1336	1374	1098	1394	1134	987	1419	1365	1322	1117	1422	1147	1514	1100	1161	1183	1144	1041	1274	1438	1069	1056	1350	991	1102	1210	1109	1112	1000	889	1117	1199	1153
CABP1	64	21	20	55	41	71	13	11	18	31	36	9	57	41	23	6	47	58	19	12	13	21	32	17	29	13	8	28	41	39	30	13	15	17	43	10	22	22	5	29	21	27	15	9	0	19	17	0
CABP2	23	17	18	15	28	17	16	11	16	21	10	16	31	25	12	15	20	20	14	8	0	23	15	18	5	19	4	5	6	0	18	7	11	14	7	12	13	0	16	12	5	15	6	6	7	17	10	17
CABP4	26	7	14	8	6	10	6	13	10	13	14	11	15	14	11	16	16	17	21	15	9	11	17	16	12	13	9	12	16	10	11	15	12	10	8	10	5	15	16	18	15	5	15	15	6	8	10	4
CABP7	8	7	4	9	7	0	9	6	6	11	3	8	4	6	4	5	6	5	5	3	0	6	7	3	24	5	12	13	4	5	2	9	8	10	9	11	9	7	4	5	6	5	7	3	5	11	8	10
CABYR	71	56	42	82	83	38	76	34	58	69	46	56	76	94	36	61	68	48	83	40	44	60	91	75	88	54	65	157	62	44	69	58	50	67	89	55	51	35	52	67	72	54	72	38	50	30	49	63
CACFD1	476	553	727	638	561	502	559	498	547	638	634	552	483	601	479	599	611	485	573	556	403	669	814	576	505	569	548	634	491	546	540	543	441	601	704	499	422	461	549	424	518	457	594	447	396	624	641	542
CACHD1	38	73	45	45	41	58	20	30	43	46	21	56	59	36	62	43	61	63	33	39	33	34	35	86	47	115	64	47	48	63	32	38	35	47	20	49	53	67	42	32	31	59	23	29	34	51	37	117
CACNA1A	197	212	266	254	230	222	173	250	236	255	337	221	200	236	158	228	310	160	208	219	110	220	334	204	90	187	121	118	183	172	194	229	105	196	195	189	147	152	123	175	156	181	167	153	128	220	198	162
CACNA1B	0	12	36	246	263	10	20	20	13	15	33	10	9	22	6	34	360	15	28	23	7	12	21	19	27	32	36	601	468	38	15	46	8	27	30	25	22	41	30	566	774	29	32	59	5	12	39	15
CACNA1C	126	114	115	140	88	108	125	110	99	123	82	94	129	65	111	97	115	97	106	77	42	147	89	113	74	119	36	85	48	59	99	46	75	77	52	63	73	65	52	77	68	71	67	40	40	69	47	64
CACNA1D	30	9	16	26	18	13	38	14	0	11	22	11	26	19	25	20	20	14	44	18	13	13	23	17	33	20	22	55	36	23	47	22	14	19	49	15	40	13	30	34	46	41	38	19	10	24	52	12
CACNA1E	103	118	112	96	105	171	102	116	137	69	64	72	107	85	123	90	126	191	128	69	114	117	116	70	129	133	131	219	132	120	136	116	164	99	161	78	143	188	98	192	180	196	70	105	150	117	156	113
CACNA1H	390	356	390	497	310	574	399	289	345	497	413	362	454	241	401	349	365	556	425	296	199	578	412	468	353	314	189	429	190	401	283	264	316	404	451	272	266	277	226	270	223	433	257	130	268	374	355	358
CACNA1S	1002	687	784	1089	880	890	962	893	830	928	1782	735	1071	1229	696	852	999	818	1026	1060	673	1056	1451	1090	643	707	360	1324	886	789	1219	1035	609	920	1497	623	604	559	491	856	975	593	1240	789	489	766	1196	649
CACNA2D1	24	23	14	17	9	32	32	23	35	32	23	18	14	16	14	27	22	25	18	15	0	18	9	16	14	20	8	13	11	42	16	6	41	11	23	5	10	12	11	23	25	37	5	7	11	14	15	0
CACNA2D2	23	13	12	10	5	21	18	18	9	9	11	9	14	9	11	11	14	12	9	10	5	13	12	18	9	14	16	16	0	2	18	12	13	14	15	27	20	15	18	9	18	11	20	12	16	20	19	21
CACNA2D4	2	5	2	0	0	0	9	6	0	5	9	0	0	6	0	4	6	5	11	0	0	9	3	7	5	9	0	8	2	0	13	7	9	8	4	6	5	13	0	7	11	9	10	0	9	11	7	4
CACNB1	281	252	294	223	252	227	214	227	225	277	313	147	286	328	216	292	345	221	246	231	217	320	304	224	315	308	289	336	280	327	246	290	226	253	406	205	229	302	323	240	427	280	337	284	183	260	336	234
CACNB2	115	142	107	100	162	147	173	111	126	162	167	137	172	209	153	197	155	189	169	145	96	155	273	149	191	170	161	332	168	181	149	151	142	166	264	154	94	244	137	142	195	173	171	134	97	176	126	114
CACNB3	160	131	227	72	183	139	154	102	40	64	66	65	134	140	109	210	264	115	162	105	46	55	116	59	128	135	183	59	250	144	147	138	37	60	153	69	105	120	147	31	248	141	143	84	27	42	183	80
CACNB4	179	179	192	100	112	151	170	128	128	192	147	174	200	117	239	162	152	117	165	80	46	185	153	180	127	189	99	121	144	136	174	109	111	116	146	137	168	168	134	120	148	169	112	65	101	165	168	187
CACNG4	18	14	24	3	4	6	37	15	29	25	2	3	12	13	10	15	2	12	10	15	14	22	0	17	9	14	5	0	7	10	13	14	29	30	5	4	14	16	10	2	6	17	21	10	21	46	2	15
CACTIN	352	406	472	180	431	90	125	137	203	247	124	235	247	144	160	192	332	162	135	141	502	105	133	376	223	200	205	153	256	607	375	117	133	726	152	241	773	474	188	184	251	358	220	184	241	353	484	588
CACUL1	2958	2678	3289	2701	2732	2906	3373	2973	3211	3594	2948	3762	3062	3058	3668	3602	3277	2682	2622	2195	1506	3457	3591	3999	3338	3692	4003	4082	3200	3094	3571	3084	2646	3367	3128	3243	2833	3357	2691	2931	4031	3073	2526	2879	3400	3578	3572	4416
CACYBP	1896	2110	2206	2557	2176	1983	2271	2207	2544	2931	2076	2655	2138	2147	3498	2317	1967	2515	1588	1596	680	3819	2539	3206	9885	2181	8870	9924	1792	2494	2132	2149	1567	3933	5209	2120	1703	2315	1771	1766	2697	2118	2641	2387	2099	2199	2223	2878
CAD	4168	3890	4739	4410	4262	4061	4335	3823	4403	4767	4601	4133	4182	4008	4291	4569	4284	3785	3704	3562	4202	4773	5022	4375	3919	4685	4327	5023	3813	3691	3946	3680	3523	4401	4598	3836	3665	4310	3605	3595	4015	3940	3187	3112	3257	3777	4344	3764
CADM1	965	994	1191	949	1084	1259	1293	1346	1599	1515	1042	1681	901	918	1093	1511	1332	924	974	1054	751	1097	1154	1493	768	1153	1574	1035	1092	1104	977	975	908	1260	1093	1506	974	1011	727	797	1194	1272	698	752	1726	1275	1420	1129
CADM4	42	49	67	23	50	34	43	41	36	36	54	25	48	47	19	77	48	32	49	27	29	41	62	46	21	38	21	30	42	25	34	35	38	38	38	23	22	30	34	37	41	18	19	24	41	38	48	37
CADPS2	43	92	56	38	35	41	59	95	74	71	42	88	44	64	84	54	60	41	46	55	38	43	107	62	56	91	85	72	34	79	36	82	34	37	48	77	43	66	34	55	44	61	42	55	63	61	62	56
CAGE1	23	38	15	28	19	17	60	38	28	51	31	39	26	23	55	28	23	32	55	16	12	37	32	70	26	54	17	32	23	29	75	32	22	51	42	50	23	53	43	24	42	23	41	26	17	48	45	49
CALCOCO1	10293	8306	11283	10001	10777	9215	9474	11163	11125	12171	11156	8428	10700	13014	8566	12902	12859	8224	9887	10126	8718	11841	11864	10555	8917	11968	9667	10941	11455	9678	11199	12234	8365	11420	12169	9550	10126	11595	11633	10544	15104	9879	11020	10932	8962	12234	12722	9534
CALCOCO2	5694	5263	5617	5559	5496	5759	6529	5601	7126	7331	4609	6378	6380	4625	7115	6437	6027	5636	4537	4323	4825	7079	5540	7197	8642	6246	9935	9456	5407	5935	5709	5562	4689	6915	6731	6713	5330	5976	4696	4875	6611	6801	5790	4584	6197	6484	6027	8422
CALCRL	459	439	354	223	483	401	387	530	517	676	441	857	290	433	430	498	736	256	327	478	119	276	357	662	167	378	239	181	511	395	522	321	227	255	230	687	289	422	239	251	593	492	237	245	574	553	378	363
CALD1	314	343	319	617	294	336	564	993	374	456	263	506	487	554	492	546	451	446	926	1083	400	527	424	664	470	922	533	1550	600	881	1332	1135	592	898	255	635	367	820	226	652	454	555	604	843	633	543	212	617
CALHM1	20	18	36	12	20	9	17	21	15	17	24	2	30	16	21	30	18	14	15	9	11	25	22	17	0	21	28	13	14	11	17	14	16	15	13	10	7	17	33	14	15	19	17	8	9	18	20	10
CALHM2	993	1125	1149	1116	860	1038	1100	873	930	1027	800	863	926	754	1148	1069	912	883	801	724	700	1012	934	884	532	1249	844	628	735	636	986	760	660	862	649	780	838	1185	977	739	909	957	970	598	628	964	905	881
CALHM3	9	10	10	9	8	7	10	5	9	7	0	5	5	4	10	6	5	9	3	6	9	9	4	3	3	18	8	10	6	10	9	4	6	6	6	6	0	12	11	9	6	10	3	5	0	3	9	0
CALHM6	150	113	83	140	182	173	122	182	203	165	86	235	127	87	226	116	203	139	76	93	48	98	105	248	88	130	223	87	207	95	117	111	66	114	101	261	131	107	86	115	89	198	73	64	149	184	122	213
CALM	993	1062	1115	1192	1213	1210	1179	1297	1436	1360	973	1523	1003	1239	1131	1278	888	972	603	1026	413	1106	888	1492	832	1351	948	976	927	1033	1066	1289	865	1086	946	1241	908	1190	993	972	1299	1194	1233	1166	1203	1166	1243	1330
CALM1	19311	19104	21647	22583	21694	22272	22707	20684	20022	24164	17325	20973	18903	16700	20345	20542	21783	19517	15766	16485	10709	20963	20688	21774	18647	19765	24246	20632	18218	18250	21161	19446	12113	18881	17372	17234	15532	17988	15818	15526	21522	21483	21154	15981	16603	20881	19407	25520
CALM2	9069	9494	10982	10392	10585	10285	10540	12147	15263	14149	10834	14867	9679	12065	11968	12606	9998	9147	6285	9056	3233	10180	12326	14615	8409	13277	11612	10005	9484	10568	10193	12663	8557	10597	9021	11561	9786	11662	10000	9803	14087	12886	12465	10819	12880	11988	12383	13179
CALM3	4838	4906	5988	6286	5732	5468	5364	5608	5417	5530	4249	5000	5280	4518	5156	5217	4968	4397	3742	4458	3931	5633	4994	4882	4728	5881	6504	4978	3973	4232	4730	4655	3201	4716	3960	4802	4443	4619	4589	4278	5183	4988	5615	3990	3884	5102	4941	7628
CALML4	81	75	72	78	74	74	105	89	80	96	110	162	72	118	77	74	88	76	80	103	87	88	117	182	85	68	79	99	96	65	98	70	84	135	95	109	69	0	36	63	87	76	103	47	78	72	92	93
CALR	14419	16110	16589	20632	17143	15703	16641	18628	19080	19564	13709	19542	14475	13633	19199	17221	16631	14310	10751	14348	18043	18887	19697	18816	15722	18371	24111	21149	15239	15359	15941	17661	9871	18110	13732	16935	13687	14675	12437	14614	18337	16474	17860	15776	15873	18234	16717	20921
CALR3	12	4	10	8	5	13	19	15	19	15	28	11	24	16	10	12	14	13	10	9	17	9	16	0	7	8	11	16	12	15	12	12	14	11	6	7	13	11	10	8	8	21	12	9	10	12	9	13
CALU	1065	1379	1490	1327	1495	1464	1400	1443	1671	2035	1049	1765	1040	1330	2024	1787	1545	1453	1292	1114	929	1759	1999	2513	2106	1578	1863	2102	1037	1463	978	1714	1088	1800	1721	1690	1300	1723	1217	1440	1786	1651	1390	1719	1845	1809	1714	2484
CALY	25	3	33	29	10	4	27	8	28	18	36	22	23	67	7	28	9	6	19	19	5	16	31	6	5	7	9	12	6	6	38	12	24	9	14	11	16	0	28	15	11	5	37	17	13	20	17	14
CAMK1	112	152	236	123	86	99	109	68	132	221	172	86	98	167	123	242	107	92	82	125	154	409	145	97	260	824	460	256	185	140	285	217	263	394	322	124	242	395	396	223	289	337	308	191	211	539	288	153
CAMK1D	5402	4331	5036	4257	5051	4674	4536	5930	4738	5893	5149	4554	4467	6442	5291	5523	5450	4276	3783	3924	3011	5977	5488	4668	5528	6700	5556	5269	4959	4620	5090	5555	3365	5242	5430	4591	4799	5685	5037	4758	7453	4868	4379	5710	4075	6298	5996	5587
CAMK2D	7069	6243	7365	5452	6532	6378	5857	6676	6306	8368	10235	5630	7880	10936	6793	8343	8301	7342	6649	6160	4210	8380	9800	7619	8359	7591	7645	12367	7850	10393	7708	7707	5364	8046	12170	5673	5757	8441	6374	6626	10383	6870	6618	8379	5372	7241	9230	6381
CAMK2G	130	70	231	236	265	127	233	225	277	576	199	120	247	408	255	226	252	171	210	174	325	424	313	66	281	229	248	73	201	345	54	65	289	434	597	204	92	459	229	314	395	203	295	235	390	74	314	65
CAMK2N1	88	36	94	273	117	315	111	238	84	152	89	22	82	78	28	117	110	296	207	224	56	156	127	21	436	182	266	240	89	283	110	462	104	140	214	103	263	146	267	229	267	278	234	414	131	205	264	98
CAMK2N2	12	14	24	15	20	10	14	22	15	23	29	22	15	15	26	31	14	13	13	15	30	18	19	21	29	3	20	18	18	22	20	13	11	12	12	20	20	16	11	14	12	16	12	15	14	6	26	27
CAMK4	4103	3198	3908	3321	2855	3509	5856	2690	3647	3531	2861	3691	3694	2505	3605	3660	3250	2753	3808	2184	2223	3311	3878	3833	2253	3278	2527	2896	2890	2434	4831	2590	3117	2616	2357	2990	3447	3421	2635	2716	3175	3501	3625	1634	2575	2991	3227	3310
CAMKK1	376	330	643	441	503	479	563	507	890	274	331	438	550	462	495	1051	390	308	551	503	632	256	441	462	201	522	394	454	391	305	466	453	671	313	299	495	479	437	396	360	379	464	346	269	538	286	415	481
CAMKK2	1895	1706	1944	1795	2063	1585	1763	1971	1984	2165	2116	1401	2019	2699	1843	2207	2284	1706	1669	1729	1435	2202	2395	1755	2463	2827	2539	2743	2150	2011	2063	2177	1388	2134	2297	1376	1754	2556	1893	1899	2921	1992	1884	2441	1562	2061	2143	1731
CAMKMT	114	129	154	140	138	89	130	132	139	145	120	130	150	180	130	131	144	54	79	128	82	144	121	114	105	142	120	118	142	86	139	106	95	97	86	163	127	102	91	118	154	96	139	122	122	135	131	98
CAMLG	719	744	788	772	762	692	820	841	907	870	708	775	803	796	849	896	788	706	594	730	401	866	867	884	836	947	1004	918	776	783	894	885	633	813	815	711	748	849	706	820	948	893	876	720	750	858	979	922
CAMSAP1	3022	2393	2945	2876	2538	2799	3386	2195	2662	3160	2817	2838	3146	2414	2930	2964	2796	2936	3106	2007	1803	3656	3534	3638	3002	2974	2879	3601	2191	2702	2922	2438	2386	3332	3394	2983	2331	2686	2379	2291	2639	2595	2546	1836	2076	2709	2823	3323
CAMSAP2	3106	2695	2531	2553	2429	2286	2902	2531	2391	3190	2661	3208	2845	2484	3194	2499	2766	2392	2390	1946	1421	3009	3021	3781	2958	2821	2727	3204	2459	2334	2897	2446	1821	2692	2886	2753	2416	2918	1739	2040	2653	2236	1791	2291	2460	2621	2730	2556
CAMSAP3	19	13	15	13	12	12	23	17	7	10	8	6	10	14	15	11	11	32	13	15	5	18	21	10	20	20	8	33	11	11	22	12	11	13	12	19	14	18	9	32	29	13	21	10	12	15	3	9
CAMTA1	458	519	508	531	477	456	491	537	583	536	436	455	429	497	420	540	453	392	355	396	255	466	528	503	401	557	487	393	480	525	506	555	385	472	513	448	418	472	520	425	525	483	489	448	422	466	611	539
CAMTA2	6255	3564	2152	2593	5459	4677	3005	5007	2970	6433	2622	6258	1346	3405	1924	5963	5757	2631	3717	1754	2682	4463	3104	6146	3120	5031	3470	1977	2653	3159	3850	1971	4279	2134	4546	4724	1260	3849	4344	2042	3725	2498	3541	2287	3076	1767	2369	3074
CAND1	4560	4187	4831	4009	4260	4333	5071	4519	4833	5809	4469	5072	4756	4368	5501	5154	4449	3969	3675	3393	1835	5099	5540	5439	4207	5050	5356	5125	4401	4423	5107	4488	3809	4729	4525	4494	4026	4435	4115	3851	5423	4830	3934	4011	4304	5188	5308	5850
CAND2	66	67	78	66	69	44	87	46	58	65	73	66	81	61	48	70	65	64	61	55	44	81	103	90	112	69	83	118	77	63	74	54	57	83	90	55	67	54	61	73	92	54	100	56	36	71	78	73
CANT1	1422	1175	1393	1380	1424	1381	1356	1523	1554	1636	1322	1476	1425	1234	1358	1438	1481	1208	1159	1224	952	1431	1470	1612	1164	1567	1497	1307	1362	1273	1403	1396	1168	1458	1378	1619	1307	1384	1248	1231	1547	1425	1417	1238	1227	1530	1651	1599
CANX	10714	10680	11108	11770	11250	10869	12229	12937	12848	13151	10119	14389	10991	10493	14679	12783	11388	9975	7958	8918	6004	11934	14286	14111	11600	13188	17885	14142	10768	11172	12131	12351	7377	11357	9896	11837	10446	11316	9690	9964	13591	12649	10299	10902	11344	12731	12370	16520
CAP1	25079	22815	27349	25663	26142	26446	28723	27970	30060	29683	23381	31324	25527	24308	27022	29150	27437	21061	20832	22535	21282	26271	25355	30486	19614	30187	28827	22138	23500	22414	28450	24647	19144	24493	21495	30428	22914	23503	21640	21279	29332	27882	27408	20281	26375	29247	27547	37998
CAPG	2099	1948	2079	2625	2270	2275	1990	2488	2407	2490	2827	3218	1634	2230	1504	2272	2748	1484	1760	2444	2086	1699	2153	2951	930	1904	926	1546	1976	1572	2418	2008	1707	2074	1982	2463	1887	1743	1319	1778	2041	1812	2390	1558	2110	2499	2574	1660
CAPN1	3331	4642	8396	9025	4576	9820	8631	1522	4186	5444	1114	1479	1228	6874	1559	42	10195	2334	5261	4009	2916	3525	2145	3489	2190	5941	1448	36	2403	0	421	4218	5797	1510	1708	8900	2589	1995	4642	1871	213	895	3661	2367	5468	281	8073	2650
CAPN10	3721	3030	3839	4005	3075	3455	4034	2184	2819	3667	3012	2917	4110	2993	3100	4039	3725	3707	4712	3055	2709	4153	3585	4106	3118	3683	2998	4523	2946	3203	3678	2592	3126	3361	3270	3232	2749	3311	2705	2641	2899	3227	3786	1722	2258	2892	2665	3352
CAPN13	19	15	0	14	19	10	26	24	28	10	16	14	23	54	17	8	16	4	17	23	39	13	6	19	13	4	0	8	11	7	25	14	22	13	16	11	13	2	0	4	13	6	18	8	26	13	0	7
CAPN14	41	17	10	32	61	43	54	71	124	52	15	7	68	49	21	22	49	22	90	85	116	51	24	10	39	25	40	86	70	39	86	90	145	62	25	5	78	32	20	59	75	59	66	48	143	76	47	26
CAPN15	578	885	539	440	1050	407	857	411	481	576	907	673	310	548	770	670	951	504	302	506	423	887	448	1401	311	319	303	512	269	812	404	260	381	143	775	382	143	316	434	517	184	533	215	132	410	227	493	543
CAPN2	6031	5335	5059	6383	6453	6458	6798	6782	6496	8183	4878	10222	5396	4869	5937	5724	7799	5568	4935	5979	4910	6518	5856	10538	4157	4974	5647	5152	6659	5403	7280	6036	3824	6397	4991	6595	4725	5810	3491	4257	6645	6179	5356	4750	6007	7379	5628	7130
CAPN3	3	1	5	16	10	4	3	2	109	7	4	6	10	4	8	0	0	1	0	3	16	5	17	14	1	4	0	5	6	4	4	3	30	4	4	19	3	3	5	2	25	8	4	6	13	66	5	34
CAPN5	458	211	282	206	222	254	253	232	308	263	754	46	420	373	158	270	272	211	259	270	242	295	555	69	642	319	272	509	344	523	389	373	245	381	897	31	740	335	378	404	596	350	350	433	273	356	1137	29
CAPN6	13	0	5	32	0	18	10	8	0	14	0	12	12	20	8	16	0	10	5	7	0	12	0	12	0	0	5	19	0	0	0	3	0	5	0	13	11	0	0	5	8	0	3	0	0	8	0	9
CAPN7	2397	2286	2586	2271	2255	2212	2320	2539	2310	2785	2690	2440	2330	2779	2877	3264	2970	2149	2263	2094	1504	2405	3433	2665	2228	3039	2718	2948	2757	2634	2686	2694	1830	2351	2693	2181	2319	2812	2199	2334	3129	2467	2455	2430	2207	2590	3173	2802
CAPNS1	10275	9868	11582	13504	11418	11353	10968	12683	12937	12514	10080	12457	10144	10331	10297	11623	12589	9108	8416	10065	11139	11215	9793	13036	8355	11691	11759	9727	9676	9392	11322	10795	7921	11497	9245	12263	10144	10624	9312	9418	11552	11452	11495	8798	10374	12094	10925	13183
CAPNS2	5	1	6	13	9	10	10	4	7	9	1	12	10	5	11	17	12	8	7	16	20	9	12	13	6	14	28	17	7	11	14	12	5	13	18	12	5	14	7	7	23	7	8	8	12	8	11	6
CAPRIN1	11523	10082	11766	10757	11222	11233	11590	12469	12207	14796	11116	13704	12019	11428	13944	12653	11407	9668	8311	8331	6770	13228	13152	14188	11709	12581	15698	13528	10427	11254	11897	10974	7573	11841	11198	11473	10337	11164	9864	9959	13674	12168	9464	10825	11187	13380	12903	14778
CAPRIN2	350	303	272	246	301	253	320	253	236	263	321	251	385	343	289	321	448	200	291	204	167	224	323	297	284	380	237	325	372	259	336	323	232	329	370	247	353	327	316	266	507	260	265	268	184	330	460	338
CAPS	4	109	65	8	23	100	10	6	8	48	27	20	59	17	16	12	11	23	59	136	13	12	17	60	13	7	19	14	9	6	55	51	27	37	267	25	11	48	13	9	89	11	72	28	13	14	23	56
CAPS2	0	0	0	0	22	0	8	0	9	6	10	7	5	0	0	10	24	0	0	0	4	4	9	10	4	0	4	16	33	0	6	0	0	0	11	4	0	0	0	12	36	4	0	4	8	8	9	0
CAPZA1	12790	12713	15306	12730	13265	13472	14335	15266	16724	17061	13770	16354	13614	14529	16092	17145	14345	12607	10683	11325	4616	14716	16741	17336	13867	17493	19553	16194	14071	15087	15760	15726	10708	14795	14084	15263	12803	14396	12787	13123	17859	17093	14206	13930	15020	16573	17364	22191
CAPZA2	2171	2095	2422	2076	2216	2297	2466	2706	2866	2978	2316	2946	2305	2198	2329	2714	2528	1796	1768	2015	438	2293	2446	2855	1679	2667	2529	1671	2452	2197	2747	2526	1803	2216	1855	2617	2152	2449	1980	1980	2780	2730	2326	2006	2379	2720	2895	3152
CAPZB	9815	9694	11687	11757	11351	9569	10626	11021	11028	11214	9382	10987	9604	9590	9939	10985	11265	7954	7965	8901	7602	10002	10478	10843	8132	11603	11371	9244	9336	8223	10243	9454	7021	9545	8599	10150	9244	10229	9019	8287	11542	9982	10227	8508	9522	10632	10195	13252
CARD10	68	78	90	136	49	136	95	130	75	104	66	99	71	98	92	133	93	130	166	186	94	160	106	69	58	139	92	257	91	112	203	111	83	193	71	63	62	121	52	98	67	130	125	83	57	94	46	52
CARD11	8350	8203	9267	8719	9047	8343	8402	8772	8539	8953	9196	6745	8717	9602	8737	9684	10331	7920	8569	7955	6785	9082	10198	8546	9575	11516	9236	11685	8993	9919	9646	9588	6669	8941	10354	8466	8212	11143	8654	8584	11321	8937	10000	9190	6590	8602	10071	11184
CARD14	27	25	39	31	33	37	30	25	47	31	44	22	33	28	37	53	27	39	38	36	33	23	35	57	36	29	22	38	30	60	29	37	20	40	43	24	39	11	19	29	32	66	46	23	38	40	43	43
CARD19	1551	1552	1746	2097	1809	1687	1935	1591	1811	1873	1699	1445	1780	1725	1697	1772	2062	1768	2091	1724	1367	2063	1690	2153	1972	1914	1897	2626	1566	1509	1843	1633	1811	2058	2095	1909	1541	2051	1397	1399	1861	1480	2009	1076	1287	1413	1485	1731
CARD6	4561	4285	5266	4756	4606	4821	5510	5476	5908	6410	4569	5086	5028	4668	5687	6431	4907	4039	4006	4081	3266	5678	5543	5716	4304	5915	5887	5771	4757	4816	5419	5036	3871	5389	4849	5828	4758	4838	4538	4697	5805	5674	4619	4440	5471	6108	6285	6651
CARD9	754	258	813	314	943	918	757	289	349	491	503	590	383	774	288	278	1016	363	380	560	770	356	837	837	728	752	533	202	558	229	800	645	712	1250	371	933	399	541	358	605	779	869	846	608	562	280	614	485
CARF	673	548	688	435	589	601	702	696	710	833	714	652	814	766	673	814	715	519	676	492	227	688	934	803	549	855	661	696	657	643	779	647	627	706	643	584	617	684	645	611	813	729	537	569	640	797	851	787
CARHSP1	1693	1593	1896	2767	1869	2246	1782	1600	2172	1952	1456	1899	1633	1450	1556	1916	1982	1794	1507	1626	1542	1829	1564	2037	1658	1791	1949	2624	1754	1712	1875	1613	1463	1655	1724	1851	1499	1532	1535	2218	2240	2006	2028	1267	1886	1798	1657	2305
CARM1	4867	4871	5626	6015	5485	5212	5125	5468	5554	5479	4640	4837	4827	4861	5323	5646	5758	4358	4080	4449	3063	4930	5142	4538	4009	5812	5257	4956	4474	4356	4706	4843	3490	4536	4496	4692	4591	5095	4768	4845	5608	5025	4838	4026	4002	5161	4968	5200
CARMIL1	38	29	30	44	53	48	64	51	43	67	18	110	48	49	23	30	79	36	58	23	24	35	28	104	28	38	29	38	43	55	51	38	34	53	12	118	71	22	18	32	39	48	38	32	32	77	22	65
CARMIL2	5275	4614	6175	5351	4946	4759	5446	4575	4644	5637	5593	4290	5560	4940	4896	5830	5694	4759	5701	5060	3883	6187	5745	5278	4418	5374	4653	6269	4276	4560	5117	4825	3827	5338	5705	4093	4022	5015	4350	4190	4737	4340	5004	3915	2995	4520	4800	4462
CARMIL3	7	16	12	18	17	28	23	29	21	19	27	18	17	12	22	13	9	15	22	24	14	49	32	28	20	12	9	32	18	8	22	15	26	25	18	14	17	12	15	22	19	17	24	7	17	22	13	12
CARNMT1	1096	1084	1074	1011	864	1078	1373	1279	1265	1543	933	1237	1313	1157	1512	1341	1143	1127	1014	669	258	1207	1452	1458	1012	1226	1520	982	1072	1215	1233	1210	740	1133	1150	1048	992	1039	1051	990	1342	1179	1058	826	902	1382	1292	1519
CARNS1	149	113	137	128	140	81	112	104	128	158	184	92	164	126	99	166	137	135	124	141	86	73	176	94	196	174	114	197	185	179	177	180	102	187	209	117	170	131	175	131	224	135	119	212	127	214	301	91
CARS	1608	1556	1675	2178	1962	1805	1720	2096	2432	1979	1637	2144	1661	1669	1831	1882	1976	1398	1346	1744	1359	1760	1864	2193	1271	1792	2048	1618	1746	1378	1791	1715	1248	1763	1502	2379	1728	1820	1404	1669	1716	1741	1806	1351	1553	1744	1893	2209
CARS2	2589	2528	2746	2658	2851	2594	2316	2627	2174	2535	2914	2269	2880	3421	2385	2999	2753	2209	1890	2742	2541	2891	3344	2741	3148	3579	2295	4075	2792	3199	2765	3034	3065	2911	3842	2264	2201	3307	2399	2420	3000	2231	3535	2728	2128	2814	3172	2089
CASC1	126	107	157	126	145	117	140	142	166	155	172	122	150	167	153	150	176	112	103	130	53	173	166	146	168	172	145	210	179	193	166	177	148	167	171	112	135	177	134	128	205	134	182	155	125	154	217	133
CASC3	6553	5928	7151	6912	6611	6690	7132	6791	7132	7511	6525	6895	6791	6285	6969	7144	6612	6127	5360	5134	4609	7553	7262	7381	5945	7478	7363	7326	6116	6289	6714	6528	5237	7303	6903	6785	6018	6904	5717	5962	7036	6932	6035	5922	6363	7535	7362	7408
CASC4	1972	1970	2395	2125	1938	2068	2814	2065	2175	2598	1656	2482	2272	1872	2490	2729	2246	1823	2032	1576	619	2076	2369	2635	1966	2508	2552	2369	2009	1981	2758	2245	1565	2104	1690	2295	2096	2215	2142	2029	2563	2420	2549	1708	1908	2554	2346	3095
CASD1	1564	1363	1163	1388	979	1122	1572	1214	1090	1585	1495	1287	1534	1421	1459	1347	1365	1245	1245	920	243	1380	1639	1780	1366	1477	1224	1891	1391	1294	1654	1502	1119	1340	1539	1222	1323	1487	955	1267	1457	1269	1179	1145	1028	1339	1642	1432
CASK	496	418	449	408	386	389	432	454	508	539	470	455	475	461	463	460	537	445	441	344	335	505	487	495	387	487	390	513	537	420	494	437	328	453	464	452	407	419	325	389	491	471	387	341	399	531	485	450
CASKIN1	95	65	85	114	101	102	118	52	81	115	79	85	73	97	83	83	95	103	161	60	57	128	106	130	84	120	58	112	68	60	102	68	113	92	82	52	49	71	80	50	79	75	84	43	58	72	82	48
CASKIN2	82	39	77	65	73	51	55	56	54	48	43	58	41	52	28	26	67	54	45	45	26	74	70	37	26	31	43	47	44	45	40	42	58	45	40	33	37	31	28	35	39	36	38	32	44	58	43	32
CASP1	166	461	494	426	433	166	103	683	425	184	244	1186	54	252	281	583	453	146	209	200	512	462	187	979	184	513	130	136	444	246	303	274	192	351	427	477	334	100	410	195	700	778	110	343	179	501	85	297
CASP2	2696	2498	3123	2943	2961	2636	2946	2929	2843	3182	2950	2883	2895	2678	2801	2822	2969	2550	2355	2267	1828	3040	3322	3095	2430	2780	2928	2886	2433	2477	2607	2584	1851	2796	2721	2609	2209	2553	2337	2385	3013	2413	2392	2315	1922	2680	2762	3133
CASP3	584	495	768	592	609	646	734	646	753	728	581	836	732	422	677	892	604	470	579	516	316	565	930	901	488	825	830	641	465	607	750	478	471	582	498	748	573	568	541	555	575	737	622	416	602	679	734	1294
CASP4	4139	4731	4799	3771	5194	4997	5710	7886	11076	7478	5263	5593	6166	5986	8431	7856	6351	4099	5144	5819	2919	4936	6315	7335	4921	6198	10903	6832	6667	6421	6075	7226	6055	6613	5545	9935	5552	6283	4563	6206	5503	7703	5136	5047	9828	7355	8499	7764
CASP6	1854	1653	2098	1827	1905	1829	1868	2129	2392	2359	1905	2194	1884	2144	2025	2187	2154	1824	1391	1774	1497	2057	2151	2240	1691	1804	2066	2173	1959	2042	2107	2120	1406	1882	1895	1747	1567	1794	1760	1591	2442	2214	2252	2078	1612	2144	1993	2054
CASP7	1167	1177	1830	1241	1354	1311	1299	1752	2074	1820	1473	1264	1674	1496	2004	2338	1362	1125	1034	1377	1109	1600	2023	1358	1494	1614	3059	1929	1404	1406	1403	1775	1247	1647	1621	1660	1424	1556	1589	1369	1662	1703	1453	1652	1892	1719	1972	2420
CASP8	2937	2864	3281	2975	3119	3067	3349	3707	4001	4079	2813	3656	3385	3147	4148	3940	3398	2846	2442	2688	2055	3576	3983	3917	3402	4025	5222	3769	3269	3366	3484	3549	2377	3397	2978	3640	3098	3710	3101	3102	4051	3982	3103	2928	3418	3841	3732	5102
CASP8AP2	1692	1479	1821	1308	1427	1680	1799	1572	1557	2037	1547	1910	1825	1620	2168	2071	1636	1590	1397	1150	626	1880	2144	1973	1940	2002	2475	2307	1583	1779	1817	1592	1158	1710	1654	1705	1464	1646	1524	1473	2135	1826	1216	1493	1388	1878	1955	2645
CASP9	1179	1229	1087	1064	1050	1260	1156	1132	1433	1827	1175	1142	1367	1350	1326	1088	1207	1297	1146	956	1162	1844	1419	1563	1427	1736	1102	1774	1283	1583	1360	1355	1297	1867	1561	1336	1255	1582	937	1191	1530	1582	1286	1140	1448	1767	1499	1672
CASR	3	9	11	5	13	1	7	9	9	5	4	5	10	5	5	13	11	4	10	12	7	10	9	2	4	11	10	18	7	7	12	5	9	4	9	6	3	7	7	5	10	6	10	5	5	5	8	5
CASS4	661	611	679	498	512	742	687	660	719	680	531	650	636	576	639	972	570	589	765	619	693	620	644	730	630	1202	875	998	661	811	607	836	884	633	785	617	902	901	775	929	839	1098	594	641	1095	664	1021	554
CAST	11038	9374	10809	10820	10342	10465	10821	11035	13379	14180	10257	13706	10036	9494	10877	11930	11249	9209	8706	8716	4977	11288	10446	14327	8215	11034	10708	9878	10565	9649	11402	9848	8862	11050	10159	11004	9590	11010	8277	8884	11949	11540	9322	8696	11314	13641	12054	12245
CASTOR1	10	15	99	12	27	49	47	186	12	134	40	13	18	8	13	10	10	13	22	8	18	92	11	35	13	100	15	17	8	12	21	109	7	17	7	28	27	16	13	121	8	9	71	21	32	56	16	19
CASTOR2	4281	3790	4178	4834	3270	3611	4554	3184	3509	5098	4086	3679	3752	3627	4010	3800	3747	3809	3755	2812	2779	5344	4216	4543	4021	3487	3588	5954	3213	3395	4009	3455	3688	4249	5295	3153	2724	3600	2943	3129	3485	3030	3462	2680	3318	3842	3952	2766
CASZ1	845	762	811	789	600	844	856	632	634	998	752	799	884	632	790	868	768	824	856	581	313	981	736	929	701	569	677	798	540	564	711	539	523	779	650	582	600	722	539	507	627	612	521	454	507	746	654	746
CAT	3290	3464	3567	3885	3573	3724	3904	4057	3667	4002	3305	4370	3264	3348	3882	3716	3753	3086	2544	2937	2768	3615	3456	4090	2808	3967	3689	3661	3087	3372	3676	3641	2455	3453	2985	3730	3004	3353	2941	3404	3839	3920	3408	3085	3237	3730	3832	3765
CATIP	4	9	3	9	4	8	12	8	9	0	6	9	10	4	11	12	10	8	15	20	5	4	6	11	4	10	5	21	4	9	13	5	9	13	0	9	8	7	0	6	6	5	7	6	5	0	9	6
CATSPER2	168	139	225	184	160	137	165	152	179	232	211	124	235	152	164	222	250	176	201	153	93	239	214	211	127	231	133	216	140	154	184	141	164	207	210	166	137	174	166	188	186	168	153	109	126	160	177	154
CATSPER3	35	39	38	31	33	30	30	30	39	50	60	19	64	50	28	62	32	19	37	29	28	33	49	29	24	48	26	28	36	35	48	44	35	40	35	39	27	33	33	26	50	33	33	23	32	35	40	29
CATSPER4	27	25	48	37	39	22	14	39	18	18	43	7	44	22	23	82	67	24	43	55	18	12	39	10	13	49	18	18	42	32	47	50	9	13	17	8	37	39	41	52	52	30	19	34	8	16	29	3
CATSPERD	1391	833	1368	1106	1013	1165	1266	1000	1071	1176	1639	912	1497	1459	1019	1632	1364	1140	1614	1080	973	1324	1634	1512	830	1201	783	1525	1204	1238	1457	1266	1248	1382	1675	1202	1066	930	1165	1277	1390	1042	1244	856	840	1091	1498	1121
CATSPERG	26	69	35	35	45	19	8	35	21	30	14	15	16	22	15	20	33	24	22	16	13	15	24	27	22	25	14	30	29	31	30	6	19	20	25	38	33	32	26	30	26	29	20	15	9	16	23	21
CAV1	26	12	18	75	71	14	85	121	16	16	17	32	38	17	18	18	94	16	65	75	14	26	33	26	22	30	22	74	79	18	118	107	27	8	24	10	11	18	31	52	96	7	143	66	10	19	30	30
CAV2	6	7	2	17	12	16	10	31	0	19	8	7	9	14	10	6	19	7	12	17	0	7	17	8	11	13	4	13	15	8	17	28	2	4	11	0	0	10	7	16	32	4	24	21	0	8	16	10
CAVIN1	124	86	107	175	131	114	167	69	125	130	164	165	82	164	71	67	118	114	103	81	127	172	175	134	91	97	112	133	111	123	177	166	155	107	136	63	66	110	96	58	168	109	225	61	102	170	101	106
CAVIN2	4	8	3	6	0	21	7	11	8	9	16	6	13	5	10	7	4	8	0	4	0	6	7	4	0	6	10	5	3	10	9	5	6	4	11	1	2	7	4	0	7	11	11	5	5	7	4	3
CAVIN3	128	138	88	121	145	130	80	174	220	132	109	221	82	86	134	69	145	73	92	116	90	85	116	194	70	121	100	90	131	100	91	129	97	110	92	213	110	89	46	86	91	154	86	96	222	124	87	127
CBARP	20	37	23	45	21	20	34	12	16	19	20	42	12	14	18	22	37	29	28	19	24	25	23	90	37	33	27	31	15	21	27	10	22	14	23	66	18	16	10	22	30	24	19	20	14	23	16	52
CBFA2T2	572	472	557	455	430	486	571	433	477	534	407	496	634	458	554	548	548	420	431	371	309	596	511	530	580	639	546	571	449	416	517	502	375	563	543	459	541	620	502	450	579	460	437	493	414	551	667	490
CBFA2T3	719	725	660	677	1399	985	773	975	371	560	549	523	372	398	832	546	1215	906	267	500	245	930	462	587	814	1128	1451	611	1256	1001	570	963	577	830	824	773	667	721	1457	726	1507	667	345	670	486	899	835	550
CBFB	1224	2829	2536	3033	3181	2424	2888	3183	1998	3680	1710	2158	1562	2110	1872	2225	1069	1590	2183	2219	689	2068	2244	3415	1305	2099	1280	1176	2453	2913	2505	3037	929	1802	2291	1339	1423	2369	1929	1312	2470	1682	1303	1827	1264	2407	2686	3185
CBL	9997	8845	10191	8212	8503	9832	11036	10264	10611	12625	9445	11558	9283	9722	9938	10858	10540	8243	10062	7309	7534	10864	10844	12767	11655	10802	11720	13880	10176	9883	10349	9034	8777	11090	11672	11439	10143	10228	8334	9343	12116	10621	5905	8885	11882	11864	11815	11456
CBLB	2268	2347	3009	2044	2218	2381	2488	2684	2461	3210	2684	2380	2611	2707	2846	2717	2303	2278	2036	1830	971	2995	3365	2363	3067	3031	3439	3517	2156	2759	2493	2738	1762	2732	2925	2293	2137	2774	2478	2428	3210	2622	1905	2625	2197	2832	3235	4224
CBLC	206	186	176	163	152	218	233	145	156	158	258	171	214	296	188	197	268	273	243	175	154	194	200	234	171	250	199	270	295	221	317	230	253	264	259	186	255	208	255	208	301	233	332	164	147	197	277	204
CBLL1	1915	1694	2230	1739	1943	1778	2079	2044	2206	2289	1972	2037	2385	1843	2764	2364	1953	1752	1622	1446	602	2455	2504	2372	2034	2516	2822	2547	1768	1902	2041	1917	1434	2175	2177	1995	1861	2136	1816	1822	2350	2123	1731	1788	1865	2284	2364	2509
CBLN3	362	336	434	382	319	353	444	352	1057	511	508	317	712	363	841	499	449	411	592	345	335	607	660	532	512	554	446	522	345	411	408	384	585	579	629	938	547	553	324	496	484	531	469	229	685	557	725	713
CBR1	36	45	53	44	42	47	65	31	51	41	26	38	22	44	40	38	48	40	17	39	36	35	40	50	17	53	51	33	20	36	58	26	28	31	26	41	37	38	28	41	41	49	58	34	38	43	61	26
CBR3	472	455	441	425	488	407	348	545	495	569	456	443	430	384	416	482	503	384	314	459	354	401	508	537	412	505	471	417	520	442	416	349	236	428	493	556	325	541	319	381	414	454	387	294	406	414	509	468
CBR4	1665	1314	1494	1372	1410	1399	1630	1771	1662	1811	1274	1959	1404	1663	1596	1612	1670	1252	1144	1343	1037	1632	1508	2002	1147	1530	1592	1420	1439	1557	1725	1755	1064	1407	1161	1686	1269	1528	1421	1388	1849	1685	1379	1624	1441	1729	1682	1982
CBS	183	163	174	204	187	216	199	168	185	174	134	144	168	168	168	165	201	151	158	163	172	174	168	147	222	166	131	141	142	152	288	185	180	127	122	134	209	184	108	117	196	160	249	135	158	226	176	227
CBWD2	379	383	497	372	365	380	452	391	517	530	515	401	470	432	464	614	507	355	410	347	228	418	591	527	409	457	472	567	523	503	560	510	371	496	567	381	395	484	416	388	598	455	483	448	418	451	579	491
CBX1	947	876	983	1064	815	908	1115	865	868	1095	763	1014	950	801	1049	1039	805	718	785	667	618	963	1235	1130	1007	1016	1259	1194	879	864	1066	904	585	906	823	903	807	842	811	828	1171	955	1107	913	820	1047	1048	1159
CBX2	96	109	163	111	138	126	127	143	122	142	85	154	116	125	125	153	117	85	104	103	116	131	156	117	58	108	129	98	78	93	78	82	49	72	75	106	69	66	66	57	114	104	79	52	52	100	44	188
CBX3	2881	2818	3561	3111	3058	2958	3465	3153	3650	3848	3054	3912	3689	3232	3834	4110	3402	2937	2371	2305	598	3307	4071	4189	3152	3888	4619	3560	3169	3406	3634	3250	2224	2994	2695	3325	2827	2855	2897	2847	4251	3949	3773	2747	2814	3478	3526	5963
CBX4	3407	3463	3579	3561	3358	3613	3827	3325	3294	3902	2866	2934	3745	3532	3657	3741	4159	3649	3673	2974	1792	3890	3490	3531	3745	4034	3573	4189	3207	3508	3675	3333	2835	3596	3839	3417	3107	3678	3100	3127	3515	3471	3558	2679	2589	3252	3383	3449
CBX5	9060	8613	12232	9495	9792	9660	10379	9349	9446	12675	10128	10508	9073	8996	10656	11479	9942	8892	7867	6827	5906	11640	13878	10585	9889	10749	14142	13519	9478	9667	10628	9585	7115	10649	11171	8899	8182	9068	9607	8465	11897	9578	8056	9090	8417	11511	12275	12434
CBX6	1410	2932	2288	2203	2778	2943	3154	2128	2069	1109	2374	2216	2533	1367	2386	1320	1788	642	1692	2476	1199	2100	2486	1790	2214	1287	3255	1589	2124	1211	982	2693	2512	2492	2255	1302	1954	2900	1386	1051	3049	2065	1945	1926	2110	2415	2819	2153
CBX7	3384	2933	3638	3154	3039	3241	3414	2884	3089	3304	3159	2343	3515	3327	2992	3843	3920	2971	3755	3027	2666	3624	3894	3233	3280	4658	2892	3790	3782	2992	3784	3618	3748	3421	4235	3524	3658	4030	3662	3458	4297	3622	3889	2335	2985	3456	4393	3531
CBX8	249	296	293	243	307	274	239	275	243	308	235	267	221	260	271	266	254	192	206	225	208	224	277	221	274	310	315	302	247	302	226	262	146	227	234	239	207	287	243	220	364	255	310	239	196	273	295	274
CBY1	1223	726	1210	1072	1508	735	1537	1096	1174	1019	1270	754	1336	1762	859	1321	1655	848	1587	1071	955	1209	1348	987	1370	795	1152	1544	1546	907	1689	1345	955	1093	1600	784	927	971	963	1110	1724	720	1709	996	850	816	1101	783
CC2D1A	1939	1871	2254	2085	1796	1869	2017	1802	2108	2291	2033	1817	1959	1874	1801	2124	2051	1906	1839	1902	1499	2357	2177	2002	1798	2413	1986	2431	1781	2006	1841	1746	1495	2112	2227	1940	1496	2216	1693	1745	2068	1851	1787	1377	1394	1855	1941	1884
CC2D1B	8341	7405	7178	4766	5915	9486	4930	6619	6413	9475	8755	4936	8866	6224	8944	7270	10432	7366	8788	5116	5881	6801	10138	3895	6064	7614	7457	7387	8419	5476	9807	8703	7078	8352	4861	7517	8139	8249	6136	7882	10117	9187	5037	3634	7103	7596	9399	9168
CC2D2B	1264	1231	1471	975	1426	1420	1467	1464	1204	1549	1542	1218	1764	1468	1342	1806	1877	1623	1924	1418	378	1633	1983	2019	1716	1619	1474	2235	1866	1844	1757	1855	1041	1569	1859	1408	1217	1708	1110	1249	1995	1576	1416	1393	815	1402	1497	1660
CCAR1	1094	1693	1921	2032	1793	772	640	703	1304	2840	512	1902	2417	2382	706	1036	1033	752	945	1991	759	2371	1063	1834	1240	1662	726	2822	1118	1413	1186	2326	791	1335	714	2329	671	905	1217	1394	1576	1683	1067	1975	2382	968	1098	2205
CCAR2	11007	10395	12460	11454	11387	10549	11136	10591	10920	12550	11790	10860	11739	10828	10895	12586	12553	10124	10396	10473	9643	13107	13381	12501	10574	13110	11809	14386	10701	11858	11645	10823	8715	12405	12931	10970	9443	12867	9664	9921	12246	10731	11778	9651	8052	11432	11884	12652
CCDC102A	413	433	673	582	567	411	446	423	513	542	1066	324	504	750	500	631	633	434	450	493	462	626	1058	454	542	581	477	1005	600	549	591	599	388	672	1149	370	468	524	493	626	680	396	688	740	349	561	965	549
CCDC103	12	9	25	7	3	0	18	11	17	7	13	21	8	9	11	20	16	11	5	4	11	6	11	7	0	6	0	4	7	0	4	7	10	3	13	7	7	7	0	6	3	10	17	6	5	4	0	17
CCDC107	1048	1007	1223	1084	1168	934	1013	979	981	1125	1303	869	1099	964	998	1412	1283	889	1057	1029	1000	1112	1353	1161	755	1294	729	1121	1092	943	991	1106	984	1109	1079	845	953	1100	1093	962	1233	1049	1283	822	788	1045	1049	966
CCDC112	219	152	226	24	53	330	305	41	42	38	48	304	177	171	354	33	102	141	91	86	5	66	140	226	173	133	219	157	192	231	151	91	161	214	175	252	225	166	139	193	189	147	2	96	264	71	248	235
CCDC114	879	725	660	774	718	893	804	507	677	988	770	884	843	648	900	856	808	1015	1050	583	764	1103	658	1325	843	817	665	1363	901	835	970	552	896	847	960	761	543	830	480	601	676	718	849	438	681	662	818	732
CCDC115	1106	1704	1524	1396	1298	1236	1326	1220	1375	1380	962	1119	1179	1139	1959	1531	1218	947	943	916	498	1196	1402	1278	897	2183	1500	1082	1019	1183	1229	1085	766	1199	959	1152	952	1687	1147	1196	1416	1447	1284	866	1001	1346	1130	1678
CCDC117	1244	1469	1472	1760	1521	1386	1925	1438	1565	2057	1445	1843	1738	1695	3083	1626	1422	1857	1456	1116	823	2859	2001	2600	5934	2000	5745	6044	1595	2152	1898	1884	1341	3574	3292	1784	1620	1896	1390	1590	2704	1821	2428	2272	2003	1896	1846	2072
CCDC12	2356	2197	2559	2342	2292	2260	2578	2481	2683	2694	2267	2505	2263	2131	2306	2796	2586	1732	1974	2150	1845	2130	2571	2617	1650	2719	2228	2176	2317	2079	2401	2317	1731	2165	2277	2446	2332	2351	2159	2027	2715	2629	2412	1920	1981	2519	2906	2911
CCDC120	416	368	405	397	303	313	415	290	294	447	348	314	353	338	339	348	416	389	424	358	231	437	421	440	322	419	298	447	351	290	466	333	333	417	514	336	289	369	265	300	394	296	419	268	260	329	403	304
CCDC121	106	82	163	113	105	122	84	116	164	114	95	146	111	107	119	129	136	81	80	95	56	108	118	147	62	141	100	91	98	112	119	75	91	104	89	93	114	98	110	97	88	94	97	68	108	106	118	105
CCDC124	639	599	636	870	819	656	799	806	760	731	528	687	643	636	663	710	754	572	504	632	485	616	552	639	500	682	770	624	682	632	633	750	421	582	442	752	637	629	584	602	766	634	917	513	496	630	616	820
CCDC125	432	494	601	485	466	358	423	418	574	576	521	451	508	521	509	622	548	327	461	372	157	571	608	487	366	663	443	482	464	357	471	439	369	442	490	355	415	491	418	435	579	432	571	367	388	603	557	486
CCDC126	149	173	147	145	105	128	179	156	168	223	144	194	172	154	230	213	153	152	150	129	65	241	196	190	180	176	258	233	190	192	210	165	125	202	155	171	137	171	164	169	225	196	199	140	176	226	222	217
CCDC127	1611	1585	1709	1772	1660	1621	1762	1746	1799	1832	1657	1628	1634	1751	1790	1758	1721	1553	1317	1420	1211	1664	1898	2029	1590	1993	1872	2021	1680	1728	1883	1827	1330	1751	1950	1588	1579	1836	1503	1479	2028	1816	1889	1559	1465	1651	1965	1916
CCDC130	773	709	920	828	887	804	797	833	847	770	692	781	779	744	757	902	892	680	708	769	519	729	692	781	595	968	725	637	779	651	736	773	503	735	702	830	753	707	745	724	766	826	906	574	609	791	759	909
CCDC134	522	457	443	543	401	409	350	460	500	431	753	385	523	456	443	488	464	407	364	463	412	485	623	507	403	451	394	655	396	440	447	471	339	469	664	376	336	336	366	420	504	352	437	450	357	414	623	446
CCDC136	433	402	379	282	303	347	413	550	672	242	391	307	550	309	704	586	373	319	548	451	417	267	494	473	414	592	350	789	365	360	342	398	554	233	556	504	445	516	283	416	325	453	163	260	662	196	557	354
CCDC137	1514	1457	1635	1471	1416	1426	1747	1352	1438	1706	1586	1396	1557	1114	1843	1541	1338	1145	1189	1157	1241	1742	1862	1427	1400	1843	1528	1289	1195	1298	1553	1445	980	1561	1421	1532	1369	1560	1219	1149	1555	1314	1697	1194	1048	1664	1653	1712
CCDC138	7	5	15	4	3	4	19	9	5	5	9	10	5	5	10	5	8	6	11	1	13	10	10	15	5	7	4	3	6	7	10	4	12	4	10	2	5	8	4	10	4	8	6	5	6	2	5	9
CCDC14	416	389	404	350	314	332	538	388	402	499	462	412	505	348	492	528	404	271	506	320	267	527	474	507	365	457	347	593	379	333	515	424	383	377	394	367	298	409	301	375	431	307	454	350	326	408	379	501
CCDC141	23	0	13	0	5	30	36	0	4	11	22	12	33	0	15	17	9	21	21	7	0	18	22	19	23	9	6	9	7	19	22	0	0	16	26	3	22	9	7	0	0	25	10	6	0	21	24	6
CCDC142	76	99	76	147	49	50	134	227	80	14	59	41	0	25	132	39	119	115	92	15	52	137	45	89	99	167	109	140	87	121	65	100	172	54	211	149	22	124	242	60	78	41	30	31	21	60	109	104
CCDC146	888	803	963	485	712	820	1169	736	1131	1424	988	1094	703	1119	739	1213	906	741	1056	751	710	881	1477	1363	681	838	485	1061	851	917	717	955	1533	1046	1065	991	905	854	725	745	985	958	889	529	1586	976	1166	748
CCDC149	526	471	497	540	488	502	625	397	495	560	438	404	444	364	504	501	517	401	455	348	428	517	518	441	384	620	410	407	455	385	564	359	405	546	467	365	426	476	389	465	537	467	463	296	405	502	542	414
CCDC15	157	402	373	167	542	595	193	159	590	478	335	274	22	510	76	497	124	50	301	340	558	252	58	255	416	177	269	866	231	417	171	206	202	235	207	338	376	55	106	327	144	292	548	503	219	95	131	389
CCDC150	351	303	340	304	326	289	316	249	276	321	351	219	318	372	349	346	377	276	312	190	193	363	334	351	340	305	259	379	384	297	333	265	269	287	405	190	243	379	261	257	415	304	355	214	258	370	378	241
CCDC151	27	40	48	38	22	44	42	31	47	41	40	35	35	28	40	40	23	38	37	21	29	41	40	35	23	48	15	29	12	32	27	38	42	23	18	32	22	31	23	37	17	25	36	16	21	41	14	41
CCDC155	3	5	0	0	12	8	2	0	6	12	5	4	0	0	0	5	12	0	0	6	0	0	3	0	3	3	0	0	0	3	10	0	10	11	5	0	7	0	13	9	13	3	0	10	4	9	12	0
CCDC157	109	77	92	121	85	68	106	53	79	98	75	66	89	71	77	90	103	95	121	56	32	87	84	108	64	85	57	72	82	76	74	75	61	92	78	60	70	99	79	59	78	69	96	50	36	77	101	70
CCDC163	9	11	6	12	0	15	9	8	7	8	20	11	3	0	9	11	10	3	8	7	11	7	31	18	8	6	19	10	6	7	11	8	0	10	14	17	13	8	5	6	10	17	4	9	0	5	18	25
CCDC166	15	47	49	22	17	22	31	20	22	26	31	24	17	23	29	36	19	23	53	27	28	31	32	30	10	65	23	24	22	23	30	19	26	20	35	35	14	30	26	19	26	8	21	15	14	20	30	30
CCDC167	388	602	648	696	686	540	542	549	640	584	394	516	492	460	589	532	554	501	392	478	524	537	541	502	386	802	627	504	446	395	537	579	400	513	407	511	512	558	503	496	616	615	818	422	405	507	471	786
CCDC168	595	634	439	292	232	384	605	342	347	782	693	687	762	496	887	458	427	684	664	301	173	820	860	1040	972	740	598	981	502	813	669	493	462	761	1249	580	383	958	323	341	486	497	307	442	339	575	541	787
CCDC170	116	48	121	87	100	71	209	7	100	171	30	90	130	132	48	258	85	51	175	11	50	99	71	131	78	32	145	206	115	55	183	7	72	120	54	94	91	47	101	76	92	99	85	4	90	125	57	96
CCDC171	281	255	270	245	209	272	258	268	256	271	261	266	274	226	259	269	199	239	182	192	155	345	274	238	200	276	254	227	193	215	269	173	163	221	255	226	205	208	203	187	240	271	206	174	191	268	234	278
CCDC174	2069	1883	2350	1942	1890	1457	2372	2115	2250	2544	2432	2253	2288	2344	2341	2087	2276	1908	2042	1877	1399	2427	2974	2785	1972	2532	2311	2569	2293	2181	2184	2349	1869	2312	2478	2178	1412	2190	1367	1879	2565	1647	1804	1976	1829	2197	2758	2866
CCDC18	223	192	272	134	146	233	205	194	216	292	213	181	210	232	269	387	237	272	232	152	103	272	371	230	187	306	233	241	195	327	223	229	197	199	289	178	160	244	213	145	256	233	166	140	168	213	241	289
CCDC181	114	115	98	110	69	63	129	73	54	98	140	87	116	86	162	147	86	82	78	68	8	89	106	68	79	101	42	98	71	47	113	68	55	71	97	47	68	104	57	78	70	89	89	38	54	111	106	42
CCDC184	21	24	19	26	37	25	38	36	32	9	18	29	20	19	52	19	30	38	11	25	32	23	20	23	121	19	76	61	32	28	32	55	22	51	35	30	16	68	25	13	37	24	49	57	42	23	13	57
CCDC186	1866	1688	1971	1357	1536	1800	2123	1966	2257	2568	2059	2232	2090	2055	2640	2735	1837	1806	1751	1433	503	2191	2744	2721	2504	2404	3129	3244	2031	2439	2297	2187	1777	2321	2632	2234	1911	2247	1785	1951	2890	2347	1605	2114	2784	2553	3157	2853
CCDC188	9	58	12	24	15	14	14	12	8	19	10	7	4	12	73	24	23	16	32	5	6	17	8	16	13	119	15	27	19	15	9	19	10	19	19	8	13	93	14	17	24	4	14	6	5	13	6	13
CCDC189	283	266	337	338	276	402	437	450	270	307	357	251	330	491	543	392	500	317	491	327	310	406	351	490	597	389	440	561	402	550	298	592	236	516	489	288	278	362	301	259	344	279	623	454	354	284	414	337
CCDC191	141	147	178	124	149	127	181	190	188	199	114	142	212	142	204	259	158	114	140	121	86	198	196	154	162	222	229	167	161	166	170	145	128	148	148	193	194	136	141	124	186	122	177	153	192	175	159	155
CCDC22	1402	1408	1462	1629	1643	1547	1516	1481	1638	1671	1381	1727	1512	1302	1289	1576	1545	1353	1199	1448	1298	1685	1540	1801	1254	1603	1419	1371	1412	1366	1447	1390	1115	1469	1294	1718	1349	1422	1111	1266	1403	1584	1715	1141	1323	1550	1601	1611
CCDC24	34	23	32	20	18	37	17	43	30	13	26	7	58	44	21	68	12	25	29	64	22	39	23	33	31	35	34	56	16	37	26	43	30	35	30	18	33	15	32	36	18	36	33	23	30	15	29	16
CCDC25	2853	2560	3071	2574	2895	2520	2680	2990	3109	3182	2632	2593	2960	2566	3232	3314	2858	2068	1902	2182	1527	2613	3034	2636	2265	3574	2997	2470	2705	2490	2903	2888	2111	2418	2282	2261	2671	2878	2712	2338	3398	2751	2721	2553	2425	3190	3044	2940
CCDC28A	883	819	1026	861	807	775	929	864	1006	1169	1153	837	1110	1025	992	1187	937	828	908	750	413	1182	1262	1121	851	1170	897	1237	1008	910	1002	921	846	1068	1259	814	834	1014	920	864	1079	936	955	813	749	1057	1073	974
CCDC28B	27	44	38	27	26	3	17	73	3	23	19	4	9	3	26	14	3	24	22	25	50	13	13	4	49	44	8	10	7	7	3	22	31	12	33	27	30	33	7	24	6	9	9	15	2	15	32	3
CCDC3	66	70	152	60	79	128	41	65	53	74	75	58	53	73	68	137	53	93	30	57	43	83	87	48	73	100	116	90	47	110	42	101	36	60	77	45	33	78	98	65	80	88	67	84	34	76	78	52
CCDC30	191	180	243	174	175	160	193	133	168	198	206	146	173	190	190	299	214	164	181	180	146	211	201	212	152	215	156	260	193	176	219	210	209	178	215	209	154	200	170	186	227	141	184	165	141	128	192	185
CCDC32	2369	2037	2514	2031	2187	2030	2232	2165	2310	2586	2372	2033	2631	2537	2344	2680	2679	2004	2414	1857	1737	2318	3082	2671	2019	2968	2129	2416	2438	2516	2609	2191	2074	2473	2444	2384	2324	2692	2059	2207	2973	2424	2286	1720	2045	2414	2640	2442
CCDC34	101	69	159	139	135	180	96	145	138	110	81	178	130	101	159	141	82	116	84	96	66	115	174	108	108	187	170	153	89	82	73	125	63	100	101	94	58	94	98	118	107	92	139	61	76	139	105	231
CCDC36	13	3	6	10	0	7	10	4	9	12	12	10	14	14	8	8	13	4	18	5	19	9	5	10	8	5	13	16	5	6	7	5	18	4	8	5	12	0	11	8	0	11	4	8	12	8	12	7
CCDC38	60	62	42	26	41	36	38	26	38	36	45	22	43	28	24	36	42	52	42	40	14	50	45	17	26	42	19	50	42	30	38	14	45	31	36	15	28	36	19	34	35	28	16	24	48	36	31	16
CCDC39	5	5	7	3	10	5	9	6	8	11	8	8	11	9	8	13	3	9	10	6	0	6	11	15	12	10	9	38	8	19	9	11	0	17	15	15	6	18	11	12	9	9	14	9	4	5	13	15
CCDC40	43	20	29	22	18	25	44	16	22	31	17	22	32	29	35	40	52	32	40	24	22	25	34	32	22	23	0	33	44	20	38	39	29	32	10	20	26	30	24	30	19	27	21	27	7	31	32	22
CCDC42	5	0	1	25	1	0	2	2	11	29	11	2	5	0	0	2	5	4	7	3	10	28	14	4	9	4	0	48	1	8	4	1	3	53	11	1	2	1	5	24	2	2	2	0	10	22	10	1
CCDC43	934	996	1118	932	857	926	1044	914	989	1025	976	1059	1006	940	1001	1187	998	750	742	713	483	969	1142	986	851	1172	1148	1053	868	1047	1042	1071	628	978	879	887	900	1063	879	862	1214	966	1102	834	726	1086	1162	1301
CCDC47	834	375	516	336	363	16	393	472	951	159	497	872	260	189	193	214	817	16	325	131	212	730	117	77	97	13	178	315	457	202	704	232	583	417	197	1227	236	217	974	435	139	556	209	157	731	266	379	224
CCDC50	338	1110	1256	1437	676	1106	518	1341	1583	1657	425	1090	245	1473	972	1244	785	1024	277	618	518	543	1284	1249	1920	1691	1362	1305	1139	866	434	2001	715	1557	969	1402	690	982	993	705	1554	1896	1641	1310	866	1873	1160	1499
CCDC51	1898	1955	2297	1847	2024	1861	1998	1840	2023	2152	2072	1862	2158	2044	1979	2535	2141	1913	2173	1829	2115	2281	2659	2220	1959	2637	2211	2713	2097	2206	2244	1981	1641	1987	2360	2011	1747	2281	1828	1859	2417	2061	2240	1689	1452	2053	2341	2301
CCDC57	1717	1860	3252	2265	2805	2501	1433	1774	1945	1912	1152	1245	1994	2852	2439	3522	3525	2665	1650	1873	1618	2117	1542	2089	1398	2419	2223	2392	2897	2224	1477	2009	2254	1836	1416	1311	1306	2132	2185	1743	3033	2221	1131	1183	1638	1650	1241	1266
CCDC58	251	256	333	288	301	270	286	325	325	319	267	307	258	247	373	375	255	183	172	249	110	288	291	322	219	380	358	289	223	280	270	299	154	230	217	261	240	253	225	248	296	274	318	233	177	205	275	355
CCDC59	569	583	628	675	564	556	691	627	759	684	545	680	566	516	693	765	599	501	358	473	242	645	641	671	515	718	666	530	567	557	653	668	417	600	481	618	509	555	553	521	705	680	674	489	485	729	705	795
CCDC6	2466	2218	2519	2643	2443	2327	2590	2690	2793	2980	2667	2830	2322	2595	2784	2428	2459	2343	1798	1816	1493	3016	2828	2856	3350	2918	3679	4134	2223	2404	2504	2569	1954	2946	3027	2354	2270	2762	2316	2257	2847	2476	2077	2750	2373	2816	3164	2605
CCDC61	1012	1029	1063	1091	1023	1153	1069	997	1212	1263	1230	927	1165	1287	1026	1256	1212	1049	1133	1146	990	1248	1215	1138	1017	1251	983	1231	1053	1058	994	1087	986	1181	1271	1042	873	1166	951	959	1210	1042	1249	824	943	1042	1025	989
CCDC62	95	43	86	52	50	37	111	94	58	56	79	51	90	66	69	76	93	40	83	73	33	47	65	82	22	96	47	45	56	32	117	77	75	53	31	77	85	59	52	62	78	43	89	51	46	51	83	108
CCDC65	8	7	16	11	5	9	14	5	8	4	5	0	9	10	7	10	11	9	12	12	7	4	11	7	18	12	7	9	6	5	16	13	5	13	14	5	15	8	3	12	10	5	7	2	6	7	16	14
CCDC66	1105	1044	1101	808	853	903	1160	980	1057	1228	1410	1042	1325	1277	1416	1518	1322	1184	1234	908	453	1390	1680	1602	1087	1542	1174	1810	1270	1392	1307	1170	1140	1284	1633	1090	1017	1356	954	1009	1439	1135	1137	1105	970	1256	1526	1260
CCDC68	18	40	24	52	23	36	40	59	30	67	179	16	35	44	46	10	34	32	27	46	25	69	199	29	22	32	13	49	40	52	68	59	33	69	143	20	17	28	9	33	34	26	38	51	9	63	116	13
CCDC69	1495	2934	3017	4809	4794	1960	4385	363	3542	6812	1867	3368	2070	1268	3058	1008	5041	1646	2315	3651	1782	866	2234	1666	1362	2344	4324	3115	3696	703	3381	1432	1543	4963	1390	2806	3652	3148	4701	1106	362	2038	1897	2793	1187	5394	625	2617
CCDC7	13	5	14	0	0	0	8	14	0	3	10	3	8	0	5	11	10	0	0	0	0	0	14	6	10	0	6	6	10	9	7	0	0	0	10	0	0	0	0	8	6	2	0	0	0	5	11	0
CCDC71	202	439	597	830	469	324	239	361	499	345	319	434	363	165	443	389	300	170	249	401	595	169	231	794	80	635	135	184	262	414	311	309	314	266	607	298	369	295	275	776	186	314	332	324	343	289	240	191
CCDC71L	1797	1286	1731	1485	1502	1664	1855	1584	1649	2160	1675	1761	1650	1566	1569	1749	1719	1388	1401	1199	613	1893	2107	1782	1351	1519	1630	1497	1570	1493	1689	1476	1224	1683	1643	1486	1354	1322	1387	1313	1754	1548	1425	1316	1334	1992	1865	1735
CCDC73	12	6	6	9	11	7	13	9	11	11	12	6	7	7	12	23	11	6	4	12	0	11	14	7	14	11	8	11	20	9	12	12	11	12	13	5	6	8	8	5	19	9	17	10	14	14	15	15
CCDC74B	7	6	14	11	6	15	7	5	3	11	10	7	9	9	15	14	5	12	12	4	6	0	12	5	10	12	8	7	7	8	12	5	6	8	8	0	6	10	8	6	18	11	7	6	6	15	5	6
CCDC77	1266	1125	1370	1001	1075	1078	1322	1137	1160	1502	1663	1197	1572	1423	1298	1517	1353	1311	1571	1172	1003	1664	1904	1671	1621	1591	1340	2331	1288	1443	1397	1386	1364	1590	2146	1298	1009	1544	1122	1197	1639	1101	1407	1247	898	1260	1696	1428
CCDC78	139	122	108	138	120	105	111	120	99	118	133	74	108	129	131	112	164	92	104	122	84	147	143	143	125	186	87	177	117	105	117	146	68	108	196	115	115	149	121	101	124	87	133	111	64	118	108	120
CCDC8	3	7	3	3	22	10	4	4	9	7	22	23	4	20	10	3	14	4	7	19	2	11	25	23	13	8	2	26	6	8	11	17	8	8	11	23	6	3	10	5	23	5	7	15	14	11	19	10
CCDC80	28	10	7	11	8	9	15	6	22	13	9	5	35	5	10	58	36	22	6	13	29	45	10	9	12	32	9	18	38	24	14	172	32	7	38	0	12	33	0	13	40	25	30	8	17	10	9	10
CCDC82	3028	2807	3326	2674	3040	3055	3218	3629	3617	3929	3689	3961	3574	3574	4041	4029	3488	2806	2842	2844	1026	3593	4501	4739	3412	3856	4678	3959	3507	3478	3816	3686	2501	3624	3942	3440	3067	3679	2928	2943	4510	3830	3643	3417	3393	3884	4454	4313
CCDC84	910	852	1059	761	895	763	928	952	1089	1047	1098	825	1133	1045	869	1369	1130	894	1177	1060	700	1156	1270	1190	920	1238	948	1289	1066	903	1130	1066	1016	1104	1427	927	867	1169	854	978	1123	998	1142	789	865	969	1113	1046
CCDC85A	9	7	13	0	9	0	7	14	5	8	7	7	8	12	6	6	10	0	5	6	4	7	14	6	15	0	6	13	2	7	0	11	5	8	9	11	18	0	14	8	10	7	6	11	11	10	17	5
CCDC85B	218	216	286	279	297	314	277	234	208	210	156	187	221	228	227	240	302	204	158	216	110	177	136	208	210	258	235	134	240	209	275	236	120	202	115	163	215	212	223	154	221	294	403	185	171	246	224	291
CCDC85C	201	186	180	256	216	237	287	228	239	158	122	154	213	173	171	199	186	209	189	197	114	214	175	158	234	211	268	206	187	169	217	271	150	161	179	193	195	196	186	163	177	247	213	174	169	191	192	230
CCDC86	1067	1124	1281	1263	1351	1147	1129	1205	1285	1291	1074	1204	943	1089	1280	1267	1366	908	809	1008	799	1239	1219	1148	770	1615	1217	931	1080	896	1102	1079	722	1138	919	951	1005	1217	870	973	1312	1145	1282	915	900	1253	1153	1106
CCDC88A	1984	1806	1364	1207	1761	1528	1388	2150	2155	2711	2088	3067	1667	1251	2044	1771	2629	1194	1415	1482	742	1569	2386	2899	1325	2151	1280	1307	2461	1876	1765	1203	1146	1617	1705	2741	1438	1786	940	1324	2642	1923	885	1189	2659	2182	2144	1902
CCDC88B	4511	4017	4863	5038	4476	4723	4893	4004	5029	5072	4344	4823	4689	3923	4132	5368	5054	4527	4800	4520	3858	4578	4909	5728	4394	4984	4605	6624	4577	4883	5088	4164	4027	4829	5050	4882	3877	4272	3141	3726	4582	5008	5209	3285	4412	5109	4713	6159
CCDC88C	11459	10103	11472	10457	10526	11771	11900	10999	11423	12900	11087	11380	11236	11190	11873	11460	12409	10824	10335	8682	7174	13407	12344	12810	12798	12627	10990	13684	9849	11419	10612	10104	9042	12566	11835	11155	10273	12198	8991	9337	12583	11288	7884	8484	10322	11343	11488	13142
CCDC9	1544	1688	2200	1960	1709	1782	1775	1801	1866	1728	1856	1800	1943	1724	1955	1912	2190	1433	1083	2139	1694	1732	2279	1977	1425	2136	1767	1790	1528	1707	1867	1731	1249	1987	2018	1904	1523	1291	1468	1417	1567	1744	1875	1792	1116	1771	2176	2060
CCDC90B	314	179	264	372	365	321	155	450	219	157	48	516	262	76	83	484	419	268	245	374	58	213	118	405	71	139	247	354	292	133	125	411	281	118	56	363	154	56	105	220	127	239	173	345	348	226	182	348
CCDC91	676	706	576	718	592	760	677	625	779	871	593	744	643	774	851	814	673	627	483	457	166	671	739	806	648	785	766	713	616	757	746	673	519	636	551	664	610	786	637	768	860	806	727	600	752	832	734	830
CCDC92	85	101	79	127	81	121	120	92	65	114	108	95	75	82	72	79	109	120	89	66	38	107	103	113	48	75	87	69	93	85	119	93	62	107	108	90	67	97	95	74	86	137	109	89	49	95	98	87
CCDC93	2338	2192	2560	2476	2433	2404	2719	2363	2347	3016	2403	2620	2275	2394	2582	2785	2498	2326	2093	1820	2158	2849	2654	2948	2398	2702	2857	3220	2388	2554	2772	2310	1815	2685	2942	2554	2009	2488	1992	2235	2764	2562	2361	2070	2200	2807	2784	3059
CCDC96	20	12	16	19	11	12	17	15	30	19	18	17	27	19	17	21	11	11	20	19	6	16	15	28	13	9	15	12	15	19	27	17	10	16	13	23	13	19	10	14	16	20	25	22	12	19	15	17
CCDC97	3174	2815	3188	3225	3058	2926	3063	3195	3262	3199	2697	2256	2969	2546	2881	3147	3303	2500	2509	2643	1884	2989	2835	2909	2406	3302	2758	2503	2337	2076	2709	2729	2148	2429	2656	3231	2731	3030	2483	2590	2903	2892	2596	2172	2550	2962	2853	3445
CCDC9B	235	137	214	85	227	211	178	193	232	232	179	240	270	160	124	158	266	154	243	211	190	146	244	315	131	293	129	197	206	292	188	105	119	242	197	281	209	209	56	159	234	264	151	103	315	246	151	188
CCER2	12	4	6	29	6	11	2	11	5	8	8	34	2	5	1	10	3	4	9	2	3	9	1	0	10	6	11	16	1	3	2	9	3	12	20	20	11	2	4	12	6	7	8	15	2	1	1	4
CCHCR1	681	635	559	688	587	536	631	446	609	633	543	518	762	596	675	562	648	518	710	571	592	717	646	599	688	820	553	819	527	593	611	465	490	580	607	528	500	739	416	489	614	492	723	433	435	540	451	692
CCKAR	22	32	41	29	37	50	57	52	51	23	37	56	47	18	38	54	35	51	62	50	44	27	34	61	25	46	46	55	38	33	61	30	67	19	45	49	24	14	15	39	28	58	27	9	41	42	52	42
CCL1	80	116	105	38	60	71	117	47	65	149	119	41	111	45	133	108	122	73	106	46	70	154	86	52	80	110	61	211	199	92	120	37	85	174	93	74	58	142	108	103	177	78	65	53	66	130	66	55
CCL14	0	0	0	17	12	12	0	10	0	3	22	4	0	7	0	0	0	8	4	5	0	3	5	0	3	10	8	15	4	4	11	10	4	9	0	0	5	6	11	2	4	6	5	3	0	6	0	5
CCL16	846	844	1332	1226	863	949	483	1342	1974	1520	939	938	817	792	833	1866	976	581	501	1297	1389	1084	919	1119	543	1656	992	901	976	805	615	1170	1481	1287	849	1300	1101	923	818	976	940	1053	572	695	2218	1491	1113	1012
CCL2	0	0	0	9	10	7	9	2	10	13	8	3	4	6	5	3	17	0	0	6	5	11	4	0	0	8	12	2	0	7	9	0	10	4	2	0	14	0	6	0	5	5	5	3	11	0	2	2
CCL25	130	175	186	174	157	133	157	127	178	185	171	165	158	167	193	205	162	192	170	124	164	171	219	193	164	184	201	240	121	164	153	149	116	160	174	185	106	185	167	131	146	164	160	134	105	147	158	159
CCL27	12	14	18	16	16	15	5	10	13	22	19	13	14	19	18	13	25	15	12	14	15	15	15	17	13	18	8	34	24	14	23	6	24	15	21	13	12	12	14	14	20	11	24	13	16	9	14	19
CCL3	54	63	68	127	66	101	74	90	88	71	65	51	77	73	68	49	58	79	82	57	52	69	55	62	122	87	150	120	32	118	59	74	72	101	75	72	78	103	37	118	77	118	85	61	149	97	60	243
CCL4	99	244	222	267	267	239	154	218	137	67	51	82	147	115	247	108	173	193	118	159	70	124	122	43	366	288	470	265	84	208	145	245	131	106	213	216	162	260	147	145	218	223	201	112	173	203	152	835
CCL5	1061	3567	2271	4762	2842	4894	2350	4387	4105	2096	803	1519	1068	2114	3123	1898	2371	3665	1814	3050	2011	2332	1007	1885	3420	3765	3074	2712	1101	3842	1416	5688	2740	2130	1300	4106	2200	4092	3455	2762	2094	4006	2443	2000	3769	3790	1262	5464
CCM2	4961	4504	5276	5453	4977	4853	5282	4711	5325	5383	4824	4510	4970	4777	5121	5118	5123	4252	4263	4241	4228	5526	5198	4973	4294	5738	5254	4898	4365	4226	4777	4767	3555	5080	5005	4726	4191	4803	4302	4237	5095	4768	5870	3866	3861	4834	4913	5447
CCM2L	26	24	58	47	66	69	57	46	89	28	54	36	41	54	50	135	40	58	73	52	33	37	50	44	24	51	55	82	45	44	47	53	62	66	51	55	47	27	43	74	54	50	39	28	54	31	55	53
CCNA2	954	793	1130	801	971	999	918	956	1146	868	713	1016	1038	848	1120	1044	795	826	693	672	438	942	1323	897	877	1147	1579	1176	675	881	806	863	522	875	857	752	724	850	863	755	878	922	785	687	564	785	823	1698
CCNB1	468	561	870	720	816	815	672	713	768	625	437	735	800	453	787	724	532	556	459	450	410	618	924	465	446	918	979	523	365	478	400	501	309	401	277	516	439	423	525	454	506	536	480	349	324	467	353	1156
CCNB1IP1	15	118	17	10	1	1	1	0	1	1	15	1	1	14	5	1	1	95	100	12	2	1	1	1	1	1	32	1	80	5	1	1	1	11	1	1	33	1	1	1	31	2	24	52	53	3	91	1
CCNB2	333	364	551	450	469	500	453	555	512	421	314	493	515	331	452	515	378	317	264	347	333	370	525	410	317	588	601	357	227	351	263	366	185	283	232	458	261	313	352	292	348	355	340	341	237	318	253	748
CCNB3	136	126	216	165	117	154	178	152	165	176	143	166	152	106	166	145	146	97	145	122	90	101	245	138	114	199	183	123	105	123	117	124	86	93	80	100	111	113	119	114	139	114	108	94	85	145	96	294
CCNC	416	50	418	412	362	232	515	230	225	130	212	273	117	206	433	436	129	274	47	150	44	348	295	423	706	276	614	923	158	460	350	176	47	69	215	63	154	149	275	116	387	234	273	392	106	154	470	517
CCND1	14	19	10	14	15	13	8	7	16	13	11	17	9	21	12	11	17	7	12	19	17	9	11	14	10	10	10	13	10	12	16	19	16	12	6	12	5	10	5	11	20	9	14	11	6	10	12	15
CCND2	6426	6882	6757	9514	6894	7617	9568	5767	6023	9321	6577	6444	5821	6013	8472	6339	6725	8623	6818	5279	4952	10560	7820	8524	8730	8732	9774	12555	7069	7544	8967	7350	5864	10316	9951	6377	5520	8042	5456	6319	8014	7390	9710	6894	6287	7412	8206	6269
CCND3	19711	17829	23334	23113	20968	20070	22182	18862	22644	23314	17646	17085	20949	18718	18491	22837	20740	20479	18138	16375	13695	25985	20562	20403	21194	25936	22269	26757	16697	18747	18762	19643	19157	22314	21164	19915	19130	25486	19081	20390	20466	21212	19014	16676	16899	21802	23269	23990
CCNDBP1	1866	111	649	181	142	1542	1807	1147	400	155	1210	552	165	1807	205	291	75	1229	140	384	296	1582	1804	1280	1559	391	2313	259	987	1637	2255	2316	119	210	177	816	1796	1647	169	302	1986	268	2544	120	887	1566	284	278
CCNE1	319	332	452	355	430	345	329	366	435	309	227	399	497	314	476	478	356	231	267	313	218	333	440	317	309	540	572	355	280	339	305	328	219	328	217	402	329	361	287	318	342	353	314	256	299	334	280	583
CCNE2	364	311	488	344	372	383	459	380	436	485	373	434	572	341	500	531	381	359	321	320	87	474	596	460	352	475	588	473	277	361	381	371	229	359	353	333	282	348	357	311	471	442	412	287	261	394	338	903
CCNF	766	667	1067	863	880	802	872	939	943	709	649	785	941	637	796	797	765	598	655	624	473	784	1239	687	574	1126	987	636	446	570	531	623	388	546	408	625	581	577	648	547	695	610	526	376	374	659	460	1292
CCNG1	4563	5024	5197	5106	5066	4781	4843	5774	5247	5935	4948	5574	4840	4240	5556	6232	6157	4382	3612	4272	2089	4816	6545	5783	6305	6824	8032	7869	5979	6042	6020	6566	3691	5481	5698	5243	5343	6612	5522	5673	7542	6495	6034	6629	5072	6810	7532	6322
CCNG2	1188	1016	1091	1103	1029	1137	1173	1127	1128	1329	1216	1092	1289	980	1288	1169	1227	992	1099	940	512	1151	1538	1192	1535	1256	1380	1672	1200	1321	1457	1286	904	1113	1571	1193	1067	1157	1028	1085	1720	1290	1413	1077	1116	1436	1661	1891
CCNH	412	441	520	441	426	384	509	531	478	522	462	485	568	508	548	565	481	442	427	402	240	440	596	590	426	574	539	542	518	585	500	518	398	515	543	566	520	564	487	434	585	539	443	425	440	559	600	524
CCNI	9828	9201	10757	11920	9651	10557	11557	10221	10925	13237	9467	10286	8688	9180	9473	11243	11537	9550	9211	9080	6495	12041	10117	10764	8298	10731	10022	12322	10684	9663	11402	10739	8365	11531	10099	9325	8168	9550	8516	10356	12131	10443	11279	8725	9740	12549	11761	10357
CCNI2	0	18	3	3	11	11	3	20	3	0	13	0	0	19	0	7	17	12	5	19	0	4	12	0	0	13	8	7	20	6	0	25	11	4	8	0	4	7	4	0	30	0	0	4	8	5	6	0
CCNJ	326	342	298	301	271	348	375	292	265	323	265	389	303	293	282	327	323	265	314	289	82	309	334	412	264	315	268	329	358	282	356	269	204	249	233	236	237	329	200	265	286	239	260	179	234	342	311	295
CCNJL	523	545	812	829	800	871	1005	745	1428	898	657	769	665	740	647	1290	589	638	1010	908	789	826	897	870	584	607	749	1438	583	622	542	811	1061	1094	862	778	1023	713	459	897	617	741	591	552	1245	836	1186	611
CCNK	5239	4644	5547	4885	5308	4898	5753	5166	5605	5011	4308	4694	5215	4938	5312	5519	5821	4444	4739	4110	2125	4989	4592	5205	4462	6002	4875	4547	4455	3791	4822	4830	4069	4409	4357	4848	4398	4835	4171	4121	5132	4652	4488	3711	3992	4182	4444	4853
CCNL1	4718	4513	5197	4047	4416	4501	4736	4687	5053	6063	6529	4628	5699	5686	5489	6583	5464	5116	5519	4909	2167	5712	7055	7402	5891	5878	5945	8086	5280	6171	5595	5922	4649	5839	8062	5058	4744	6178	4198	4600	6275	5447	5552	4479	4870	5190	6694	5798
CCNL2	8261	8239	9403	7615	8416	7627	8641	7216	8483	10391	10933	7683	10455	10076	9061	11038	9866	9361	10231	8948	6458	11397	12286	12041	11310	10591	10835	15998	9567	10465	9245	9705	8746	11336	15436	9122	7748	11140	7896	8210	10954	8842	10216	8129	7634	8916	11294	9455
CCNQ	772	820	841	792	831	755	874	768	808	829	895	692	844	778	850	881	947	843	840	702	768	870	964	1021	831	941	845	1069	812	785	864	845	757	849	1015	775	696	841	708	692	878	796	985	657	702	747	920	856
CCNT1	2539	1066	2220	393	399	774	588	467	1267	614	551	642	900	1028	653	1526	950	933	723	212	817	641	287	1097	517	488	1287	400	522	1225	577	592	1017	474	434	473	564	448	1067	647	805	362	452	250	544	499	349	498
CCNT2	4557	3589	4618	2833	3531	3664	4496	3784	4123	5327	5175	4002	5143	4780	4736	5749	4949	3983	4879	3544	1568	5189	6113	5660	4204	5403	4801	5693	4571	4615	4939	4572	3904	4509	5346	4071	3655	4986	3832	4021	5354	4115	3615	3654	3982	4849	5541	5111
CCNY	5432	5073	5417	4847	5624	4991	5417	5507	6185	6296	3847	5880	5395	4233	4752	3956	5247	4086	2252	3995	2103	4227	1018	4202	3311	5099	1528	4799	5377	4083	4730	4872	3910	5209	3879	5463	2376	5171	4301	4129	5619	5263	4610	3595	4847	5548	5402	6167
CCNYL1	490	415	481	528	402	421	525	489	497	528	725	509	488	675	367	581	538	474	453	427	214	491	703	643	540	515	601	802	579	608	637	687	477	530	821	490	523	581	503	531	695	512	552	654	498	567	804	534
CCP110	1237	1613	1942	1603	1422	1791	1482	1740	1719	1911	1922	2006	1565	1905	2533	2163	1615	1724	1164	1294	593	1813	2553	2309	1434	2093	2393	2562	1559	1952	1480	1941	1561	1515	2174	1668	1050	1962	1567	1576	2067	1937	1064	1683	1689	1726	2115	2478
CCPG1	368	116	385	489	549	808	329	1587	421	467	104	660	589	374	529	604	911	365	67	482	132	181	258	209	479	775	636	161	661	276	733	353	264	623	90	478	430	146	589	646	781	561	455	142	638	849	351	306
CCR1	1699	1434	1931	5450	1091	2618	1638	1926	5508	1730	1882	2691	1594	2184	975	1639	1800	3889	1514	2048	1037	1908	5298	2484	1421	5916	4753	1184	1238	3279	1098	1556	1031	5188	2065	2292	1457	440	1501	5313	838	880	854	1274	3362	1304	7565	434
CCR10	80	119	92	134	88	136	100	113	89	96	73	145	91	79	114	139	140	124	100	119	58	145	197	132	57	118	70	104	77	69	93	97	62	101	65	119	69	92	78	94	78	64	107	57	44	91	88	79
CCR2	3040	3351	3116	2564	3421	3270	2783	4850	4564	3862	2423	5983	3136	2376	3955	3629	4285	2530	2463	3392	2550	2369	2934	5137	2997	3362	4131	4266	3457	3541	3276	2643	2202	3070	2654	5914	3051	2986	2097	2635	3300	4497	1805	2225	4517	4120	3398	4851
CCR3	485	601	705	1060	614	758	608	1347	432	499	409	505	603	685	649	1076	1160	995	1073	1948	674	998	503	720	851	4093	1164	1493	1357	1146	1545	1837	912	890	657	616	947	1755	789	1240	1376	2073	1324	1193	621	942	485	608
CCR4	1141	1267	1385	1309	1201	1515	1672	1032	1145	1810	1310	1352	1079	910	1241	1459	1512	1344	908	737	817	1567	1552	1516	695	980	1370	857	1168	947	1331	805	846	1116	1199	1162	1014	1133	1437	931	1421	1270	1117	635	897	1756	1754	1238
CCR5	197	211	278	133	303	259	157	278	144	224	129	242	414	174	383	292	223	202	102	133	139	203	290	151	198	260	349	341	166	204	164	125	70	145	162	315	200	233	233	173	238	305	123	105	103	357	227	1290
CCR6	1393	1216	1298	1456	1116	1232	1501	1450	972	1404	1777	1299	1092	1411	1220	1485	1317	1136	1227	1430	868	1324	1501	1540	819	959	892	1573	1111	1037	1388	1477	914	1267	1505	914	1039	906	901	1105	1222	870	1340	1330	867	1393	1626	882
CCR7	12321	10028	10753	14299	8932	10767	14295	6476	11908	13363	9139	11290	9678	7634	10478	9574	8223	10481	8508	5941	11588	14252	8112	12162	9315	10762	7815	11037	6635	7594	10431	7006	10905	11460	8264	9750	9446	8856	8052	7950	8868	9669	10793	4784	10286	9028	9532	8745
CCR8	685	1277	1055	1047	1220	1411	1341	1564	936	1552	655	625	1044	712	1189	988	1185	1355	1122	884	545	1120	905	732	1122	994	1595	635	874	1028	976	1367	713	820	834	1469	826	1445	1144	661	1330	1518	959	878	1157	1281	923	2783
CCR9	2609	2836	2522	3278	2249	2290	4122	1922	3464	2399	1953	2791	2654	1519	3107	2551	2478	2136	2406	1455	2644	2325	1988	2463	1402	3081	2513	2320	1926	1467	2522	2047	2563	1855	1813	2362	2033	2761	2526	2783	2474	2100	2173	1383	1769	2228	2279	2129
CCRL2	96	86	75	106	123	84	119	210	272	139	96	132	157	74	198	130	136	79	172	197	165	97	140	194	112	253	196	240	135	166	149	243	250	139	104	348	187	158	87	213	123	120	138	134	361	130	153	194
CCS	3189	2963	4331	3025	3269	2793	3566	2829	2850	3588	4071	2929	3698	3101	3242	4183	3851	3391	4021	3048	3031	4323	4736	4719	4139	3948	4131	5381	3534	3243	3867	3221	2877	4098	5148	3458	2874	3876	3426	2710	3875	2763	4359	2677	2342	3221	3837	4033
CCSAP	650	654	686	575	619	681	610	569	569	686	766	666	742	592	677	708	808	692	575	480	260	746	1010	825	662	852	630	874	755	774	721	714	467	686	866	581	559	779	589	587	991	681	634	608	474	717	832	835
CCSER1	50	50	47	27	33	32	25	45	53	36	37	67	31	38	58	31	35	25	20	28	19	27	45	55	36	53	49	40	51	55	33	44	42	53	44	54	27	40	28	32	33	34	25	60	43	48	37	25
CCSER2	1473	1331	1358	1156	1244	1373	1557	1494	1396	1825	1351	1566	1620	1333	1681	1597	1414	1254	1112	919	459	1468	1543	1863	1613	1494	1628	1509	1444	1386	1676	1559	1192	1478	1575	1455	1422	1451	1271	1184	1905	1591	1115	1398	1503	1703	1787	1688
CCT2	5055	5036	5191	5804	4860	4745	5596	4886	5488	6306	5065	5950	5614	5351	7527	5692	4936	4830	3980	4017	3273	6461	6299	6134	7465	6576	8431	9391	4433	5046	5428	5255	3512	6065	5875	4868	4399	5922	4452	4849	5830	5128	5738	4602	4023	5307	5424	6431
CCT3	5374	5668	6240	6940	6535	5758	6008	6297	6608	7179	5451	7207	5749	5404	7384	6220	5751	5592	3853	4786	5830	7644	6192	7053	8462	5967	11141	9912	4875	5665	5615	5551	3433	6731	6790	5815	4529	5840	4912	4613	5909	5569	6654	5469	4679	6198	5911	6948
CCT4	5034	5630	5742	6068	5608	5852	5683	5628	5878	7147	5336	7069	5567	5960	8216	6273	5204	6414	3800	4187	4226	8709	6261	7590	11014	6218	13681	15127	4895	6684	5358	5889	3392	7938	8229	5743	4309	6249	4807	5047	6493	5957	6104	5708	4555	6564	5902	7321
CCT5	3863	3961	4352	4758	4680	4526	4294	4516	5039	5023	4022	5210	4108	4982	5684	4598	4267	4216	2754	3459	3543	5424	4603	5118	4570	4434	7027	5347	3642	4187	4009	4189	2472	4643	4070	4112	3223	3970	3497	3372	4762	4381	4607	3802	3271	4212	3988	5358
CCT6A	1561	2293	1461	1861	2529	2094	2341	371	2269	1249	1710	2291	2390	1938	2049	2033	1253	1454	507	1342	646	2160	2555	2498	3430	2044	1006	3035	1433	956	2045	525	1216	1967	938	1076	1260	1576	1219	1640	2219	1927	1996	1067	1540	1759	1826	1791
CCT6B	13	20	16	0	21	27	17	16	13	18	13	18	10	19	18	29	22	13	12	17	12	15	30	17	6	19	13	27	16	16	20	12	16	11	8	12	18	9	11	9	17	23	21	0	11	11	13	25
CCT7	4543	4738	5339	5893	5229	5028	5292	5231	5760	5638	4494	5469	4763	4698	5718	5356	4827	4451	3385	4021	5323	5689	5366	5278	4837	5264	6770	5643	4148	4438	4943	4917	3085	4970	4511	4533	3885	4581	4089	4028	5319	4863	5811	4100	3925	5253	4909	5956
CCT8	4141	4348	4870	4866	4533	4287	4787	4834	5329	5593	4364	5590	4556	4470	5581	5319	4561	4358	3483	3670	3062	5642	5476	5923	5911	5009	7532	7409	4056	4678	4672	4401	2838	4767	5330	4382	3729	4477	3789	3849	4860	4893	5218	4389	3691	4843	4686	5920
CCZ1	2034	2015	2430	1982	1882	1868	2013	1988	2194	2451	2249	2179	2247	2107	2103	2767	2284	1828	1725	1714	1042	2213	2526	2432	1735	2381	2254	2507	2066	1981	2371	2061	1564	2100	2352	1886	1792	2293	1910	1828	2438	2003	2110	1808	1604	2262	2456	2457
CD101	165	219	1935	1012	1222	591	2102	1352	1161	1109	1420	1973	1969	841	509	2934	733	948	1109	1372	1470	1220	1833	1117	432	1997	2109	946	332	298	848	1383	827	2415	1162	890	2001	1606	846	2511	783	2458	621	1474	1828	922	780	2118
CD109	11	14	15	0	11	17	15	20	15	11	0	24	19	9	32	34	28	16	29	12	11	17	33	20	9	34	50	14	26	18	14	37	9	23	0	16	32	29	27	19	43	29	20	37	16	12	14	15
CD14	1612	1612	1132	2704	2772	2214	1523	3143	2603	1533	1806	3680	1574	1766	2057	1422	3062	1533	1294	2275	1197	900	1572	3343	872	1813	1221	1193	1861	1361	1415	1894	1425	1646	940	3040	2749	2152	946	1719	1700	2365	969	1487	2614	1831	1734	2327
CD151	1276	870	1224	1180	1553	773	1400	877	544	1543	703	1028	969	844	668	1101	1854	613	1734	857	345	873	549	1547	1177	1089	886	812	1169	658	1719	612	283	1427	593	1282	1087	940	818	904	1394	750	1792	524	339	1372	675	1354
CD160	14	9	12	19	14	11	13	12	16	11	12	13	20	15	8	14	16	15	12	15	0	11	12	20	12	18	9	19	14	18	22	19	7	17	33	0	18	16	10	11	15	7	10	5	5	26	11	12
CD163	1746	1866	1775	2575	2290	2035	1737	2642	2862	2033	2220	4289	1264	2087	1293	2259	2825	1180	1781	2415	2237	710	2087	3818	1161	1750	2069	1135	2171	1877	2099	1964	1353	1835	1473	5507	3620	3566	1300	1581	1690	2827	1227	1763	2889	2727	2919	3868
CD163L1	0	0	631	54	0	184	715	436	58	0	76	0	0	218	0	0	0	133	39	155	223	449	41	1153	0	0	238	425	0	0	869	576	120	60	255	506	0	0	0	0	0	21	88	105	167	101	269	0
CD164	5425	5210	5988	5871	5844	5551	6898	6941	8762	7929	6080	7638	6105	5416	6870	8271	6318	5078	5684	5889	1306	6435	6759	8654	6045	6211	8111	8806	6311	5841	6599	7267	6293	6697	6900	7632	6317	6128	5076	6468	6858	7225	5419	5587	8751	6907	9035	7254
CD164L2	49	23	23	35	17	53	16	30	27	24	21	31	23	10	13	8	25	14	24	18	11	10	20	26	23	21	9	32	9	28	17	10	14	22	11	27	14	10	6	26	9	40	13	11	29	20	20	18
CD177	0	9	9	5	9	1	21	10	17	0	11	5	7	0	12	9	6	9	12	14	4	0	11	0	7	6	3	0	9	14	11	13	13	0	16	0	0	11	6	0	7	6	10	0	5	5	20	18
CD180	1980	2054	2121	1928	2101	1646	1504	3031	2253	2510	2971	2058	1975	3329	2596	2844	2379	1495	1219	1826	943	2094	2570	2143	1822	2688	3242	2157	2471	2240	2243	2920	1056	2211	2543	2028	2306	2716	2598	2344	3218	2416	2402	3510	1855	2644	3265	2237
CD19	5738	4968	6287	4774	4941	4031	4255	5389	5065	5738	9956	3797	6213	9570	5039	7203	6191	4876	5117	6376	4947	6186	8830	5451	6116	6981	5863	9188	6575	7467	6751	7255	4046	7862	10457	4205	4964	6833	5657	5584	8865	4831	8595	8255	3886	5865	8413	4651
CD1A	0	94	57	24	54	0	46	0	61	79	77	45	0	0	60	51	60	0	27	0	57	58	48	32	0	128	49	23	54	0	43	41	39	33	58	28	0	104	43	60	55	30	29	0	57	71	89	0
CD1B	15	35	16	10	22	11	17	12	17	17	9	38	14	8	23	21	10	12	9	13	11	11	14	19	7	16	6	0	9	2	18	8	3	13	8	16	8	29	12	5	6	14	26	0	8	36	4	13
CD1B5	13	12	26	15	21	0	17	10	39	15	13	22	7	0	5	14	14	6	13	0	22	14	11	18	0	5	14	4	5	0	16	0	22	6	10	8	8	0	9	5	0	8	11	2	10	21	7	8
CD1D	933	1128	404	398	413	949	392	729	55	830	348	1020	1411	874	1119	386	563	756	717	791	399	1154	490	720	799	1187	346	616	403	945	389	1672	383	144	361	941	732	987	317	330	505	1050	486	675	285	1254	449	529
CD1E	326	245	128	109	313	251	205	286	187	559	97	606	220	85	213	112	359	176	174	218	110	314	69	530	185	264	247	94	312	250	249	205	71	366	113	336	216	179	118	127	196	335	143	188	198	608	141	296
CD2	6312	5598	6527	7015	5489	6752	7848	4505	6500	5568	4081	4988	6599	3831	5902	6249	5119	6146	5345	3359	4035	5367	4600	5331	5608	6322	5792	5344	4191	5281	6313	4182	4799	4330	4358	5847	5767	5328	4947	4906	5183	7149	6413	2756	4834	5098	4935	8784
CD200	1535	963	1628	864	798	1307	1795	746	1211	1425	1120	1106	1430	886	876	1602	1134	1192	1451	611	639	1100	1258	1191	908	1133	795	797	1122	1122	1581	866	1348	1002	951	957	1080	918	1078	737	1111	1193	1008	544	932	1157	1133	872
CD200R1L	359	209	942	140	464	573	664	425	876	678	431	734	668	987	643	1150	226	821	450	484	339	647	516	304	481	704	366	834	283	817	976	692	701	975	193	739	1060	363	780	858	1702	1217	1004	625	416	307	989	588
CD209	109	59	35	30	96	59	72	57	93	57	63	226	40	33	32	28	83	72	36	52	33	30	60	194	46	9	9	37	43	81	15	41	34	50	72	105	8	21	11	27	43	35	23	10	14	24	38	63
CD22	859	865	1291	1439	1881	1288	1089	1940	1205	2373	1085	1901	1245	1539	1245	1653	1658	992	1158	773	1399	1698	1582	1416	802	1466	1329	1133	1738	1145	1768	1025	610	1327	1276	1439	1458	1653	1320	1534	1357	1146	1371	1039	1029	1413	1732	1098
CD226	2723	2303	2334	1862	1661	2434	2907	2043	2263	2901	1598	2755	2948	1590	3312	2501	2074	2448	2044	1454	1321	2824	2425	2967	3359	2774	3795	3920	1890	2423	2812	1778	2173	2290	2365	2592	2345	2495	1942	1771	2307	3152	1797	1576	2489	2432	2504	3266
CD24	1172	1155	1642	1763	1337	897	1350	1951	2816	1968	1687	2006	1383	1606	1485	2762	1479	573	1623	1811	766	1326	1453	1987	984	2750	1333	1356	1562	720	2158	1675	2262	1464	1275	2601	1679	1477	1294	1541	1668	1294	1670	1230	3168	1977	1549	2111
CD244	376	340	282	245	284	384	518	508	546	352	295	341	511	337	381	298	821	194	390	760	348	83	459	490	100	657	490	116	267	388	132	151	210	272	464	310	387	566	192	238	193	453	706	449	583	416	391	464
CD247	16479	12986	15117	18595	13635	16567	19662	11929	13410	18413	9991	14036	15987	10689	13489	15039	15682	14348	13714	9809	11717	18302	12212	15365	11395	13054	12627	11001	12252	10655	16571	10555	9119	14818	10812	11886	11024	10784	10716	10218	13042	12621	18025	7048	9264	15919	12024	12445
CD248	62	64	76	71	62	69	66	56	82	54	62	43	52	207	51	87	80	37	70	57	22	47	62	44	31	94	51	19	44	62	71	208	44	33	65	80	106	61	102	67	125	89	85	89	27	70	131	124
CD27	259	341	68	498	79	126	1182	163	12	11	70	85	63	407	94	193	555	137	414	55	80	44	36	8	6	227	48	23	318	25	1326	831	234	305	78	88	19	262	9	113	100	27	133	26	7	106	719	198
CD274	569	744	551	564	937	803	943	1675	2778	1123	790	978	1111	1007	2853	1583	1018	666	824	863	605	813	1253	1468	997	1171	5901	1037	1689	1028	956	1657	1231	1382	962	2920	989	1339	1036	1212	1242	1520	720	997	3526	1352	1695	2331
CD276	276	240	284	502	345	336	478	219	182	520	314	273	190	324	271	236	483	326	461	155	91	595	282	383	88	173	109	200	297	163	405	237	159	390	299	154	104	194	139	183	271	121	350	110	109	363	208	118
CD28	1744	1558	1884	1893	1735	1976	2440	1421	2099	1976	1373	1770	1905	1460	1968	1611	1669	1752	1466	1015	1268	1634	1672	1722	1308	2056	1964	1719	1495	1583	2000	1384	1750	1459	1291	1613	1853	1635	1655	1506	1922	2221	1938	996	1816	1785	1789	2022
CD2AP	2811	2527	2863	2299	2196	2601	2644	2875	2695	3568	2696	3595	2809	2357	3242	3244	2770	2158	2058	1867	579	2917	3481	3550	1840	2551	2503	2365	2237	2183	2733	2366	1671	2516	2285	2290	2241	2463	2162	2013	2786	2591	2018	2188	2249	3264	2847	2768
CD2BP2	629	103	669	311	839	110	164	554	518	138	549	862	481	459	147	613	192	73	53	113	211	556	364	750	533	138	111	676	143	576	999	564	276	80	583	490	165	93	108	75	607	573	652	352	314	666	148	967
CD300A	3892	3628	4485	3140	4235	4543	4285	5217	6853	5072	4805	3917	4124	5864	3926	5859	4465	3541	4295	4654	4213	3947	5320	4491	2818	4829	3695	5641	4160	4734	3772	4790	4762	4674	4624	4148	4579	4990	3307	4553	5098	5532	3180	3929	6087	4301	5678	3436
CD300E	99	45	79	125	91	40	30	64	77	74	106	284	54	79	20	70	118	20	11	46	75	44	90	178	51	39	36	72	105	26	27	59	48	76	113	130	41	39	20	114	99	20	20	26	66	97	123	78
CD300LB	496	455	315	462	453	433	353	569	866	657	426	553	477	482	497	355	490	398	324	459	416	708	414	530	533	1920	569	430	637	520	716	661	914	947	660	603	1034	1228	378	708	936	1216	692	564	1285	965	638	547
CD300LF	931	1294	1339	1064	1301	1340	1484	1415	2571	1131	1027	1086	1314	1348	2109	2140	1359	1056	1841	1258	1573	1228	1370	1674	1968	2533	3009	3359	1580	1499	1294	1336	2002	1389	2021	2358	1973	1653	1147	1895	1606	2179	1210	1007	2872	1188	2147	1173
CD300LG	32	47	38	17	59	27	33	40	0	28	15	0	21	46	27	53	42	34	29	32	0	7	31	0	11	66	50	62	59	52	27	35	4	33	47	0	72	54	35	39	52	52	26	35	0	30	43	0
CD302	983	1000	1045	729	892	843	971	1076	1060	1258	1152	1242	931	1139	1063	1208	1115	877	982	907	193	923	1275	1415	847	1228	992	1170	1103	1053	1098	1151	846	1162	1183	1019	944	1270	804	869	1235	1116	862	932	1104	1136	1262	1090
CD320	530	561	579	643	484	532	580	422	545	574	534	534	531	363	608	513	502	471	370	432	419	519	441	460	325	693	407	392	358	379	491	403	345	405	411	459	398	458	425	452	435	458	594	321	342	424	410	467
CD34	9	17	16	26	14	10	0	12	10	20	26	47	25	14	8	14	21	9	16	23	11	25	31	22	13	16	19	22	18	12	26	61	9	12	30	9	13	17	6	15	42	5	34	13	10	25	22	11
CD36	16	5	21	14	20	22	11	11	34	17	10	34	13	0	9	14	10	3	9	6	0	0	18	15	8	5	29	9	0	19	0	0	10	31	0	29	17	12	6	0	14	5	4	2	19	10	0	14
CD37	10459	9841	11477	12187	12036	10325	10673	12366	11435	11798	12053	9851	9242	12012	9868	11641	12477	8143	8285	9704	7311	10828	10509	9435	7046	11822	8658	8668	10694	8714	11694	10725	6946	10294	10448	10203	9651	10351	10642	10582	12358	10123	13822	9836	7836	11933	12746	9620
CD38	3821	3333	5458	4508	4690	2288	2818	3331	3632	5742	7803	4828	3687	4411	3290	6017	5492	2468	2654	2674	2548	5779	7526	6051	4898	2949	6206	9222	6355	3290	3539	3129	2756	6105	7999	4590	3076	2548	5074	4914	6678	2076	2442	3448	2773	5870	6752	5276
CD3D	12307	10386	12148	13046	10938	12172	14340	8926	10132	12682	7430	10432	11425	7265	10911	11200	11295	10218	8533	6441	7902	11613	8164	10861	8408	10808	9881	7256	9061	7552	11712	7614	7161	9646	7316	10730	9564	9082	9224	8369	11111	11341	11130	4728	8223	11502	9464	15208
CD3E	20036	17530	19257	24807	18260	21087	24023	16241	16794	21629	11960	18542	18299	12020	17936	17604	18238	17473	13467	11507	14577	20293	12503	18841	14122	15782	17368	12674	13901	12328	18815	13477	11830	16953	12122	15942	15919	14655	15152	12781	15854	17925	20694	9062	13743	19228	15909	20601
CD3EAP	266	265	344	300	317	311	293	286	337	298	254	254	278	287	329	321	269	197	158	202	205	254	283	275	135	270	347	200	193	216	214	297	169	234	161	217	254	207	229	212	268	301	322	213	196	234	256	382
CD3G	1603	1345	2035	1620	1160	1505	1271	1178	1180	2183	1139	1380	1412	1036	1441	1470	1025	511	1084	876	605	1648	1197	1628	1363	1513	1592	1165	1206	1034	2087	1248	1142	1229	1214	950	812	1171	1102	1103	1882	1463	2014	863	1218	1543	958	2004
CD4	11997	9730	9923	11596	9271	11880	13694	9466	14649	12604	7587	9186	10671	9981	10072	8896	9134	9733	8314	7278	12627	10639	8917	9163	9891	11846	10836	8142	8250	8468	11503	8847	10696	10009	9042	10017	12382	10269	8492	9018	10233	12998	10215	6134	10445	10919	11415	11808
CD40	3316	3083	3135	2607	2912	2527	2297	2948	2695	3173	5912	2561	3417	4872	3340	3979	3548	3077	3020	3001	2819	3406	4829	3611	4009	3240	3530	5374	4031	3810	3600	3691	2388	3988	6341	2610	2825	4151	3272	3071	4851	3091	4035	4330	2845	3221	4532	2941
CD40LG	523	436	465	334	381	490	586	440	522	614	342	372	485	318	532	436	465	435	356	322	306	423	447	311	493	426	511	286	430	366	506	362	309	359	418	503	423	440	395	318	524	648	399	298	367	450	498	493
CD44	10045	7894	8443	11692	9578	10122	11070	8490	10188	11330	8069	14429	8107	8356	7811	7380	9432	9160	7355	7429	7223	8994	6621	15624	7365	7484	7829	7490	7833	7595	9367	8368	7540	8240	7439	9990	8406	9578	6354	6377	8244	9803	10093	6662	10883	9720	8231	10783
CD46	9199	7293	13615	10505	7962	9487	12196	12958	10481	10486	10807	15336	9266	10728	8501	18195	10171	7792	10251	10819	3928	9528	11532	18098	9571	11093	16280	13377	8750	9332	13183	12688	7530	9546	10410	13249	9355	8732	12631	9804	12832	10348	11716	11316	9986	10778	14207	17807
CD47	1896	2833	448	2001	1297	1159	989	1960	1518	1639	711	634	1480	1058	6328	763	1955	794	961	1840	31	1281	709	1136	1949	1901	7027	1495	2760	949	3611	1320	848	3604	4450	1789	1499	745	4167	2549	1252	2896	2282	1443	4889	3750	3570	1920
[truncated: 15,462 more rows]
