# Supplementary material for: Impact of preweaning vaccination on host gene expression and antibody titers in healthy beef calves
Source: Front Vet Sci. 2022 Sep 26;9:1010039. doi: 10.3389/fvets.2022.1010039 (PMC9549141; doi:10.3389/fvets.2022.1010039)
Supplement: Supplementary file 2 [file Table_2.xlsx]

## Sheet: Metadata
				Supplementary Table S1a: Complete metadata for each calf-sample enrolled.
sample_ID	animal_ID	sample_age	date	time_point	Vax	Sale	MS_pasture	Dam_ID	Birthdate	Birthweight	Age_June10	June10_wt	ADG_June10	Age_June17	June17_wt	ADG_June17	Age_Aug25	Aug25_wt	ADG_Aug25	Age_Oct11	Oct11_wt	ADG_Oct11	GR_Total
S.001.J009_S1	J009	112	2021-06-10	T1	Y	Direct	4	ID5538	2021-02-18	70	112	445	3.34821	119	470	3.36134	188	670	3.19149	235	719	2.7617	2.8419
S.002.J015_S2	J015	111	2021-06-10	T1	Y	Direct	2	F051	2021-02-19	87	111	325	2.14414	118	400	2.65254	187	514	2.28342	234	554	1.99573	2.05367
S.003.J022_S3	J022	110	2021-06-10	T1	Y	Auction	4	F117	2021-02-20	97	110	405	2.8	117	440	2.93162	186	586	2.62903	233	656	2.39914	2.42548
S.004.J023_S4	J023	110	2021-06-10	T1	Y	Direct	1	F532	2021-02-20	70	110	315	2.22727	117	315	2.09402	186	429	1.93011	233	468	1.70815	1.73051
S.005.J027_S5	J027	109	2021-06-10	T1	N	Direct	6	D537	2021-02-21	73	109	340	2.44954	116	390	2.73276	185	508	2.35135	232	597	2.25862	2.25491
S.006.J032_S6	J032	108	2021-06-10	T1	N	Auction	5	F562	2021-02-22	101	108	360	2.39815	115	405	2.64348	184	538	2.375	231	592	2.12554	2.16663
S.007.J038_S7	J038	106	2021-06-10	T1	N	Auction	6	F045	2021-02-24	77	106	330	2.38679	113	345	2.37168	182	480	2.21429	229	581	2.20087	2.18403
S.008.J040_S8	J040	105	2021-06-10	T1	N	Auction	3	C177	2021-02-25	107	105	415	2.93333	112	465	3.19643	181	636	2.92265	228	725	2.71053	2.74231
S.009.J053_S9	J053	98	2021-06-10	T1	N	Direct	3	G042	2021-03-04	70	98	255	1.88776	105	300	2.19048	174	438	2.11494	221	522	2.04525	2.07255
S.010.J109_S10	J109	78	2021-06-10	T1	Y	Auction	2	A066	2021-03-24	93	78	260	2.14103	85	275	2.14118	154	444	2.27922	201	519	2.1194	2.16834
S.011.J113_S11	J113	75	2021-06-10	T1	Y	Auction	1	ID9612	2021-03-27	84	75	255	2.28	82	260	2.14634	151	426	2.2649	198	494	2.07071	2.11088
S.012.J124_S12	J124	66	2021-06-10	T1	N	Direct	5	8012A	2021-04-05	91	66	295	3.09091	73	315	3.06849	142	475	2.70423	189	565	2.50794	2.47994
S.013.J009_S13	J009	119	2021-06-17	T2	Y	Direct	4	ID5538	2021-02-18	70	112	445	3.34821	119	470	3.36134	188	670	3.19149	235	719	2.7617	2.8419
S.014.J015_S14	J015	118	2021-06-17	T2	Y	Direct	2	F051	2021-02-19	87	111	325	2.14414	118	400	2.65254	187	514	2.28342	234	554	1.99573	2.05367
S.015.J022_S15	J022	117	2021-06-17	T2	Y	Auction	4	F117	2021-02-20	97	110	405	2.8	117	440	2.93162	186	586	2.62903	233	656	2.39914	2.42548
S.016.J023_S16	J023	117	2021-06-17	T2	Y	Direct	1	F532	2021-02-20	70	110	315	2.22727	117	315	2.09402	186	429	1.93011	233	468	1.70815	1.73051
S.017.J027_S17	J027	116	2021-06-17	T2	N	Direct	6	D537	2021-02-21	73	109	340	2.44954	116	390	2.73276	185	508	2.35135	232	597	2.25862	2.25491
S.018.J032_S18	J032	115	2021-06-17	T2	N	Auction	5	F562	2021-02-22	101	108	360	2.39815	115	405	2.64348	184	538	2.375	231	592	2.12554	2.16663
S.019.J038_S19	J038	113	2021-06-17	T2	N	Auction	6	F045	2021-02-24	77	106	330	2.38679	113	345	2.37168	182	480	2.21429	229	581	2.20087	2.18403
S.020.J040_S20	J040	112	2021-06-17	T2	N	Auction	3	C177	2021-02-25	107	105	415	2.93333	112	465	3.19643	181	636	2.92265	228	725	2.71053	2.74231
S.021.J053_S21	J053	105	2021-06-17	T2	N	Direct	3	G042	2021-03-04	70	98	255	1.88776	105	300	2.19048	174	438	2.11494	221	522	2.04525	2.07255
S.022.J109_S22	J109	85	2021-06-17	T2	Y	Auction	2	A066	2021-03-24	93	78	260	2.14103	85	275	2.14118	154	444	2.27922	201	519	2.1194	2.16834
S.023.J113_S23	J113	82	2021-06-17	T2	Y	Auction	1	ID9612	2021-03-27	84	75	255	2.28	82	260	2.14634	151	426	2.2649	198	494	2.07071	2.11088
S.024.J124_S24	J124	73	2021-06-17	T2	N	Direct	5	8012A	2021-04-05	91	66	295	3.09091	73	315	3.06849	142	475	2.70423	189	565	2.50794	2.47994
S.025.J009_S25	J009	188	2021-08-25	T3	Y	Direct	4	ID5538	2021-02-18	70	112	445	3.34821	119	470	3.36134	188	670	3.19149	235	719	2.7617	2.8419
S.026.J015_S26	J015	187	2021-08-25	T3	Y	Direct	2	F051	2021-02-19	87	111	325	2.14414	118	400	2.65254	187	514	2.28342	234	554	1.99573	2.05367
S.027.J022_S27	J022	186	2021-08-25	T3	Y	Auction	4	F117	2021-02-20	97	110	405	2.8	117	440	2.93162	186	586	2.62903	233	656	2.39914	2.42548
S.028.J023_S28	J023	186	2021-08-25	T3	Y	Direct	1	F532	2021-02-20	70	110	315	2.22727	117	315	2.09402	186	429	1.93011	233	468	1.70815	1.73051
S.029.J027_S29	J027	185	2021-08-25	T3	N	Direct	6	D537	2021-02-21	73	109	340	2.44954	116	390	2.73276	185	508	2.35135	232	597	2.25862	2.25491
S.030.J032_S30	J032	184	2021-08-25	T3	N	Auction	5	F562	2021-02-22	101	108	360	2.39815	115	405	2.64348	184	538	2.375	231	592	2.12554	2.16663
S.031.J038_S31	J038	182	2021-08-25	T3	N	Auction	6	F045	2021-02-24	77	106	330	2.38679	113	345	2.37168	182	480	2.21429	229	581	2.20087	2.18403
S.032.J040_S32	J040	181	2021-08-25	T3	N	Auction	3	C177	2021-02-25	107	105	415	2.93333	112	465	3.19643	181	636	2.92265	228	725	2.71053	2.74231
S.033.J053_S33	J053	174	2021-08-25	T3	N	Direct	3	G042	2021-03-04	70	98	255	1.88776	105	300	2.19048	174	438	2.11494	221	522	2.04525	2.07255
S.034.J109_S34	J109	154	2021-08-25	T3	Y	Auction	2	A066	2021-03-24	93	78	260	2.14103	85	275	2.14118	154	444	2.27922	201	519	2.1194	2.16834
S.035.J113_S35	J113	151	2021-08-25	T3	Y	Auction	1	ID9612	2021-03-27	84	75	255	2.28	82	260	2.14634	151	426	2.2649	198	494	2.07071	2.11088
S.036.J124_S36	J124	142	2021-08-25	T3	N	Direct	5	8012A	2021-04-05	91	66	295	3.09091	73	315	3.06849	142	475	2.70423	189	565	2.50794	2.47994
S.037.J009_S37	J009	235	2021-10-11	T4	Y	Direct	4	ID5538	2021-02-18	70	112	445	3.34821	119	470	3.36134	188	670	3.19149	235	719	2.7617	2.8419
S.038.J015_S38	J015	234	2021-10-11	T4	Y	Direct	2	F051	2021-02-19	87	111	325	2.14414	118	400	2.65254	187	514	2.28342	234	554	1.99573	2.05367
S.039.J022_S39	J022	233	2021-10-11	T4	Y	Auction	4	F117	2021-02-20	97	110	405	2.8	117	440	2.93162	186	586	2.62903	233	656	2.39914	2.42548
S.040.J023_S40	J023	233	2021-10-11	T4	Y	Direct	1	F532	2021-02-20	70	110	315	2.22727	117	315	2.09402	186	429	1.93011	233	468	1.70815	1.73051
S.041.J027_S41	J027	232	2021-10-11	T4	N	Direct	6	D537	2021-02-21	73	109	340	2.44954	116	390	2.73276	185	508	2.35135	232	597	2.25862	2.25491
S.042.J032_S42	J032	231	2021-10-11	T4	N	Auction	5	F562	2021-02-22	101	108	360	2.39815	115	405	2.64348	184	538	2.375	231	592	2.12554	2.16663
S.043.J038_S43	J038	229	2021-10-11	T4	N	Auction	6	F045	2021-02-24	77	106	330	2.38679	113	345	2.37168	182	480	2.21429	229	581	2.20087	2.18403
S.044.J040_S44	J040	228	2021-10-11	T4	N	Auction	3	C177	2021-02-25	107	105	415	2.93333	112	465	3.19643	181	636	2.92265	228	725	2.71053	2.74231
S.045.J053_S45	J053	221	2021-10-11	T4	N	Direct	3	G042	2021-03-04	70	98	255	1.88776	105	300	2.19048	174	438	2.11494	221	522	2.04525	2.07255
S.046.J109_S46	J109	201	2021-10-11	T4	Y	Auction	2	A066	2021-03-24	93	78	260	2.14103	85	275	2.14118	154	444	2.27922	201	519	2.1194	2.16834
S.047.J113_S47	J113	198	2021-10-11	T4	Y	Auction	1	ID9612	2021-03-27	84	75	255	2.28	82	260	2.14634	151	426	2.2649	198	494	2.07071	2.11088
S.048.J124_S48	J124	189	2021-10-11	T4	N	Direct	5	8012A	2021-04-05	91	66	295	3.09091	73	315	3.06849	142	475	2.70423	189	565	2.50794	2.47994

## Sheet: Titer
Supplementary Table S1b: Titer data from all calves at timepoints T3 (Aug) and T4 (Oct)
Calf ID	Vaccinated	BRSV titer Aug	BRSV titer Oct	BVDV titer Aug	BVDV titer Oct	PI3 titer Aug	PI3 titer Oct	BHV1 titer Aug	BHV1 titer Oct
J027	N	Negative	1:4	Negative	Negative	1:4	1:256	Negative	Negative
J032	N	Negative	1:64	1:4	Negative	1:4	1:16	Negative	Negative
J038	N	1:4	1:4	1:32	1:4	1:4	1:128	Negative	Negative
J040	N	Negative	Negative	1:4	Negative	1:4	Negative	Negative	Negative
J053	N	Negative	1:4	1:8	Negative	1:64	1:128	Negative	Negative
J124	N	1:8	1:4	1:8	1:4	1:32	1:4	Negative	Negative
J009	Y	Negative	1:4	1:512	1:128	1:4	1:32	Negative	Negative
J015	Y	1:4	1:8	1:512	1:1024	Negative	1:256	Negative	1:16
J022	Y	1:4	1:16	1:512	1:256	1:4	1:128	Negative	1:4
J023	Y	Negative	1:64	1:512	1:2048	1:16	1:512	1:4	1:8
J109	Y	1:4	1:8	1:1024	1:256	1:32	1:8	Negative	Negative
J113	Y	1:4	Negative	1:1024	1:32	1:32	1:4	1:4	Negative
