# Supplementary material for: Impact of preweaning vaccination on host gene expression and antibody titers in healthy beef calves
Source: Front Vet Sci. 2022 Sep 26;9:1010039. doi: 10.3389/fvets.2022.1010039 (PMC9549141; doi:10.3389/fvets.2022.1010039)
Supplement: Supplementary file 3 [file Table_3.xlsx]

## Sheet: Sheet1
Supplemental File 3: Differentially expressed genes identified by glmmSeq analysis.
gene_id	Dispersion	AIC	logLik	X.Intercept.	time_point	VaxY	time_point.VaxY	Chisq_time_point	Chisq_Vax	Chisq_time_point.Vax	P_Timepoint	P_Vaccination	P_Timepoint.Vaccination	q_Timepoint	q_Vaccination	q_Timepoint.Vaccination
KRT1	10.8141	357.527	-171.763	-0.551588	1.37286	0.841991	-0.239474	15325	6700.35	916.213	0	0	2.93372e-201	0	0	2.54809e-197
EPB41L4A	2.08279	303.815	-144.908	-0.632462	0.851148	1.20841	-0.259092	1326.04	2611.77	115.635	2.47874e-290	0	5.71477e-27	2.15291e-286	0	3.97085e-24
LOC112448744	3.09111	329.852	-157.926	3.98708	-0.770172	-2.03247	0.632001	627.409	0.660831	4.09056	1.8297e-138	0.416267	0.0431234	1.05946e-134	0.715088	0.999969
LOC112447833	0.352066	348.361	-167.181	1.84802	0.21466	0.75011	-0.17557	514.632	6023.42	334.336	6.22784e-114	0	1.09269e-74	2.70459e-110	0	1.72556e-71
PRG3	0.988219	420.179	-203.09	2.44422	0.346172	-0.119204	-0.147274	479.079	51.784	90.2366	3.38942e-106	6.19541e-13	2.11317e-21	1.17755e-102	8.67907e-11	1.18413e-18
LOC789029	1.49254	461.808	-223.904	3.65469	-0.179308	0.000391426	-0.0107905	319.234	0.00144924	1.12219	2.12664e-71	0.969633	0.289447	6.15697e-68	0.988415	0.999969
LOC101909256	0.830564	308.556	-147.278	2.27328	-0.242422	0.0936957	0.128777	284.13	76.6233	75.8297	9.45314e-64	2.06882e-18	3.0922e-18	2.34586e-60	3.20871e-16	1.5347e-15
LOC112446378	1.42201	418.853	-202.427	3.8449	-0.238762	-1.17854	0.103418	279.795	6797.23	51.6667	8.32081e-63	0	6.57699e-13	1.80676e-59	0	2.59656e-10
LOC511695	3.49383	232.876	-109.438	1.92574	-0.262745	-2.24449	0.173709	261.449	17824	114.1	8.29298e-59	0	1.23908e-26	1.60064e-55	0	8.27847e-24
LOC112449074	1.90763	334.061	-160.031	2.96812	-0.277722	-1.22809	0.368057	252.5	4961.37	444.579	7.40418e-57	0	1.09099e-98	1.28618e-53	0	3.79032e-95
LOC519132	2.75351	263.389	-124.694	1.2272	0.22901	-1.90767	0.0279087	198.231	11988.4	2.57257	5.08118e-45	0	0.108731	7.39879e-42	0	0.999969
LOC101907483	0.745535	311.435	-148.717	2.55062	-0.248491	0.0910062	-0.0187813	198.219	25.2016	1.09847	5.11113e-45	5.16385e-07	0.294602	7.39879e-42	5.78718e-05	0.999969
LOC112445945	1.71972	394.499	-190.25	1.73493	0.399072	-1.11661	0.453555	194.593	1092.73	199.349	3.16097e-44	1.25342e-239	2.89613e-45	4.22379e-41	5.58285e-237	2.95934e-42
BOLA-DQA5	3.57836	294.049	-140.025	0.180883	0.638129	0.330893	-0.26636	188.524	54.2545	36.7244	6.67546e-43	1.76129e-13	1.36065e-09	8.28281e-40	2.50782e-11	4.54536e-07
LOC100847677	6.87953	294.667	-140.334	0.285503	0.780741	2.64359	-0.856903	152.762	1775.22	197.1	4.31714e-35	0	8.96641e-45	4.99953e-32	0	8.65309e-42
LOC783362	1.67135	503.791	-244.896	2.70193	0.27349	0.09835	0.180687	150.408	15.7937	53.9524	1.41203e-34	7.06376e-05	2.05406e-13	1.53302e-31	0.00573386	8.29792e-11
EDIL3	1.39979	304.722	-145.361	1.76171	-0.110562	0.814302	-0.179113	141.642	7766.67	374.774	1.1643e-32	0	1.70894e-83	1.18971e-29	0	3.29845e-80
LOC531557	1.06892	480.846	-233.423	2.71715	0.319577	1.11785	-0.325205	138.794	852.447	75.159	4.88568e-32	2.13567e-187	4.34303e-18	4.71495e-29	8.6276e-185	2.09563e-15
CTXN1	2.06803	466.778	-226.389	4.27771	-0.242786	-0.210879	-0.0441463	135.574	92.7806	4.40162	2.47256e-31	5.84258e-22	0.0359048	2.26057e-28	9.31115e-20	0.999969
LOC781726	1.62529	372.406	-179.203	2.12944	-0.193703	0.975432	-0.0118851	107.553	2928.14	0.444448	3.36813e-25	0	0.504983	2.92539e-22	0	0.999969
LOC530850	0.749669	318.298	-152.149	2.14848	-0.103375	-0.0164312	0.0665105	98.0834	2.32519	40.5608	4.01132e-23	0.127295	1.90596e-10	3.31813e-20	0.435455	6.6217e-08
TRPV4	0.218335	324.245	-155.123	2.00893	0.183224	0.344557	-0.129245	93.8362	298.353	47.6647	3.42748e-22	7.5257e-67	5.05724e-12	2.70631e-19	1.79081e-64	1.86914e-09
SLC5A7	0.342937	394.349	-190.175	2.46816	0.182746	0.741547	-0.139433	89.0122	1468.78	108.234	3.92388e-21	0	2.38899e-25	2.96356e-18	0	1.53701e-22
LOC112441636	3.78474	381.024	-183.512	1.89217	-0.3058	1.99588	0.158119	86.2147	11.2936	0.114557	1.61427e-20	0.000777765	0.735014	1.16839e-17	0.035837	0.999969
LOC112446786	0.538293	408.954	-197.477	3.40407	-0.0964637	-0.464697	0.0743903	83.8773	1962.83	48.3957	5.26467e-20	0	3.48337e-12	3.6581e-17	0	1.31543e-09
LOC112443819	1.361	540.403	-263.202	3.10561	0.0882139	1.58715	-0.116789	83.3422	26262.7	134.267	6.90099e-20	0	4.77603e-31	4.61066e-17	0	3.77111e-28
LOC112448827	0.813288	310.872	-148.436	1.23153	0.254144	0.122409	0.0607116	82.2401	14.6302	3.85242	1.20517e-19	0.000130805	0.0496743	7.75372e-17	0.00962799	0.999969
LOC112445693	0.672892	474.554	-230.277	3.84779	-0.0808501	-0.294031	0.0816531	81.7261	767.027	60.3225	1.56314e-19	7.966e-169	8.05228e-15	9.69759e-17	2.9442e-166	3.4969e-12
CELSR3	0.331627	317.637	-151.819	1.73581	0.176656	0.822914	-0.267581	80.7488	1860.05	212.089	2.56313e-19	0	4.80866e-48	1.53532e-16	0	5.56875e-45
LOC112447853	0.42548	405.097	-195.548	3.71307	-0.191769	-0.27069	0.0605614	78.4108	147.06	7.58115	8.3692e-19	7.61536e-34	0.00589817	4.84604e-16	1.39249e-31	0.846753
LINGO2	0.413927	389.991	-187.995	2.15141	0.224363	0.770986	-0.0312178	74.8551	696.353	1.32291	5.06573e-18	1.85722e-153	0.25007	2.83861e-15	6.58402e-151	0.999969
HHLA2	1.58658	401.136	-193.568	2.46465	0.161658	-0.122226	-0.0249988	73.1072	39.4018	1.7479	1.22799e-17	3.44984e-10	0.18614	6.66605e-15	4.47218e-08	0.999969
LOC104970949	0.226235	342.207	-164.103	2.24123	0.176161	0.0473085	0.033277	72.0215	3.43303	1.86955	2.12867e-17	0.0639049	0.171527	1.12052e-14	0.331763	0.999969
LOC107131335	4.29836	479.236	-232.618	2.70335	0.167486	1.49754	-0.240674	69.318	5459.79	151.203	8.37995e-17	0	9.46222e-35	4.28142e-14	0	7.82706e-32
LOC112442264	0.343082	385.55	-185.775	2.48309	0.203726	0.135232	0.0224845	67.7333	21.407	0.664597	1.87173e-16	3.71418e-06	0.414942	9.28967e-14	0.000388837	0.999969
OAS1X	2.3733	405.521	-195.76	1.94569	0.202299	0.594554	-0.151035	67.4184	540.934	32.8469	2.19592e-16	1.18071e-119	9.97113e-09	1.05959e-13	3.59828e-117	3.14925e-06
LOC112448784	1.22573	603.189	-294.595	5.05835	-0.245344	0.327308	0.10855	66.8266	163.09	16.9863	2.96474e-16	2.39107e-37	3.76506e-05	1.39191e-13	4.56431e-35	0.00823222
LOC101905165	0.595349	372.592	-179.296	2.137	0.137982	0.183511	0.0711001	61.0075	118.485	17.9878	5.68589e-15	1.35794e-27	2.22326e-05	2.5992e-12	2.35887e-25	0.00514936
ADAMTS7	0.378672	412.645	-199.323	3.82342	-0.19365	0.197963	-0.0961968	53.8216	38.2566	10.2214	2.19541e-13	6.20275e-10	0.00138821	9.59447e-11	7.98133e-08	0.234122
ULBP17	0.628657	418.99	-202.495	2.5628	0.148313	0.433726	-0.0298017	53.8092	488.134	4.69787	2.20931e-13	3.62989e-108	0.0302	9.59447e-11	1.05091e-105	0.999969
ASZ1	1.7266	399.868	-192.934	2.43989	0.0488183	-0.478915	-0.0170301	53.3183	5152.46	6.50601	2.83651e-13	0	0.010751	1.20178e-10	0	0.999969
KIR2DL5A	0.8701	409.487	-197.744	4.04381	-0.302378	-0.908079	0.159931	50.2276	353.266	13.1131	1.3691e-12	8.24162e-79	0.000293241	5.66253e-10	2.04522e-76	0.0592312
SLC29A4	1.08079	615.594	-300.797	4.79513	-0.13503	0.743009	0.0352435	50.1436	1573.89	3.82775	1.42896e-12	0	0.0504106	5.77267e-10	0	0.999969
TSPAN11	0.528715	349.202	-167.601	3.28153	-0.245347	0.080743	-0.141877	48.8922	2.25456	10.7304	2.70426e-12	0.133221	0.00105388	1.06763e-09	0.44478	0.184919
KANSL2	3.45914	361.176	-173.588	2.58783	0.263066	-3.17247	0.753045	47.213	4133.36	252.571	6.36766e-12	0	7.14579e-57	2.45806e-09	0	1.03441e-53
MPDZ	0.940915	303.803	-144.901	1.24667	0.244129	0.494827	-0.158767	46.9104	172.335	19.5942	7.43057e-12	2.28632e-39	9.57591e-06	2.80601e-09	4.51314e-37	0.00232217
SYT8	3.68982	320.631	-153.315	0.257973	0.158861	2.9587	-0.193326	46.8052	20.8996	0.176021	7.84071e-12	4.83983e-06	0.674816	2.89789e-09	0.000494546	0.999969
LCAT	0.645483	317.534	-151.767	2.66462	-0.232032	-0.767488	0.302242	44.8417	992.234	159.955	2.13622e-11	8.75571e-218	1.15758e-36	7.73089e-09	3.70964e-215	1.00541e-33
LOC100337076	4.13771	392.16	-189.08	3.75907	-0.0762765	-1.36676	-0.481917	43.544	1842.13	231.325	4.14538e-11	0	3.06495e-52	1.46958e-08	0	3.80294e-49
CLEC1B	1.21853	329.015	-157.508	2.02053	-0.0846474	-0.22826	0.263271	42.53	320.018	427.62	6.96078e-11	1.43545e-71	5.3556e-95	2.41832e-08	3.512e-69	1.55054e-91
SEMA5B	0.528365	396.512	-191.256	2.44544	0.26902	-0.0770448	-0.0431139	42.0636	2.32293	0.853966	8.83526e-11	0.127479	0.355433	3.00936e-08	0.435727	0.999969
PALLD	1.00813	317.429	-151.715	1.90918	0.123495	0.183376	-0.285173	41.7895	96.9824	242.897	1.01646e-10	6.99449e-23	9.18331e-55	3.39555e-08	1.14624e-20	1.2271e-51
ANKRD45	0.490398	336.215	-161.108	1.73697	0.135511	0.833769	-0.117338	41.1682	1486.3	32.4144	1.39678e-10	0	1.24562e-08	4.578e-08	0	3.86387e-06
RAET1G	0.838937	475.233	-230.617	2.86418	0.190616	0.657365	-0.0348755	39.33	454.488	1.36201	3.57902e-10	7.6112e-101	0.24319	1.15132e-07	2.09864e-98	0.999969
LOXL4	0.514963	421.713	-203.857	3.71952	-0.177957	-0.625246	0.239436	39.2854	437.758	85.2279	3.66162e-10	3.33021e-97	2.65887e-20	1.15647e-07	8.89985e-95	1.44335e-17
CDCP1	0.466859	288.06	-137.03	1.41146	0.203491	0.146478	-0.0997309	38.5721	16.0386	9.08705	5.27672e-10	6.20657e-05	0.00257425	1.63682e-07	0.00531105	0.410251
IL5RA	0.876583	624.101	-305.051	3.37463	0.739104	0.260092	0.0375539	37.9919	1.70506	0.0232701	7.10394e-10	0.191627	0.878757	2.16496e-07	0.522964	0.999969
LOC513869	0.315265	396.24	-191.12	2.77309	0.19965	-0.265399	0.0801855	37.8139	22.5004	3.14811	7.78247e-10	2.101e-06	0.0760149	2.33085e-07	0.000228103	0.999969
WC1-8	2.94404	331.934	-158.967	3.37231	-0.354595	-1.35354	0.47712	37.4209	616.529	81.9873	9.51969e-10	4.25336e-136	1.36961e-19	2.80282e-07	1.36824e-133	7.20953e-17
LOC101903572	0.393985	322.719	-154.359	1.43143	0.269217	0.92087	-0.186453	36.4965	263.846	16.9731	1.52941e-09	2.48981e-59	3.79125e-05	4.4279e-07	5.69086e-57	0.00823222
ST8SIA1	0.378671	591.344	-288.672	4.19267	0.46423	0.149458	-0.001419	35.3048	0.665697	8.19669e-05	2.8193e-09	0.414556	0.992776	8.02854e-07	0.714339	0.999969
SH2D7	0.8685	305.437	-145.718	2.13376	-0.0907739	0.084299	-0.0751354	33.796	25.5893	22.0776	6.12046e-09	4.22375e-07	2.61854e-06	1.6703e-06	4.79548e-05	0.000678905
NGEF	0.647708	320.025	-153.012	1.27546	0.351925	0.196774	-0.0681018	33.8024	2.1993	0.771916	6.10039e-09	0.138073	0.379625	1.6703e-06	0.451094	0.999969
ADGRB2	0.675246	467.514	-226.757	2.4344	0.541486	-0.340741	0.194691	33.7854	0.391701	0.801456	6.15391e-09	0.531407	0.370659	1.6703e-06	0.78979	0.999969
ALOX15	0.670397	786.383	-386.191	5.34761	0.675897	0.623782	-0.127006	33.3914	1.67506	0.35859	7.53555e-09	0.195582	0.54929	2.01385e-06	0.529279	0.999969
LOC101906344	0.637838	368.238	-177.119	1.73153	0.135308	1.34816	-0.0648408	32.4912	3187.54	7.80225	1.19734e-08	0	0.00521811	3.15136e-06	0	0.781412
LOC112441463	0.985133	289.435	-137.717	2.06907	-0.148757	-1.16421	0.455281	32.3152	1954.33	356.623	1.31083e-08	0	1.53105e-79	3.39858e-06	0	2.65958e-76
FSD1	0.147174	388.177	-187.089	3.82028	-0.158952	-0.0167219	0.0202332	31.8337	0.0962675	0.332217	1.67951e-08	0.756356	0.564356	4.2904e-06	0.900874	0.999969
B3GAT1	1.06012	429.445	-207.722	1.42049	0.690889	-0.0110937	0.114136	31.7133	0.839232	0.185276	1.78692e-08	0.359617	0.666878	4.49864e-06	0.67556	0.999969
LOC787074	0.352026	459.511	-222.755	3.31563	0.0749787	0.745077	-0.0732025	31.4442	3.66168	57.0417	2.05259e-08	0.0556775	4.2667e-14	5.09366e-06	0.311992	1.80773e-11
LOC781951	7.36942	289.214	-137.607	1.47873	0.0791011	2.5325	-0.804377	31.098	33687.3	3185.36	2.45326e-08	0	0	6.00219e-06	0	0
ATP12A	0.556498	492.17	-239.085	3.00864	0.496909	-0.243724	0.0449049	29.9189	0.356069	0.0560188	4.50503e-08	0.550697	0.812903	1.0869e-05	0.801455	0.999969
PIKFYVE	0.0765255	812.742	-399.371	7.8664	0.196082	0.168261	-0.0070427	28.8566	3.54853	0.00958776	7.79418e-08	0.0595982	0.921998	1.85469e-05	0.322869	0.999969
IGF2BP3	0.0479945	700.343	-343.172	7.68377	-0.148282	0.127041	-0.0102226	28.231	1.37022	0.0313759	1.07669e-07	0.241773	0.859404	2.52746e-05	0.578172	0.999969
AREG	0.275593	351.513	-168.756	2.8155	0.0919751	-0.924149	0.191894	28.2006	681.667	38.3294	1.0937e-07	2.90046e-150	5.97568e-10	2.53315e-05	9.68922e-148	2.03536e-07
LOC112442694	0.461361	330.106	-158.053	2.01824	0.108085	-0.05651	0.02429	28.0225	6.3573	1.34235	1.1991e-07	0.0116899	0.246619	2.74074e-05	0.157877	0.999969
IL17REL	0.392554	452.392	-219.196	2.93859	0.358764	-0.336466	0.190128	27.8298	0.602037	1.26129	1.32472e-07	0.437802	0.261407	2.98853e-05	0.73053	0.999969
LOC100852061	0.910366	456.702	-221.351	3.56206	-0.0700845	-0.503446	0.137787	27.0904	1441.94	105.717	1.94156e-07	0	8.5043e-25	4.24352e-05	0	5.27601e-22
LOC112449608	1.40896	434.568	-210.284	0.811177	0.843803	0.38308	0.0871081	27.1205	1.84643	0.0613376	1.9116e-07	0.174199	0.804394	4.24352e-05	0.502909	0.999969
PEG10	0.235066	541.527	-263.763	5.77484	-0.310407	0.177536	-0.0397175	27.0778	0.213256	0.0971194	1.9543e-07	0.644228	0.755314	4.24352e-05	0.848764	0.999969
DBN1	0.112587	658.64	-322.32	7.1536	-0.204756	0.0969234	-0.0427533	27.0413	0.0072406	0.241078	1.99155e-07	0.932188	0.623429	4.27102e-05	0.976525	0.999969
LOC100297044	0.363044	783.825	-384.913	6.28931	0.422652	0.204501	-0.0374045	26.841	0.406156	0.0575304	2.20906e-07	0.523927	0.810443	4.6797e-05	0.785394	0.999969
HR	0.148964	566.699	-276.35	6.06102	-0.213131	0.325434	-0.101546	26.6529	0.368625	0.987793	2.43481e-07	0.543755	0.320282	5.09579e-05	0.796413	0.999969
FUCA2	0.0130677	723.357	-354.679	7.87027	0.0759901	0.0664796	0.000551593	26.3311	4.13173	0.000344025	2.87625e-07	0.0420862	0.985202	5.94801e-05	0.275942	0.999969
PCSK6	0.254985	308.321	-147.16	1.7669	0.239019	0.435378	-0.194877	26.225	40.092	18.1983	3.03859e-07	2.4228e-10	1.99059e-05	6.19982e-05	3.18836e-08	0.00467278
CD1B	0.334962	342.027	-164.014	3.03178	-0.202325	-0.211016	0.110471	26.2055	17.9749	7.23105	3.06939e-07	2.23832e-05	0.00716533	6.19982e-05	0.00219672	0.980071
SLC7A11	0.363172	471.863	-228.931	3.05854	0.404355	0.100267	0.0125715	26.0536	0.548986	0.00609377	3.32073e-07	0.458732	0.937778	6.6304e-05	0.744454	0.999969
ALOX5	0.707748	678.02	-332.01	4.39207	0.59596	0.364436	-0.0628685	25.8099	0.523799	0.0799497	3.76757e-07	0.469226	0.777366	7.43711e-05	0.75099	0.999969
RAB44	0.390511	507.249	-246.624	3.24433	0.471282	0.350409	-0.0926435	25.7099	0.395916	0.307166	3.96796e-07	0.529206	0.579425	7.65861e-05	0.788921	0.999969
SMPD3	0.525408	632.646	-309.323	4.2823	0.558978	0.353279	-0.14944	25.7146	0.00996658	0.62437	3.95815e-07	0.920477	0.429428	7.65861e-05	0.971299	0.999969
MAP3K8	0.249578	909.501	-447.75	7.94476	0.337284	0.208113	-0.00618307	25.6875	1.48016	0.00220316	4.01418e-07	0.22375	0.962563	7.66267e-05	0.557866	0.999969
PLXNA1	0.152584	622.915	-304.457	5.61621	0.203633	-0.217459	0.0935612	25.4246	0.0220802	0.891581	4.60011e-07	0.881874	0.345049	8.68572e-05	0.957853	0.999969
HSPB8	0.795326	586.163	-286.081	3.41609	0.528051	-0.0087392	0.234637	25.0759	5.01203	0.851948	5.5116e-07	0.0251718	0.356002	0.000102948	0.219067	0.999969
LOC112442974	0.362588	442.958	-214.479	2.69009	0.379794	0.292318	0.0422872	24.8769	4.95018	0.0693679	6.11099e-07	0.026088	0.792259	0.00011293	0.222039	0.999969
LOC789732	0.829904	438.9	-212.45	1.74075	0.597685	0.227834	0.0521896	24.7646	1.34031	0.0440966	6.47762e-07	0.246979	0.833674	0.000118445	0.583104	0.999969
DOK7	0.10033	688.896	-337.448	7.41703	-0.188229	0.158165	-0.0321052	24.5539	0.287811	0.151426	7.22585e-07	0.591626	0.697176	0.00013075	0.822649	0.999969
LOC112444581	0.242587	407.216	-196.608	3.69577	-0.118398	0.0678361	1.12529e-05	24.2244	5.98568	1.93533e-07	8.57394e-07	0.0144225	0.999649	0.000153544	0.172808	0.999969
LOC100337244	1.25573	394.713	-190.357	3.23553	0.00873553	-0.0763715	-0.373218	23.7912	17.456	411.235	1.07372e-06	2.94036e-05	1.97335e-91	0.000188362	0.00276092	4.89701e-88
LOC107131247	1.47857	596.246	-291.123	4.57227	0.051258	-0.504619	0.0539747	23.7366	2226.27	22.287	1.10461e-06	0	2.34786e-06	0.000188362	0	0.00061795
LOC112448544	0.185551	289.314	-137.657	2.32982	-0.0630764	0.0239701	-0.0602118	23.7403	2.55658	18.3791	1.10248e-06	0.109836	1.81029e-05	0.000188362	0.408416	0.00430773
CD80	0.0239537	716.246	-351.123	7.3978	0.108177	0.143018	-0.0204043	23.7341	4.15881	0.25342	1.10604e-06	0.0414185	0.614677	0.000188362	0.274188	0.999969
KBTBD2	0.0151353	662.826	-324.413	7.19191	0.0832274	0.079041	-0.00919145	23.7733	2.39464	0.0809111	1.08375e-06	0.121751	0.776067	0.000188362	0.428298	0.999969
NME4	0.264886	450.793	-218.396	3.09512	0.34821	0.26334	-0.0303654	23.6312	1.35047	0.0490255	1.16679e-06	0.245195	0.824768	0.00019678	0.581711	0.999969
DAPP1	0.0253213	708.08	-347.04	7.34757	0.114179	0.19153	-0.0286073	23.4791	6.61898	0.47312	1.26277e-06	0.0100898	0.491555	0.000208948	0.145211	0.999969
PKNOX2	0.323057	454.147	-220.074	3.25758	0.28213	-0.356026	0.159396	23.4606	0.073741	1.15412	1.27497e-06	0.785966	0.282688	0.000208948	0.913894	0.999969
IFNLR1	0.206667	425.797	-205.899	3.01523	0.321245	0.171797	-0.0510782	23.4605	0.0560873	0.174089	1.27502e-06	0.81279	0.676503	0.000208948	0.924486	0.999969
WEE2	0.421076	321.699	-153.849	2.50848	-0.0968591	-0.35728	0.112025	23.3782	306.424	34.2765	1.33076e-06	1.31272e-68	4.7811e-09	0.000216044	3.16712e-66	1.53801e-06
SEL1L3	0.391718	693.671	-339.836	5.39563	0.380233	0.0203198	0.00205393	23.2812	0.00872339	0.000168519	1.39963e-06	0.925587	0.989643	0.000225121	0.973443	0.999969
PNMA2	0.484927	306.203	-146.102	1.08204	0.425356	-0.277533	0.131814	22.9399	0.0905055	0.420139	1.67143e-06	0.763536	0.516868	0.00026637	0.904863	0.999969
SSPN	0.0978314	506.892	-246.446	4.54036	0.213281	0.176165	-0.0391865	22.7947	0.695467	0.230162	1.80266e-06	0.404311	0.631404	0.000284673	0.707236	0.999969
LOC104969171	0.254695	267.082	-126.541	2.05322	-0.162607	0.144146	0.0578365	22.2925	1.54552	2.18514	2.34121e-06	0.213797	0.139348	0.000366286	0.548585	0.999969
SBK1	0.0973901	624.262	-305.131	6.74549	-0.192709	0.090717	0.00194588	22.2758	0.823336	0.000576461	2.36164e-06	0.364206	0.980845	0.000366286	0.678367	0.999969
GPR4	0.274066	584.424	-285.212	4.5824	0.322293	0.0997345	-0.00454662	22.2383	0.307369	0.00112634	2.40827e-06	0.579299	0.973227	0.000370213	0.816206	0.999969
LOC104969170	0.129851	316.548	-151.274	3.47857	-0.280891	0.0613261	0.0440884	22.1623	1.77422	0.160978	2.50546e-06	0.182861	0.688258	0.000378455	0.513743	0.999969
SPRED2	0.039295	562.031	-274.015	6.40781	-0.135709	-0.0603421	0.022556	22.1748	0.00436654	0.181902	2.48924e-06	0.947314	0.669743	0.000378455	0.981609	0.999969
LOC112448083	0.35294	406.961	-196.481	2.20425	0.416917	0.555949	-0.0533316	22.0672	5.03324	0.103567	2.63265e-06	0.0248654	0.74759	0.000394239	0.21771	0.999969
ARHGEF10L	0.15369	838.681	-412.34	7.9077	0.186349	-0.296095	0.102551	22.012	0.09589	1.04441	2.70952e-06	0.756819	0.306798	0.000402282	0.901078	0.999969
EPPK1	0.0629553	679.705	-332.852	7.47869	-0.173819	-0.0404239	0.0424654	21.9627	0.508209	0.425965	2.77994e-06	0.475915	0.513976	0.000409241	0.754644	0.999969
PRDM16	0.290793	661.821	-323.911	7.06065	-0.351691	-0.192235	0.0721435	21.8086	0.00528629	0.287646	3.0125e-06	0.942039	0.591733	0.000439748	0.98029	0.999969
MAP4K3	0.0945786	710.515	-348.258	6.71151	0.176132	0.0670566	0.0241815	21.7426	2.04799	0.0900842	3.11784e-06	0.152407	0.76407	0.000451333	0.471078	0.999969
MUC13	0.319788	531.795	-258.897	3.85375	0.331741	0.12859	0.0342055	21.6823	1.46202	0.0517513	3.2174e-06	0.226608	0.820043	0.000461896	0.561171	0.999969
ZP2	0.862101	298.994	-142.497	1.97867	-0.0549519	-0.968456	0.323341	21.633	7637.97	851.39	3.30116e-06	0	3.62547e-187	0.000470036	0	2.09927e-183
TUBB3	0.0914605	599.51	-292.755	6.50859	-0.166477	0.0207698	-0.0234804	21.522	0.15593	0.0937779	3.49788e-06	0.692931	0.759428	0.000493997	0.870847	0.999969
SOX5	0.245228	692.761	-339.381	5.70253	0.313193	0.28633	-0.0375587	21.4531	1.20277	0.0858449	3.62581e-06	0.272769	0.769528	0.000506241	0.60592	0.999969
LOC100337044	0.587912	671.503	-328.751	4.89229	0.469621	-0.087153	-0.0126481	21.4441	0.286735	0.00399159	3.64286e-06	0.59232	0.949624	0.000506241	0.823202	0.999969
CACNA1C	0.10855	447.252	-216.626	4.85985	-0.203586	0.141926	-0.00871229	21.334	1.43745	0.00936344	3.85818e-06	0.230552	0.922913	0.000531908	0.564534	0.999969
CAMK1	0.286286	570.593	-278.297	4.16112	0.346497	0.671895	-0.0412582	21.2609	13.2905	0.0845762	4.00819e-06	0.000266755	0.771189	0.000548238	0.017226	0.999969
NELL2	0.530848	389.128	-187.564	1.90481	0.470717	0.12484	-0.0655812	21.1969	0.0370013	0.119283	4.14433e-06	0.847462	0.729813	0.000562431	0.94186	0.999969
PPARGC1B	0.0722942	695.988	-340.994	6.78862	0.135132	-0.0128132	0.0541538	21.0541	2.47191	0.596088	4.46489e-06	0.115897	0.440074	0.000601237	0.418857	0.999969
PAX2	0.293407	306.793	-146.397	1.80274	0.135329	0.412329	-0.117024	21.0115	186.968	17.2009	4.5653e-06	1.45974e-42	3.36274e-05	0.00061003	3.05508e-40	0.007489
FAM78A	0.0129427	820.98	-403.49	9.37278	-0.0680699	0.0576992	0.00169926	20.9487	1.56677	0.0033466	4.71738e-06	0.210677	0.953868	0.0006208	0.544513	0.999969
CDC42BPA	0.0683287	587.09	-286.545	6.48906	-0.19024	-0.096092	0.0624179	20.956	0.465182	0.801597	4.69952e-06	0.495212	0.370616	0.0006208	0.767672	0.999969
TLE1	0.0617202	724.01	-355.005	7.92945	-0.163051	0.00804442	0.0312291	20.8945	0.739195	0.234511	4.85296e-06	0.389919	0.628199	0.000633841	0.69716	0.999969
BEAN1	0.352344	420.211	-203.105	2.74656	0.348419	-0.187329	0.0291691	20.7972	0.372103	0.0337194	5.10565e-06	0.54186	0.854305	0.000661868	0.795256	0.999969
CEBPE	0.394636	558.286	-272.143	4.05865	0.331602	-0.0430749	0.090384	20.6518	0.85617	0.302591	5.50866e-06	0.354813	0.582262	0.000700077	0.672257	0.999969
DCTPP1	0.0569561	483.214	-234.607	5.43582	-0.147288	0.0530499	0.0055666	20.6668	0.849819	0.00766008	5.46562e-06	0.356604	0.930257	0.000700077	0.673379	0.999969
AUTS2	0.124892	594.117	-290.058	6.46978	-0.213398	-0.0509123	0.00180015	20.6474	0.136998	0.000370617	5.5213e-06	0.711284	0.984641	0.000700077	0.880413	0.999969
DECR2	0.067732	536.845	-261.422	5.24501	0.109128	-0.163938	0.0960821	20.534	0.999963	1.96962	5.85818e-06	0.317319	0.160489	0.000737409	0.643706	0.999969
CDCA7	0.0246375	831.302	-408.651	9.20477	-0.0867528	0.174251	-0.0108115	20.4603	5.2722	0.070688	6.08824e-06	0.0216686	0.790338	0.000760855	0.206816	0.999969
FCRL6	0.232775	449.367	-217.683	4.75675	-0.311424	0.0519682	0.0453548	20.4125	1.12888	0.126459	6.24221e-06	0.288015	0.722132	0.000764897	0.619474	0.999969
LOC112446426	0.352314	495.281	-240.64	3.45264	0.344449	0.0351184	0.0320326	20.4092	0.434119	0.0401792	6.25268e-06	0.509975	0.841131	0.000764897	0.777241	0.999969
TRNAK-CUU-4	0.0548592	724.661	-355.33	7.25728	0.118692	-0.124589	0.0373292	20.4262	0.167142	0.381084	6.19745e-06	0.682665	0.537024	0.000764897	0.865715	0.999969
ZBTB43	0.0172796	649.566	-317.783	6.90656	0.0876373	0.143273	-0.0176682	20.3612	6.40144	0.252407	6.41181e-06	0.0114028	0.615385	0.000777505	0.155599	0.999969
MXI1	0.0382679	674.964	-330.482	6.96761	0.0981871	-0.124079	0.032536	20.3512	0.559327	0.41511	6.44526e-06	0.454531	0.519387	0.000777505	0.740404	0.999969
IGDCC3	0.271393	470.976	-228.488	3.47699	0.274336	-0.100982	0.0765534	20.3279	0.292415	0.309115	6.52421e-06	0.588677	0.578224	0.0007816	0.821688	0.999969
LOC112442952	0.464026	273.781	-129.89	2.56802	-0.277178	-0.456625	0.0561147	20.1968	13.1403	0.487206	6.98713e-06	0.000289013	0.485176	0.000831325	0.01819	0.999969
NXN	0.0503138	587.299	-286.649	6.56773	-0.150672	-0.0115152	0.0383429	19.8316	0.662473	0.420095	8.45721e-06	0.415688	0.51689	0.000992636	0.7146	0.999969
BAHCC1	0.0974221	664.31	-325.155	7.18823	-0.192076	-0.122497	0.0282391	19.8423	0.251683	0.125111	8.40991e-06	0.615893	0.723556	0.000992636	0.837311	0.999969
TSC22D1	0.00908332	671.226	-328.613	7.62133	-0.0609821	0.0418757	0.00951982	19.8156	2.06934	0.141381	8.52854e-06	0.150287	0.706912	0.00099429	0.468409	0.999969
CD53	0.0253131	893.247	-439.623	9.38523	0.0805562	-0.0569161	0.0214357	19.7904	0.00521807	0.275329	8.64173e-06	0.942414	0.599779	0.00100077	0.98029	0.999969
CAPN3	1.22399	330.904	-158.452	2.03038	0.0766084	-0.41268	0.0144674	19.776	563.951	0.693003	8.70676e-06	1.16203e-124	0.405145	0.00100162	3.67011e-122	0.999969
DIP2C	0.0754269	633.137	-309.568	6.87633	-0.17061	0.0312924	0.0231945	19.6991	0.547719	0.104647	9.06461e-06	0.459251	0.746323	0.00103593	0.744948	0.999969
MYH14	0.519907	685.721	-335.86	4.90443	0.410376	0.469326	-0.011166	19.5256	2.72206	0.00369018	9.92587e-06	0.0989705	0.951561	0.00112322	0.390731	0.999969
PTPRS	0.0716513	675.286	-330.643	7.26444	-0.144033	0.132458	-0.0230824	19.5195	0.329833	0.107624	9.95778e-06	0.565757	0.742866	0.00112322	0.809676	0.999969
SOX4	0.123924	758.815	-372.407	8.01243	-0.212251	0.153805	0.0181202	19.4664	1.78826	0.0386802	1.02388e-05	0.181138	0.844084	0.00114747	0.511467	0.999969
LOC615640	0.247177	581.958	-283.979	6.13575	-0.326692	0.00619179	0.064345	19.4423	0.465905	0.234803	1.03683e-05	0.494877	0.627985	0.00115453	0.767445	0.999969
LOC613985	0.0953754	505.461	-245.731	4.60947	0.185511	0.0866316	-0.0086944	19.4073	0.495895	0.0110906	1.05605e-05	0.481309	0.916128	0.00116845	0.757664	0.999969
ZBTB38	0.0354109	789.774	-387.887	7.99676	0.0967578	0.0420746	0.0200602	19.3928	2.86289	0.172426	1.06407e-05	0.0906447	0.677965	0.00116987	0.377418	0.999969
LOC528040	0.235006	381.703	-183.851	3.11699	0.0896243	-0.399922	0.0353492	19.3488	227.653	1.86961	1.08888e-05	1.93771e-51	0.171519	0.00117249	4.31538e-49	0.999969
FBP1	0.423694	534.631	-260.316	3.97184	0.357425	-0.361291	0.0233853	19.3408	2.53421	0.0193748	1.09345e-05	0.111402	0.889297	0.00117249	0.411213	0.999969
MPO	0.506057	495.399	-240.7	2.917	0.448065	0.521476	-0.0856632	19.3725	1.74988	0.207134	1.07546e-05	0.185892	0.649023	0.00117249	0.516329	0.999969
LOC783067	0.216095	371.184	-178.592	3.90515	-0.267972	0.0853208	-0.0189865	19.3466	0.0711131	0.0225915	1.09014e-05	0.789723	0.880524	0.00117249	0.915043	0.999969
LOC784768	0.274976	315.695	-150.848	1.57475	0.330765	0.0817505	0.0250189	19.2775	0.713167	0.0255565	1.1303e-05	0.398394	0.872988	0.0011952	0.703178	0.999969
MGAT3	0.458377	401.706	-193.853	1.99023	0.477491	0.481076	-0.14471	19.2752	0.24266	0.630647	1.13166e-05	0.622292	0.427118	0.0011952	0.840447	0.999969
LOC112448828	0.321793	623.798	-304.899	4.84155	0.337932	0.126439	-0.0232515	19.2691	0.101774	0.0243412	1.13527e-05	0.749712	0.87602	0.0011952	0.899228	0.999969
LOC112447353	0.168602	744.584	-365.292	6.83077	0.192491	-0.263532	0.0777709	19.235	0.289228	0.549255	1.15577e-05	0.590716	0.458622	0.00120945	0.822396	0.999969
COX6B2	0.231285	418.919	-202.46	4.23914	-0.235782	0.294592	-0.0786257	19.1705	0.35475	0.389948	1.19544e-05	0.551437	0.532327	0.00124347	0.802127	0.999969
TMEM64	0.0680178	647.475	-316.738	6.17648	0.155345	0.219587	-0.0196452	19.1466	5.02572	0.0864022	1.21055e-05	0.0249736	0.768802	0.00125034	0.218217	0.999969
GCA	0.150881	572.65	-279.325	5.11636	0.16409	-0.28616	0.11794	19.1373	0.00589785	1.35909	1.21644e-05	0.938785	0.243696	0.00125034	0.979213	0.999969
LOC100847970	1.0739	351.608	-168.804	2.5688	-0.133768	-0.419269	0.280752	19.0877	226.761	105.382	1.24845e-05	3.03195e-51	1.00703e-24	0.0012741	6.66684e-49	6.03209e-22
AOAH	0.0694985	752.637	-369.319	7.55584	0.0984185	-0.300838	0.101537	19.0789	0.334243	2.25515	1.25422e-05	0.563171	0.133171	0.0012741	0.808701	0.999969
EMID1	0.133401	640.953	-313.477	6.74831	-0.192794	0.176928	-0.0326752	19.0078	0.266691	0.11579	1.30183e-05	0.60556	0.733646	0.00131477	0.831278	0.999969
PYGM	0.210092	659.113	-322.556	6.81719	-0.243693	0.155958	-0.014502	18.9421	0.645449	0.0158555	1.34746e-05	0.421745	0.899796	0.00135299	0.719023	0.999969
B3GALT2	0.0767324	639.948	-312.974	6.02924	0.158617	0.173518	-0.0041724	18.9154	3.4323	0.00334004	1.36643e-05	0.0639329	0.953913	0.00136416	0.331763	0.999969
TSPAN2	0.0423984	635.043	-310.521	6.49195	0.11664	-0.0512574	-0.00157803	18.8456	0.839427	0.000873237	1.4174e-05	0.359561	0.976425	0.00140696	0.675527	0.999969
ALKAL2	0.65806	454.722	-220.361	4.05624	-0.172228	0.265248	-0.164824	18.8238	13.1879	7.84071	1.43365e-05	0.00028176	0.00510825	0.00140701	0.0180061	0.771612
NHS	0.305773	337.74	-161.87	1.77535	0.326298	0.18045	0.0183691	18.8243	1.65576	0.0141184	1.43329e-05	0.198177	0.905417	0.00140701	0.531582	0.999969
LTBP1	0.104534	719.861	-352.931	7.66274	-0.168952	0.140474	-0.0196969	18.7784	0.563688	0.0568093	1.46819e-05	0.452778	0.811612	0.0014328	0.739532	0.999969
TUBB	0.0232962	939.635	-462.817	10.1868	-0.0778442	0.12733	-0.0141384	18.6891	2.43893	0.130329	1.53859e-05	0.118357	0.718091	0.00148482	0.422962	0.999969
HPS4	0.041625	679.666	-332.833	6.97501	0.116528	0.0711896	-0.00396854	18.6919	1.05252	0.00561039	1.53632e-05	0.304928	0.940292	0.00148482	0.631862	0.999969
RHBDF1	0.1685	458.37	-222.185	3.65776	0.222148	0.103904	0.0380233	18.6778	2.62643	0.116801	1.54771e-05	0.105098	0.732531	0.00148537	0.402126	0.999969
TP53	0.0164008	790.397	-388.199	8.91523	-0.0724418	0.0563074	0.00380008	18.5762	3.13835	0.0134565	1.63244e-05	0.0764711	0.907651	0.00155808	0.35507	0.999969
MRPL36	0.037031	559.606	-272.803	6.35343	-0.118412	-0.0580275	0.0199954	18.5289	0.012509	0.157084	1.67351e-05	0.910947	0.691855	0.00158856	0.968187	0.999969
ZNF428	0.0499847	528.382	-257.191	5.89497	-0.105804	0.13774	-0.0426311	18.5077	0.224341	0.520521	1.69216e-05	0.635752	0.47062	0.00159753	0.845285	0.999969
RALGPS2	0.028775	834.2	-410.1	8.59126	0.111995	0.232824	-0.0383362	18.4149	7.78776	0.769275	1.77665e-05	0.00526014	0.380441	0.00163865	0.108929	0.999969
HMGA1	0.02513	832.21	-409.105	9.13838	-0.0854014	0.106971	-0.00241797	18.4418	3.312	0.00359374	1.7517e-05	0.0687756	0.952197	0.00163865	0.340468	0.999969
LOC100848368	0.175037	593.325	-289.662	5.04597	0.218533	0.0605746	0.0366976	18.4082	1.31332	0.11041	1.78289e-05	0.251795	0.739678	0.00163865	0.58738	0.999969
LOC100335428	0.0925878	238.877	-112.438	2.4379	-0.238864	0.291333	-0.0718877	18.4182	0.799717	0.311576	1.7736e-05	0.371178	0.576714	0.00163865	0.682859	0.999969
FSCN1	0.11803	723.411	-354.706	7.76885	-0.197423	-0.148723	0.0230581	18.4178	0.522111	0.0706413	1.77395e-05	0.469943	0.790405	0.00163865	0.751147	0.999969
LOC101903326	0.0883105	468.41	-227.205	5.09759	-0.193684	0.0710532	0.0397538	18.3592	2.69127	0.241026	1.82937e-05	0.1009	0.623466	0.00167253	0.394204	0.999969
LOC533307	0.030943	686.607	-336.303	7.63558	-0.0985275	0.071252	0.00305555	18.3286	2.01824	0.00452875	1.85893e-05	0.155419	0.946346	0.00169065	0.47523	0.999969
NKX3-1	0.0875923	391.535	-188.768	3.33342	0.184555	0.0586872	-0.00883408	18.2998	0.140765	0.0109728	1.88728e-05	0.707521	0.916573	0.0017075	0.87851	0.999969
NCF2	0.0365715	731.467	-358.734	7.69042	0.0862492	-0.161987	0.0401973	18.2776	1.13342	0.659592	1.90942e-05	0.287047	0.416704	0.00171363	0.619108	0.999969
PBX1	0.0918239	587.298	-286.649	6.33689	-0.166765	0.046534	-0.00690376	18.2732	0.0614991	0.00751888	1.91378e-05	0.804142	0.930901	0.00171363	0.921101	0.999969
LOC520336	0.0617086	644.427	-315.213	6.34748	0.132043	-0.12496	0.0118981	18.1864	1.72401	0.033829	2.00306e-05	0.189178	0.854071	0.00178437	0.519313	0.999969
LOC100847951	0.203226	510.259	-248.13	5.24069	-0.227062	0.207197	-0.0388323	18.1585	0.482337	0.112643	2.03261e-05	0.487366	0.737155	0.00180145	0.762096	0.999969
LOC617079	1.10767	770.61	-378.305	6.82549	-0.0334745	-0.960225	0.0615171	18.0305	14203.3	62.987	2.17388e-05	0	2.0807e-15	0.00191688	0	9.51155e-13
MYBBP1A	0.0144692	751.313	-368.656	8.44504	-0.0739756	0.0460771	0.0170079	17.9753	4.06504	0.300826	2.23788e-05	0.0437797	0.583365	0.00196334	0.280786	0.999969
STMN3	0.147747	546.127	-266.063	5.73083	-0.164311	0.2206	-0.106645	17.95	0.122657	1.07759	2.26781e-05	0.72617	0.299238	0.0019796	0.887644	0.999969
OTUD7B	0.0204579	610.349	-298.174	6.48417	0.0908505	0.119111	-0.0210062	17.8487	1.45598	0.302524	2.39186e-05	0.227571	0.582304	0.00205688	0.561844	0.999969
ST6GALNAC2	0.0386837	882.848	-434.424	9.14965	0.113039	0.0904898	-0.0127195	17.8528	0.818512	0.063194	2.38667e-05	0.365616	0.801517	0.00205688	0.678943	0.999969
BATF	0.130686	695.238	-340.619	6.32198	0.205181	0.124715	-0.027135	17.8539	0.228622	0.0883923	2.3853e-05	0.632548	0.766231	0.00205688	0.844124	0.999969
PLAG1	0.125986	446.259	-216.13	4.87871	-0.239829	-0.184668	0.067579	17.8362	0.00880084	0.47603	2.40756e-05	0.925258	0.490226	0.00206018	0.973392	0.999969
ADAMTSL4	0.0413491	775.331	-380.665	8.04644	0.101653	-0.102414	0.0185065	17.8009	0.908777	0.124452	2.45262e-05	0.340439	0.724255	0.00208845	0.660535	0.999969
WDR35	0.146738	538.647	-262.324	4.5603	0.226075	0.151054	-0.0144669	17.7415	0.888304	0.019293	2.5305e-05	0.345937	0.88953	0.00213427	0.665185	0.999969
PXYLP1	0.176541	498.156	-242.078	4.14786	0.218399	-0.050274	0.0285809	17.7411	0.0300935	0.0671663	2.531e-05	0.862278	0.795508	0.00213427	0.948916	0.999969
P2RY10	0.0153095	704.661	-345.331	7.62735	0.090451	0.204066	-0.047195	17.5932	5.13642	2.15095	2.73565e-05	0.0234289	0.142482	0.0022957	0.212934	0.999969
BHLHE40	0.0869029	775.81	-380.905	7.52367	0.145535	-0.112588	0.0211129	17.5447	0.460143	0.0807316	2.80629e-05	0.497557	0.776308	0.00234366	0.76922	0.999969
TCAF1	0.0591731	652.918	-319.459	7.04174	-0.114658	0.160459	-0.035485	17.5099	0.481071	0.313744	2.85812e-05	0.487938	0.575392	0.00237552	0.76257	0.999969
TBX21	0.0978173	840.561	-413.281	8.05974	0.170726	0.0364177	-0.0131286	17.4688	0.001469	0.0276105	2.92069e-05	0.969427	0.868028	0.00241597	0.988415	0.999969
CHCHD10	0.108025	484.874	-235.437	4.27125	0.186117	0.153214	-0.00677166	17.4297	1.80625	0.00600724	2.98135e-05	0.178958	0.938221	0.00245445	0.508391	0.999969
HPGD	0.41956	591.012	-288.506	4.21348	0.376467	0.287699	-0.0376182	17.3984	0.671815	0.0478799	3.03079e-05	0.412419	0.826794	0.00248339	0.712495	0.999969
TMEM250	0.0221478	678.258	-332.129	7.59636	-0.0858946	0.000779226	0.0120643	17.3731	0.254775	0.0989765	3.07141e-05	0.613733	0.753061	0.00250486	0.8363	0.999969
ZC3H12A	0.017975	637.761	-311.88	6.98828	0.073901	0.0650606	0.00113956	17.3466	2.95663	0.0010146	3.11461e-05	0.0855258	0.974589	0.00252822	0.369021	0.999969
ENOX1	0.14387	443.038	-214.519	4.59943	-0.191404	0.257594	-0.0452615	17.2902	1.29296	0.192862	3.20834e-05	0.255503	0.660545	0.00258019	0.590667	0.999969
LOC112448835	0.113496	442.343	-214.171	3.77834	0.20163	0.105967	-0.0199325	17.2951	0.25716	0.046614	3.20016e-05	0.612078	0.829063	0.00258019	0.835388	0.999969
SLFN11	0.0422068	787.929	-386.964	7.87901	0.110631	0.10596	-0.00305794	17.2428	2.73019	0.00336284	3.28947e-05	0.0984674	0.953757	0.00262919	0.390314	0.999969
LOC112442539	0.212779	384.38	-185.19	2.9546	0.127646	-0.0658431	0.0210719	17.2318	1.32267	0.242523	3.3085e-05	0.250113	0.62239	0.00262919	0.585902	0.999969
KIAA1324L	0.102237	618.12	-302.06	6.57547	-0.153948	0.0697095	-0.0353493	17.2222	0.0238918	0.183239	3.32531e-05	0.877161	0.668604	0.00262919	0.955068	0.999969
TMEM160	0.0357481	584.061	-285.03	6.52984	-0.100134	0.00446669	-0.00289051	17.2196	0.00175076	0.00349037	3.32981e-05	0.966625	0.952889	0.00262919	0.987881	0.999969
FOLR3	0.319126	375.898	-180.949	2.64986	0.180253	0.128293	-0.121438	17.1969	3.57332	7.43091	3.36978e-05	0.0587149	0.00641131	0.00264871	0.320533	0.892884
NUPR1	0.259335	583.126	-284.563	4.5368	0.282471	0.173475	-0.00921483	17.1762	0.714812	0.00464993	3.40685e-05	0.397851	0.945634	0.00265383	0.702988	0.999969
CENPV	0.0716355	654.462	-320.231	7.11988	-0.144055	0.0630206	-0.00231509	17.1772	0.323639	0.00109113	3.40494e-05	0.569429	0.973649	0.00265383	0.811581	0.999969
LOC782966	0.0816114	495.843	-240.922	5.51649	-0.175759	-0.120544	0.043293	17.1577	0.0229108	0.334137	3.44006e-05	0.879689	0.563233	0.00266774	0.956362	0.999969
ALCAM	0.0535064	667.299	-326.65	6.46592	0.142324	0.19075	-0.0379425	17.103	1.36848	0.399467	3.54066e-05	0.242072	0.527365	0.00273354	0.578649	0.999969
LOC519274	0.753109	386.444	-186.222	3.28342	-0.14412	-0.426677	0.0627991	17.0573	143.558	3.17106	3.62695e-05	4.4395e-33	0.074954	0.00275334	8.03318e-31	0.999969
AVL9	0.0263767	678.515	-332.258	7.14618	0.0817828	0.0696932	0.0130919	17.0592	2.40635	0.0939095	3.62323e-05	0.120844	0.759265	0.00275334	0.426951	0.999969
MRPL57	0.0666079	653.88	-319.94	7.04906	-0.137881	0.0555244	0.00549607	17.058	0.848599	0.00705439	3.62545e-05	0.356949	0.933064	0.00275334	0.673389	0.999969
LOC785760	0.0323453	627.99	-306.995	7.10888	-0.109059	-0.0281644	0.0282276	17.0558	0.642367	0.375853	3.6297e-05	0.422855	0.539831	0.00275334	0.72028	0.999969
SYNE1	0.0365466	881.208	-433.604	9.15604	0.0920008	-0.0524408	0.0203737	17.0459	0.000740317	0.17025	3.64873e-05	0.978293	0.67989	0.00275575	0.991131	0.999969
LOC112445697	0.104492	557.401	-271.701	5.13846	0.180662	0.0291069	-0.0103774	17.0372	0.00105568	0.0147973	3.66554e-05	0.97408	0.903181	0.00275646	0.989865	0.999969
LOC509415	0.133091	525.961	-255.98	5.74639	-0.226681	-0.134851	0.0699854	17.0198	0.133938	0.573135	3.69914e-05	0.714383	0.449016	0.00276973	0.882179	0.999969
ID3	0.079818	755.589	-370.794	8.02948	-0.154998	0.132897	0.00931935	16.9979	1.52502	0.0163846	3.74204e-05	0.216861	0.898147	0.00278982	0.551141	0.999969
RHOBTB2	0.105882	681.337	-333.668	6.40498	0.167304	0.0184477	0.0186089	16.9645	0.366516	0.0472012	3.80852e-05	0.54491	0.828007	0.00281957	0.79691	0.999969
LOC104974749	0.377217	309.906	-147.953	3.07257	-0.329632	0.363096	-0.117682	16.9616	0.160918	0.389256	3.81439e-05	0.688313	0.532691	0.00281957	0.868555	0.999969
MARK1	0.270363	306.085	-146.043	2.12935	0.136223	-0.469468	0.0200437	16.9535	59.3688	0.190714	3.83065e-05	1.30724e-14	0.662323	0.00281959	1.90824e-12	0.999969
SIVA1	0.035336	569.591	-277.795	6.45769	-0.108786	-0.03834	0.0170173	16.9391	0.00532325	0.121627	3.85991e-05	0.941837	0.727277	0.00282914	0.98029	0.999969
CD300LB	0.15496	660.693	-323.347	5.94263	0.191751	-0.067613	0.0302686	16.9072	0.0024324	0.0906572	3.92517e-05	0.960665	0.763343	0.00286488	0.985658	0.999969
H1FX	0.0394706	878.422	-432.211	9.54215	-0.10544	0.00842024	0.00603086	16.8788	0.167436	0.0146163	3.98441e-05	0.682401	0.903772	0.00289595	0.86556	0.999969
PHF19	0.0157311	750.167	-368.084	8.38475	-0.0574901	0.122961	-0.0198191	16.8012	1.45847	0.36631	4.15076e-05	0.227173	0.545023	0.00300429	0.561261	0.999969
SETBP1	0.0999648	600.683	-293.341	5.56784	0.138066	0.033502	0.0690083	16.7413	4.70063	0.681378	4.28389e-05	0.0301516	0.409113	0.00308777	0.238183	0.999969
PPP1R14B	0.0344018	640.097	-313.048	7.10176	-0.0888682	0.0564029	-0.0175302	16.7307	0.041981	0.135385	4.30784e-05	0.837656	0.712913	0.00309221	0.936293	0.999969
rna-NR_030872.1	0.0287021	743.699	-364.85	7.61371	0.104588	0.186535	-0.0300033	16.6829	2.72429	0.459591	4.41775e-05	0.0988321	0.497815	0.00315805	0.39054	0.999969
SLC29A1	0.0437677	615.171	-300.585	6.63822	-0.0973156	0.174901	-0.0299833	16.633	1.84316	0.299812	4.53553e-05	0.174581	0.584	0.00322896	0.503178	0.999969
NCS1	0.158569	361.878	-173.939	3.31721	-0.104724	0.37534	-0.0674213	16.5408	29.0469	2.17877	4.76135e-05	7.06486e-08	0.139926	0.0033759	8.40573e-06	0.999969
FAM129B	0.0753258	691.236	-338.618	7.43669	-0.137009	-0.0514264	-0.0153077	16.5265	0.519195	0.0462801	4.7974e-05	0.471185	0.829667	0.00338763	0.751635	0.999969
CCNG1	0.0276555	820.835	-403.418	8.37196	0.0847389	0.0788064	0.0040822	16.5124	2.51647	0.00913386	4.83337e-05	0.112662	0.923861	0.00339921	0.413273	0.999969
TXNDC11	0.0146892	840.404	-413.202	9.16436	0.0565669	0.00611401	0.0144773	16.4894	1.13769	0.213579	4.8922e-05	0.28614	0.643977	0.00342671	0.617612	0.999969
PROM1	0.178137	487.523	-236.761	5.10668	-0.243083	0.125653	0.0150128	16.4801	0.728413	0.0167516	4.91638e-05	0.393398	0.897019	0.00342982	0.699144	0.999969
PDCD4	0.0267712	860.462	-423.231	8.77599	0.0997734	0.142885	-0.0302405	16.4609	1.72521	0.513551	4.96633e-05	0.189023	0.473605	0.0034508	0.519291	0.999969
MAPK8IP1	0.0779904	511.986	-248.993	5.5431	-0.172759	0.0197667	0.0432624	16.4116	1.57114	0.331555	5.09731e-05	0.210041	0.564745	0.0035277	0.544165	0.999969
KANK1	0.193801	401.254	-193.627	2.76742	0.284436	0.380618	-0.0827807	16.337	1.15061	0.463373	5.30179e-05	0.283422	0.496052	0.00361166	0.615364	0.999969
SLC35A4	0.0365714	700.434	-343.217	7.76514	-0.109089	-0.00493001	0.0218494	16.3501	0.68658	0.202206	5.26526e-05	0.40733	0.652946	0.00361166	0.708802	0.999969
SCIMP	0.073506	780.011	-383.006	7.6392	0.131364	0.0332413	0.0138959	16.3405	0.546955	0.0413269	5.29195e-05	0.459564	0.838908	0.00361166	0.745043	0.999969
S100A14	0.611514	363.741	-174.87	1.48481	0.474408	0.360561	-0.100081	16.3464	0.192675	0.226434	5.27574e-05	0.660699	0.634181	0.00361166	0.856301	0.999969
RTL8C	0.0217783	666.142	-326.071	7.61748	-0.0970264	-0.0763997	0.038442	16.3211	0.173618	0.997163	5.3466e-05	0.676916	0.317998	0.00362796	0.86314	0.999969
APOBR	0.03769	800.114	-393.057	8.33052	0.11468	0.0205951	-0.0288564	16.3045	0.842289	0.335417	5.39368e-05	0.358743	0.562487	0.00364567	0.674801	0.999969
TKFC	0.0160652	653.201	-319.601	7.4612	-0.0637725	0.0815072	-0.00631022	16.2863	2.0599	0.0362677	5.44565e-05	0.15122	0.848964	0.00366653	0.469163	0.999969
LOC101905319	1.65047	476.765	-231.382	3.15011	0.07551	0.238895	-0.0421542	16.2784	116.276	3.73036	5.46826e-05	4.13535e-27	0.0534319	0.00366753	7.11239e-25	0.999969
THAP4	0.0172768	605.77	-295.885	6.85072	-0.0573519	0.0895344	-0.0253349	16.209	0.275225	0.535475	5.67226e-05	0.599848	0.464314	0.00378973	0.826771	0.999969
MVB12B	0.0455287	726.927	-356.463	7.94947	-0.113122	-0.0147245	0.00485203	16.1918	0.00104033	0.00776344	5.72399e-05	0.974269	0.929789	0.00380963	0.989947	0.999969
LOC104970913	0.0961014	429.474	-207.737	4.5597	-0.162831	0.148049	-0.0164852	16.067	1.09321	0.0372167	6.11409e-05	0.295762	0.847025	0.00405373	0.625216	0.999969
LOC617979	5.72915	260.788	-123.394	2.426	-0.196099	-1.37063	0.191628	16.039	1262.33	25.1277	6.20506e-05	1.73839e-276	5.36577e-07	0.00409841	7.94671e-274	0.000150337
DCHS1	0.0818191	576.393	-281.196	6.10698	-0.126247	0.341026	-0.0446372	16.0139	7.48509	0.357626	6.28781e-05	0.0062212	0.549827	0.00412172	0.116078	0.999969
NONO	0.00977541	876.373	-431.187	9.67591	-0.0481776	0.0581273	-0.00492681	16.0166	0.970707	0.0379753	6.27879e-05	0.324504	0.845493	0.00412172	0.647581	0.999969
FCRL5	0.0521888	776.723	-381.361	7.74468	0.115738	0.183949	0.0040433	16.0028	6.35541	0.00471712	6.3248e-05	0.0117024	0.945243	0.00413038	0.157877	0.999969
PRKCG	0.374556	499.084	-242.542	3.36677	0.339272	0.292596	-0.0112808	15.914	1.57066	0.00455958	6.62875e-05	0.210112	0.946164	0.00429657	0.544266	0.999969
PIM1	0.0224051	801.895	-393.947	8.57763	0.0562106	-0.111018	0.0443934	15.9156	2.18074e-08	1.30272	6.62321e-05	0.999882	0.253717	0.00429657	0.999882	0.999969
NOL4L	0.0482262	704.097	-345.048	7.70522	-0.119509	-0.0699983	0.00871235	15.8989	0.283973	0.0227792	6.68161e-05	0.594109	0.880033	0.00431473	0.823883	0.999969
LOC112442039	0.135449	468.88	-227.44	5.13877	-0.235802	-0.212407	0.0862071	15.8786	0.000176805	0.804206	6.7537e-05	0.989391	0.369839	0.00434513	0.995581	0.999969
ARID3B	0.0176385	671.833	-328.917	7.38778	0.0507158	-0.0414504	0.0383692	15.828	1.96603	1.2104	6.9367e-05	0.16087	0.271252	0.00439861	0.483139	0.999969
MTHFD2	0.020721	685.648	-335.824	7.08284	0.0890693	0.121207	-0.0300008	15.8277	0.760927	0.6306	6.93811e-05	0.383039	0.427135	0.00439861	0.691659	0.999969
BCL7A	0.0396316	533.34	-259.67	5.93533	-0.0991829	0.103692	-0.0145244	15.8345	0.617354	0.0738139	6.91305e-05	0.432032	0.785863	0.00439861	0.726298	0.999969
LOC101903951	0.372675	257.075	-121.537	0.988076	0.290217	-0.681959	0.221236	15.8344	0.173952	1.23879	6.91331e-05	0.676623	0.265705	0.00439861	0.862878	0.999969
GATA1	0.241038	572.452	-279.226	4.77055	0.237797	-0.229557	0.0566065	15.8048	0.339998	0.182117	7.02224e-05	0.55983	0.669561	0.00443576	0.80652	0.999969
SHMT2	0.0227148	725.581	-355.79	8.05963	-0.0790936	0.0360464	0.00332116	15.7924	0.66966	0.00723722	7.06845e-05	0.41317	0.932204	0.00444877	0.713154	0.999969
TMEM238	0.047631	500.286	-243.143	5.76149	-0.138067	-0.121079	0.0431579	15.7709	0.043559	0.539288	7.14944e-05	0.834676	0.462728	0.0044835	0.935153	0.999969
ADGRA3	0.745643	492.761	-239.381	4.08728	-0.142865	0.293035	-0.0184896	15.7569	65.5211	0.263358	7.20236e-05	5.74953e-16	0.607823	0.00450044	8.46399e-14	0.999969
MYO1E	0.0464314	671.22	-328.61	6.75024	0.120908	0.117167	-0.0216411	15.7445	0.706978	0.150737	7.2498e-05	0.400449	0.697832	0.00451384	0.705087	0.999969
KLF11	0.134379	685.089	-335.544	7.398	-0.245341	-0.366966	0.118549	15.6843	0.44427	1.6121	7.48426e-05	0.505068	0.204196	0.00464318	0.774509	0.999969
KANK4	1.05759	281.414	-133.707	0.459091	0.500262	-0.490732	0.165571	15.6718	0.0311953	0.313808	7.53406e-05	0.859805	0.575353	0.00465744	0.947876	0.999969
LOC100141266	0.0564775	692.006	-339.003	7.6383	-0.124444	-0.00402261	0.00822246	15.6601	0.0573061	0.0182062	7.58063e-05	0.810806	0.892667	0.00466961	0.924006	0.999969
PES1	0.0156178	774.6	-380.3	8.80682	-0.0531495	0.0837396	-0.0223228	15.6104	0.357051	0.474547	7.78266e-05	0.550148	0.490903	0.0047436	0.801119	0.999969
LOC112442076	0.385765	353.025	-169.513	1.92451	0.318767	0.0497447	0.0252196	15.6131	0.347922	0.02251	7.77123e-05	0.555292	0.880738	0.0047436	0.803899	0.999969
LOC104971122	0.173877	387.388	-186.694	3.09681	0.178133	-0.318477	0.0997959	15.6218	0.183536	0.746825	7.73577e-05	0.668352	0.387483	0.0047436	0.858963	0.999969
WSB2	0.0196724	759.942	-372.971	8.1573	0.0652539	0.027678	0.0125636	15.5832	1.29254	0.120801	7.89515e-05	0.255581	0.728167	0.00479534	0.590667	0.999969
UVRAG	0.0145978	689.551	-337.775	7.2739	0.062371	0.0671182	-0.000682509	15.5465	2.67358	0.000469835	8.05015e-05	0.102027	0.982707	0.00487245	0.396358	0.999969
LOC101902721	0.182837	630.842	-308.421	5.37568	0.228201	0.260564	-0.0175335	15.539	1.49854	0.0247413	8.08206e-05	0.220896	0.875013	0.00487477	0.554907	0.999969
LOC615278	0.020548	733.351	-359.675	7.67591	0.0838539	0.20586	-0.0190241	15.4889	8.44614	0.251087	8.29901e-05	0.00365818	0.61631	0.00497111	0.0896281	0.999969
LOC112445089	0.332682	557.542	-271.771	4.1806	0.298203	0.068117	0.0353413	15.491	0.555641	0.0492675	8.28976e-05	0.456022	0.824343	0.00497111	0.741719	0.999969
DEGS2	1.8643	265.683	-125.841	0.454141	0.0786763	1.197	0.0103055	15.4589	6.79628	0.257832	8.43187e-05	0.00913482	0.611613	0.00503334	0.138265	0.999969
LOC784210	0.227002	364.901	-175.45	3.81705	-0.302196	-0.0552273	0.094307	15.4095	1.35504	0.538624	8.65516e-05	0.244399	0.463003	0.00509657	0.58092	0.999969
KCNQ4	0.172092	496.002	-241.001	5.15201	-0.236597	0.0786939	0.0312821	15.4156	0.918352	0.0774733	8.6271e-05	0.337908	0.780751	0.00509657	0.658788	0.999969
EIF5A	0.0207127	856.75	-421.375	9.44697	-0.0742128	0.0118023	0.00542416	15.4219	0.324416	0.0221043	8.59872e-05	0.568966	0.88181	0.00509657	0.81152	0.999969
TK1	0.0342251	723.031	-354.516	7.9222	-0.0922643	0.0338146	-0.00157041	15.4173	0.261643	0.00109533	8.61937e-05	0.608994	0.973598	0.00509657	0.833307	0.999969
LOC104969476	0.210088	285.081	-135.54	3.11347	-0.38387	-0.253915	0.192579	15.3979	1.54259	1.82362	8.70833e-05	0.214232	0.176883	0.00511055	0.548585	0.999969
RGS12	0.122267	478.527	-232.263	5.02865	-0.193337	0.0692306	0.01643	15.3909	0.761175	0.0301954	8.74097e-05	0.382961	0.862048	0.00511244	0.691659	0.999969
PLXNB1	0.132298	592.924	-289.462	6.31495	-0.209573	0.0652414	0.0407562	15.3744	1.80275	0.178556	8.81761e-05	0.17938	0.672618	0.00513996	0.508686	0.999969
PPP2R1A	0.0132776	801.4	-393.7	8.96066	-0.0634876	0.0221948	0.0124419	15.2783	1.96527	0.179165	9.27772e-05	0.160951	0.672091	0.00539008	0.48314	0.999969
KATNB1	0.0200257	586.132	-286.066	6.67704	-0.0738457	0.0231482	0.000853203	15.2679	0.197126	0.000516005	9.32902e-05	0.657051	0.981877	0.00539316	0.855081	0.999969
LIN7A	0.152716	440.681	-213.34	3.48139	0.232652	0.156017	-0.0522559	15.2646	0.0375945	0.240001	9.34513e-05	0.84626	0.624206	0.00539316	0.941186	0.999969
CREBRF	0.0305636	801.868	-393.934	8.11412	0.0940588	0.164821	-0.00920577	15.2318	7.83772	0.0400979	9.50897e-05	0.00511671	0.841289	0.0054599	0.107736	0.999969
LYPD6	0.175053	465.205	-225.603	3.91252	0.19498	-0.301687	0.0620494	15.2289	1.11789	0.294521	9.52363e-05	0.290374	0.587338	0.0054599	0.621209	0.999969
PFAS	0.0148101	717.068	-351.534	8.10683	-0.0606958	0.115679	-0.00198102	15.2124	5.76474	0.00392301	9.60692e-05	0.0163509	0.950058	0.00548953	0.181744	0.999969
ADGRL1	0.0692123	764.929	-375.464	8.20588	-0.129024	0.135105	-0.0134481	15.1781	1.11002	0.0371064	9.78302e-05	0.292077	0.847248	0.0054997	0.622231	0.999969
KCTD1	0.0511403	548.22	-267.11	6.06716	-0.14789	-0.0482715	0.062277	15.1827	1.0757	1.06613	9.75946e-05	0.299661	0.30182	0.0054997	0.628294	0.999969
TARP	0.170095	702.538	-344.269	7.25903	-0.217312	0.0467056	0.0259419	15.1924	0.448254	0.0613568	9.70943e-05	0.503165	0.804364	0.0054997	0.772879	0.999969
PCBP3	0.0629169	586.446	-286.223	6.42247	-0.11263	0.0512465	-0.0335829	15.1889	0.105934	0.256478	9.72718e-05	0.744821	0.61255	0.0054997	0.897495	0.999969
MYO18B	1.40126	411.412	-198.706	1.25108	0.669915	0.4049	-0.11814	15.1789	0.0698381	0.142095	9.77917e-05	0.791573	0.706208	0.0054997	0.915717	0.999969
LRRK2	0.0412954	873.895	-429.947	8.78031	0.116686	0.21656	-0.030729	15.1332	4.85328	0.342173	0.000100185	0.0275935	0.558578	0.00559584	0.228625	0.999969
GPR34	0.0979992	470.321	-228.161	5.28616	-0.213219	-0.386354	0.0974547	15.1368	2.33283	1.34813	9.99955e-05	0.126672	0.245606	0.00559584	0.435308	0.999969
PDE4C	0.184398	434.291	-210.146	3.35847	0.235767	0.0352895	-0.0194343	15.1257	0.00801715	0.027886	0.000100582	0.928654	0.867377	0.00560004	0.974924	0.999969
LOC512672	0.0377471	1007	-496.501	10.2278	0.0816077	-0.0198926	0.0353773	15.1143	0.680995	0.486698	0.000101192	0.409244	0.485404	0.00561471	0.710516	0.999969
BMF	0.0272996	723.976	-354.988	8.16905	-0.0810351	0.0309175	-0.0040085	15.1087	0.148712	0.00880628	0.000101492	0.699769	0.925235	0.00561471	0.874384	0.999969
ITGAD	0.293136	727.286	-356.643	6.0935	0.246565	0.102952	0.0481009	15.0832	0.953919	0.120171	0.000102874	0.328724	0.728849	0.00567312	0.651187	0.999969
ARHGAP12	0.0165305	747.715	-366.858	8.01612	0.0691379	0.10635	-0.00864162	15.0189	3.69602	0.0664362	0.000106442	0.0545424	0.796598	0.00585127	0.308316	0.999969
LOC112446659	0.164823	450.976	-218.488	4.64352	-0.181785	0.199385	-0.0387919	15.0024	0.713009	0.138997	0.000107375	0.398447	0.70928	0.00587672	0.703178	0.999969
CBX2	0.0890173	468.778	-227.389	4.94074	-0.118121	0.172434	-0.0867729	14.9969	0.201443	1.11817	0.00010769	0.653559	0.290313	0.00587672	0.852965	0.999969
WNT5A	0.32432	652.294	-319.147	6.64617	-0.293578	0.172175	-0.0210214	14.9928	0.161211	0.0178721	0.00010792	0.688044	0.893651	0.00587672	0.868555	0.999969
GLS	0.0483177	859.387	-422.693	8.54308	0.124668	0.232876	-0.0296315	14.9174	6.24454	0.266509	0.000112321	0.0124577	0.605683	0.00607828	0.161615	0.999969
SNTB1	0.0855654	684.395	-335.198	6.51448	0.141146	0.11069	0.00813376	14.9201	0.977852	0.0117146	0.000112164	0.32273	0.91381	0.00607828	0.647136	0.999969
MCL1	0.0151127	976.807	-481.404	10.0892	0.0705144	0.0769581	-0.0204038	14.8675	0.31979	0.416274	0.000115332	0.571734	0.518802	0.00618341	0.812866	0.999969
CACNA1A	0.0677347	513.019	-249.51	5.51156	-0.110087	0.155511	-0.0457025	14.8712	0.220777	0.43653	0.000115108	0.638449	0.508802	0.00618341	0.845848	0.999969
EXOSC6	0.0234879	635.119	-310.56	7.19281	-0.0711478	0.0182924	-0.0115818	14.8719	0.0292228	0.0844972	0.000115065	0.864266	0.771293	0.00618341	0.95002	0.999969
PTPRJ	0.0222875	890.67	-438.335	9.37457	0.0646633	-0.0299283	0.0194958	14.8573	0.119933	0.257643	0.000115957	0.729107	0.611744	0.00619782	0.888808	0.999969
TRNAY-GUA-15	0.325324	483.458	-234.729	3.59426	0.241862	-0.243926	0.119822	14.8222	0.0730531	0.596571	0.000118138	0.786942	0.439889	0.00629502	0.913952	0.999969
BIRC2	0.021385	700.453	-343.227	7.16124	0.0763044	0.0788979	-0.00597852	14.7934	1.78889	0.0243285	0.000119953	0.181061	0.876052	0.00633343	0.511359	0.999969
TUBB4B	0.0187399	819.712	-402.856	9.00651	-0.0479498	0.175261	-0.0427546	14.8007	1.62116	1.45336	0.000119494	0.20293	0.22799	0.00633343	0.536299	0.999969
GDAP1	0.0947845	395.327	-190.664	4.32292	-0.207071	-0.196014	0.0767656	14.7982	0.00411854	0.756958	0.00011965	0.94883	0.384282	0.00633343	0.982229	0.999969
PABPC4	0.0103768	719.21	-352.605	8.13454	-0.0565096	0.0418799	0.0108324	14.7818	2.0086	0.165019	0.000120697	0.156409	0.684577	0.00635341	0.476371	0.999969
TIMP1	0.019449	745.064	-365.532	8.43831	-0.0773339	-0.0338578	0.0158182	14.772	0.00893923	0.191994	0.000121321	0.924674	0.661262	0.00636695	0.973261	0.999969
AFTPH	0.0104983	757.801	-371.901	7.95599	0.0602126	0.111794	-0.0188516	14.7447	3.27653	0.499391	0.000123095	0.0702772	0.479768	0.00644063	0.343786	0.999969
LOC112442086	0.582295	614.326	-300.163	4.05809	0.494054	0.74084	-0.219504	14.725	0.746698	1.2308	0.000124388	0.387524	0.267251	0.00647745	0.695534	0.999969
LOC100337152	0.180482	400.893	-193.447	4.14893	-0.232412	0.0273942	0.0289576	14.7226	0.56123	0.0652575	0.000124545	0.453765	0.798371	0.00647745	0.740004	0.999969
NEB	0.143534	594.406	-290.203	5.12734	0.206647	0.27998	-0.0370253	14.6912	2.39433	0.136151	0.000126637	0.121776	0.712138	0.00656661	0.428298	0.999969
TFAP4	0.0340503	552.87	-269.435	6.27522	-0.0857708	0.0565164	-0.0142885	14.6793	0.144254	0.0867496	0.000127437	0.704088	0.768351	0.00658844	0.876816	0.999969
LOC789895	0.817765	370.898	-178.449	2.0757	0.0961962	0.413116	-0.0178033	14.6599	291.584	0.566797	0.000128759	2.24571e-65	0.451535	0.00660155	5.27166e-63	0.999969
LOC781412	0.0981694	529.478	-257.739	5.66575	-0.172087	0.149059	0.0343713	14.6524	6.41342	0.179194	0.000129267	0.0113261	0.672067	0.00660155	0.155081	0.999969
P2RY8	0.019989	709.091	-347.546	7.97579	-0.0767199	0.0185083	0.0147062	14.6679	0.963358	0.164344	0.000128212	0.326342	0.685189	0.00660155	0.648837	0.999969
SLC46A3	0.0424382	809.221	-397.61	8.25552	0.084579	-0.10164	0.0363797	14.6545	0.0320376	0.466822	0.000129125	0.857945	0.494453	0.00660155	0.94695	0.999969
ATP2B4	0.0294472	818.67	-402.335	8.9521	-0.0779759	0.0236334	-0.0145734	14.6477	0.0259414	0.107301	0.000129591	0.872043	0.743238	0.00660155	0.952513	0.999969
LIMD1	0.0442861	876.551	-431.275	8.89663	0.110486	0.208232	-0.0129162	14.6271	6.50983	0.0557432	0.000131019	0.010728	0.813355	0.00665478	0.149454	0.999969
BOLA-DRB2	0.17012	524.094	-255.047	4.36397	0.204605	0.149821	-0.00306487	14.6077	0.800138	0.000831848	0.000132371	0.371052	0.976991	0.00668435	0.682791	0.999969
SNX18	0.0450081	788.566	-387.283	8.00286	0.0811891	-0.143507	0.0483952	14.6117	0.133919	0.787559	0.000132095	0.714403	0.374839	0.00668435	0.882179	0.999969
TECR	0.0188073	668.888	-327.444	7.60061	-0.0555404	0.0957451	-0.0246859	14.5939	0.720126	0.483805	0.000133343	0.396102	0.486704	0.00669883	0.701601	0.999969
AP2A1	0.0134021	758.01	-372.005	8.51909	-0.0705398	-0.0699271	0.0274071	14.5927	0.000650312	0.840047	0.000133429	0.979655	0.359383	0.00669883	0.991626	0.999969
PNMA1	0.0409904	560.514	-273.257	5.64558	0.107621	0.174333	-0.00861403	14.5372	6.43354	0.0250964	0.00013742	0.0111985	0.874127	0.00683989	0.154022	0.999969
POU6F1	0.0751476	581.909	-283.955	5.49942	0.163588	0.224033	-0.0511686	14.5479	0.861246	0.494227	0.000136642	0.35339	0.482048	0.00683989	0.671307	0.999969
CDKL4	0.173445	545.246	-265.623	4.61887	0.183485	0.0155999	0.0527139	14.5424	0.858307	0.232179	0.000137039	0.354213	0.629913	0.00683989	0.671801	0.999969
LOC104976293	0.141187	455.777	-220.888	4.91211	-0.248131	-0.22876	0.123858	14.508	0.472996	1.62319	0.000139569	0.491612	0.202647	0.00690725	0.764493	0.999969
ACSL3	0.0301461	623.993	-304.997	6.3752	0.110541	0.154141	-0.0480432	14.5127	0.226758	1.10436	0.000139221	0.633939	0.293311	0.00690725	0.844875	0.999969
REEP1	0.565035	386.362	-186.181	4.24056	-0.38832	-0.717662	0.0443733	14.4599	5.62582	0.0530967	0.000143174	0.0176978	0.81776	0.00706555	0.188465	0.999969
PLEKHD1	0.12334	698.135	-342.068	6.36458	0.192301	0.333074	-0.0398846	14.441	2.69951	0.191227	0.00014462	0.100379	0.661897	0.00707098	0.393281	0.999969
AHI1	0.0540703	534.993	-260.496	5.1246	0.134627	0.200138	-0.0361137	14.4301	2.02191	0.341459	0.000145457	0.155044	0.558988	0.00707098	0.47467	0.999969
ATP4B	0.117357	727.617	-356.809	7.57766	-0.143115	0.246738	-0.0589519	14.4329	0.591494	0.420279	0.000145239	0.441842	0.516798	0.00707098	0.732914	0.999969
LOC784606	0.129982	341.203	-163.602	3.67791	-0.240288	-0.102691	0.071297	14.4255	0.342613	0.439654	0.000145815	0.558325	0.50729	0.00707098	0.80547	0.999969
ARHGDIA	0.0126127	904.99	-445.495	9.99421	-0.0504451	0.0328424	-0.00791927	14.4214	0.0772842	0.0766675	0.000146133	0.781012	0.781865	0.00707098	0.912292	0.999969
KIF13B	0.0244576	724.632	-355.316	7.6019	0.0625761	-0.0593881	0.0291641	14.4359	0.073844	0.516876	0.000145011	0.78582	0.472177	0.00707098	0.913894	0.999969
EPS8	0.126134	423.509	-204.754	4.43368	-0.186139	0.0192212	0.0020682	14.4473	0.0270195	0.000450207	0.000144133	0.869435	0.983072	0.00707098	0.951743	0.999969
TBK1	0.0273197	664.816	-325.408	6.70756	0.0978584	0.13811	-0.0347333	14.414	0.743457	0.652401	0.000146709	0.388556	0.419256	0.0070791	0.696235	0.999969
RND3	0.467243	348.501	-167.251	3.02172	-0.0840856	-0.214397	-0.106822	14.4058	56.8199	15.34	0.000147352	4.77617e-14	8.97962e-05	0.00708834	6.85676e-12	0.0192574
SOCS5	0.0193644	627.633	-306.817	6.53636	0.0722198	0.108138	-0.00479841	14.4011	3.12148	0.0169493	0.000147716	0.0772665	0.896416	0.00708834	0.356174	0.999969
LOC507581	0.0657237	527.069	-256.534	5.71492	-0.116587	0.0305101	-0.0247464	14.386	0.165033	0.13259	0.000148906	0.684564	0.715761	0.00712575	0.866786	0.999969
NCALD	0.034027	699.168	-342.584	7.69827	-0.0959212	-0.00359288	0.0119656	14.3642	0.116729	0.0634566	0.000150643	0.732609	0.801114	0.00718906	0.890003	0.999969
ITGAM	0.616523	804.166	-395.083	6.03867	0.471677	0.685059	-0.181485	14.3382	0.942342	0.818555	0.000152737	0.331676	0.365603	0.00723908	0.653015	0.999969
EFR3B	0.196557	598.375	-292.187	5.10981	0.249332	0.0747171	-0.0635161	14.3356	0.222581	0.304233	0.000152941	0.63708	0.581241	0.00723908	0.845338	0.999969
LOC782266	0.25358	442.515	-214.257	4.70767	-0.287272	-0.255256	0.0820594	14.3388	0.119148	0.401521	0.000152684	0.72996	0.526305	0.00723908	0.888955	0.999969
BOP1	0.0199255	646.058	-316.029	7.31792	-0.0613573	0.153472	-0.0171523	14.3159	3.98855	0.21615	0.00015455	0.0458106	0.641989	0.00726816	0.286601	0.999969
MIF	0.0410552	692.042	-339.021	7.54994	-0.108511	0.00728088	0.0239466	14.3214	1.29461	0.218765	0.000154106	0.2552	0.639982	0.00726816	0.590521	0.999969
AURKB	0.0746766	657.135	-321.567	6.93998	-0.127383	0.0931574	-0.0140782	14.3077	0.424481	0.0395453	0.000155229	0.514709	0.842372	0.00726816	0.779322	0.999969
LOC100295883	0.105331	649.078	-317.539	6.10231	0.142267	-0.123399	0.0368451	14.3114	0.0664937	0.188624	0.000154926	0.796512	0.664064	0.00726816	0.91863	0.999969
DIO2	2.1233	328.036	-157.018	0.028166	0.67711	-0.022952	0.332254	14.2799	3.31956	0.54901	0.000157537	0.06846	0.458723	0.00733348	0.340182	0.999969
GYG2	0.0449501	613.932	-299.966	6.76386	-0.0977847	0.103487	-0.0142492	14.2768	0.794665	0.0657899	0.0001578	0.372693	0.797568	0.00733348	0.684165	0.999969
DAB2IP	0.147336	467.997	-226.999	4.84335	-0.174212	0.0752633	-0.0353505	14.2757	0.0115755	0.120517	0.000157891	0.914321	0.728475	0.00733348	0.969144	0.999969
ICAM1	0.173948	535.273	-260.636	4.44861	0.175588	0.00720537	0.0735805	14.2638	1.86912	0.433456	0.000158888	0.171576	0.510298	0.00734316	0.499046	0.999969
SLC2A3	0.0294002	891.615	-438.807	9.30565	0.0772458	-0.0628619	0.0119515	14.2632	0.286646	0.0737418	0.000158945	0.592378	0.785965	0.00734316	0.823216	0.999969
PDLIM2	0.025194	680.702	-333.351	7.67277	-0.0678684	0.011462	-0.0185316	14.2393	0.375158	0.205903	0.000160976	0.540206	0.649998	0.00739766	0.794172	0.999969
AMZ1	0.227448	450.351	-218.175	4.60021	-0.239826	-0.012913	-0.00684745	14.2437	0.0239378	0.00282243	0.000160599	0.877043	0.957631	0.00739766	0.955	0.999969
LOC104976574	0.154598	359.877	-172.938	3.91603	-0.240952	-0.226959	0.068205	14.2079	0.226111	0.389342	0.000163682	0.634422	0.532645	0.00750218	0.844875	0.999969
ALG3	0.0241962	562.965	-274.483	6.53584	-0.0835366	0.0849591	0.00931527	14.1819	5.42289	0.0494736	0.000165957	0.0198744	0.823982	0.0075665	0.198071	0.999969
LOC100848574	0.167726	368.834	-177.417	2.73753	0.218029	-0.0869058	0.00557439	14.1824	0.279019	0.00225961	0.000165912	0.597345	0.962087	0.0075665	0.825671	0.999969
LZTS1	0.264521	405.523	-195.762	3.95521	-0.233328	0.334998	-0.0567698	14.1532	1.09605	0.16578	0.00016851	0.295134	0.68389	0.00766279	0.624544	0.999969
SIPA1	0.013983	826.176	-406.088	9.35175	-0.0517551	0.0595919	-0.0110908	14.1057	0.343167	0.132445	0.000172817	0.558007	0.71591	0.0078177	0.805378	0.999969
NFKB2	0.0210002	763.801	-374.901	8.07823	0.0733692	0.0272693	-0.00586433	14.1071	0.0641625	0.0242729	0.000172689	0.800034	0.876192	0.0078177	0.919991	0.999969
TMEM256	0.0271562	779.168	-382.584	8.67495	-0.0690135	0.0770275	-0.0216879	14.0854	0.153199	0.260473	0.000174691	0.695497	0.609796	0.00787395	0.87212	0.999969
FGD4	0.0585535	742.657	-364.328	7.27471	0.106912	-0.0305562	0.021929	14.0776	0.114221	0.122698	0.00017542	0.735388	0.726126	0.00787395	0.891862	0.999969
TLE2	0.179153	562.599	-274.3	5.83494	-0.217387	0.0129056	0.0151229	14.0782	0.0791095	0.0182671	0.000175365	0.778508	0.892489	0.00787395	0.911431	0.999969
EGLN2	0.0832621	632.53	-309.265	6.68844	-0.111038	0.214725	-0.056845	14.059	0.749469	0.573123	0.000177161	0.386644	0.449021	0.0079316	0.695117	0.999969
ELOVL5	0.038404	812.682	-399.341	8.16846	0.0989935	0.115592	-0.00675639	14.0435	2.22343	0.0173641	0.000178634	0.13593	0.895164	0.007977	0.4486	0.999969
NOL6	0.0211548	660.115	-323.057	7.57171	-0.0855324	0.0249048	0.0295222	14.0236	5.36363	0.600335	0.000180534	0.0205609	0.43845	0.00800013	0.201106	0.999969
CNN3	0.230977	388.555	-187.278	2.82297	0.267067	-0.083906	-0.0503449	14.0241	1.6669	0.150646	0.000180486	0.196674	0.697919	0.00800013	0.530087	0.999969
ASPRV1	0.438656	438.717	-212.358	2.72538	0.400394	0.288603	-0.18086	14.0261	0.724175	1.14081	0.000180295	0.394778	0.285481	0.00800013	0.700434	0.999969
LOC101903752	0.220859	447.71	-216.855	3.47815	0.226973	-0.105679	0.0225183	14.0074	0.0983581	0.0314292	0.000182089	0.753809	0.859286	0.00804853	0.900301	0.999969
ZNF516	0.0393042	657.251	-321.625	7.24216	-0.10489	-0.0539308	0.0186926	13.9994	0.00895498	0.134343	0.000182868	0.924608	0.71397	0.00806242	0.973261	0.999969
LOC101902469	0.132117	511.48	-248.74	4.42056	0.193363	0.169605	-0.0268303	13.9848	0.662722	0.0769675	0.000184295	0.415601	0.78145	0.00810479	0.7146	0.999969
LOC101902106	0.109545	549.946	-267.973	5.76526	-0.15071	0.168185	-0.0368189	13.8971	0.184609	0.164624	0.000193095	0.667442	0.684935	0.00847035	0.858681	0.999969
DIRAS2	0.141291	708.645	-347.323	6.3483	0.196149	0.431096	-0.0372289	13.8549	5.47868	0.152201	0.000197477	0.0192498	0.696441	0.00858421	0.195092	0.999969
PYCR1	0.0524715	518.485	-252.242	5.70509	-0.129854	0.0114411	0.0315303	13.8561	1.34218	0.262384	0.000197351	0.24665	0.608487	0.00858421	0.583104	0.999969
LOC514978	0.219304	547.299	-266.65	6.02925	-0.345828	-0.72306	0.231681	13.864	0.742724	3.37289	0.000196524	0.38879	0.0662772	0.00858421	0.696235	0.999969
LOC107132529	0.147352	239.953	-112.977	2.54592	-0.349264	-0.211243	0.14127	13.8531	0.48397	0.92669	0.000197668	0.48663	0.335725	0.00858421	0.761897	0.999969
SYNE3	0.0147405	799.773	-392.886	8.60501	0.0444796	0.00700135	0.0293514	13.8467	5.20652	0.865213	0.000198343	0.0225023	0.352284	0.00859208	0.209591	0.999969
FOXO6	0.657412	445.189	-215.595	2.90798	0.227592	-0.155795	0.0387893	13.8343	1.80144	0.183068	0.000199653	0.179538	0.66875	0.00862728	0.508686	0.999969
GFI1B	0.126196	528.236	-257.118	4.66014	0.180903	0.0802355	-0.0053334	13.8104	0.405922	0.00309208	0.000202215	0.524047	0.955655	0.00871633	0.785505	0.999969
PACSIN1	0.08813	694.704	-340.352	6.62097	0.135193	0.0653342	0.0149063	13.7853	0.947159	0.0377208	0.000204936	0.330444	0.846005	0.00881173	0.652323	0.999969
CYSLTR1	0.0961171	634.85	-310.425	5.89031	0.148998	0.0594669	-0.00134653	13.7721	0.275111	0.000283156	0.000206379	0.599924	0.986574	0.00885187	0.826771	0.999969
SLIT1	0.242166	414.912	-200.456	4.2674	-0.244692	-0.043338	0.00139786	13.7053	0.0696032	0.000113567	0.000213849	0.791915	0.991497	0.00914967	0.915992	0.999969
SRM	0.0367052	606.869	-296.435	6.71449	-0.0943526	0.124241	0.00431324	13.6988	5.73254	0.00749016	0.000214591	0.0166533	0.931033	0.00915583	0.182767	0.999969
CMTM3	0.0625587	890.472	-438.236	8.90263	0.129479	0.0413715	-0.0265593	13.6948	0.083962	0.177182	0.000215047	0.771998	0.673806	0.00915583	0.908605	0.999969
ARL6IP6	0.0136577	694.028	-340.014	7.33666	0.064119	0.160881	-0.0137527	13.6839	11.6719	0.194546	0.000216299	0.000634499	0.65916	0.00916421	0.0312235	0.999969
LARP6	0.240758	485.78	-235.89	4.9324	-0.271508	0.0877921	0.0381678	13.6845	0.611784	0.0785456	0.000216231	0.434117	0.779278	0.00916421	0.72779	0.999969
TMCC3	0.13368	584.342	-285.171	5.19293	0.163685	0.16362	0.0227906	13.6772	2.40971	0.0581178	0.000217075	0.120585	0.809496	0.00917473	0.426951	0.999969
LOC100849762	0.177198	400.495	-193.248	4.0891	-0.213527	0.0691283	-0.012593	13.6222	0.0691374	0.0112251	0.000223525	0.792597	0.915623	0.00942442	0.916292	0.999969
WDR34	0.0214261	553.319	-269.659	6.15724	-0.0497062	0.168096	-0.0473212	13.6019	0.826514	1.44796	0.000225959	0.363282	0.228856	0.00950396	0.678367	0.999969
LOC112449532	0.261881	342.542	-164.271	2.65687	-0.0805495	0.642907	-0.0628572	13.5568	367.127	4.52872	0.00023145	7.90093e-82	0.0333306	0.0096647	1.98909e-79	0.999969
TRAF4	0.0319066	623.404	-304.702	6.94146	-0.069163	0.225643	-0.0363691	13.5612	5.34625	0.591585	0.000230908	0.0207668	0.441807	0.0096647	0.202379	0.999969
CSDC2	0.201069	491.879	-238.939	4.99965	-0.170994	0.158211	-0.0844489	13.5609	0.0927438	0.528942	0.00023095	0.760717	0.467052	0.0096647	0.902871	0.999969
PA2G4	0.0105154	787.487	-386.743	8.68811	-0.0329348	0.166586	-0.033363	13.5423	3.51333	1.57359	0.000233248	0.0608769	0.209686	0.00971642	0.324994	0.999969
CASP2	0.0074933	695.116	-340.558	7.94845	-0.0388156	0.0877809	-0.00651057	13.5225	2.30785	0.0812427	0.000235717	0.128722	0.77562	0.00978317	0.437493	0.999969
TPM1	0.0742818	696.806	-341.403	6.92327	0.0868632	-0.153569	0.092037	13.5205	0.929423	1.65894	0.000235976	0.335013	0.197747	0.00978317	0.655719	0.999969
FCGRT	0.0620558	780.585	-383.292	8.59341	-0.169348	-0.385886	0.109266	13.5153	2.44876	3.05358	0.000236624	0.117617	0.0805594	0.00978667	0.421344	0.999969
ARHGEF12-2	0.0337036	630.606	-308.303	6.48859	0.0813421	0.029549	0.0165096	13.5033	1.72712	0.1154	0.000238142	0.188779	0.734078	0.00982604	0.518791	0.999969
CYTH3	0.0324133	630.154	-308.077	6.91426	-0.0878358	0.0891822	0.00192803	13.4944	1.08524	0.00166061	0.000239277	0.297529	0.967495	0.00984949	0.626562	0.999969
MEST	0.0946071	477.781	-231.89	5.05863	-0.151312	0.103659	-0.00634963	13.4759	0.846305	0.005691	0.000241653	0.3576	0.939866	0.00992376	0.673738	0.999969
APLN	0.466455	281.716	-133.858	1.0935	0.301798	-0.373773	0.155184	13.464	0.0205772	0.571275	0.000243181	0.885937	0.449753	0.00996297	0.958735	0.999969
LOC617944	0.172983	370.914	-178.457	3.97901	-0.263121	-0.233798	0.108931	13.4534	0.0627488	0.920918	0.000244557	0.802203	0.337234	0.00997232	0.920649	0.999969
PPIP5K1	0.0323677	562.035	-274.018	5.86153	0.0772622	-0.0495947	0.0243762	13.4574	0.0458332	0.25238	0.000244048	0.830479	0.615404	0.00997232	0.933222	0.999969
LOC531679	0.168494	454.991	-220.496	4.85668	-0.229691	-0.157184	0.0690827	13.4487	0.0130536	0.425359	0.000245182	0.909038	0.514275	0.00997436	0.967102	0.999969
LOC104976009	0.132259	752.207	-369.103	6.81415	0.2105	0.478894	-0.072129	13.4414	5.25051	0.565198	0.000246136	0.0219404	0.452173	0.00998979	0.207692	0.999969
BANK1	0.0714132	876.004	-431.002	8.53224	0.140881	0.284911	-0.0286619	13.4365	5.38569	0.169755	0.00024678	0.0203026	0.68033	0.00999258	0.200269	0.999969
SMPDL3A	0.0373703	648.48	-317.24	6.55028	0.0982038	0.0603563	-0.0126764	13.4274	0.154342	0.0633894	0.000247976	0.69442	0.801217	0.0100176	0.871399	0.999969
RAB34	0.112278	325.74	-155.87	3.20334	-0.132698	0.483039	-0.11131	13.4019	3.32056	1.14414	0.000251369	0.0684187	0.284779	0.0101312	0.340155	0.999969
LOC101905668	0.0584236	415.566	-200.783	4.67778	-0.140576	-0.109196	0.0322475	13.3959	0.146069	0.22456	0.00025218	0.702321	0.635587	0.0101403	0.875973	0.999969
FARP1	0.0683982	492.403	-239.202	5.29546	-0.121408	0.159124	-0.017758	13.3867	1.37792	0.0622908	0.000253411	0.240455	0.802911	0.0101663	0.5767	0.999969
TEC	0.0295096	742.885	-364.443	7.64374	0.0808036	0.0838553	0.00463541	13.3669	3.45141	0.0103961	0.000256106	0.0631979	0.918787	0.0102	0.33063	0.999969
ZNF467	0.0466297	629.973	-307.986	6.98358	-0.0899026	-0.017594	-0.0237297	13.3635	1.39544	0.18087	0.000256566	0.237489	0.670627	0.0102	0.572944	0.999969
CLINT1	0.0108488	792.174	-389.087	8.31513	0.0503343	0.0376653	-0.00266467	13.3712	0.508446	0.00985671	0.000255523	0.475812	0.920915	0.0102	0.754644	0.999969
SCAND1	0.0247652	698.684	-342.342	7.69473	-0.0756237	0.00101875	0.00440846	13.3633	0.0471867	0.0120222	0.0002566	0.828033	0.91269	0.0102	0.931599	0.999969
ZMIZ1	0.0139158	808.783	-397.392	9.03671	-0.0632024	0.0231388	0.0161657	13.351	1.65749	0.285133	0.000258283	0.197943	0.593356	0.0102434	0.531346	0.999969
SLC12A2	0.0292999	737.484	-361.742	7.46936	0.0724792	0.095	0.0188484	13.3239	8.15121	0.178213	0.000262049	0.00430324	0.672913	0.0103197	0.0981958	0.999969
LOC100848921	0.467117	385.767	-185.883	4.02492	-0.33964	-0.295746	0.00298022	13.3255	1.92426	0.000258655	0.000261828	0.165388	0.987168	0.0103197	0.489899	0.999969
NAALADL1	0.0464567	695.212	-340.606	7.52641	-0.0965551	0.150067	-0.0131322	13.3284	1.09219	0.0541704	0.000261411	0.295986	0.815959	0.0103197	0.625244	0.999969
CAPN15	0.238264	660.212	-323.106	6.82547	-0.248526	-0.0804787	0.0219179	13.3201	0.0229923	0.0288103	0.000262583	0.879477	0.865218	0.0103197	0.956332	0.999969
SV2B	0.198289	420.593	-203.297	3.26615	0.183763	-0.057116	0.0683333	13.3117	0.724809	0.328083	0.000263756	0.394571	0.56679	0.010337	0.700398	0.999969
LOC541276	0.0290762	648	-317	7.2884	-0.0877613	-0.0108756	0.0163832	13.3085	0.357615	0.140452	0.000264212	0.549834	0.707832	0.010337	0.80082	0.999969
CD72	0.046798	711.935	-348.967	7.14495	0.139161	0.360145	-0.0746961	13.2864	4.75095	1.75298	0.000267342	0.0292822	0.185503	0.0104359	0.235491	0.999969
MEX3B	0.0798237	549.64	-267.82	5.80948	-0.129614	0.166755	-0.0185571	13.281	0.905484	0.0593234	0.000268115	0.341316	0.807569	0.0104427	0.661644	0.999969
ARPC5L	0.0316664	795.978	-390.989	8.21755	0.111102	0.287347	-0.0562552	13.2586	8.06111	1.47028	0.000271333	0.00452255	0.225302	0.010505	0.101079	0.999969
CPT1A	0.101387	833.03	-409.515	8.95896	-0.199772	-0.397743	0.107858	13.2593	1.66164	1.81039	0.000271233	0.197382	0.178461	0.010505	0.530531	0.999969
MAML3	0.0229574	669.758	-327.879	7.47808	-0.0905014	-0.0466468	0.0372955	13.2531	0.522975	0.892227	0.000272134	0.469576	0.344874	0.010505	0.75099	0.999969
ENHO	0.463872	430.937	-208.469	2.52078	0.365076	0.289507	-0.0626386	13.2552	0.289747	0.11621	0.000271831	0.590383	0.733182	0.010505	0.822396	0.999969
C28H10orf105	0.0563311	652.774	-319.387	7.17224	-0.13075	-0.0718302	0.0385449	13.2483	0.124725	0.398254	0.000272834	0.723965	0.527992	0.0105086	0.88632	0.999969
LOC104971032	0.296449	363.394	-174.697	3.94091	-0.305492	-0.339296	0.0528955	13.24	1.53001	0.119632	0.000274032	0.216111	0.729434	0.0105315	0.550261	0.999969
LOC782823	0.373931	305.323	-145.661	3.24358	-0.45356	-0.3706	0.263706	13.2313	1.67107	2.36865	0.000275317	0.196115	0.123794	0.0105575	0.529552	0.999969
EXT1	0.0302817	535.52	-260.76	6.09001	-0.112077	-0.0958401	0.0533523	13.1998	0.250268	1.28974	0.00027998	0.616886	0.256096	0.0107126	0.837957	0.999969
FBXO34	0.00870777	643.032	-314.516	6.97802	0.0580953	0.126156	-0.027088	13.1693	3.18332	1.18697	0.000284566	0.0743936	0.275942	0.0108166	0.35178	0.999969
LOC618565	0.390141	496.575	-241.288	3.62989	0.211843	-0.148462	0.171738	13.1726	1.85576	1.1526	0.000284076	0.173115	0.283005	0.0108166	0.501586	0.999969
KLHL5	0.0254103	677.005	-331.503	7.01549	0.101425	0.162846	-0.0557575	13.1697	0.16033	1.85572	0.000284517	0.688852	0.173119	0.0108166	0.868555	0.999969
LOC101902037	0.185067	401.295	-193.648	4.25722	-0.287273	-0.0543745	0.142054	13.152	4.96985	1.45188	0.000287205	0.0257929	0.228226	0.0108931	0.221744	0.999969
NDFIP2	0.0298639	735.516	-360.758	7.44895	0.0872477	0.0546853	-0.0152062	13.1446	0.109647	0.118111	0.000288345	0.740547	0.731092	0.0109125	0.894579	0.999969
FBLIM1	0.373493	430.576	-208.288	4.13591	-0.216687	0.341578	-0.162983	13.1283	0.0633738	0.983404	0.000290875	0.801241	0.32136	0.0109843	0.920259	0.999969
COL18A1	0.12055	756.401	-371.201	7.84858	-0.145729	0.155104	-0.0366099	13.1146	0.21394	0.162998	0.000292998	0.643697	0.686411	0.0110261	0.848764	0.999969
TNIP3	0.313447	375.839	-180.92	2.29243	0.299875	0.0435335	-0.0272071	13.113	0.0188227	0.0286747	0.00029325	0.890876	0.865532	0.0110261	0.960668	0.999969
ARL2	0.0370669	595.199	-290.6	6.66212	-0.0894438	-0.0609737	-0.00150971	13.0638	1.29862	0.000915007	0.000301066	0.254465	0.975868	0.0112951	0.59045	0.999969
VWA2	0.25508	470.616	-228.308	3.56029	0.237368	0.0118137	0.00784116	13.0598	0.0175103	0.00344191	0.000301706	0.894726	0.953217	0.0112951	0.961996	0.999969
FRRS1	2.46425	303.715	-144.857	-1.0646	0.992578	1.64575	-0.290164	13.051	2.89105	0.372357	0.000303127	0.0890731	0.541722	0.0113222	0.374072	0.999969
LOC786614	0.0353407	692.699	-339.35	7.58839	-0.0912121	0.020705	0.0105623	13.0472	0.614384	0.0490524	0.000303732	0.433142	0.82472	0.0113222	0.726715	0.999969
B4GALT6	0.104592	737.169	-361.584	6.85483	0.190793	0.282728	-0.0754115	13.0331	0.540344	0.774233	0.000306032	0.46229	0.378911	0.0113591	0.746791	0.999969
LOC613664	0.18191	497.133	-241.567	5.26556	-0.243569	-0.187767	0.0922719	13.037	0.108782	0.720591	0.000305396	0.741535	0.39595	0.0113591	0.895336	0.999969
LOC788694	0.239944	635.193	-310.597	5.40558	0.182038	-0.115205	0.0801648	13.0198	0.270944	0.428351	0.000308219	0.602699	0.512799	0.0114159	0.828872	0.999969
LOC112449353	0.679349	457.684	-221.842	2.66887	0.239173	0.7303	-0.0703066	13.0006	74.8491	0.94562	0.00031139	5.08112e-18	0.330837	0.0114932	7.74247e-16	0.999969
PLEKHA3	0.0153307	618.541	-302.271	6.48147	0.0723887	0.150559	-0.0264484	12.9935	4.92019	0.637037	0.000312579	0.0265447	0.424786	0.0114932	0.224711	0.999969
RAB29	0.0141142	695.789	-340.894	7.37611	0.0663995	0.124171	-0.0215996	12.9938	1.63226	0.481531	0.000312532	0.201391	0.48773	0.0114932	0.535082	0.999969
ITGA5	0.0293234	737.077	-361.538	8.23459	-0.0761771	0.02483	-0.00860759	12.9912	0.00222857	0.0371291	0.000312951	0.962348	0.847202	0.0114932	0.9862	0.999969
SSBP3	0.0175657	777.734	-381.867	8.55485	-0.0594174	0.0708236	-0.00503487	12.9831	0.625671	0.021474	0.000314315	0.428948	0.883495	0.0114947	0.72408	0.999969
R3HCC1L	0.0102192	640.435	-313.217	6.85663	0.0608737	0.0766612	-0.02503	12.9836	0.134289	0.849021	0.000314227	0.714026	0.356829	0.0114947	0.882172	0.999969
HBA1	1.03217	884.394	-435.197	9.27158	-0.390797	-0.365461	-0.132918	12.9752	3.26565	0.273606	0.000315641	0.0707452	0.600923	0.0115189	0.344523	0.999969
TCF7	0.0385015	952.397	-469.198	10.2993	-0.0965285	0.0282475	0.0127287	12.9585	0.611403	0.0644962	0.000318475	0.43426	0.799526	0.011598	0.727852	0.999969
RNF122	0.0162803	676.494	-331.247	7.42078	0.0492568	0.0222734	0.0229725	12.9505	4.54569	0.469541	0.000319842	0.0330016	0.493199	0.0116234	0.245512	0.999969
TPPP3	0.23569	734.58	-360.29	7.74012	-0.197493	-0.303622	-0.0432903	12.9372	6.17904	0.12369	0.000322113	0.0129273	0.725066	0.0116571	0.164392	0.999969
TDP1	0.0245184	584.446	-285.223	6.49312	-0.0576232	0.139549	-0.0349121	12.9396	0.90225	0.708386	0.000321702	0.342179	0.39998	0.0116571	0.662132	0.999969
SHISA7	0.0972235	413.311	-199.655	4.36093	-0.136704	0.24976	-0.0378369	12.9186	2.56939	0.190709	0.000325336	0.10895	0.662327	0.0117493	0.407617	0.999969
EIF2AK3	0.00941105	730.31	-358.155	7.79909	0.049844	0.092426	-0.00828428	12.8796	6.00584	0.10502	0.000332181	0.0142586	0.745887	0.0119716	0.171765	0.999969
HGH1	0.0148954	669.726	-327.863	7.58096	-0.0653923	0.0253826	0.0170442	12.8672	3.2564	0.288022	0.000334388	0.071145	0.591491	0.0120262	0.345598	0.999969
SNAP23	0.0377783	768.909	-377.455	7.60784	0.104774	0.194096	-0.0296334	12.8513	4.5293	0.340316	0.000337253	0.0333192	0.559647	0.0121042	0.246802	0.999969
STARD10	0.0746696	505.879	-245.94	4.74544	0.144145	0.131227	-0.0272995	12.8411	0.351622	0.140814	0.000339083	0.553196	0.707473	0.0121448	0.803149	0.999969
ITSN2	0.0132408	824.203	-405.101	8.63918	0.0613038	0.154407	-0.0163954	12.8331	6.84331	0.300633	0.000340546	0.0088974	0.583486	0.0121721	0.137284	0.999969
2022-03-01	0.0861218	575.259	-280.63	5.41713	0.126908	0.0871349	0.0215376	12.8168	1.81038	0.0788981	0.000343529	0.178463	0.778796	0.0122535	0.50746	0.999969
PTP4A2	0.0229788	945.433	-465.717	9.81686	0.0737291	0.100575	-0.0099393	12.7995	2.61689	0.0663511	0.000346714	0.105732	0.796726	0.0123165	0.403168	0.999969
NT5C2	0.00959124	709.94	-347.97	7.783	0.0394122	-0.0268448	0.014373	12.802	0.0746772	0.307402	0.000346253	0.784645	0.579279	0.0123165	0.913647	0.999969
C14H8orf82	0.213646	617.294	-301.647	6.43123	-0.218322	-0.103035	0.0118558	12.7875	0.29879	0.00993045	0.000348947	0.584642	0.920621	0.0123705	0.819215	0.999969
PURA	0.0191256	748.386	-367.193	7.81438	0.0827971	0.139295	-0.0396131	12.7502	0.708475	1.2212	0.000355963	0.39995	0.269126	0.0125936	0.704619	0.999969
CASZ1	0.0345028	608.128	-297.064	6.67018	-0.0834075	0.161347	-0.0085725	12.7292	3.021	0.0304753	0.000359983	0.0821928	0.861416	0.0126815	0.363021	0.999969
BVD1.23	0.164502	585.137	-285.568	6.06077	-0.207816	0.0856204	0.0290908	12.726	0.823282	0.0719946	0.000360601	0.364222	0.788455	0.0126815	0.678367	0.999969
SGCE	0.260843	389.808	-187.904	3.82193	-0.218981	0.17879	-0.0784366	12.7258	0.0049088	0.296245	0.00036064	0.944144	0.586246	0.0126815	0.980823	0.999969
LOC112448853	0.182249	263.706	-124.853	2.99996	-0.335341	-0.612632	0.165183	12.7092	1.88622	1.31581	0.000363852	0.169629	0.251346	0.0127686	0.495565	0.999969
SLC25A20	0.0436898	680.247	-333.124	7.5261	-0.122806	-0.149863	0.0550671	12.6688	0.0409548	1.05157	0.00037181	0.839625	0.305145	0.0130216	0.936985	0.999969
LOC104972309	0.518474	545.835	-265.918	3.63188	0.338459	0.32089	0.0332519	12.6573	1.64125	0.0277779	0.000374101	0.200154	0.867632	0.0130231	0.533751	0.999969
GPS1	0.0145347	704.894	-345.447	7.98767	-0.0572391	0.0241914	0.00393912	12.6608	0.801193	0.0160359	0.000373408	0.370737	0.899231	0.0130231	0.682776	0.999969
LOC787257	0.0856607	469.41	-227.705	5.0973	-0.156361	-0.043516	0.0368925	12.6619	0.293001	0.227258	0.000373173	0.588304	0.633564	0.0130231	0.821431	0.999969
MYO7B	0.184144	411.24	-198.62	4.35399	-0.255383	-0.284079	0.087672	12.644	0.0984709	0.525944	0.000376781	0.753672	0.468317	0.0130901	0.900301	0.999969
PRNP	0.0288021	640.007	-313.003	6.43021	0.0947737	0.161356	-0.0320614	12.6254	1.44429	0.510305	0.000380538	0.229446	0.475007	0.0131212	0.563623	0.999969
RRAGD	0.127942	496.817	-241.408	4.37	0.139329	-0.0578129	0.0678195	12.6328	1.11412	0.491417	0.000379044	0.291188	0.483296	0.0131212	0.621831	0.999969
LRRC8A	0.00897597	667.367	-326.684	7.60788	-0.0448977	0.0532326	0.000782131	12.629	1.10891	0.000973648	0.000379807	0.292319	0.975107	0.0131212	0.622288	0.999969
LOC100300760	0.110553	718.383	-352.192	7.5249	-0.136479	0.0730179	-0.0408377	12.6246	0.0499496	0.214273	0.000380698	0.823151	0.643439	0.0131212	0.92914	0.999969
UBL3	0.0195639	811.769	-398.884	8.28997	0.069067	0.0846075	-0.0113975	12.6188	1.09753	0.100962	0.000381885	0.294809	0.750679	0.0131361	0.624397	0.999969
IGSF9B	0.239199	486.546	-236.273	4.94431	-0.254619	0.00165329	0.0466559	12.608	0.179848	0.128067	0.000384099	0.671504	0.720445	0.0131861	0.860186	0.999969
ARSH	0.094452	374.167	-180.084	3.86517	-0.114346	0.26356	-0.0886947	12.5987	0.20775	0.974014	0.000386009	0.648537	0.323681	0.0132256	0.850491	0.999969
ABCC11	1.29864	328.409	-157.205	0.52749	0.617739	0.206699	-0.0722451	12.5911	0.00190196	0.0476423	0.000387588	0.965214	0.827218	0.0132535	0.98744	0.999969
LOC786297	0.366304	464.505	-225.252	4.31289	-0.116088	-0.159489	-0.0503691	12.5824	13.1867	1.60875	0.0003894	0.000281945	0.204668	0.0132893	0.0180061	0.999969
MYO5B	0.191843	376.842	-181.421	2.77483	0.169724	-0.020254	0.0913445	12.5739	1.27283	0.559452	0.000391166	0.259237	0.454481	0.0133234	0.594303	0.999969
PODNL1	0.0728542	669.39	-327.695	7.08261	-0.107215	0.196505	-0.0316069	12.5408	1.07625	0.206099	0.000398172	0.299538	0.649843	0.0135355	0.628294	0.999969
RANBP1	0.0286603	699.249	-342.624	7.60424	-0.0712517	0.0771936	-0.0116855	12.5354	0.510313	0.0722943	0.000399308	0.475003	0.788025	0.0135476	0.754162	0.999969
SRGAP1	0.0803742	394.396	-190.198	3.50894	0.141385	0.0344917	0.00672382	12.5287	0.31558	0.00675189	0.000400742	0.574276	0.934512	0.0135697	0.813655	0.999969
CDC14B	0.0236538	736.095	-361.048	7.6501	0.0772865	0.167535	-0.0124501	12.5239	5.21732	0.0954249	0.000401788	0.022363	0.757391	0.0135787	0.20897	0.999969
DYNC1LI2	0.0106328	703.858	-344.929	7.43899	0.0550277	0.100077	-0.0130444	12.4974	2.88773	0.222779	0.000407522	0.0892566	0.636931	0.0136926	0.374165	0.999969
LOC107131623	0.0691571	474.848	-230.424	5.17133	-0.120217	0.0514587	-0.00463309	12.4981	0.249608	0.00446179	0.000407369	0.617352	0.946744	0.0136926	0.838032	0.999969
VSTM2L	0.119471	665.638	-325.819	6.95366	-0.140464	0.0706683	-0.028431	12.5	1.48012e-05	0.104433	0.000406943	0.99693	0.746574	0.0136926	0.999072	0.999969
GPRC5B	1.09928	324.295	-155.147	1.94113	-0.0442169	0.608855	-0.10174	12.4855	1024	27.7551	0.000410121	1.09197e-224	1.37686e-07	0.0137475	4.74213e-222	4.05382e-05
ACTL8	0.389366	361.595	-173.798	3.62649	-0.290589	-0.0965564	-0.0450254	12.4827	0.676567	0.0653611	0.000410739	0.410771	0.798215	0.0137475	0.711407	0.999969
CYB5R2	0.391786	544.539	-265.269	4.39119	0.0983228	0.162627	-0.0129929	12.4776	24.981	0.19014	0.000411865	5.78982e-07	0.6628	0.0137587	6.44711e-05	0.999969
MOBP	0.305518	433.403	-209.701	4.26949	-0.311611	0.262527	0.0788059	12.4695	3.78474	0.268063	0.000413646	0.0517219	0.604634	0.0137916	0.301902	0.999969
TSPAN9	0.117045	466.75	-226.375	4.94285	-0.172596	-0.124818	0.0247086	12.4621	0.376653	0.0740126	0.000415295	0.5394	0.785582	0.0138201	0.794046	0.999969
CD276	0.204015	584.725	-285.363	5.95821	-0.195002	0.133247	-0.0304792	12.4502	0.0461078	0.0649769	0.000417938	0.82998	0.798796	0.0138814	0.932875	0.999969
PCMTD1	0.00945341	859.431	-422.715	9.22649	0.0573936	0.115475	-0.0259744	12.4365	1.5054	1.04646	0.000421019	0.219842	0.306323	0.0139408	0.554142	0.999969
MYCN	0.184716	354.659	-170.329	3.6016	-0.243379	0.0361868	0.0398965	12.4351	0.546661	0.0996176	0.00042133	0.459685	0.752289	0.0139408	0.745043	0.999969
HBA	1.0796	817.148	-401.574	8.59997	-0.390771	-0.420058	-0.130608	12.4171	3.79052	0.252877	0.000425416	0.0515436	0.615057	0.0139575	0.301636	0.999969
MBD3	0.011432	723.034	-354.517	8.17607	-0.0499315	0.05534	0.00248646	12.4124	1.45904	0.00806593	0.000426481	0.227083	0.928438	0.0139575	0.561261	0.999969
ZP3	0.107662	553.505	-269.753	5.88006	-0.124848	-0.0453172	-0.0429198	12.4176	1.39477	0.267431	0.000425317	0.237602	0.605061	0.0139575	0.573008	0.999969
UBIAD1	0.0149411	585.078	-285.539	6.64712	-0.0641795	0.0135892	0.0132768	12.416	1.09803	0.164085	0.000425682	0.294698	0.685423	0.0139575	0.624313	0.999969
SHARPIN	0.0149296	643.245	-314.622	7.31852	-0.0594857	0.0237374	0.00644003	12.4121	0.867432	0.0405963	0.00042656	0.351667	0.840319	0.0139575	0.669973	0.999969
RBBP9	0.0414784	540.198	-263.099	5.8547	-0.0785239	0.137557	-0.0325383	12.4117	0.804827	0.369457	0.000426655	0.369654	0.543301	0.0139575	0.681879	0.999969
PTBP1	0.00663811	903.574	-444.787	9.94083	-0.0408938	0.0690055	0.00784878	12.3969	4.12075	0.138499	0.000430044	0.0423602	0.709778	0.0140222	0.275942	0.999969
ISLR	0.418665	408.313	-197.156	3.9088	-0.28085	0.290337	-0.0413361	12.396	0.84311	0.0584124	0.000430249	0.358509	0.809023	0.0140222	0.674584	0.999969
MTSS1	0.0315529	851.748	-418.874	8.80073	0.0822385	0.141977	-0.00295493	12.3746	4.18749	0.00413093	0.000435211	0.0407233	0.948753	0.0140941	0.272006	0.999969
HDAC7	0.0216187	811.059	-398.53	9.07598	-0.0586242	0.162887	-0.0176737	12.3603	3.23615	0.212515	0.000438568	0.0720296	0.644803	0.0140941	0.347508	0.999969
DTYMK	0.0340812	577.64	-281.82	6.3409	-0.0669511	0.19237	-0.0387113	12.3613	3.0548	0.630841	0.000438316	0.0804988	0.427047	0.0140941	0.36077	0.999969
FCRLA	0.0730893	760.385	-373.192	7.38127	0.134531	0.201372	-0.028847	12.3644	2.14594	0.176623	0.000437593	0.142947	0.674292	0.0140941	0.457132	0.999969
EBI3	0.0726784	478.297	-232.148	4.44229	0.149631	0.217444	-0.04991	12.3713	0.762738	0.489969	0.000435993	0.382473	0.483941	0.0140941	0.691231	0.999969
TMEM38A	0.0910274	401.957	-193.979	3.5873	0.147024	0.0273703	0.00542685	12.379	0.147693	0.00406298	0.000434178	0.70075	0.949176	0.0140941	0.874852	0.999969
LOC101905242	0.0862425	320.169	-153.084	3.35492	-0.132112	0.199788	-0.0708418	12.3587	0.0703528	0.548966	0.000438946	0.790824	0.45874	0.0140941	0.915527	0.999969
LOC104974812	0.125445	647.677	-316.839	6.0178	0.142051	-0.117509	0.033472	12.3612	0.0569956	0.138039	0.000438358	0.811309	0.710239	0.0140941	0.924148	0.999969
LOC100299324	0.104278	357.241	-171.621	3.80346	-0.179662	-0.0278661	0.0333415	12.3466	0.248888	0.129899	0.000441793	0.617859	0.718536	0.0141594	0.838146	0.999969
ARHGAP39	0.776319	596.361	-291.18	6.09245	-0.335925	0.00876955	-0.11695	12.3231	1.22796	0.271875	0.000447391	0.267805	0.602077	0.0143007	0.601199	0.999969
LIMS2	0.129523	522.961	-254.481	5.68285	-0.214835	-0.379495	0.100397	12.3212	0.779725	1.13963	0.000447849	0.377225	0.28573	0.0143007	0.6878	0.999969
A4GALT	0.0722488	681.669	-333.835	6.65314	0.121577	0.221826	-0.000916583	12.3077	4.55799	0.000176192	0.000451096	0.0327656	0.989409	0.0143314	0.244842	0.999969
IPO5	0.0145224	804.23	-395.115	8.87505	-0.0528009	0.0813832	-0.00319634	12.3069	1.14373	0.0106305	0.000451285	0.284866	0.91788	0.0143314	0.616316	0.999969
NDST3	0.125519	538.349	-262.174	5.64074	-0.193778	-0.077168	0.0600249	12.3118	0.219693	0.41452	0.000450097	0.639274	0.519684	0.0143314	0.846166	0.999969
CD209	0.445654	454.433	-220.217	4.97535	-0.385333	-0.661458	0.0854735	12.2954	2.84872	0.130886	0.00045408	0.0914469	0.717515	0.0143697	0.379123	0.999969
ZC4H2	0.0273527	468.966	-227.483	5.40657	-0.104529	-0.0123683	0.0442862	12.2951	1.77228	0.887547	0.000454145	0.183101	0.346143	0.0143697	0.513836	0.999969
CDH2	0.200613	502.176	-244.088	5.16654	-0.192144	0.00258473	-0.0379734	12.2848	0.226186	0.0994296	0.000456661	0.634366	0.752515	0.0144088	0.844875	0.999969
LOC100848499	0.175271	272.845	-129.423	2.79351	-0.272582	-0.0969276	0.0569981	12.2833	0.059317	0.169171	0.000457039	0.807579	0.68085	0.0144088	0.922732	0.999969
EGR2	0.0965455	542.442	-264.221	5.71904	-0.148891	-0.0383468	0.00678715	12.2541	0.0290211	0.00667476	0.000464225	0.86473	0.934886	0.0146088	0.95023	0.999969
RNPS1	0.00858729	802.594	-394.297	8.99163	-0.0382606	0.0845828	-0.00746838	12.2482	2.71724	0.097283	0.000465714	0.0992696	0.755115	0.0146291	0.391467	0.999969
CCNG2	0.0226862	669.034	-327.517	6.83497	0.0941088	0.199911	-0.0524331	12.2406	1.06165	1.7601	0.000467612	0.302839	0.184612	0.0146622	0.630383	0.999969
MFGE8	0.0461439	595.498	-290.749	6.63804	-0.120181	-0.194919	0.0463984	12.2342	0.808861	0.699701	0.000469203	0.368457	0.402884	0.0146856	0.680947	0.999969
UBAP2	0.0133571	687.65	-336.825	7.73201	-0.0584123	0.0915026	0.011146	12.2245	4.15955	0.134893	0.000471666	0.0414004	0.713412	0.0147362	0.274177	0.999969
USP12	0.0103216	682.261	-334.13	7.34124	0.0589484	0.142381	-0.0251833	12.1968	3.14118	0.883239	0.000478712	0.0763387	0.347316	0.0149295	0.355009	0.999969
BMPR1B	0.583262	357.765	-171.882	1.81378	0.290178	-0.0498651	0.111323	12.1932	1.00062	0.318321	0.000479637	0.317161	0.572618	0.0149315	0.643706	0.999969
PLVAP	0.194233	401.034	-193.517	4.05262	-0.165566	0.0121976	-0.0787552	12.1763	1.76903	0.45241	0.000484002	0.183502	0.501192	0.0150404	0.513903	0.999969
TRMT1	0.0187499	580.886	-283.443	6.73833	-0.0734327	0.0083302	0.0203225	12.1545	2.00969	0.313199	0.000489707	0.156298	0.575724	0.0151635	0.476371	0.999969
KLF13	0.0183458	900.283	-443.142	9.85954	-0.0666454	0.0192874	0.014066	12.1564	0.980874	0.168328	0.000489199	0.321983	0.681602	0.0151635	0.646708	0.999969
KCNIP3	0.133882	631.397	-308.698	6.59832	-0.181561	0.0822272	0.0170273	12.133	0.386661	0.0294193	0.000495385	0.53406	0.863814	0.0152872	0.791622	0.999969
SUSD1	0.0242387	714.071	-350.035	7.47813	0.0537604	-0.077239	0.0363381	12.1327	0.0586233	0.786555	0.000495463	0.808685	0.375144	0.0152872	0.923156	0.999969
PSMD11	0.00614258	758.486	-372.243	8.51028	-0.0424733	0.0486888	0.013987	12.1156	5.77788	0.46312	0.000500022	0.0162291	0.496169	0.0153494	0.181529	0.999969
MTA1	0.0138726	696.934	-341.467	8.00898	-0.0478735	0.0659583	-0.0119649	12.1152	0.438868	0.150013	0.00050013	0.507669	0.698523	0.0153494	0.776218	0.999969
SSR4	0.0294247	841.071	-413.535	9.24969	-0.0825801	-0.0084874	0.0156328	12.1204	0.380065	0.132175	0.000498723	0.537568	0.716187	0.0153494	0.793648	0.999969
ASPSCR1	0.0152407	671.972	-328.986	7.66734	-0.0596657	-0.0085272	0.00760803	12.1096	0.0482466	0.0561028	0.000501617	0.826143	0.812765	0.0153679	0.930844	0.999969
LOC104969028	0.0996414	471.285	-228.643	5.01334	-0.156643	0.128238	0.0124637	12.0903	2.26472	0.0208558	0.000506837	0.13235	0.885172	0.0154945	0.44343	0.999969
RIN2	0.0661117	563.22	-274.61	6.19244	-0.146108	-0.234773	0.0587885	12.0878	1.20673	0.767951	0.000507533	0.271981	0.380852	0.0154945	0.605747	0.999969
TH	0.116166	586.604	-286.302	5.51401	0.117998	-0.229057	0.0790823	12.0687	0.0965148	0.757423	0.000512746	0.756053	0.384136	0.0156262	0.900874	0.999969
MYLIP	0.0114584	740.425	-363.212	7.96474	0.0434524	0.0695062	0.0103356	12.052	8.52498	0.136718	0.000517381	0.00350305	0.711566	0.0157123	0.0873049	0.999969
GPR25	0.119023	671.608	-328.804	7.23449	-0.188859	-0.342097	0.0726251	12.052	1.67281	0.67637	0.000517368	0.195882	0.410839	0.0157123	0.529405	0.999969
OASL	0.296944	638.254	-312.127	5.3168	0.277412	-0.0947484	-0.0765122	12.048	2.39042	0.304195	0.00051849	0.122081	0.581264	0.0157185	0.428902	0.999969
PRLR	0.220459	439.999	-213	3.21673	0.241903	0.316057	-0.0498947	12.0241	1.69075	0.158837	0.00052518	0.193503	0.69023	0.0158814	0.52636	0.999969
TIAM1	0.0318106	799.684	-392.842	8.77423	-0.090942	-0.105558	0.0219371	12.0222	0.476537	0.226134	0.000525692	0.489995	0.634405	0.0158814	0.763245	0.999969
MTPN	0.0249027	914.104	-450.052	9.42451	0.0694349	0.137138	0.00100858	12.008	4.85503	0.000622883	0.000529713	0.0275656	0.980089	0.015948	0.228625	0.999969
TGS1	0.0117	678.747	-332.373	7.38423	0.0527315	0.0876353	-0.00647201	12.008	3.91524	0.0510424	0.000529735	0.0478503	0.821259	0.015948	0.292038	0.999969
UGCG	0.0342496	789.856	-387.928	7.9033	0.0849921	0.106566	-0.00307398	11.9886	3.34558	0.00403213	0.000535283	0.0673858	0.949369	0.0159931	0.337921	0.999969
GATA3	0.0484832	788.265	-387.133	8.46042	-0.112453	0.047636	0.0288955	11.9825	0.913236	0.258518	0.000537026	0.339257	0.61114	0.0159931	0.659464	0.999969
IRF8	0.0357035	731.288	-358.644	7.55146	0.0642215	-0.0636631	0.0416359	11.9841	0.381877	0.723161	0.000536556	0.536601	0.395109	0.0159931	0.793041	0.999969
DRD4	0.132241	397.339	-191.669	3.96799	-0.122733	0.313947	-0.106331	11.9942	0.205336	1.05872	0.000533663	0.650448	0.303506	0.0159931	0.851817	0.999969
LOC509941	0.0840423	421.38	-203.69	4.54741	-0.141491	-0.0367936	0.0081259	11.9811	0.0337198	0.010479	0.000537416	0.854304	0.918465	0.0159931	0.945531	0.999969
HSD17B12	0.0345539	684.231	-335.116	6.86241	0.0946275	0.053439	-0.0223196	11.9909	0.00146098	0.210688	0.000534617	0.96951	0.646229	0.0159931	0.988415	0.999969
SIK1	0.0486612	738.001	-362.001	7.48853	0.0887003	-0.0432206	0.0180696	11.9802	0.000760975	0.103072	0.000537677	0.977993	0.748173	0.0159931	0.991131	0.999969
LUZP1	0.0682659	538.155	-262.078	5.81753	-0.145902	-0.0955797	0.0478296	11.9651	0.0325883	0.45603	0.000542062	0.856742	0.499485	0.016096	0.946421	0.999969
CISD2	0.0247921	674.455	-330.227	6.82558	0.0819556	0.0992604	-0.0210807	11.9599	0.645711	0.25579	0.000543574	0.42165	0.613028	0.0161134	0.718933	0.999969
RFX2	0.138055	605.992	-295.996	6.43222	-0.166528	-0.247517	-0.00299953	11.9396	4.84278	0.00095289	0.00054952	0.027762	0.975374	0.0162619	0.229112	0.999969
LOC784251	0.064699	574.166	-280.083	6.34547	-0.148113	-0.0875301	0.0705934	11.9344	1.40103	1.17749	0.000551055	0.236551	0.277867	0.0162796	0.571744	0.999969
TRIM66	0.265839	434.557	-210.278	3.91249	-0.134439	0.0305597	0.0859829	11.9229	0.00328016	3.12802	0.00055449	0.954328	0.0769573	0.0163532	0.984128	0.999969
FZD5	0.0824166	780.891	-383.445	7.5104	0.144597	0.36286	-0.0334319	11.9186	7.11213	0.201455	0.000555769	0.0076564	0.653549	0.016355	0.12848	0.999969
LOC112445816	0.417763	289.478	-137.739	0.923946	0.365911	0.344632	-0.0342362	11.9106	1.38981	0.0286237	0.00055816	0.238438	0.865651	0.016355	0.573862	0.999969
LOC112442611	0.170816	344.704	-165.352	2.33906	0.226822	0.28004	-0.0324452	11.9101	0.876015	0.0706393	0.000558316	0.349295	0.790408	0.016355	0.667577	0.999969
CYSLTR2	0.090792	557.936	-271.968	5.31131	0.136422	-0.0228469	-0.00482721	11.9111	0.15524	0.00385786	0.000557998	0.693578	0.950474	0.016355	0.870913	0.999969
LOC104969128	0.180358	358.231	-172.115	3.73835	-0.29822	-0.17149	0.175956	11.9028	3.53631	2.14234	0.000560494	0.060039	0.143284	0.0163911	0.323291	0.999969
POLR2L	0.0241078	605.618	-295.809	6.79972	-0.0720798	0.0669542	0.00535316	11.8761	3.0477	0.0176275	0.0005686	0.0808516	0.894376	0.0165932	0.361419	0.999969
RABGAP1L-2	0.019837	823.297	-404.648	8.78349	0.0701289	0.0182505	-0.0134283	11.8726	0.141173	0.132373	0.000569671	0.707117	0.715984	0.0165932	0.878346	0.999969
CRIP2	0.0561385	824.044	-405.022	8.82547	-0.0912258	0.072379	-0.0340251	11.8706	0.0168651	0.294536	0.00057027	0.896673	0.587328	0.0165932	0.962676	0.999969
TMEM40	0.128062	392.287	-189.144	3.26071	0.184911	0.00148164	-0.0269387	11.8619	0.315702	0.0733623	0.000572944	0.574202	0.786503	0.0166432	0.813655	0.999969
EVA1B	0.119409	573.005	-279.502	6.02161	-0.167289	0.0122536	0.0186129	11.8583	0.084145	0.041283	0.000574046	0.771757	0.838993	0.0166473	0.908597	0.999969
CASS4	0.0534531	623.31	-304.655	6.38376	0.0749222	-0.106408	0.0593336	11.8327	0.388035	0.963647	0.000581985	0.533334	0.32627	0.0168368	0.791174	0.999969
DACH1	0.111401	440.801	-213.4	3.88427	0.139843	-0.11288	0.0406771	11.831	0.00729691	0.191374	0.000582516	0.931926	0.661776	0.0168368	0.976445	0.999969
TET1	0.0755867	671.488	-328.744	6.98293	-0.111967	0.173252	-0.0198447	11.8209	0.97426	0.0786681	0.00058571	0.32362	0.779111	0.0168487	0.647581	0.999969
SLC16A11	0.0571359	462.478	-224.239	4.50445	0.137939	0.156326	-0.0510021	11.8225	0.144842	0.609856	0.000585185	0.703514	0.434842	0.0168487	0.87656	0.999969
LOC107132401	0.168038	274.871	-130.436	2.6991	-0.224566	0.100643	-0.0260119	11.8204	0.063505	0.035146	0.000585838	0.801039	0.85129	0.0168487	0.920246	0.999969
KCP	0.123411	662.222	-324.111	6.09146	0.154041	0.107069	0.0083515	11.8006	0.682273	0.00824822	0.000592103	0.408805	0.927636	0.0169726	0.710333	0.999969
LOC507443	0.064345	600.905	-293.452	6.46762	-0.107374	0.0872844	-0.0169702	11.803	0.265459	0.0631876	0.000591343	0.606394	0.801527	0.0169726	0.831679	0.999969
FSTL3	0.0881308	363.41	-174.705	3.92697	-0.149743	-0.129692	-0.000795523	11.7954	1.74744	8.27225e-05	0.000593785	0.186199	0.992743	0.0169928	0.51644	0.999969
TREML2	0.0122951	865.132	-425.566	9.75573	-0.0522978	-0.0355517	0.00581978	11.7904	0.173919	0.0408153	0.000595362	0.676652	0.839895	0.0170099	0.862878	0.999969
FLVCR2	0.115362	632.231	-309.115	5.97159	0.135321	-0.124054	0.0360187	11.7642	0.0599539	0.162977	0.000603815	0.806569	0.68643	0.0171949	0.922377	0.999969
CASKIN2	0.0787795	386.784	-186.392	4.1544	-0.135176	0.0228647	-0.00826981	11.7644	0.000758664	0.0103592	0.000603755	0.978026	0.918931	0.0171949	0.991131	0.999969
RPS16	0.029521	945.21	-465.605	10.2952	-0.0803307	-0.0319859	0.0124864	11.755	0.000182302	0.0833512	0.000606816	0.989227	0.772806	0.0172521	0.995581	0.999969
EFNA1	0.0473419	509.796	-247.898	5.58827	-0.0691365	0.187642	-0.0627373	11.7508	0.160926	1.14513	0.00060818	0.688305	0.28457	0.0172626	0.868555	0.999969
PTPN1	0.0100976	857.432	-421.716	9.17307	0.0404192	0.0608552	0.00930867	11.7299	4.19608	0.125982	0.000615041	0.0405175	0.722635	0.0174288	0.271175	0.999969
TUBA1C	0.0812969	701.334	-343.667	7.54268	-0.128242	-0.0807003	0.00298124	11.7237	0.784627	0.00161374	0.000617091	0.37573	0.967956	0.0174585	0.686167	0.999969
NDUFA7	0.0289558	676.036	-331.018	7.47836	-0.0718384	0.0251968	-0.00400615	11.7202	0.0934567	0.00862932	0.000618267	0.759828	0.925988	0.0174633	0.902521	0.999969
TSSC4	0.0159125	595.332	-290.666	6.84398	-0.0675493	0.00667184	0.0197415	11.7149	1.9372	0.340596	0.000620026	0.163973	0.559486	0.0174845	0.487233	0.999969
HPCAL4	0.126073	353.822	-169.911	3.43962	-0.136088	0.337877	-0.086653	11.7017	0.798796	0.67148	0.000624427	0.371454	0.412536	0.0175801	0.682951	0.999969
PDE9A	0.0520222	469.234	-227.617	5.19832	-0.108087	-0.0110753	0.000291677	11.6957	0.0185652	2.13172e-05	0.000626443	0.89162	0.996316	0.0176083	0.960946	0.999969
PYGO1	0.0588954	742.245	-364.122	7.23727	0.104157	0.173549	0.00702986	11.6799	7.37936	0.0124214	0.000631792	0.00659767	0.911259	0.0177014	0.118977	0.999969
LAMA4	0.18694	625.662	-305.831	6.4492	-0.26327	0.0102814	0.119951	11.6822	2.37011	1.02163	0.000631003	0.123678	0.312134	0.0177014	0.430779	0.999969
MRI1	0.0220886	646.308	-316.154	7.23786	-0.0669669	0.0825737	0.0013355	11.6754	1.17515	0.0011845	0.000633313	0.278345	0.972545	0.0177154	0.610524	0.999969
LOC112448453	0.183812	255.634	-120.817	1.24902	0.214151	-0.0925377	0.0960937	11.6574	0.915992	0.389437	0.000639482	0.338529	0.532596	0.0178592	0.659195	0.999969
SLC9B2	0.14167	740.201	-363.101	6.74576	0.163677	0.257853	-0.000536414	11.6534	2.97271	3.12662e-05	0.000640868	0.0846801	0.995539	0.0178692	0.367969	0.999969
SLC6A2	0.203359	419.031	-202.516	3.30491	0.189992	-0.302227	0.0601868	11.6332	1.15732	0.219459	0.000647844	0.282022	0.639453	0.0180059	0.614603	0.999969
CYC1	0.014545	708.967	-347.483	8.04986	-0.0529564	0.0248973	-0.00137404	11.6348	0.245268	0.00191028	0.000647277	0.620427	0.965138	0.0180059	0.839597	0.999969
LOC100848407	0.216203	360.257	-173.128	3.71762	-0.262612	-0.208608	0.0658535	11.6226	0.102021	0.243073	0.000651537	0.749418	0.621995	0.0180796	0.899066	0.999969
RAB27A	0.0246408	881.464	-433.732	9.1673	0.0732349	-0.00566408	-0.00598867	11.609	0.13596	0.02109	0.000656329	0.712331	0.884534	0.0181836	0.881144	0.999969
SLC9A7	0.0321669	717.727	-351.864	7.41655	0.0897109	0.213287	-0.0214209	11.5889	7.05137	0.210786	0.000663482	0.00792046	0.646152	0.0183525	0.130248	0.999969
LOC104972830	0.180662	433.713	-209.856	4.49733	-0.213701	-0.0547497	0.0486268	11.5836	0.259181	0.190272	0.000665361	0.610684	0.66269	0.0183752	0.834479	0.999969
TRIM56	0.0233531	824.45	-405.225	8.54097	0.0493336	-0.042776	0.040453	11.5594	1.1619	1.01015	0.000674067	0.281072	0.314866	0.0185861	0.613533	0.999969
SFT2D2	0.843931	382.206	-184.103	1.92985	0.50664	-0.308249	-0.164777	11.5546	6.93076	0.42006	0.00067583	0.00847258	0.516907	0.0186051	0.134531	0.999969
NAV2	0.0668714	623.055	-304.528	6.60077	-0.122911	0.196694	0.0119427	11.5402	3.70093	0.030139	0.000681058	0.0543821	0.862175	0.0187194	0.308112	0.999969
DMTN	0.811869	299.014	-142.507	3.28218	-0.476996	-0.691929	0.0915718	11.537	1.32394	0.130807	0.00068225	0.249886	0.717597	0.0187225	0.585902	0.999969
PGM3	0.0307567	595.192	-290.596	6.1334	0.0937889	0.17758	-0.0291786	11.527	4.04551	0.384116	0.000685942	0.0442889	0.535409	0.0187522	0.282442	0.999969
HIF1A	0.0441624	834.635	-410.317	8.39995	0.0835663	0.0655327	0.0144145	11.5289	2.21002	0.0730439	0.000685215	0.137117	0.786955	0.0187522	0.450056	0.999969
LOC107133255	0.145698	256.494	-121.247	2.44474	-0.224878	0.154705	-0.0230631	11.5253	0.417015	0.0273156	0.000686571	0.51843	0.868728	0.0187522	0.781855	0.999969
CORO7	0.0206595	837.761	-411.88	9.26187	-0.0610313	-0.00290919	-0.00317435	11.4754	0.0303947	0.00737623	0.000705242	0.861598	0.931558	0.019232	0.948772	0.999969
LAPTM4A	0.0094836	754.034	-370.017	7.95024	0.0388783	-0.0164225	0.00842974	11.4594	0.0155948	0.110153	0.000711322	0.900619	0.73997	0.0193673	0.964529	0.999969
COBLL1	0.104113	738.282	-362.141	6.87908	0.153909	0.321153	-0.0287619	11.4448	3.53422	0.120211	0.000716926	0.0601147	0.728806	0.0194894	0.323599	0.999969
PXDN	0.531145	443.617	-214.809	4.08544	-0.320855	0.636213	-0.0302549	11.4394	3.3975	0.0231125	0.000719012	0.0652952	0.879165	0.0195156	0.333895	0.999969
APP	0.0409671	638.846	-312.423	7.04507	-0.092685	-0.0506157	0.00595037	11.4275	0.153831	0.0125638	0.000723641	0.694901	0.910753	0.0196106	0.871687	0.999969
TMEM59	0.00836367	777.89	-381.945	8.20072	0.0420924	0.0840677	-0.00280523	11.4161	2.65271	0.0135178	0.0007281	0.103374	0.907442	0.0196485	0.398904	0.999969
ABCA2	0.0780772	890.293	-438.147	9.38973	-0.140519	0.0489539	0.0259572	11.4153	0.70886	0.117655	0.000728434	0.399822	0.731592	0.0196485	0.704536	0.999969
MCM5	0.0476325	786.22	-386.11	8.35673	-0.0944351	0.044485	0.000931766	11.4171	0.419452	0.000279396	0.000727707	0.517211	0.986664	0.0196485	0.780885	0.999969
SLC22A20P	0.268458	384.323	-185.161	3.74723	-0.224438	0.124347	-0.0365139	11.4103	0.0336095	0.0643786	0.000730361	0.85454	0.799705	0.0196699	0.945619	0.999969
PLEKHH2	0.600625	340.168	-163.084	1.85675	0.283188	-0.664674	0.166839	11.4074	0.971547	0.611909	0.000731526	0.324295	0.43407	0.0196708	0.647581	0.999969
DAB2	0.288795	494.148	-240.074	5.22011	-0.228097	-0.388581	-0.0106994	11.4038	6.86675	0.00591101	0.00073295	0.0087814	0.938717	0.0196786	0.136009	0.999969
LOC112445107	0.51713	427.912	-206.956	3.68929	-0.0341191	-0.729423	-0.0112065	11.3923	5423.68	1.22749	0.000737506	0	0.267896	0.0197704	0	0.999969
NCOA7	0.0289069	732.415	-359.207	7.51376	0.0734278	0.0865824	0.000817714	11.3865	2.47037	0.000348699	0.000739802	0.116011	0.985102	0.0197709	0.418878	0.999969
NPDC1	0.0515718	605.792	-295.896	6.52619	-0.092724	0.130299	-0.0174835	11.3867	0.533107	0.0847027	0.000739714	0.465304	0.771023	0.0197709	0.748423	0.999969
LOC104973730	0.0705777	559.078	-272.539	5.39104	0.122618	-0.00400022	-0.0125429	11.3766	0.203626	0.0328052	0.000743769	0.65181	0.856272	0.0198464	0.852332	0.999969
COX6A2	1.16066	316.913	-151.457	0.360698	0.576139	0.750979	-0.0846652	11.3499	2.61214	0.0698275	0.000754524	0.106049	0.791588	0.0201025	0.403542	0.999969
LPAR5	0.0417653	543.637	-264.818	6.05702	-0.0852776	0.014445	-0.00937039	11.3421	0.0212885	0.030747	0.000757714	0.883996	0.860806	0.0201566	0.95816	0.999969
S1PR1	0.0224855	847.838	-416.919	9.2628	-0.0703822	0.0804853	0.0114493	11.3392	2.07094	0.0887652	0.000758884	0.150129	0.765753	0.0201568	0.46836	0.999969
SMIM15	0.116254	673.65	-329.825	6.04805	0.194457	0.230981	-0.0962955	11.3188	0.00866162	1.17882	0.000767248	0.92585	0.277596	0.0203479	0.97347	0.999969
ARHGEF3	0.0222725	796.941	-391.47	8.25164	0.083593	0.130389	-0.0405732	11.308	0.387023	1.11402	0.000771743	0.533868	0.29121	0.0204359	0.791498	0.999969
HOPX	0.0982286	757.638	-371.819	7.19111	0.161501	0.0476409	-0.0564038	11.3006	0.728892	0.496148	0.000774841	0.393243	0.481198	0.0204393	0.69904	0.999969
LOC783542	0.0841765	289.458	-137.729	2.95564	-0.167878	0.102187	-0.00565557	11.3005	0.589147	0.00309707	0.000774872	0.442749	0.95562	0.0204393	0.733273	0.999969
POLR3H	0.0416604	486.4	-236.2	5.38642	-0.0677696	0.110774	-0.0545183	11.2992	0.11301	0.949074	0.000775403	0.736743	0.329955	0.0204393	0.892207	0.999969
HSPA6	3.34535	598.963	-292.482	2.74147	0.380275	-1.34021	1.6445	11.2911	27.5122	8.06566	0.000778803	1.56109e-07	0.00451121	0.0204979	1.80785e-05	0.693489
NCBP2-AS2	0.0683989	489.465	-237.733	5.27913	-0.10759	-0.0370534	-0.0179269	11.2764	1.05975	0.0667375	0.000785002	0.303272	0.796148	0.0205986	0.630537	0.999969
LOC785761	0.0300334	621.823	-303.912	6.84908	-0.0674674	0.0247374	-0.0157744	11.2769	0.069923	0.123951	0.000784775	0.791449	0.724788	0.0205986	0.915635	0.999969
GADD45B	0.0501329	673.849	-329.924	6.71618	0.0710962	-0.144539	0.0615883	11.2681	0.0194018	1.06847	0.000788488	0.889221	0.301291	0.0206589	0.960438	0.999969
CNOT3	0.00879999	741.258	-363.629	8.36855	-0.0407523	0.102741	-0.00138544	11.2415	6.90718	0.00314085	0.00079987	0.00858504	0.955307	0.0208314	0.134711	0.999969
TTC39B	0.0397102	624.179	-305.09	6.33153	0.08683	0.0670988	0.00423817	11.2488	1.24767	0.00638844	0.000796734	0.263998	0.936295	0.0208314	0.598058	0.999969
ZNF575	0.035911	600.562	-293.281	6.62552	-0.0800464	0.100571	-0.00553208	11.242	1.12472	0.0125452	0.000799671	0.288904	0.910819	0.0208314	0.620111	0.999969
LOC787530	0.194607	339.571	-162.785	2.27215	0.246012	0.155623	-0.061066	11.2452	2.19124e-05	0.224932	0.000798301	0.996265	0.635308	0.0208314	0.998968	0.999969
MEGF6	0.21628	473.968	-229.984	4.63893	-0.161747	0.352699	-0.0957843	11.2354	0.3793	0.576399	0.000802538	0.537978	0.447727	0.0208696	0.793648	0.999969
NOC4L	0.0197783	568.433	-277.216	6.49043	-0.0649347	0.0610502	0.00422688	11.2232	2.85943	0.0126773	0.000807792	0.0908395	0.910353	0.0208752	0.377958	0.999969
MDK	0.0777487	589.107	-287.553	6.20482	-0.0926522	0.224302	-0.0554429	11.2206	1.10563	0.595878	0.000808938	0.293035	0.440155	0.0208752	0.622973	0.999969
LOC112442711	0.118029	657.646	-321.823	6.09988	0.156395	0.07738	-0.00598176	11.2183	0.246264	0.00425513	0.000809962	0.619718	0.94799	0.0208752	0.83932	0.999969
ZNF214	0.529017	357.394	-171.697	1.9047	0.316946	-0.268334	0.0595005	11.2232	0.144635	0.0855083	0.000807818	0.703716	0.769967	0.0208752	0.8766	0.999969
PLK2	0.0418377	391.96	-188.98	3.91657	0.0951513	-0.0272002	0.0162981	11.2288	0.0414393	0.069862	0.00080539	0.838692	0.791538	0.0208752	0.936511	0.999969
FKBP1A	0.0146951	821.812	-403.906	9.03259	-0.0546695	-0.0141048	0.00643588	11.2212	0.00179781	0.043669	0.000808678	0.966179	0.834471	0.0208752	0.987633	0.999969
RCC1L	0.0180997	581.011	-283.505	6.79061	-0.0611163	0.0332594	0.00180273	11.2153	0.840159	0.0025116	0.000811255	0.359351	0.96003	0.0208775	0.675289	0.999969
DOT1L	0.0110562	774.995	-380.497	8.71141	-0.0469993	0.103857	0.00145409	11.2007	5.82546	0.00275824	0.000817678	0.0157958	0.958115	0.0210117	0.179776	0.999969
RBM19	0.0170176	644.373	-315.186	7.35872	-0.0625172	0.0384791	0.011318	11.1909	2.6994	0.110717	0.000821993	0.100386	0.73933	0.0210185	0.393281	0.999969
GLOD5	0.344225	316.401	-151.201	1.4033	0.3163	0.441143	-0.0433363	11.1891	1.73237	0.0605475	0.000822786	0.188108	0.805633	0.0210185	0.517685	0.999969
KCNMB1	0.229589	303.959	-144.98	1.53647	0.308518	0.440207	-0.125034	11.1918	0.497832	0.7405	0.000821607	0.480454	0.389501	0.0210185	0.757279	0.999969
GFRA1	0.795674	312.648	-149.324	1.00928	0.419561	0.10421	-0.0272384	11.1933	0.014973	0.0126026	0.000820938	0.902611	0.910616	0.0210185	0.965352	0.999969
SEMA4C	0.0906102	515.327	-250.664	5.4166	-0.118021	0.0935443	-0.0392594	11.1825	0.00103608	0.226143	0.000825703	0.974322	0.634399	0.0210621	0.989947	0.999969
LOC107132487	0.12704	434.076	-210.038	4.63609	-0.164129	-0.146932	0.0186687	11.1749	0.853305	0.0406473	0.000829096	0.355619	0.84022	0.0211176	0.6726	0.999969
LOC784208	0.0909144	827.236	-406.618	8.91986	-0.156016	-0.200821	0.0602415	11.1571	0.332462	0.645799	0.000837091	0.564213	0.421619	0.0212589	0.808884	0.999969
KRT10	2.20144	551.027	-268.513	2.17031	0.805598	0.841308	-0.164769	11.1572	0.280984	0.148719	0.000837082	0.596057	0.699762	0.0212589	0.825173	0.999969
ZNF746	0.0105835	632.555	-309.278	7.42226	-0.0465561	0.00744422	0.00246142	11.154	0.103771	0.008213	0.000838523	0.747351	0.92779	0.0212642	0.897871	0.999969
ZNF777	0.0204968	631.481	-308.741	7.186	-0.0712049	-0.0255836	0.018387	11.1366	0.160627	0.244291	0.000846423	0.68858	0.621124	0.0214333	0.868555	0.999969
CPPED1	0.0552019	551.76	-268.88	6.06387	-0.106646	-0.072879	0.00999143	11.1216	0.350659	0.0267626	0.000853277	0.55374	0.870052	0.0215754	0.803303	0.999969
MOSPD3	0.0207632	658.273	-322.137	7.5119	-0.0678681	-0.00519569	0.0114598	11.1135	0.28914	0.0947106	0.000857004	0.590772	0.758272	0.0216381	0.822396	0.999969
PAK6	0.0772456	429.158	-207.579	4.66703	-0.153601	-0.0645571	0.0463913	11.1104	0.33361	0.353643	0.000858432	0.563541	0.552058	0.0216427	0.808746	0.999969
DENND5B	0.0636947	714.325	-350.162	6.955	0.113374	0.275753	-0.0076593	11.1064	9.05868	0.0134761	0.000860292	0.0026145	0.907584	0.0216488	0.0751334	0.999969
LOC616944	0.0382155	411.203	-198.601	4.70005	-0.10447	-0.021395	0.0203345	11.1045	0.199812	0.128985	0.000861167	0.654873	0.719487	0.0216488	0.85391	0.999969
ARSJ	0.340279	487.891	-236.946	3.44173	0.224524	0.27776	0.11147	11.1008	10.5098	0.456646	0.000862897	0.00118741	0.499195	0.021661	0.0480806	0.999969
SELENOK	0.012064	612.361	-299.18	6.64914	0.0543659	0.0251193	-0.0100838	11.0964	1.08159e-05	0.115088	0.000864965	0.997376	0.734425	0.0216815	0.999159	0.999969
GXYLT2	0.161815	495.02	-240.51	4.95672	-0.1637	0.131777	-0.0200234	11.0798	0.234049	0.0365778	0.000872738	0.628538	0.848327	0.0218449	0.842789	0.999969
MCM2	0.0569695	790.324	-388.162	8.26274	-0.0887325	0.12668	-0.0299481	11.0737	0.410507	0.234776	0.000875607	0.521713	0.628005	0.0218851	0.784518	0.999969
CDKN2B	0.216576	465.594	-225.797	3.67262	0.152395	-0.0968615	0.141616	11.0606	2.69206	1.18154	0.000881798	0.10085	0.277044	0.0220082	0.394204	0.999969
IGHE	0.342676	848.628	-417.314	7.65355	0.206162	-0.441936	0.0617652	11.0477	2.70937	0.189214	0.000887955	0.0997602	0.663572	0.0220352	0.392333	0.999969
TOR4A	0.0615613	652.528	-319.264	7.0462	-0.104237	-0.0800897	-0.000293485	11.0525	1.24925	2.18422e-05	0.000885696	0.263696	0.996271	0.0220352	0.597876	0.999969
SOX13	0.14663	878.258	-432.129	9.08407	-0.199704	0.0629748	0.0538358	11.0496	0.8839	0.270462	0.00088708	0.347136	0.603022	0.0220352	0.666053	0.999969
HDAC4	0.0298748	681.63	-333.815	7.47835	-0.0903741	-0.0476106	0.0321386	11.0538	0.178526	0.515589	0.000885052	0.672643	0.472729	0.0220352	0.86054	0.999969
LOC782987	0.102394	412.905	-199.453	4.37862	-0.16232	-0.0411545	0.0333625	11.0436	0.16857	0.145228	0.000889929	0.681386	0.703138	0.0220527	0.865167	0.999969
TNFAIP3	0.0328565	715.845	-350.922	7.23232	0.0653314	-0.00737746	0.0287778	11.0399	0.851124	0.366519	0.000891726	0.356234	0.544908	0.0220658	0.672991	0.999969
DDX54	0.0111405	743.66	-364.83	8.38842	-0.0475151	0.0931623	0.00479918	11.0366	7.80829	0.031095	0.000893306	0.00520071	0.860029	0.0220729	0.108857	0.999969
MTHFD1	0.021006	734.442	-360.221	8.03956	-0.0464797	0.1428	-0.0328651	11.034	1.06292	0.768282	0.000894557	0.30255	0.380749	0.0220729	0.630341	0.999969
SLC44A1	0.0232783	738.216	-362.108	7.66493	0.0576823	0.0276956	0.0142832	11.0271	1.71086	0.134469	0.000897883	0.190874	0.713843	0.0220922	0.521577	0.999969
ABCB1	0.0504659	596.235	-291.117	6.59434	-0.0852358	-0.00774401	-0.0251614	11.0281	0.900677	0.182573	0.00089743	0.3426	0.669171	0.0220922	0.66232	0.999969
KCNMA1	1.50545	254.149	-120.074	-0.954783	0.791005	1.40927	-0.337356	11.0136	1.7643	0.814907	0.000904445	0.18409	0.366673	0.0221908	0.514864	0.999969
ATG9A	0.0128437	749.95	-367.975	8.61996	-0.0531139	0.0307346	0.0084178	11.0143	1.67913	0.081404	0.000904105	0.19504	0.775404	0.0221908	0.528555	0.999969
RPL28	0.0325118	906.466	-446.233	9.88387	-0.0884915	-0.0439576	0.0280826	10.9995	0.253724	0.389382	0.000911348	0.614465	0.532624	0.0223287	0.836464	0.999969
POLRMT	0.0166411	668.998	-327.499	7.68347	-0.0619033	0.112833	0.0109332	10.9744	8.35177	0.102795	0.000923782	0.00385313	0.748501	0.0225872	0.0916886	0.999969
BEGAIN	0.0615889	556.912	-271.456	6.09119	-0.13866	-0.0680759	0.061708	10.973	0.919578	0.894235	0.000924501	0.337586	0.344332	0.0225872	0.658307	0.999969
NEURL1	0.0478142	633.447	-309.724	6.94435	-0.128525	-0.230885	0.0685554	10.9599	0.531277	1.4497	0.000931049	0.466071	0.228576	0.0227152	0.749051	0.999969
WDFY4	0.0425344	945.365	-465.683	9.73297	0.0796625	0.151651	0.0169666	10.9405	7.08406	0.101931	0.000940829	0.00777728	0.749524	0.0227763	0.129405	0.999969
TAGLN2	0.0366814	919.339	-452.669	10.0524	-0.0738096	-0.109349	-0.0143222	10.9386	5.57441	0.0859407	0.000941826	0.0182248	0.769403	0.0227763	0.191289	0.999969
MDM2	0.0162327	811.942	-398.971	8.3313	0.0718249	0.164651	-0.0364269	10.9513	2.34043	1.21786	0.000935402	0.126055	0.26978	0.0227763	0.43412	0.999969
LOC101907926	0.191596	382.069	-184.034	3.94126	-0.212176	-0.173296	0.0136241	10.9455	0.719325	0.012013	0.000938326	0.396365	0.912723	0.0227763	0.70179	0.999969
INHBB	0.32204	284.769	-135.384	1.34588	0.274427	-0.214217	0.0367201	10.9379	0.361713	0.0431602	0.000942167	0.547557	0.835424	0.0227763	0.799682	0.999969
LAMC2	0.402471	441.317	-213.658	4.36677	-0.260535	0.0384024	-0.069685	10.9368	0.202022	0.148367	0.000942728	0.653094	0.700101	0.0227763	0.852855	0.999969
LOC784980	0.07209	540.506	-263.253	5.88941	-0.133403	-0.0994615	0.0399606	10.9481	1.98545e-06	0.340371	0.000936992	0.998876	0.559615	0.0227763	0.999681	0.999969
LOC101904355	1.67765	314.093	-150.046	1.98331	0.0300969	-0.493551	0.155012	10.9136	485.954	95.7203	0.000954634	1.08199e-107	1.32317e-22	0.0229363	3.0812e-105	7.6616e-20
HSF1	0.00798069	710.236	-348.118	7.9863	-0.0387805	0.0648299	0.000300865	10.9154	2.60508	0.000165288	0.000953681	0.106522	0.989742	0.0229363	0.404204	0.999969
MOB1A	0.0348247	924.543	-455.272	9.24859	0.0938402	0.168843	-0.0325783	10.92	2.42589	0.467306	0.000951307	0.119346	0.494229	0.0229363	0.42498	0.999969
LOC101904590	0.0661366	476.278	-231.139	5.24277	-0.134863	-0.0431708	0.0449967	10.9147	0.770641	0.43736	0.000954021	0.380019	0.5084	0.0229363	0.689682	0.999969
CMTM8	0.169599	466.955	-226.478	3.80615	0.188952	0.146735	-0.0125928	10.8923	0.407356	0.0128696	0.000965635	0.523315	0.909679	0.0231686	0.785288	0.999969
ADORA3	0.37296	505.566	-245.783	3.75464	0.234757	-0.129801	0.0698164	10.8842	0.0374495	0.185089	0.000969867	0.846553	0.667036	0.023238	0.941331	0.999969
ALPK2	0.0818897	534.311	-260.155	5.15978	0.100031	-0.0977166	0.0514392	10.8799	0.0832169	0.461293	0.000972145	0.772984	0.49702	0.0232605	0.908984	0.999969
USP5	0.0150469	743.983	-364.992	8.36929	-0.0457737	0.10661	-0.0138365	10.873	2.45134	0.188883	0.00097578	0.117425	0.663848	0.0232833	0.421009	0.999969
SPRY4	0.170485	420.782	-203.391	4.3374	-0.219804	-0.14558	0.0637091	10.874	0.00665169	0.313217	0.000975255	0.934998	0.575713	0.0232833	0.977688	0.999969
SLC38A5	0.0293233	573.711	-279.855	6.45666	-0.0694561	0.0829114	-0.0128028	10.8603	0.850751	0.0776069	0.000982475	0.35634	0.780567	0.0234109	0.673117	0.999969
NDUFB10	0.0228816	751.227	-368.614	8.31661	-0.049827	0.0627128	-0.0268188	10.8462	0.00842282	0.488454	0.000989995	0.926876	0.484618	0.0235578	0.973782	0.999969
APEX1	0.021454	761.713	-373.856	8.3111	-0.0454875	0.135039	-0.0326265	10.8369	1.00919	0.766277	0.000994969	0.315097	0.381371	0.0236438	0.641877	0.999969
RHBDF2	0.0359845	836.912	-411.456	8.71658	0.0724732	0.0860545	0.0174044	10.8244	3.57549	0.125055	0.00100169	0.0586381	0.723615	0.0237711	0.320214	0.999969
RASGRP3	0.0497479	779.054	-382.527	7.75711	0.0979067	0.239322	-0.00484346	10.8094	7.42863	0.00691105	0.00100986	0.00641943	0.933746	0.0239251	0.11792	0.999969
LOC107132697	0.110696	438.451	-212.225	4.67683	-0.199954	-0.103062	0.0924845	10.8074	1.03949	1.00285	0.00101094	0.307939	0.316623	0.0239251	0.634526	0.999969
LOC112442265	0.185637	544.108	-265.054	5.63235	-0.177676	-0.120764	-0.0089846	10.7981	0.87905	0.00655939	0.00101604	0.348462	0.93545	0.0240132	0.666865	0.999969
LOC100848353	0.0494178	638.489	-312.244	7.01051	-0.0997925	-0.0490417	0.0136737	10.7937	0.0526501	0.058249	0.00101845	0.818515	0.809285	0.0240373	0.926904	0.999969
UBE2C	0.0618488	652.19	-319.095	6.86545	-0.111332	0.102538	0.0129496	10.786	3.39361	0.0405464	0.00102269	0.0654497	0.840416	0.0241048	0.334292	0.999969
CDADC1	0.0164999	743.997	-364.999	7.58586	0.0632501	0.0987868	-0.0178187	10.7756	0.995116	0.283486	0.00102846	0.318495	0.594425	0.0242078	0.644748	0.999969
STMN1	0.0355246	836.737	-411.369	8.89471	-0.0464777	0.154021	-0.0666325	10.7694	0.0193459	1.94462	0.00103191	0.889379	0.163168	0.0242562	0.960448	0.999969
HS6ST2	0.218406	428.951	-207.476	3.1505	0.235366	0.226044	-0.0482508	10.7618	0.272473	0.140473	0.00103615	0.601678	0.707811	0.0243229	0.82824	0.999969
AES	0.0243967	862.826	-424.413	9.5047	-0.0610241	0.0481595	-0.0075113	10.7573	0.23015	0.0362056	0.00103867	0.631413	0.849092	0.0243297	0.843705	0.999969
SYN1	0.0538808	658.365	-322.183	6.99827	-0.0913829	0.0823998	-0.0180101	10.7563	0.113105	0.086927	0.00103924	0.736636	0.768121	0.0243297	0.892207	0.999969
FBL	0.0196393	711.013	-348.507	7.83507	-0.0480775	0.0827681	-0.0231266	10.7469	0.304555	0.409083	0.00104454	0.581041	0.522435	0.024388	0.817144	0.999969
GALNT4	0.0174749	572.955	-279.477	5.98406	0.0661532	0.0656019	-0.0153351	10.7476	0.272368	0.182503	0.00104416	0.601748	0.669231	0.024388	0.82824	0.999969
ZNF438	0.053755	511.405	-248.702	5.54105	-0.0949493	0.0350324	-0.011615	10.7365	0.00767707	0.0357011	0.00105045	0.93018	0.850134	0.024493	0.975636	0.999969
GUK1	0.0204087	800.896	-393.448	8.97709	-0.0563026	0.0469071	-0.00881331	10.7337	0.135838	0.0566389	0.00105202	0.712454	0.811889	0.0244969	0.88117	0.999969
CDC20	0.0830194	670.259	-328.129	6.98183	-0.131145	0.0118795	0.0230441	10.7286	0.686458	0.0966176	0.0010549	0.407372	0.755927	0.024531	0.708802	0.999969
RAP1GDS1	0.0119327	784.537	-385.269	8.23904	0.0514318	0.116965	-0.0102255	10.7221	3.97547	0.129029	0.00105861	0.0461675	0.71944	0.0245844	0.286932	0.999969
PLIN3	0.0621075	565.311	-275.656	6.08929	-0.109156	-0.051844	0.0020925	10.7194	0.218828	0.00100506	0.0010602	0.639934	0.974709	0.0245883	0.846465	0.999969
GPBP1L1	0.00478211	830.822	-408.411	8.68785	0.034615	0.0797673	-0.0103953	10.6958	2.7012	0.328356	0.00107377	0.100273	0.566629	0.0248153	0.393187	0.999969
TMEM87A	0.00811014	711.87	-348.935	7.46477	0.0402487	0.0337232	-0.00228922	10.6969	0.40795	0.00912173	0.00107317	0.523012	0.923912	0.0248153	0.785288	0.999969
LOC613345	0.0899449	435.529	-210.765	4.62859	-0.116715	0.01964	-0.0301173	10.695	0.349786	0.139811	0.00107427	0.554234	0.708469	0.0248153	0.803372	0.999969
LOC112445108	0.277543	352.98	-169.49	2.19778	0.219135	-0.0174981	0.0814087	10.6838	1.28385	0.26031	0.00108075	0.257184	0.609907	0.0249319	0.592199	0.999969
UCK2	0.0317175	610.432	-298.216	6.81836	-0.0605792	0.070705	-0.0311184	10.6786	0.00704433	0.44805	0.00108383	0.933112	0.503263	0.0249698	0.976761	0.999969
TEPSIN	0.0228689	624.243	-305.122	7.07936	-0.0616871	0.060106	-0.00675081	10.6723	0.592783	0.0287496	0.00108753	0.441345	0.865359	0.0249887	0.732887	0.999969
DTNBP1	0.025835	652.635	-319.317	6.93786	0.0841792	0.0864714	-0.0345647	10.6731	2.51774e-07	0.703297	0.00108704	0.9996	0.401678	0.0249887	0.999769	0.999969
RGS18	0.0958573	728.169	-357.084	7.01085	0.131997	-0.101551	0.00100252	10.6655	0.993085	0.000152464	0.00109154	0.31899	0.990148	0.0250105	0.645021	0.999969
CTLA4	0.104766	504.024	-245.012	4.54945	0.121536	-0.0189622	0.0445595	10.6633	0.80589	0.260557	0.0010928	0.369338	0.609738	0.0250105	0.68137	0.999969
LOC107131703	0.036735	728.667	-357.334	7.87305	-0.0864903	-0.0194638	0.0126661	10.6652	0.0243418	0.0662269	0.0010917	0.876018	0.796912	0.0250105	0.954123	0.999969
LOC101907577	0.0973392	591.217	-288.609	5.45997	0.16071	0.172139	-0.0552947	10.6606	0.0635327	0.454165	0.00109445	0.800997	0.500364	0.0250153	0.920246	0.999969
CFLAR	0.0151585	842.96	-414.48	8.75783	0.0531092	0.0510869	-0.000860112	10.6526	1.08906	0.000708768	0.00109919	0.296679	0.978761	0.0250578	0.625742	0.999969
ARPP21	0.0710496	525.54	-255.77	5.66639	-0.0888859	0.0834335	-0.0495825	10.6537	0.255263	0.502462	0.0010985	0.613393	0.47842	0.0250578	0.836165	0.999969
SEPTIN9	0.0150034	943.492	-464.746	10.482	-0.0510648	0.0410788	0.000518483	10.6417	0.569866	0.000277169	0.00110568	0.450312	0.986717	0.0251728	0.738539	0.999969
TMEM156	0.0264511	853.003	-419.502	8.6848	0.0752697	0.106536	-0.0128615	10.6355	2.49706	0.0915653	0.00110937	0.114059	0.762197	0.0252237	0.415983	0.999969
LOC511386	0.0495963	383.678	-184.839	4.21245	-0.0967675	0.0532655	-0.0225077	10.6309	0.000761056	0.115408	0.00111213	0.977991	0.734069	0.0252533	0.991131	0.999969
MFAP2	0.176856	406.516	-196.258	4.04597	-0.210018	0.103398	0.0308446	10.6251	0.939962	0.0668144	0.00111564	0.332287	0.796033	0.0252988	0.653561	0.999969
UBA52	0.0253194	979.769	-482.885	10.7955	-0.0757811	-0.0265718	0.0208834	10.6228	0.31111	0.270495	0.00111704	0.577	0.603	0.0252988	0.815131	0.999969
RIMBP3B	0.141181	376.904	-181.452	3.5757	-0.10119	-0.147436	0.0169304	10.6164	8.70555	0.196003	0.00112089	0.00317242	0.657967	0.0253528	0.0828856	0.999969
LOC101904622	0.320382	559.701	-272.851	4.55037	0.198245	-0.222479	0.0697976	10.5969	0.0347649	0.239304	0.00113279	0.852089	0.624709	0.0255886	0.944524	0.999969
LOC512594	0.0833071	292.568	-139.284	2.85381	-0.136305	0.229009	-0.0659466	10.5771	0.260123	0.399052	0.00114494	0.610035	0.527579	0.0258153	0.834154	0.999969
OGN	0.230579	680.647	-333.324	6.75919	-0.165522	0.182684	-0.0628366	10.5758	0.0272675	0.273562	0.00114579	0.868843	0.600952	0.0258153	0.951713	0.999969
BCL9L	0.0184724	890.474	-438.237	9.8022	-0.0587857	0.0693427	0.00481685	10.5666	1.97425	0.0192645	0.00115149	0.159998	0.889611	0.0259101	0.481632	0.999969
INTS11	0.0123708	686.566	-336.283	7.93338	-0.0429108	0.103716	-0.00881542	10.5571	3.05129	0.0918769	0.00115744	0.0806731	0.761804	0.025943	0.360992	0.999969
LOC107132302	0.0887736	542.26	-264.13	5.87198	-0.158683	-0.0994316	0.068778	10.5586	0.669693	0.811903	0.00115647	0.413159	0.367558	0.025943	0.713154	0.999969
PATJ	0.310938	352.069	-169.035	2.17805	0.248395	-0.103478	0.00923939	10.5607	0.203592	0.00351521	0.00115516	0.651837	0.952722	0.025943	0.852332	0.999969
DGKE	0.0177172	622.028	-304.014	6.70881	0.0752289	0.206103	-0.0361633	10.5535	4.94386	1.04499	0.00115969	0.0261835	0.306664	0.02596	0.22263	0.999969
ESYT1	0.0237305	929.219	-457.609	10.1626	-0.0539404	0.0413862	-0.0191395	10.5506	0.0138124	0.239928	0.00116148	0.906443	0.624258	0.0259665	0.966379	0.999969
MLLT1	0.00902104	685.985	-335.992	7.79079	-0.0449028	0.0394591	0.00917317	10.5441	1.92667	0.13579	0.00116559	0.165123	0.712503	0.0259915	0.489481	0.999969
SDC4	0.0993875	510.084	-248.042	4.75736	0.108546	-0.23813	0.0548875	10.5449	0.524327	0.438872	0.00116511	0.469002	0.507667	0.0259915	0.750971	0.999969
ASB2	0.488242	503.051	-244.526	3.56551	0.273181	-0.213005	0.0628865	10.5242	0.0407875	0.112674	0.00117821	0.839949	0.73712	0.0262393	0.93716	0.999969
USP13	0.0409903	567.057	-276.528	5.76933	0.0888388	0.103429	-0.00102414	10.5141	1.17494	0.000352693	0.00118466	0.278388	0.985017	0.0263493	0.610524	0.999969
ARHGAP25	0.0109522	809.383	-397.691	8.80448	0.0439102	0.0416549	8.84535e-05	10.5055	1.89851	1.06174e-05	0.00119021	0.168245	0.9974	0.0264387	0.493931	0.999969
LOC112447376	0.198312	397.032	-191.516	4.15498	-0.263756	-0.171586	0.135268	10.5018	1.38539	1.29548	0.00119261	0.239186	0.255041	0.0264583	0.574872	0.999969
ZNF358	0.0356937	619.594	-302.797	6.80307	-0.0875657	-0.0628698	0.0176984	10.4907	0.0809626	0.132966	0.00119979	0.775997	0.715377	0.0265837	0.910616	0.999969
HABP4	0.0618043	698.99	-342.495	6.78999	0.136198	0.359629	-0.0641479	10.482	4.55186	0.962728	0.00120543	0.032883	0.326501	0.0266605	0.244945	0.999969
NRROS	0.0103621	766.313	-376.157	8.80017	-0.0556631	-0.0224475	0.0254587	10.4806	0.467698	0.919166	0.00120633	0.494048	0.337694	0.0266605	0.76667	0.999969
TRMT2A	0.0174905	651.654	-318.827	7.40609	-0.0478723	0.102261	-0.017025	10.4719	1.50082	0.24035	0.00121201	0.220546	0.623953	0.026752	0.554704	0.999969
TSKU	0.284399	494.59	-240.295	4.86032	-0.256536	0.1362	0.0690056	10.4516	2.06735	0.25079	0.00122547	0.150483	0.616519	0.0270147	0.468409	0.999969
PPP1R3E	0.016765	573.145	-279.572	6.72729	-0.0520824	0.100546	-0.00817701	10.4382	4.02445	0.0553709	0.00123434	0.0448454	0.813968	0.0271414	0.284102	0.999969
PLXNB2	0.049133	536.25	-261.125	5.73778	-0.0407393	0.304503	-0.113579	10.4393	0.0825772	3.58956	0.00123363	0.773835	0.0581436	0.0271414	0.909553	0.999969
ZBED3	0.170643	341.636	-163.818	3.47288	-0.174389	0.0387083	-0.0489652	10.4334	0.31515	0.157411	0.00123758	0.574537	0.691551	0.0271783	0.813655	0.999969
MAP3K9	0.0807789	322.005	-154.002	2.70245	0.130631	-0.174702	0.0435945	10.4158	0.359981	0.215038	0.00124939	0.548517	0.642847	0.027403	0.800024	0.999969
PAPD5	0.0381269	799.918	-392.959	8.00203	0.0734332	0.0679654	0.0200495	10.4105	4.35974	0.152224	0.00125304	0.036798	0.696419	0.0274221	0.258268	0.999969
LRMP	0.0172408	778.754	-382.377	8.10321	0.0676122	0.14108	-0.0265329	10.4076	3.10611	0.602608	0.001255	0.0779991	0.437585	0.0274221	0.357311	0.999969
FAM171B	0.136565	493.487	-239.743	5.0741	-0.181285	-0.0283549	0.0266041	10.4091	0.0744405	0.0652081	0.00125393	0.784978	0.798446	0.0274221	0.913686	0.999969
ZBTB46	0.0860706	634.344	-310.172	6.67263	-0.135239	0.0713604	0.0152695	10.4047	0.419457	0.037299	0.00125694	0.517208	0.846858	0.0274301	0.780885	0.999969
VGF	0.03873	394.878	-190.439	4.29866	-0.109435	0.0978824	0.021768	10.3907	2.95575	0.126343	0.00126651	0.0855726	0.722255	0.0276042	0.369021	0.999969
LOC112442309	1.42122	311.474	-148.737	0.122104	0.636344	0.824201	-0.104825	10.3834	2.34097	0.0833951	0.00127151	0.126011	0.772748	0.0276784	0.43412	0.999969
DSP	1.67508	461.958	-223.979	1.81635	0.612422	0.816636	-0.196271	10.3565	0.304137	0.377358	0.00129017	0.5813	0.539021	0.028015	0.817209	0.999969
CLCN1	0.311055	406.831	-196.415	2.80616	0.224165	-0.00248652	0.0405912	10.3565	0.167755	0.0713385	0.00129019	0.682114	0.789398	0.028015	0.865552	0.999969
MBOAT2	0.0921122	446.509	-216.254	4.53326	-0.118145	0.254251	-0.0352065	10.3522	1.60309	0.174634	0.00129322	0.205465	0.676026	0.0280456	0.53801	0.999969
RNF19A	0.0135299	801.105	-393.552	8.43127	0.0568587	0.116533	-0.0183753	10.3289	2.66325	0.378259	0.00130962	0.102691	0.538536	0.0283658	0.397846	0.999969
LOC789587	0.09888	493.933	-239.966	5.30127	-0.151357	-0.0888395	0.0421392	10.3203	0.0288567	0.271845	0.00131572	0.86511	0.602097	0.0284625	0.950285	0.999969
PSME3	0.00482442	788.036	-387.018	8.72782	-0.0316859	0.0523033	0.00482378	10.3146	2.00831	0.0695873	0.0013198	0.15644	0.791939	0.0285153	0.476371	0.999969
ZNF462	0.142101	640.902	-313.451	6.60274	-0.194885	0.102175	0.060884	10.3073	1.46263	0.353329	0.00132504	0.226512	0.552235	0.028571	0.561171	0.999969
BAP1	0.00822978	731.201	-358.601	8.2878	-0.0417283	0.0160824	0.0078564	10.3006	0.994589	0.110999	0.0013299	0.318623	0.739009	0.028571	0.644857	0.999969
LOC100336368	0.0389832	544.433	-265.216	5.93577	-0.102166	-0.00669609	0.0365543	10.2958	0.870523	0.484855	0.00133335	0.350811	0.486231	0.028571	0.669295	0.999969
STUB1	0.0109947	659.575	-322.788	7.68043	-0.0342717	0.074471	-0.0204623	10.3047	0.570297	0.550324	0.00132691	0.450141	0.458185	0.028571	0.738445	0.999969
LOC781612	0.107468	534.694	-260.347	5.61987	-0.148598	-0.00726884	0.0302805	10.2999	0.495236	0.13339	0.0013304	0.481601	0.714943	0.028571	0.757844	0.999969
COX3	0.0526122	990.557	-488.279	9.91907	0.142619	0.209333	-0.0958127	10.299	0.143455	2.53635	0.00133101	0.70487	0.111251	0.028571	0.877162	0.999969
FANCE	0.0595105	581.849	-283.924	6.26969	-0.0771521	0.133372	-0.0490884	10.295	0.0230631	0.596468	0.0013339	0.879293	0.439929	0.028571	0.956251	0.999969
AGAP2	0.00887389	741.47	-363.735	8.41524	-0.0310661	0.117565	-0.0170354	10.289	1.95296	0.481233	0.00133823	0.162268	0.487864	0.0286285	0.484573	0.999969
LRRC32	0.0719968	540.382	-263.191	5.77687	-0.117346	0.149592	0.0136641	10.2741	5.3369	0.039353	0.0013491	0.0208785	0.842751	0.0288249	0.202728	0.999969
FAM3C	0.0278349	649.672	-317.836	6.59114	0.0742016	0.131933	-0.00865032	10.2696	5.0466	0.0389375	0.00135239	0.0246743	0.843572	0.0288249	0.217014	0.999969
PICALM	0.0182537	887.915	-436.957	9.20065	0.0566334	-0.00503449	-0.00271147	10.2707	0.0913109	0.00615167	0.00135163	0.762517	0.937484	0.0288249	0.904328	0.999969
LOC101902656	0.161241	411.817	-198.908	3.14811	0.188127	0.35684	-0.0132766	10.2672	6.79078	0.0137287	0.00135419	0.009163	0.906726	0.0288281	0.138409	0.999969
UHMK1	0.0387897	824.671	-405.336	8.20486	0.0835006	0.1589	-0.00436875	10.2603	5.52664	0.0073624	0.00135923	0.0187291	0.931622	0.0288999	0.193708	0.999969
NFKBIA	0.0298184	784.93	-385.465	8.11094	0.0777175	0.0159749	-0.0137767	10.2471	0.0615374	0.0956925	0.00136899	0.804082	0.757061	0.0290718	0.921101	0.999969
LRP5	0.0359969	698.595	-342.297	7.65014	-0.0897471	-0.0865813	0.0227388	10.241	0.13147	0.215077	0.00137356	0.716912	0.642817	0.0291332	0.883226	0.999969
SMAD7	0.0411906	592.777	-289.389	6.51541	-0.0809102	0.124988	-0.00775998	10.2134	2.04773	0.0213363	0.00139426	0.152433	0.883866	0.0295362	0.471078	0.999969
LOC784966	0.126171	503.956	-244.978	5.41561	-0.188535	-0.202851	0.0838638	10.2036	0.00311092	0.853566	0.00140164	0.955521	0.355546	0.0296563	0.984151	0.999969
NR3C1	0.0194375	792.067	-389.033	8.13635	0.0623807	0.0985947	-0.00991442	10.1959	2.35142	0.0752922	0.00140753	0.125169	0.783782	0.0297448	0.433129	0.999969
FOXP4	0.0148331	677.201	-331.601	7.58205	-0.0549845	0.0586668	0.00865468	10.1824	2.54091	0.0740175	0.00141791	0.110931	0.785575	0.0298914	0.410019	0.999969
TLR6	0.0385681	833.509	-409.754	8.50192	0.0791253	0.0946309	0.00446421	10.1837	1.54278	0.0076755	0.00141684	0.214205	0.930187	0.0298914	0.548585	0.999969
FAM222A	0.0439341	515.07	-250.535	5.7128	-0.121714	-0.0275713	0.0638265	10.1731	2.92124	1.25315	0.00142501	0.0874207	0.262953	0.0299701	0.370931	0.999969
LOC104975559	0.427533	512.455	-249.228	5.11344	-0.342891	0.0497191	0.0721701	10.1717	0.69892	0.141224	0.00142611	0.403147	0.707067	0.0299701	0.706815	0.999969
ATP6V0D1	0.0240479	756.728	-371.364	8.40527	-0.0817175	-0.137742	0.0383558	10.1708	0.463393	0.946571	0.00142682	0.496043	0.330594	0.0299701	0.768461	0.999969
CTDP1	0.0068866	739.337	-362.668	8.33166	-0.0263654	0.114733	-0.0171521	10.1672	2.17389	0.62099	0.00142959	0.140371	0.43068	0.0299919	0.453567	0.999969
ZDHHC17	0.0206494	694.771	-340.385	7.13594	0.0684586	0.167013	-0.0155707	10.1482	7.6278	0.164676	0.0014444	0.00574753	0.684888	0.0302662	0.112687	0.999969
DUSP23	0.0483186	413.657	-199.829	4.61479	-0.127253	-0.170901	0.05292	10.129	0.298289	0.696455	0.00145953	0.584957	0.403977	0.0304649	0.819393	0.999969
NDUFS8	0.0170806	701.383	-343.691	7.79725	-0.0598981	-0.0102638	0.0126622	10.1269	0.153218	0.141008	0.00146123	0.695479	0.707281	0.0304649	0.87212	0.999969
FNBP1L	0.0732194	461.094	-223.547	4.81427	-0.11462	0.0780286	-0.0144394	10.1251	0.116785	0.0356659	0.00146265	0.732548	0.850207	0.0304649	0.890003	0.999969
TRGC6	0.155178	661.308	-323.654	6.71696	-0.135007	0.0684449	-0.0427083	10.1299	0.0684648	0.190848	0.00145887	0.793585	0.662212	0.0304649	0.916839	0.999969
MAGED1	0.0242704	718.096	-352.048	7.87934	-0.0566637	0.0374875	-0.0127911	10.1332	0.0111923	0.104639	0.00145624	0.915746	0.746332	0.0304649	0.969507	0.999969
ITPRIP	0.0415037	793.322	-389.661	8.15514	0.0679679	0.0166197	0.0312395	10.1199	1.1457	0.357604	0.0014668	0.284452	0.54984	0.0304781	0.616034	0.999969
CDT1	0.0642493	656.713	-321.357	6.89998	-0.100612	0.0696882	-0.00790592	10.1206	0.444571	0.0144571	0.00146617	0.504924	0.904295	0.0304781	0.774417	0.999969
LOC784266	0.204331	410.586	-198.293	4.27576	-0.206676	-0.248039	0.0271769	10.1126	1.34616	0.0497333	0.0014726	0.24595	0.823528	0.0304893	0.582468	0.999969
TLL2	0.237381	520.145	-253.072	5.22388	-0.254847	0.0126179	0.083279	10.1159	0.930103	0.38499	0.00146994	0.334836	0.534945	0.0304893	0.655521	0.999969
UBALD1	0.0238704	660.22	-323.11	7.30816	-0.0682841	-0.0385873	0.0106728	10.1131	0.0645464	0.0724204	0.00147219	0.799449	0.787845	0.0304893	0.919806	0.999969
ARID4A	0.0222358	835.705	-410.852	8.45932	0.0703852	0.105874	-0.019589	10.1091	1.20404	0.259027	0.00147535	0.272515	0.61079	0.03051	0.60592	0.999969
VPS25	0.0156258	703.13	-344.565	8.08004	-0.045749	0.0553802	-0.0109517	10.1067	0.589904	0.115727	0.00147733	0.442456	0.733716	0.0305146	0.733273	0.999969
TRNT1	0.0145897	706.324	-346.162	7.33595	0.0542831	0.0860812	-0.00827054	10.1029	2.49148	0.0680714	0.00148033	0.114464	0.794166	0.0305401	0.416847	0.999969
LOC525367	0.0935996	264.937	-125.468	2.73074	-0.200687	-0.124853	0.0367553	10.1	0.0843827	0.102494	0.00148268	0.771444	0.748857	0.0305524	0.908464	0.999969
TPPP	0.0825291	625.15	-305.575	6.68505	-0.116514	-0.105898	-0.00204242	10.0964	0.909162	0.000760179	0.00148561	0.340337	0.978004	0.0305765	0.66041	0.999969
CRK	0.0167851	745.444	-365.722	7.79409	0.0651572	0.164712	-0.0229522	10.0831	6.22273	0.447968	0.00149639	0.012612	0.503302	0.0307441	0.162467	0.999969
NFRKB	0.0080765	687.609	-336.805	7.96019	-0.0365843	0.0747995	-0.00222287	10.0819	2.88411	0.00877364	0.00149729	0.0894577	0.925373	0.0307441	0.374631	0.999969
KIAA1841	0.0718265	352.111	-169.055	3.00114	0.18177	0.167196	-0.0966547	10.0796	0.718386	1.32084	0.0014992	0.396674	0.250441	0.0307469	0.702057	0.999969
ZFHX2	0.0665085	594.538	-290.269	5.69195	0.118738	0.290795	-0.0218539	10.0715	7.26244	0.102485	0.0015058	0.00704114	0.748868	0.0308458	0.122557	0.999969
LOC104974028	0.200651	332.457	-159.228	3.05186	-0.138693	0.440761	-0.140413	10.0643	0.440194	1.0973	0.00151173	0.507029	0.29486	0.0309308	0.775922	0.999969
ITPRIPL2	0.0329684	757.788	-371.894	7.66271	0.0838271	0.20871	-0.0162817	10.0613	4.72301	0.114888	0.00151418	0.0297615	0.734647	0.0309445	0.237021	0.999969
LRRC8E	0.0956788	381.103	-183.551	4.01494	-0.10736	0.0839077	-0.0669748	10.053	0.652167	0.568755	0.00152099	0.419339	0.450754	0.0310471	0.717245	0.999969
CRBN	0.00767897	691.939	-338.97	7.59255	0.044391	0.152313	-0.0150859	10.0507	6.87959	0.417662	0.00152292	0.00871857	0.518106	0.03105	0.135704	0.999969
CAB39L	0.108699	783.878	-384.939	7.31325	0.141424	0.269602	-0.0211545	10.0434	5.16409	0.0642589	0.00152892	0.0230586	0.799887	0.0311358	0.212004	0.999969
ZRANB1	0.00706512	718.423	-352.211	7.62802	0.0384273	0.0660652	-0.0064279	10.0347	1.36815	0.0830657	0.00153622	0.24213	0.773185	0.0311915	0.578706	0.999969
FLNB	0.0307268	878.432	-432.216	9.53953	-0.0879715	-0.0124278	0.0334949	10.0337	1.1911	0.544302	0.00153704	0.275107	0.460655	0.0311915	0.607228	0.999969
CRYBA4	0.0727501	454.646	-220.323	4.86658	-0.0804015	0.117398	-0.0715919	10.0347	0.407902	0.943788	0.00153618	0.523036	0.331306	0.0311915	0.785288	0.999969
TRIM46	0.42472	330.849	-158.424	2.83627	-0.219278	0.715382	-0.16436	10.0291	2.29986	0.731826	0.00154082	0.129386	0.392292	0.0312318	0.438378	0.999969
DPP6	0.231097	377.139	-181.57	3.68098	-0.189311	0.109235	-0.0492507	10.0152	0.00329453	0.132137	0.00155252	0.954228	0.716227	0.0314321	0.984128	0.999969
GCSAM	0.0464297	666.056	-326.028	7.21882	-0.0695296	0.148124	-0.0387033	10.0033	0.319337	0.469937	0.0015626	0.572006	0.493016	0.0315994	0.81292	0.999969
TBCC	0.0104049	749.16	-367.58	8.0039	0.0531852	0.0727869	-0.0240761	9.98941	0.142452	0.831599	0.00157443	0.705855	0.361811	0.0318017	0.877821	0.999969
LOC785477	0.108354	408.74	-197.37	4.1812	-0.130337	0.141944	-0.0197181	9.97846	0.810403	0.0490878	0.00158382	0.368001	0.824658	0.0319542	0.680947	0.999969
RRP12	0.00990975	711.665	-348.832	8.14308	-0.0431538	0.0087393	0.00361985	9.97234	0.155881	0.0190701	0.00158909	0.692978	0.890166	0.0319863	0.870847	0.999969
SYTL2	0.0520457	694.689	-340.344	6.97132	0.108366	0.0344286	-0.0307434	9.97417	0.144535	0.271188	0.00158751	0.703814	0.602536	0.0319863	0.8766	0.999969
CCNF	0.0641404	648.323	-317.161	6.75612	-0.102749	0.103036	-0.00376943	9.96603	1.51993	0.00324114	0.00159455	0.217631	0.9546	0.0320219	0.551832	0.999969
RUVBL1	0.0185112	686.348	-336.174	7.71762	-0.0546403	0.000308052	-0.00295976	9.96772	0.0270275	0.00692937	0.00159308	0.869416	0.933658	0.0320219	0.951743	0.999969
PRR36	0.0571114	551.347	-268.674	6.05949	-0.115866	-0.0750315	0.0309346	9.96017	0.000587347	0.237575	0.00159963	0.980665	0.625963	0.0320868	0.99203	0.999969
CD247	0.0390369	893.167	-439.583	9.64746	-0.0749907	0.057722	-0.0104498	9.95481	0.111593	0.0423015	0.00160429	0.738338	0.837046	0.0321432	0.893463	0.999969
DPF1	0.0895838	346.253	-166.126	3.55241	-0.172975	0.0973427	0.0517912	9.94921	4.63557	0.309487	0.00160919	0.0313157	0.577995	0.0322042	0.241664	0.999969
ANAPC11	0.0186938	627.436	-306.718	7.00116	-0.0481824	0.0760241	-0.0162772	9.94069	0.674454	0.2089	0.00161665	0.411503	0.647631	0.0323163	0.711691	0.999969
MUC6	0.217446	371.298	-178.649	3.57495	-0.254341	0.12564	0.0759897	9.92971	3.79053	0.301824	0.00162632	0.0515432	0.582741	0.032451	0.301636	0.999969
LOC784866	0.0442677	498.892	-242.446	5.50754	-0.0846239	0.0607844	-0.00866951	9.9288	0.375072	0.0235229	0.00162713	0.540253	0.878105	0.032451	0.794172	0.999969
SOCS2	0.0906128	538.807	-262.403	5.17909	0.132303	-0.16521	-0.0115368	9.92341	4.75381	0.0205635	0.0016319	0.0292336	0.885974	0.0325088	0.235209	0.999969
STK25	0.0105309	684.673	-335.337	7.8026	-0.0427401	0.0685401	-0.000363552	9.91856	2.04557	0.000177996	0.0016362	0.15265	0.989355	0.0325573	0.471494	0.999969
CLASP1	0.0100398	731.218	-358.609	8.23204	-0.0500172	0.00530196	0.0167835	9.91615	0.988653	0.399622	0.00163834	0.320072	0.527285	0.0325626	0.645154	0.999969
LOC112441473	0.144617	311.375	-148.687	2.51984	-0.0676241	0.286563	0.00387411	9.91291	108.577	0.0233299	0.00164123	2.00914e-25	0.878602	0.0325827	3.32388e-23	0.999969
PTGER2	0.0465232	489.602	-237.801	4.85011	0.0597961	-0.11451	0.0692922	9.90948	0.799323	1.36116	0.0016443	0.371296	0.243337	0.0325842	0.682859	0.999969
GPR35	0.0684803	729.952	-357.976	7.68297	-0.106155	0.134911	-0.00436316	9.90863	0.667417	0.00402128	0.00164506	0.413954	0.949437	0.0325842	0.71366	0.999969
MYBL2	0.0432226	743.586	-364.793	7.86224	-0.0857333	0.0907324	0.000164296	9.9032	1.62973	9.04962e-06	0.00164992	0.201741	0.9976	0.0326432	0.535163	0.999969
NCAPD3	0.0224547	657.726	-321.863	7.30423	-0.0642517	0.124189	0.0030097	9.89972	4.31347	0.0056809	0.00165304	0.0378117	0.939919	0.0326678	0.261997	0.999969
VCPIP1	0.0258413	810.265	-398.133	8.24517	0.0485912	-0.0561403	0.0355316	9.89378	0.290325	0.72948	0.00165838	0.590012	0.393052	0.0327361	0.822396	0.999969
FAM13B	0.023834	800.648	-393.324	8.16165	0.0719286	0.133061	-0.0206773	9.85136	2.97061	0.273869	0.00169706	0.0847897	0.600748	0.0328233	0.368128	0.999969
ZNF444	0.0318433	637.715	-311.858	7.03362	-0.06813	0.116545	-0.0132833	9.87669	2.40039	0.0780911	0.00167385	0.121305	0.779901	0.0328233	0.427609	0.999969
LOC112449565	0.0923351	544.471	-265.236	5.62561	-0.129072	0.212483	-0.00635126	9.85158	1.64687	0.00568568	0.00169686	0.199385	0.939894	0.0328233	0.533178	0.999969
AGAP1	0.0778928	574.882	-280.441	6.22824	-0.132052	-0.211224	0.0335933	9.87036	1.4071	0.210011	0.00167962	0.235538	0.646759	0.0328233	0.570327	0.999969
ZDHHC12	0.0255234	631.862	-308.931	7.07467	-0.0784517	-0.0139482	0.0274893	9.85607	1.35248	0.443824	0.00169272	0.244845	0.505283	0.0328233	0.581662	0.999969
IDH2	0.0118163	806.635	-396.318	9.05903	-0.0365866	0.0801069	-0.0155329	9.87504	1.27073	0.305882	0.00167536	0.25963	0.580218	0.0328233	0.594461	0.999969
LOC101904794	0.0633612	565.164	-275.582	6.20157	-0.141206	-0.121771	0.0778696	9.84961	0.951351	1.44947	0.00169868	0.329376	0.228613	0.0328233	0.651735	0.999969
EMB	0.0849811	779.475	-382.738	7.64412	0.0965918	-0.174744	0.041439	9.84959	0.628114	0.310408	0.0016987	0.428048	0.57743	0.0328233	0.723662	0.999969
GPC2	0.171685	452.896	-219.448	4.52216	-0.145248	0.296218	-0.0762701	9.8615	0.589072	0.423013	0.00168774	0.442778	0.515437	0.0328233	0.733273	0.999969
LOC614643	0.0564111	665.463	-325.732	7.26938	-0.109973	-0.0303544	0.0304058	9.87968	0.43531	0.254855	0.00167114	0.509395	0.613677	0.0328233	0.776855	0.999969
CCR10	0.0726259	457.122	-221.561	4.92909	-0.156398	-0.134473	0.0739571	9.88294	0.21999	0.945128	0.00166818	0.639048	0.330963	0.0328233	0.846166	0.999969
ZNF496	0.0327445	601.649	-293.825	6.61698	-0.0648081	0.0890103	-0.0190786	9.87864	0.183535	0.162509	0.00167208	0.668353	0.686857	0.0328233	0.858963	0.999969
PIK3R3	0.0372105	596.877	-291.438	6.46169	-0.0672294	0.084864	-0.0244146	9.86353	0.0726768	0.234758	0.00168587	0.787479	0.628018	0.0328233	0.914211	0.999969
SLCO4A1	0.093837	674.625	-330.312	6.53784	0.0854231	-0.242541	0.0900459	9.85005	0.0248666	1.22796	0.00169827	0.8747	0.267805	0.0328233	0.953644	0.999969
LOC101906363	0.102532	414.13	-200.065	4.43787	-0.183386	-0.237616	0.0901463	9.85714	0.0218277	1.04115	0.00169174	0.882547	0.307554	0.0328233	0.957853	0.999969
SNX9	0.0214469	637.917	-311.959	6.85287	0.03462	-0.137316	0.052004	9.87638	0.0186796	1.85298	0.00167414	0.891289	0.173437	0.0328233	0.960929	0.999969
MXD3	0.0535823	552.032	-269.016	5.93591	-0.0928514	0.0191014	-0.00374744	9.85755	0.0151527	0.00386682	0.00169136	0.902031	0.950416	0.0328233	0.965189	0.999969
LOC101902790	0.159853	429.226	-207.613	4.6136	-0.235528	-0.323511	0.134699	9.85399	0.00682099	1.63031	0.00169463	0.934178	0.20166	0.0328233	0.97739	0.999969
LOC783461	0.070363	536.725	-261.363	5.87975	-0.142314	-0.163358	0.0674991	9.85647	0.00380246	0.955339	0.00169236	0.95083	0.328364	0.0328233	0.982913	0.999969
ADAMTS1	0.283096	344.285	-165.142	2.50542	0.0730629	-0.265905	0.104842	9.84203	78.354	13.5353	0.00170569	8.61367e-19	0.000234124	0.0328852	1.348e-16	0.0478467
MED13	0.0304263	844.023	-415.011	8.5269	0.0742295	0.149916	-0.00741502	9.84272	6.61585	0.0269018	0.00170505	0.0101075	0.869717	0.0328852	0.145317	0.999969
GPD1L	0.0244913	591.434	-288.717	6.19402	0.0649044	0.103231	-0.000793125	9.83024	4.09738	0.000371231	0.00171666	0.0429498	0.984628	0.0330233	0.278285	0.999969
LOC101905744	0.146626	337.738	-161.869	3.5949	-0.239798	-0.343179	0.134384	9.83162	0.0142956	1.45647	0.00171537	0.904828	0.227493	0.0330233	0.965881	0.999969
TRIM25	0.0238315	833.939	-409.97	8.63401	0.0396386	-0.0568046	0.0490808	9.82738	1.60564	1.49782	0.00171933	0.205106	0.221007	0.0330381	0.537958	0.999969
PSD3	0.183851	577.997	-281.999	5.90502	-0.204197	0.0804466	0.0424729	9.82333	0.52878	0.132622	0.00172312	0.46712	0.715728	0.0330743	0.749524	0.999969
STX7	0.0273017	805.827	-395.913	8.32585	0.0743514	0.137792	-0.0151866	9.81327	2.14922	0.125895	0.00173257	0.142642	0.722727	0.0331095	0.456492	0.999969
PHACTR2	0.0389031	786.541	-386.271	7.91068	0.0589254	-0.0458896	0.0449046	9.81469	1.34946	0.771715	0.00173124	0.245372	0.379687	0.0331095	0.581892	0.999969
ZNHIT1	0.0228373	607.647	-296.823	6.64193	-0.0569968	0.0906842	-0.0111305	9.81817	0.859113	0.0780858	0.00172796	0.353987	0.779908	0.0331095	0.671667	0.999969
PLPPR5	2.10022	379.95	-182.975	0.527892	0.714871	0.748111	-0.176042	9.81531	0.193774	0.189769	0.00173065	0.659794	0.663109	0.0331095	0.856026	0.999969
IL15	0.0509827	696.957	-341.479	6.94206	0.0715277	-0.0918431	0.0441943	9.80832	0.0526861	0.553466	0.00173724	0.818453	0.456905	0.0331622	0.926904	0.999969
INPPL1	0.0181462	806.653	-396.326	8.79987	0.0609618	0.113883	-0.0126228	9.79392	3.83734	0.13014	0.00175089	0.050123	0.718287	0.0333861	0.298282	0.999969
CACNA1H	0.0815577	577.962	-281.981	6.07599	-0.119779	0.114091	0.00235436	9.78163	0.916255	0.000963969	0.00176264	0.33846	0.975231	0.0335365	0.659195	0.999969
LOC107131607	0.0757615	618.454	-302.227	6.69077	-0.142147	-0.151756	0.0681553	9.78187	0.0523483	0.982763	0.00176241	0.819026	0.321518	0.0335365	0.927223	0.999969
OTUB2	0.0578336	412.055	-199.028	3.74749	0.141359	0.250446	-0.0642535	9.77619	0.821335	0.831974	0.00176786	0.36479	0.361702	0.033599	0.678367	0.999969
N4BP1	0.0135334	818.862	-402.431	8.71391	0.0304616	-0.0274477	0.0348945	9.76246	2.82318	1.32661	0.00178111	0.092912	0.249408	0.0337401	0.382096	0.999969
TIGIT	0.0991977	690.693	-338.346	6.44333	0.131109	0.160686	-0.0118266	9.76441	1.07275	0.0213545	0.00177923	0.300325	0.883817	0.0337401	0.6285	0.999969
LOC784354	0.114131	524.079	-255.04	5.53937	-0.135077	-0.0125592	0.00255393	9.76567	0.00384905	0.00088947	0.00177801	0.95053	0.976207	0.0337401	0.982854	0.999969
NIN	0.0273118	901.264	-443.632	9.1565	0.0723195	0.115803	-0.00975148	9.75153	2.4163	0.050459	0.00179173	0.120078	0.822267	0.0338674	0.426385	0.999969
HOOK2	0.0879953	486.128	-236.064	4.48305	0.127174	0.124675	0.00650411	9.75274	2.36989	0.00606335	0.00179055	0.123696	0.937933	0.0338674	0.430779	0.999969
POLE	0.0445106	702.56	-344.28	7.42028	-0.0861413	0.109741	-0.000573067	9.74025	2.11886	0.000106463	0.00180276	0.145494	0.991768	0.0340389	0.460448	0.999969
LIX1L	0.0438985	591.843	-288.921	5.94414	0.0940352	0.231785	-0.0163117	9.72868	9.55227	0.0871679	0.00181415	0.00199702	0.767809	0.0341814	0.0658287	0.999969
LOC104969340	0.098574	549.398	-267.699	5.85868	-0.174445	-0.185731	0.0952228	9.72858	0.310945	1.35761	0.00181425	0.577101	0.243953	0.0341814	0.815131	0.999969
LOC101907383	0.288046	296.13	-141.065	2.53225	-0.153245	0.56456	-0.232305	9.71735	0.00181286	1.97616	0.00182536	0.966038	0.159796	0.0343536	0.987585	0.999969
FCHO1	0.0169076	767.313	-376.656	8.64365	-0.0470236	0.138795	-0.0122951	9.71211	3.79179	0.130409	0.00183058	0.0515046	0.718008	0.0343773	0.301636	0.999969
NME8	0.646852	377.565	-181.782	1.32113	0.619324	1.23578	-0.518487	9.71235	0.102718	5.04035	0.00183034	0.748593	0.0247635	0.0343773	0.898571	0.999969
LOC112443444	0.323693	348.348	-167.174	1.93116	0.386566	0.416125	-0.280271	9.70925	2.37438	2.9259	0.00183343	0.123341	0.0871686	0.0343937	0.430557	0.999969
PHC1	0.0177999	710.049	-348.024	8.0685	-0.067028	0.0518781	0.0263481	9.70672	5.95759	0.578809	0.00183595	0.014654	0.446779	0.0344038	0.173758	0.999969
EDNRB	0.377092	363.768	-174.884	2.02452	0.332994	0.303799	-0.140506	9.70338	0.0611531	0.707468	0.0018393	0.804683	0.400286	0.0344293	0.921433	0.999969
UBE2Q2	0.0236733	679.367	-332.683	7.14162	0.0689416	0.00722635	-0.0106351	9.68261	0.104413	0.0674168	0.0018602	0.746597	0.795136	0.0347832	0.897666	0.999969
LONP1	0.00907106	680.996	-333.498	7.7408	-0.0392486	0.0641978	0.000705111	9.67346	4.36751	0.000793278	0.00186949	0.0366305	0.97753	0.0349193	0.257761	0.999969
LOC104970966	0.104907	532.736	-259.368	5.70374	-0.147019	-0.077707	0.0339276	9.66358	0.00512801	0.163856	0.00187957	0.942912	0.685631	0.0350697	0.980446	0.999969
SNX17	0.0151273	722.063	-354.031	8.22016	-0.0485504	-0.0210723	-0.00110863	9.65958	0.37453	0.00123304	0.00188367	0.540545	0.971988	0.0351086	0.794467	0.999969
rna-NR_030821.1	0.0123236	815.247	-400.624	8.61287	0.0422522	0.0835877	0.00600302	9.64727	3.26838	0.0426256	0.00189633	0.0706274	0.836432	0.0351712	0.344218	0.999969
CNKSR1	0.120097	331.988	-158.994	2.7214	0.150083	-0.263673	0.0342097	9.6431	2.18893	0.101591	0.00190064	0.139006	0.749929	0.0351712	0.45244	0.999969
NCAPD2	0.0123698	740.609	-363.305	8.26743	-0.0495279	0.0409741	0.00928558	9.64362	2.13689	0.102131	0.00190011	0.143793	0.749287	0.0351712	0.458318	0.999969
LOC101904481	0.0797933	342.145	-164.073	3.58268	-0.162031	-0.0133868	0.0530287	9.64256	1.35114	0.366849	0.0019012	0.245079	0.544727	0.0351712	0.581711	0.999969
LOC789192	0.0368633	647.861	-316.931	6.4327	0.0820721	0.0930738	-0.0102622	9.64625	1.15384	0.0425701	0.00189739	0.282747	0.836537	0.0351712	0.615174	0.999969
YWHAQ	0.0366726	821.641	-403.821	8.23016	0.102503	0.204036	-0.0583996	9.65368	0.648554	1.44312	0.00188972	0.42063	0.229635	0.0351712	0.718039	0.999969
HMGCS1	0.169649	754.88	-370.44	6.70772	0.248935	0.447355	-0.187152	9.64416	0.03011	3.31167	0.00189955	0.862241	0.0687895	0.0351712	0.948916	0.999969
WHRN	0.0438265	601.74	-293.87	6.59352	-0.0908125	-0.00281225	0.00768916	9.62731	0.0357023	0.0188438	0.00191705	0.850132	0.890815	0.0354267	0.943197	0.999969
LOC615002	0.108661	370.141	-178.071	3.93278	-0.144225	-0.126818	-0.00305998	9.62375	1.55765	0.0010605	0.00192077	0.212009	0.974021	0.0354577	0.546326	0.999969
C6H4orf19	0.309811	414.777	-200.388	2.8393	0.217845	0.0484351	0.0516796	9.61795	0.830109	0.109346	0.00192685	0.362241	0.74089	0.0354944	0.677488	0.999969
EIF3L	0.0132739	770.232	-378.116	8.60944	-0.0400629	0.0545263	-0.0115747	9.61963	0.479253	0.154218	0.00192509	0.488761	0.694536	0.0354944	0.762972	0.999969
CUTA	0.0327043	647.643	-316.822	7.16432	-0.0704941	0.0313485	-0.00255855	9.61303	0.19077	0.00306142	0.00193201	0.662276	0.955875	0.0355519	0.857194	0.999969
MCM4	0.0437356	784.531	-385.265	8.23946	-0.0776606	0.095307	-0.0131857	9.59357	0.601844	0.0591188	0.0019526	0.437875	0.807894	0.0358928	0.730535	0.999969
B3GALT5	0.139271	678.062	-332.031	6.01191	0.208527	0.593018	-0.111042	9.58966	4.98092	1.269	0.00195676	0.0256283	0.259953	0.0359137	0.221324	0.999969
ICAM3	0.282919	756.784	-371.392	6.51882	0.174433	-0.00225629	0.0832304	9.58861	0.915831	0.35837	0.00195788	0.338572	0.549413	0.0359137	0.659195	0.999969
PARP14	0.0551402	947.909	-466.954	9.41867	0.0670769	-0.0750303	0.0590807	9.58074	1.05443	0.932822	0.00196629	0.304488	0.334131	0.0359798	0.631579	0.999969
TUBA1B	0.0270525	924.787	-455.393	9.88248	-0.0536412	0.098405	-0.0252252	9.57943	0.369179	0.35394	0.00196769	0.543452	0.551891	0.0359798	0.796304	0.999969
DUSP7	0.0245113	748.006	-367.003	8.22856	-0.0771425	-0.0447422	0.0286161	9.58011	0.0874548	0.493224	0.00196696	0.767438	0.482493	0.0359798	0.906512	0.999969
LOC100848282	0.547069	547.555	-266.778	4.0002	0.0363286	0.767625	-0.00365838	9.57321	3.09325	0.0906907	0.00197437	0.0786174	0.763301	0.0360639	0.357832	0.999969
NUP62	0.0125605	725.579	-355.789	8.06919	-0.0433536	0.0249458	-0.00264757	9.5698	0.221969	0.00841127	0.00197804	0.637544	0.926926	0.036093	0.845338	0.999969
LOC101908015	0.0904744	963.256	-474.628	10.0147	-0.117477	0.0952752	-0.00617696	9.56638	0.253994	0.0062837	0.00198173	0.614276	0.936818	0.0361223	0.836464	0.999969
LOC505306	0.0941698	624.813	-305.406	6.53056	-0.13544	0.0465489	0.0192305	9.56265	0.371768	0.0559033	0.00198576	0.542042	0.813092	0.0361579	0.795456	0.999969
ITGA9	0.242715	413.717	-199.858	3.26815	0.109406	-0.435662	0.212377	9.55734	0.333907	2.39723	0.00199152	0.563367	0.12155	0.0362247	0.808715	0.999969
TRIB3	0.0527408	718.767	-352.383	7.74751	-0.0784853	-0.0353367	-0.0278471	9.55452	1.24476	0.217926	0.00199458	0.264556	0.640625	0.0362426	0.598736	0.999969
CD320	0.0330366	560.769	-273.385	6.24375	-0.0545116	0.162283	-0.0386631	9.55175	1.47893	0.658292	0.00199759	0.223941	0.417164	0.0362518	0.558051	0.999969
TSTA3	0.0169962	626.039	-306.02	7.18115	-0.044538	0.0631992	-0.0166164	9.55021	0.131111	0.236754	0.00199926	0.717283	0.626561	0.0362518	0.883321	0.999969
ATP5IF1	0.0963916	787.452	-386.726	8.33143	-0.119531	-0.178687	-0.00785252	9.54314	2.28838	0.00967508	0.00200698	0.130346	0.921645	0.0363537	0.440444	0.999969
TRPC3	0.603125	319.349	-152.675	1.66719	0.205473	-0.728949	0.315661	9.53591	0.109696	1.92291	0.00201491	0.740491	0.165536	0.0364593	0.894579	0.999969
RGS1	0.14092	550.742	-268.371	4.71978	0.225555	0.262477	-0.148026	9.52837	0.522354	2.13641	0.00202319	0.469839	0.143838	0.0365712	0.751147	0.999969
PRDM8	0.0764943	466.692	-226.346	5.04187	-0.121072	-0.12105	0.00905185	9.52042	0.694405	0.0144114	0.00203198	0.40467	0.904446	0.0366918	0.707333	0.999969
LOC112449284	0.0856037	407.436	-196.718	4.20519	-0.082641	0.18413	-0.0854728	9.51151	0.0832671	1.09838	0.00204188	0.772918	0.294623	0.0368322	0.908969	0.999969
NEUROD4	0.0602339	609.946	-297.973	5.99022	0.100894	0.212818	-0.000235257	9.50774	7.40083	1.29357e-05	0.00204607	0.00651938	0.99713	0.0368502	0.11847	0.999969
TCF4	0.0546627	801.926	-393.963	7.94886	0.0988156	0.258164	-0.011373	9.5068	6.89494	0.0350776	0.00204711	0.00864403	0.851433	0.0368502	0.134911	0.999969
SEPHS1	0.0105521	634.432	-310.216	7.26847	-0.0396595	0.0869913	-0.00492459	9.48599	3.29378	0.0324867	0.00207047	0.0695429	0.856964	0.0371238	0.342271	0.999969
TRABD2B	0.0962561	620.689	-303.345	5.79362	0.145884	0.308465	-0.0427754	9.48564	2.66244	0.277905	0.00207086	0.102743	0.598078	0.0371238	0.397938	0.999969
LOC112442575	0.0772383	406.085	-196.042	4.37883	-0.116415	-0.0262597	-0.0121411	9.48905	0.401317	0.023356	0.00206702	0.52641	0.878535	0.0371238	0.787145	0.999969
GDPD3	0.0844832	428.584	-207.292	3.78449	0.186325	0.339592	-0.113569	9.48883	0.345731	1.8536	0.00206727	0.55654	0.173366	0.0371238	0.804364	0.999969
MGAT4D	0.253203	330.617	-158.309	3.14266	-0.232056	-0.0339935	0.0190847	9.48349	0.00554228	0.017426	0.00207329	0.940655	0.894978	0.037129	0.97994	0.999969
SAPCD2	0.100082	486.925	-236.462	4.93356	-0.10503	0.214849	-0.0591717	9.47993	0.489159	0.473397	0.00207732	0.484303	0.491429	0.0371297	0.760584	0.999969
STK17A	0.00860944	854.399	-420.2	8.78596	0.0466562	0.0773599	-0.0204981	9.47968	0.406464	0.729016	0.0020776	0.52377	0.393202	0.0371297	0.785394	0.999969
LOC789018	0.0796252	550.612	-268.306	5.94025	-0.128668	-0.0219192	0.0345356	9.47307	0.594527	0.22887	0.0020851	0.440674	0.632363	0.0372254	0.732391	0.999969
LOC783033	0.0662155	623.076	-304.538	6.84269	-0.127025	-0.160403	0.0533974	9.4683	0.129907	0.675695	0.00209053	0.718529	0.411073	0.037284	0.883822	0.999969
EGR1	0.0428874	593.028	-289.514	6.34527	-0.0840615	0.0749856	0.00303669	9.46545	0.714468	0.00319429	0.00209378	0.397964	0.954929	0.0373036	0.703116	0.999969
ATP11C	0.0240966	689.846	-337.923	7.09911	0.0649811	0.0180661	-0.00550598	9.4488	0.00849929	0.0184261	0.00211287	0.926546	0.892025	0.0376053	0.973744	0.999969
GPS2	0.0861138	699.398	-342.699	7.16378	-0.0904271	0.310727	-0.0557468	9.43381	3.42511	0.532559	0.00213021	0.0642119	0.465533	0.037875	0.332268	0.999969
PLP2	0.0240593	741.367	-363.683	8.21635	-0.0696624	-0.119939	0.0184953	9.42842	1.36613	0.220396	0.00213648	0.242477	0.638738	0.0379477	0.578975	0.999969
SSRP1	0.0139454	797.914	-391.957	8.85491	-0.0395232	0.072743	-0.0144508	9.42054	0.82253	0.226889	0.00214568	0.364442	0.633841	0.0380722	0.678367	0.999969
GRB14	0.756208	410.387	-198.194	2.42602	0.125461	1.09803	-0.185372	9.39558	818.058	25.49	0.00217509	6.39814e-180	4.44681e-07	0.0385319	2.41613e-177	0.000128743
STON2	0.111817	525.795	-255.898	5.62629	-0.14201	-0.259503	0.00904454	9.39479	2.54418	0.01012	0.00217603	0.110701	0.91987	0.0385319	0.40952	0.999969
SMIM14	0.0286257	760.772	-373.386	7.70429	0.0848673	0.196207	-0.038137	9.38553	2.74411	0.768786	0.00218705	0.0976131	0.380593	0.0385739	0.389176	0.999969
EMP2	0.596051	437.004	-211.502	3.04841	0.115566	-0.0951003	0.0687408	9.38306	2.37882	1.90132	0.00219	0.122991	0.167931	0.0385739	0.430052	0.999969
SOGA1	0.0533276	697	-341.5	7.46119	-0.111431	0.0597309	0.0343775	9.38161	1.83058	0.314055	0.00219172	0.176059	0.575202	0.0385739	0.505166	0.999969
SLC25A43	0.0850604	496.26	-241.13	4.76616	0.0840596	-0.295051	0.0733463	9.39031	0.917541	0.883853	0.00218135	0.338121	0.347148	0.0385739	0.658908	0.999969
MAPT	0.0613864	576.993	-281.497	6.144	-0.0943826	0.145356	-0.0151852	9.38852	0.697755	0.0521533	0.00218348	0.403539	0.819358	0.0385739	0.70703	0.999969
LOC508252	0.205032	337.793	-161.896	3.32742	-0.216572	-0.0374913	0.0231215	9.38344	0.0112079	0.0298539	0.00218954	0.915687	0.862822	0.0385739	0.969507	0.999969
STXBP3	0.0249868	714.081	-350.041	7.14013	0.0772947	0.104397	-0.0303034	9.37186	0.327486	0.542491	0.00220342	0.567143	0.461402	0.0387404	0.810651	0.999969
LOC104975377	0.633888	384.369	-185.185	2.58255	0.0568279	-0.208337	0.167036	9.36683	41.4787	29.0774	0.00220947	1.1916e-10	6.95449e-08	0.0387685	1.60459e-08	2.11941e-05
MEN1	0.0183419	892.569	-439.285	9.92953	-0.0347528	0.185991	-0.0385257	9.36751	2.15063	1.19449	0.00220865	0.142512	0.274425	0.0387685	0.456492	0.999969
LOC100336381	0.0516113	767.56	-376.78	8.42311	-0.109664	-0.130877	0.0440059	9.36197	0.100969	0.590436	0.00221533	0.75067	0.442251	0.0388321	0.899283	0.999969
PPDPF	0.0219955	834.637	-410.318	9.16224	-0.0640906	-0.0237872	0.0133698	9.35829	0.0397819	0.126997	0.0022198	0.841908	0.721566	0.0388711	0.938191	0.999969
RPL38	0.0276497	831.07	-408.535	9.13786	-0.0724738	0.0096382	0.0164805	9.34853	1.11633	0.153434	0.00223165	0.29071	0.695275	0.039	0.621329	0.999969
ZDHHC8	0.022874	624.545	-305.273	6.95793	-0.0456657	0.115062	-0.0311222	9.34906	0.346001	0.601863	0.002231	0.556386	0.437868	0.039	0.804342	0.999969
LOC100141070	0.673582	456.771	-221.385	3.87043	-0.0825481	-0.354906	0.0258603	9.33723	163.807	0.863462	0.00224545	1.6672e-37	0.352772	0.0391454	3.21789e-35	0.999969
NANOS1	0.0374835	496.806	-241.403	5.40863	-0.0756719	0.0854805	-0.0121652	9.33618	0.59715	0.0518735	0.00224673	0.439667	0.819835	0.0391454	0.731768	0.999969
PRRT1B	0.0899947	349.164	-167.582	3.57338	-0.163178	-0.0149377	0.0374283	9.33794	0.431031	0.15583	0.00224458	0.511484	0.693025	0.0391454	0.777479	0.999969
EML5	0.103402	681.875	-333.938	6.35063	0.169721	0.242381	-0.077925	9.3316	0.168718	0.826102	0.00225235	0.681254	0.363402	0.039193	0.865141	0.999969
LOC112443213	0.0904205	344.307	-165.153	2.77357	0.14054	-0.0340326	0.0121048	9.33028	0.000665752	0.0159206	0.00225398	0.979415	0.899592	0.039193	0.991458	0.999969
SSBP4	0.0409673	759.718	-372.859	8.28142	-0.0805454	-0.00213865	-0.00109545	9.32155	0.00337403	0.000426095	0.00226474	0.95368	0.983531	0.0393408	0.984128	0.999969
RBM7	0.0156028	672.857	-329.428	6.8496	0.0689699	0.160477	-0.0388929	9.31537	1.36258	1.38414	0.0022724	0.243091	0.239397	0.0394344	0.57917	0.999969
PYCR3	0.0183532	665.806	-325.903	7.50033	-0.0493651	-0.0159736	-0.0083955	9.30643	0.651516	0.0571161	0.00228352	0.419571	0.811114	0.0395499	0.71743	0.999969
BOLA-DRB3	0.0482774	970.926	-478.463	9.91601	0.0825587	0.023966	0.00428338	9.30635	0.13493	0.00595742	0.00228361	0.713374	0.938477	0.0395499	0.881654	0.999969
BOLA1	0.147093	518.008	-252.004	5.18799	-0.119495	0.139221	-0.0585855	9.28711	0.00253002	0.36288	0.00230772	0.959884	0.546911	0.0399276	0.985469	0.999969
RCHY1	0.0265778	668.63	-327.315	6.79494	0.0803782	0.245159	-0.0306354	9.2846	12.4231	0.499023	0.00231089	0.000424048	0.47993	0.0399427	0.0243912	0.999969
LOC783539	0.0663905	582.55	-284.275	6.17431	-0.109427	0.026529	0.0212872	9.28067	1.1021	0.107854	0.00231584	0.293806	0.742601	0.0399886	0.623662	0.999969
ENPP4	0.0428285	635.092	-310.546	6.17251	0.115739	0.235481	-0.0721028	9.27202	0.52022	1.75932	0.00232681	0.470748	0.184709	0.0401223	0.751526	0.999969
LOC101903312	0.141834	301.828	-143.914	3.13384	-0.247511	-0.289632	0.116173	9.27092	0.00342381	0.872486	0.00232821	0.95334	0.350268	0.0401223	0.984128	0.999969
ATP6	0.0265783	790.475	-388.238	8.67058	-0.0682937	0.102562	0.00572937	9.26227	5.1358	0.0177429	0.00233924	0.0234373	0.894033	0.0402724	0.212934	0.999969
ATAD1	0.0157752	788.007	-387.003	8.04091	0.0543498	0.0834625	-0.00924955	9.25901	2.1454	0.0787457	0.00234339	0.142998	0.779004	0.0403041	0.457209	0.999969
NAA40	0.0128275	640.249	-313.125	7.24104	-0.0343804	0.129032	-0.0227966	9.25324	1.61262	0.580091	0.00235079	0.204124	0.446277	0.040362	0.537412	0.999969
DUSP4	0.142559	369.943	-177.971	2.89996	0.16736	0.0585203	-0.00735505	9.25276	0.0616797	0.00467114	0.00235141	0.803861	0.94551	0.040362	0.921016	0.999969
RAB7A	0.00532981	866.356	-426.178	9.60712	-0.0291158	0.0349292	0.000829351	9.25089	1.5291	0.00192824	0.00235381	0.216247	0.964975	0.0403632	0.550267	0.999969
RBFOX3	0.0733916	473.143	-229.572	5.05154	-0.11834	-0.0455058	0.0110156	9.24857	0.0206769	0.0218927	0.00235679	0.885663	0.882373	0.0403746	0.958735	0.999969
AOC3	0.441272	438.816	-212.408	3.489	0.0474596	-0.368955	0.055766	9.24464	418.544	20.4011	0.00236185	5.06235e-93	6.27936e-06	0.0403836	1.31251e-90	0.0016041
GCKR	0.144593	477.979	-231.989	4.69342	-0.0954445	0.402605	-0.1207	9.24455	0.418433	1.3761	0.00236197	0.51772	0.240767	0.0403836	0.781348	0.999969
ZMAT1	0.969141	265.858	-125.929	0.26597	0.434638	0.195432	0.0507242	9.23485	1.06443	0.0278844	0.00237452	0.302207	0.867381	0.0405584	0.630229	0.999969
LOC101904602	0.0838063	330.037	-158.019	3.49847	-0.150893	-0.09407	0.0248578	9.22681	0.104746	0.0739422	0.00238497	0.746207	0.785681	0.0406968	0.897578	0.999969
LOC112443160	0.124227	408.536	-197.268	4.09946	-0.131928	0.129034	-0.029816	9.21903	0.176155	0.0941942	0.00239513	0.674699	0.758911	0.04083	0.861716	0.999969
PCYOX1L	0.0227163	521.366	-253.683	5.94443	-0.031094	0.224119	-0.0638739	9.21184	1.28601	2.38168	0.00240455	0.256785	0.122766	0.0409103	0.591941	0.999969
NMUR1	0.133926	473.45	-229.725	4.27685	0.115928	-0.245389	0.055233	9.2124	0.665036	0.337933	0.00240381	0.414788	0.561025	0.0409103	0.714353	0.999969
HCFC1R1	0.0209875	559.721	-272.86	6.25396	-0.062596	0.0257193	0.0072392	9.19143	0.864799	0.034495	0.0024315	0.352399	0.852658	0.0412454	0.670632	0.999969
GPAA1	0.0200694	711.663	-348.832	8.08085	-0.0561078	0.036102	0.000567014	9.19323	0.39539	0.000237224	0.00242911	0.52948	0.987711	0.0412454	0.788921	0.999969
YIF1B	0.0223485	602.855	-294.428	6.82253	-0.0609364	-0.0298717	0.00363434	9.19281	0.187025	0.00867983	0.00242968	0.665404	0.925772	0.0412454	0.858485	0.999969
LOC783835	0.135502	407.297	-196.649	4.33374	-0.195235	-0.203549	0.0839188	9.18975	0.00114157	0.698077	0.00243374	0.973047	0.403431	0.0412454	0.989509	0.999969
ADAMTS12	0.143898	420.257	-203.128	3.4562	0.183388	-0.0597004	-0.0334082	9.17717	1.50267	0.0922988	0.00245053	0.220261	0.761275	0.0414894	0.554593	0.999969
RFX5	0.0146087	741.41	-363.705	7.9168	0.0533685	0.148577	-0.011982	9.16703	5.94018	0.145195	0.00246414	0.0147995	0.70317	0.0415323	0.174057	0.999969
NUDT9	0.0131895	718.701	-352.351	7.38578	0.058484	0.160878	-0.0270318	9.16691	3.70697	0.800252	0.0024643	0.0541858	0.371018	0.0415323	0.307625	0.999969
TMEM9	0.0356509	679.846	-332.923	7.49406	-0.0704366	-0.0696469	-0.00428327	9.17302	2.13144	0.00798743	0.00245609	0.144305	0.928786	0.0415323	0.45936	0.999969
TRIP13	0.0332231	597.718	-291.859	6.53013	-0.0709563	0.0433323	-0.0045642	9.17158	0.317729	0.00888684	0.00245803	0.572976	0.924895	0.0415323	0.813179	0.999969
LOC112446857	0.196742	603.653	-294.827	6.1768	-0.21216	-0.200194	0.0963574	9.16638	0.0973154	0.774797	0.00246502	0.755075	0.378737	0.0415323	0.900705	0.999969
ADAMTS15	0.97493	290.57	-138.285	0.48503	0.464603	0.264879	-0.0463266	9.15837	0.154187	0.0265817	0.00247583	0.694566	0.870488	0.0416741	0.871455	0.999969
MYC	0.0190901	853.602	-419.801	9.32695	-0.0490273	0.090955	-0.0083755	9.15173	1.81246	0.056813	0.00248483	0.178213	0.811606	0.0417851	0.507082	0.999969
LOC112442624	0.381681	403.445	-194.723	3.68754	-0.134737	-0.62524	0.123137	9.14496	172.397	7.64478	0.00249404	2.21627e-39	0.00569367	0.0418993	4.42514e-37	0.831133
MYRF	0.167625	436.275	-211.137	3.51131	0.151712	0.0840057	0.0411979	9.13461	1.40309	0.130643	0.00250819	0.236206	0.717767	0.0420963	0.571388	0.999969
LOC101903087	0.0693511	472.943	-229.472	5.02279	-0.0959557	0.112535	-0.0290519	9.12859	0.251574	0.157794	0.00251645	0.615969	0.691196	0.0421943	0.837311	0.999969
CPZ	0.0714764	459.915	-222.958	4.78889	-0.0785991	0.28374	-0.0636642	9.11792	1.88258	0.759102	0.00253117	0.170041	0.38361	0.0423186	0.496148	0.999969
TRGC3	0.104772	908.692	-447.346	9.33933	-0.134439	0.160825	0.0148613	9.11879	1.49728	0.0311955	0.00252997	0.221091	0.859805	0.0423186	0.555025	0.999969
LOC515358	0.0241198	614.89	-300.445	6.90602	-0.0536324	0.0369916	-0.0139269	9.1189	0.00235921	0.120669	0.00252982	0.961261	0.72831	0.0423186	0.985842	0.999969
LOC112445981	0.301826	367.493	-176.746	3.18573	-0.108941	-0.222	0.082704	9.09806	36.0839	5.81681	0.0025588	1.89002e-09	0.0158737	0.0423447	2.36198e-07	0.999969
SAR1B	0.0172599	734.361	-360.18	7.49148	0.0635911	0.183977	-0.0239921	9.08646	7.38861	0.476391	0.00257509	0.00656381	0.490062	0.0423447	0.118895	0.999969
LOC112447420	0.109398	543.83	-264.915	4.96651	0.107655	0.0711575	0.0648347	9.07675	5.73542	0.495665	0.0025888	0.0166261	0.481411	0.0423447	0.182767	0.999969
ATN1	0.0259995	811.64	-398.82	8.52966	0.062458	0.0993772	0.000911169	9.08763	4.74016	0.000476353	0.00257344	0.0294664	0.982587	0.0423447	0.236099	0.999969
IDO1	0.131288	912.953	-449.476	8.88261	0.135682	-0.262231	0.0159998	9.10732	4.50965	0.028312	0.00254589	0.0337041	0.866377	0.0423447	0.248807	0.999969
BLZF1	0.0181782	666.338	-326.169	6.78117	0.0527209	0.105577	0.00286774	9.08244	4.32019	0.0063623	0.00258075	0.0376628	0.936425	0.0423447	0.261711	0.999969
SHCBP1L	0.303096	451.213	-218.606	2.9939	0.263367	0.579726	-0.0751625	9.08889	3.96499	0.244245	0.00257167	0.0464557	0.621157	0.0423447	0.287797	0.999969
EEPD1	0.0717138	391.43	-188.715	3.46804	0.129368	0.250509	-0.0241971	9.11043	3.54846	0.0973648	0.00254156	0.0596008	0.755015	0.0423447	0.322869	0.999969
KLF4	0.0976961	662.14	-324.07	7.02596	-0.115259	-0.202763	-0.00807157	9.09497	3.30136	0.010412	0.00256313	0.0692225	0.918726	0.0423447	0.341512	0.999969
RAB18	0.0193223	772.826	-379.413	7.85295	0.0656002	0.151115	-0.0227753	9.07874	2.60594	0.391617	0.00258598	0.106464	0.53145	0.0423447	0.404204	0.999969
SUCO	0.0262806	718.051	-352.026	7.24097	0.0644084	0.0798072	-0.00189619	9.11438	2.51631	0.00202438	0.00253607	0.112674	0.964113	0.0423447	0.413273	0.999969
CDKL2	0.0588773	407.793	-196.897	3.81485	0.0671702	-0.0830506	0.0822274	9.11304	1.7771	1.32574	0.00253794	0.182506	0.249565	0.0423447	0.513131	0.999969
KDM5B	0.0186403	739.209	-362.605	8.33276	-0.0549274	-0.0570404	0.00321471	9.10539	0.782637	0.00826614	0.00254858	0.376336	0.927558	0.0423447	0.687055	0.999969
MAN1C1	0.0401746	609.188	-297.594	6.68667	-0.0920451	0.0332237	0.0215445	9.09199	0.722536	0.159749	0.00256731	0.395313	0.689387	0.0423447	0.70057	0.999969
LOC101904667	0.0669513	621.146	-303.573	6.85152	-0.143252	-0.275766	0.0868201	9.08556	0.609344	1.72967	0.00257636	0.435035	0.188453	0.0423447	0.728576	0.999969
ATXN10	0.0222538	740.11	-363.055	8.23379	-0.0474821	0.102099	-0.0212025	9.09619	0.523541	0.304932	0.00256143	0.469335	0.580807	0.0423447	0.75099	0.999969
ZNF628	0.0222051	605.314	-295.657	6.79396	-0.0788145	-0.0557803	0.0391958	9.07751	0.512416	0.990458	0.00258772	0.474095	0.319631	0.0423447	0.753453	0.999969
WDR83OS	0.0258961	687.174	-336.587	7.59358	-0.0776904	-0.0515401	0.0319032	9.0792	0.294826	0.595738	0.00258533	0.587144	0.440209	0.0423447	0.820693	0.999969
AP1M1	0.013094	754.483	-370.242	8.49021	-0.0450018	0.0177574	0.00112329	9.10582	0.288496	0.00145027	0.00254798	0.591186	0.969622	0.0423447	0.822482	0.999969
LOC781728	0.136379	285.242	-135.621	2.7232	-0.183031	0.0659459	0.00119356	9.08474	0.239694	9.72121e-05	0.00257751	0.624427	0.992133	0.0423447	0.841684	0.999969
GLMP	0.017829	652.579	-319.289	7.35503	-0.0606868	-0.0348274	0.0172418	9.08779	0.0437205	0.248226	0.00257321	0.834374	0.618327	0.0423447	0.935153	0.999969
BSPRY	0.0577989	490.294	-238.147	5.21824	-0.085091	0.0831829	-0.0267515	9.0867	0.0318965	0.169096	0.00257475	0.858255	0.680917	0.0423447	0.947128	0.999969
CYP2S1	0.0810832	448.64	-217.32	4.83849	-0.169427	-0.261228	0.109375	9.09678	0.00452572	1.98769	0.00256059	0.946364	0.158582	0.0423447	0.981509	0.999969
IPO9	0.00805342	751.195	-368.597	8.65937	-0.0390221	0.080343	0.00735149	9.06295	7.34018	0.0979636	0.00260841	0.00674301	0.754287	0.0423817	0.11989	0.999969
HNRNPH3	0.0206949	872.292	-429.146	9.05351	0.0806408	0.222262	-0.0485474	9.06143	3.47243	1.60969	0.00261058	0.0623995	0.204536	0.0423817	0.328559	0.999969
RAB2B	0.0111085	615.949	-300.975	6.6622	0.0518506	0.122467	-0.0180066	9.0684	3.15554	0.395593	0.00260065	0.0756697	0.529374	0.0423817	0.354252	0.999969
UBE2W	0.0352768	752.716	-369.358	7.50402	0.0777969	0.111571	-0.00927034	9.06675	2.62494	0.0360613	0.002603	0.105196	0.849389	0.0423817	0.402202	0.999969
PDIA4	0.0262359	828.212	-407.106	8.8826	-0.0830553	-0.0169807	0.0410172	9.06476	1.98297	0.944427	0.00260582	0.159078	0.331142	0.0423817	0.480832	0.999969
MRPS7	0.0231441	595.477	-290.739	6.56131	-0.0585669	0.0315727	-0.00376822	9.06906	0.238193	0.00881835	0.0025997	0.625514	0.925184	0.0423817	0.842187	0.999969
IL12RB2	0.129294	597.713	-291.857	5.52488	0.118394	-0.190966	0.0552423	9.06527	0.137953	0.327208	0.0026051	0.710325	0.567308	0.0423817	0.87979	0.999969
LOC112445063	0.0266996	433.924	-209.962	4.77607	-0.0555584	0.102569	-0.0367043	9.06884	0.0458501	0.564538	0.00260002	0.830449	0.452438	0.0423817	0.933222	0.999969
LOC107131878	0.562235	266.297	-126.149	2.16431	-0.237045	-1.38652	0.562807	9.05379	827.877	192.113	0.0026215	4.69097e-182	1.09908e-43	0.0424796	1.81082e-179	1.00485e-40
ZNRF3	0.0491205	606.095	-296.048	6.515	-0.0738812	0.125535	-0.0288558	9.05491	0.295044	0.242479	0.0026199	0.587006	0.622421	0.0424796	0.820675	0.999969
KIF7	0.0841824	602.687	-294.343	6.2814	-0.0990474	0.294952	-0.0351988	9.0482	3.36049	0.205509	0.00262954	0.0667782	0.65031	0.0425701	0.336624	0.999969
JDP2	0.029106	666.724	-326.362	7.05446	0.051206	-0.100174	0.0320919	9.04488	0.128418	0.525468	0.00263432	0.720077	0.468518	0.0426077	0.884095	0.999969
LOC515828	0.0894518	827.794	-406.897	8.61941	-0.122697	0.0917106	0.00705072	9.03822	0.392133	0.00792631	0.00264393	0.531181	0.929058	0.0427235	0.789711	0.999969
MAT2B	0.0168534	779.576	-382.788	8.23501	0.0436987	-0.0186588	0.0133522	9.03064	0.137749	0.159963	0.00265491	0.71053	0.68919	0.04286	0.879793	0.999969
EIF5A2	0.0550304	600.752	-293.376	5.78037	0.0997789	0.0664169	-0.016534	9.02899	0.111065	0.0732141	0.00265732	0.738934	0.786713	0.04286	0.893687	0.999969
NAB1	0.0198978	713.929	-349.964	7.32804	0.0595157	0.0781298	-0.00802726	9.02436	1.22136	0.0466015	0.00266405	0.269094	0.829086	0.0429288	0.602764	0.999969
LOC790266	0.88307	479.429	-232.714	4.9008	-0.294158	-0.174285	-0.177001	9.01914	4.993	0.483437	0.00267167	0.02545	0.48687	0.0429859	0.220592	0.999969
TEAD3	0.069079	409.628	-197.814	3.67504	0.160736	0.357207	-0.0927016	9.01854	1.72412	1.47222	0.00267255	0.189164	0.224995	0.0429859	0.519313	0.999969
PLEKHH1	0.0963108	616.738	-301.369	6.51114	-0.124969	-0.0266938	0.00513509	9.01664	0.0104083	0.00398124	0.00267532	0.91874	0.949689	0.0429908	0.970768	0.999969
EMP3	0.0644832	801.559	-393.78	8.65277	-0.0946476	-0.177819	-0.00306516	9.01183	3.32331	0.00228858	0.00268238	0.0683041	0.961845	0.0430644	0.339766	0.999969
PARP9	0.0283671	789.499	-387.749	8.04185	0.0536265	-0.0586168	0.0253818	9.00862	0.00611924	0.336159	0.0026871	0.937649	0.562055	0.0431002	0.979134	0.999969
RUVBL2	0.0150071	647.429	-316.715	7.34476	-0.043832	0.065705	-0.00848326	9.00457	1.51377	0.0703628	0.00269306	0.218564	0.790809	0.0431244	0.552727	0.999969
SC5D	0.0177238	717.278	-351.639	7.54089	0.0796778	0.123647	-0.0576384	9.00422	0.27857	2.75472	0.00269357	0.59764	0.0969676	0.0431244	0.825706	0.999969
INTS1	0.00891095	774.415	-380.208	8.74006	-0.0523692	0.0201013	0.0316459	9.00173	5.54626	1.65424	0.00269724	0.0185202	0.198383	0.0431434	0.192759	0.999969
FBXL3	0.0134085	739.001	-362.501	7.7813	0.0490967	0.0737071	-0.00794003	8.99648	1.39414	0.0691094	0.002705	0.237707	0.792638	0.0432277	0.573051	0.999969
RPS15	0.0156957	942.248	-464.124	10.4938	-0.0531371	0.0301509	0.0106541	8.97944	1.76683	0.111246	0.00273034	0.183775	0.73873	0.0435734	0.514308	0.999969
C25H16orf71	0.0829429	412.488	-199.244	4.37464	-0.129242	-0.038867	0.0092693	8.97857	0.0303478	0.0123817	0.00273164	0.861703	0.9114	0.0435734	0.948772	0.999969
LOC539893	0.112257	297.245	-141.623	3.02156	-0.16762	-0.116672	0.000872867	8.97326	0.824394	6.1128e-05	0.00273959	0.363899	0.993762	0.0436144	0.678367	0.999969
C29H11orf68	0.0246752	628.805	-307.403	7.10747	-0.0635578	-0.0316719	0.00601012	8.97292	0.129965	0.0220894	0.0027401	0.718468	0.88185	0.0436144	0.883822	0.999969
MED27	0.0161346	644.112	-315.056	7.28725	-0.0573038	-0.0290141	0.0155464	8.97182	0.0453786	0.219758	0.00274175	0.831309	0.639225	0.0436144	0.93365	0.999969
GTF2B	0.00917483	715.06	-350.53	7.44491	0.0374086	0.0336427	0.00163309	8.96628	1.13669	0.00409182	0.00275008	0.286353	0.948996	0.0437068	0.617811	0.999969
LOC112442701	0.303716	347.072	-166.536	2.29027	0.139592	-0.440419	0.245905	8.96247	0.976534	2.16401	0.00275582	0.323056	0.141275	0.043758	0.647566	0.999969
FADS3	0.0518985	768.414	-377.207	7.78817	0.096778	0.156338	-0.0165156	8.9543	1.81265	0.0778572	0.00276818	0.178191	0.780223	0.0438741	0.507082	0.999969
WDR47	0.0158159	605.164	-295.582	6.39859	0.0588997	0.0888627	-0.0168967	8.95508	0.586252	0.247754	0.00276699	0.443872	0.618661	0.0438741	0.73385	0.999969
C1QTNF12	0.155145	522.054	-254.027	4.3551	0.187429	0.532828	-0.0714832	8.94679	5.85809	0.498248	0.00277958	0.0155056	0.480271	0.0439157	0.178258	0.999969
NACC1	0.0104572	777.646	-381.823	8.57584	-0.0355539	0.0954561	-0.00772602	8.94856	3.36251	0.086393	0.00277688	0.0666962	0.768814	0.0439157	0.336547	0.999969
LOC101903015	0.0313374	692.228	-339.114	7.51861	-0.0677246	0.0804095	-0.00606935	8.94828	0.723983	0.016487	0.00277731	0.394841	0.897831	0.0439157	0.700434	0.999969
DDR1	0.273556	466.35	-226.175	3.47397	0.235891	0.194483	-0.0550826	8.94591	0.0586901	0.155738	0.00278092	0.808578	0.693111	0.0439157	0.923153	0.999969
XPNPEP2	0.109502	624.699	-305.35	6.67725	-0.123065	-0.265485	-0.00370735	8.94255	7.94104	0.00196514	0.00278603	0.00483262	0.964641	0.0439566	0.103639	0.999969
UTP6	0.0117757	769.588	-377.794	8.13228	0.0640463	0.178854	-0.04525	8.93875	1.23322	2.5677	0.00279184	0.266782	0.109066	0.0439683	0.600527	0.999969
GCLM	0.0382474	586.358	-286.179	5.87271	0.0898295	0.0351496	-0.0261005	8.93906	0.195637	0.252125	0.00279137	0.658266	0.615583	0.0439683	0.855573	0.999969
CCDC186	0.0427123	756.482	-371.241	7.40597	0.0893266	0.168453	-0.0189154	8.92471	4.07941	0.122389	0.00281338	0.0434089	0.726458	0.0441884	0.279902	0.999969
OVCA2	0.0401525	659.239	-322.619	7.16615	-0.0898735	0.0326543	0.0248755	8.9232	2.62438	0.226771	0.00281571	0.105233	0.633928	0.0441884	0.402202	0.999969
URM1	0.0115848	684.11	-335.055	7.92888	-0.050202	0.0147997	0.0162107	8.92172	1.34622	0.327953	0.00281799	0.24594	0.566867	0.0441884	0.582468	0.999969
LOC112445076	0.046134	628.308	-307.154	6.94386	-0.109439	-0.07041	0.0545723	8.92137	1.09874	0.984904	0.00281854	0.294544	0.320991	0.0441884	0.624302	0.999969
FRAT1	0.0183871	603.498	-294.749	6.73689	-0.0603192	-0.0186544	0.013417	8.92422	0.0522029	0.139164	0.00281413	0.819273	0.709114	0.0441884	0.927382	0.999969
LOC101905779	0.134822	325.401	-155.701	3.25153	-0.16344	-0.018207	-0.00121825	8.91951	0.0276953	0.000122945	0.00282139	0.867827	0.991153	0.0441934	0.951647	0.999969
DNAH7	0.0780591	646.07	-316.035	6.23609	0.108404	0.106766	0.00515317	8.91299	1.54189	0.0048229	0.0028315	0.214337	0.944634	0.0443117	0.548585	0.999969
EED	0.0126934	687.225	-336.612	7.30042	0.0660009	0.211798	-0.0449136	8.89996	4.43719	2.23773	0.00285177	0.035164	0.134678	0.0443662	0.254071	0.999969
MCF2	0.289138	334.114	-160.057	1.79907	0.253841	0.387741	-0.0332841	8.90712	2.99304	0.0430643	0.00284061	0.0836231	0.835604	0.0443662	0.365071	0.999969
XKR5	0.426796	359.992	-172.996	3.30093	-0.315462	0.139094	0.102659	8.89926	2.51771	0.334078	0.00285286	0.112574	0.563268	0.0443662	0.41308	0.999969
PRELID1	0.0176909	788.486	-387.243	8.77857	-0.0636214	-0.103629	0.026591	8.90475	0.466835	0.615586	0.0028443	0.494447	0.432692	0.0443662	0.766947	0.999969
G6PC3	0.0256363	587.734	-286.867	6.68569	-0.0648964	0.0259026	0.00268794	8.89967	0.283569	0.00398375	0.00285223	0.594371	0.949673	0.0443662	0.823935	0.999969
PSMB2	0.0229604	712.207	-349.103	7.74909	-0.0451812	0.0755636	-0.0260423	8.9041	0.0391736	0.452197	0.00284531	0.843105	0.501293	0.0443662	0.939083	0.999969
DRAP1	0.0179906	669.394	-327.697	7.50775	-0.0387626	0.0604198	-0.0260988	8.90425	0.014642	0.57379	0.00284508	0.903688	0.448757	0.0443662	0.965736	0.999969
LOC101905666	0.0962185	402.279	-194.139	4.2341	-0.124212	0.00546424	-0.0204641	8.88795	0.209334	0.0514412	0.0028706	0.64729	0.820574	0.0446021	0.850085	0.999969
SF3A1	0.00647964	853.912	-419.956	9.34469	-0.0374784	0.0417343	0.0136749	8.88231	4.31352	0.433203	0.00287946	0.0378106	0.510421	0.04466	0.261997	0.999969
LOC783797	0.112933	534.53	-260.265	5.74199	-0.146318	-0.197918	0.036655	8.88242	1.15575	0.181991	0.00287929	0.282349	0.669668	0.04466	0.614836	0.999969
CDK14	0.0812387	627.86	-306.93	6.60491	-0.127662	-0.00348423	0.0290305	8.87589	0.184655	0.147138	0.00288962	0.667403	0.701286	0.0447775	0.858681	0.999969
CDC25B	0.01953	910.914	-448.457	10.0398	-0.0557575	0.0655333	0.00324549	8.86923	1.32006	0.00796069	0.00290017	0.250581	0.928905	0.044861	0.586389	0.999969
POLA2	0.0251126	608.749	-297.375	6.62159	-0.0592921	0.0659526	-0.00656523	8.87033	0.650734	0.0244502	0.00289843	0.41985	0.875745	0.044861	0.717625	0.999969
LOC112447821	1.81653	438.834	-212.417	4.38374	-0.526405	0.51298	0.0486983	8.86213	1.71735	0.020828	0.00291148	0.190035	0.885249	0.0449958	0.520431	0.999969
NPEPPS	0.009738	755.115	-370.558	7.87566	0.0433374	0.0920099	-0.00991371	8.85939	2.05567	0.145681	0.00291586	0.151641	0.702698	0.0450234	0.470099	0.999969
ZNF865	0.0320685	659.212	-322.606	7.31943	-0.0801788	-0.0369593	0.0224351	8.84538	0.111007	0.233941	0.00293831	0.739	0.628617	0.0453298	0.893705	0.999969
ZNRF1	0.0318049	754.407	-370.203	8.32975	-0.0635302	0.202733	-0.0123005	8.83481	11.0701	0.068898	0.00295539	0.000877299	0.792948	0.0455529	0.0389758	0.999969
CARNS1	0.0879696	496.784	-241.392	4.56771	0.126707	0.227593	-0.0159531	8.82995	3.64701	0.0401093	0.00296327	0.0561699	0.841267	0.0456338	0.31303	0.999969
TBL3	0.018112	653.528	-319.764	7.38341	-0.0468468	0.14932	-0.0116615	8.8221	4.29042	0.108294	0.00297604	0.0383277	0.742095	0.0457089	0.263407	0.999969
TLE4	0.0179085	739.234	-362.617	8.04546	-0.0540726	0.0631375	0.00327852	8.82374	0.896341	0.00859781	0.00297337	0.343765	0.926123	0.0457089	0.66343	0.999969
COPG1	0.00868746	812.739	-399.37	9.16299	-0.0406217	-0.00325318	0.0103038	8.82231	0.493296	0.184118	0.00297569	0.482461	0.667858	0.0457089	0.758652	0.999969
ALAD	0.0684515	640.339	-313.17	6.8266	-0.116131	0.035685	0.0287141	8.81614	1.06686	0.176078	0.00298578	0.301656	0.674766	0.045818	0.629513	0.999969
C21H15orf39	0.0204996	748.111	-367.056	8.18769	-0.0598552	0.0454402	0.0118147	8.81015	2.24977	0.104835	0.00299559	0.133634	0.746103	0.0458501	0.445251	0.999969
OPLAH	0.120438	555.32	-270.66	5.6151	-0.109402	0.323121	-0.0664207	8.81003	1.48188	0.47843	0.00299579	0.22348	0.489134	0.0458501	0.557529	0.999969
MXRA5	0.186361	427.582	-206.791	4.33991	-0.201852	-0.106469	0.0544794	8.81282	0.0466748	0.217575	0.00299122	0.828954	0.640894	0.0458501	0.932144	0.999969
LOC112445631	0.107202	566.892	-276.446	5.95944	-0.163512	-0.090976	0.0777572	8.80397	1.14674	0.844397	0.00300577	0.284233	0.358142	0.0459623	0.615887	0.999969
ARHGAP33	0.0459806	553.503	-269.751	5.93544	-0.0673792	0.149654	-0.0371929	8.79289	0.79316	0.414336	0.00302407	0.373146	0.519777	0.0462015	0.684325	0.999969
REXO4	0.0122273	601.571	-293.786	6.85344	-0.0331891	0.139665	-0.0220031	8.7785	3.65463	0.552835	0.00304801	0.0559136	0.457162	0.0465264	0.312307	0.999969
RPL18A	0.0267003	957.124	-471.562	10.4173	-0.0570172	0.0187076	-0.00757436	8.77542	1.66645e-05	0.0340534	0.00305317	0.996743	0.853593	0.0465642	0.999044	0.999969
IKBKE	0.0243105	682.186	-334.093	7.8013	-0.0573354	-0.0686287	-0.00594083	8.76458	3.37068	0.0212744	0.00307136	0.0663663	0.884034	0.0468005	0.336093	0.999969
CYTIP	0.0176169	930.891	-458.445	9.4943	0.0612527	0.106552	-0.0230009	8.75841	1.00354	0.45411	0.00308178	0.316456	0.50039	0.0469182	0.642831	0.999969
SHOC2	0.0288643	767.766	-376.883	7.72277	0.0720409	0.126037	-0.0158895	8.7511	3.05848	0.132425	0.00309415	0.0803168	0.715931	0.0470366	0.360326	0.999969
UBE2S	0.0305524	735.174	-360.587	7.79395	-0.0569246	0.117954	-0.0212657	8.75061	1.06172	0.220453	0.00309498	0.302824	0.638695	0.0470366	0.630383	0.999969
FANCM	0.0235517	700.024	-343.012	7.12322	0.0700007	0.183511	-0.0226334	8.74015	5.04776	0.317771	0.00311279	0.0246578	0.572951	0.0470603	0.217014	0.999969
FAM57A	0.0322829	474.27	-230.135	5.51313	-0.0888072	-0.165349	0.0303313	8.74161	2.58383	0.372582	0.00311029	0.10796	0.5416	0.0470603	0.405823	0.999969
LOC112443199	0.114232	340.596	-163.298	2.53192	0.174546	0.314064	-0.0408471	8.74465	2.50464	0.155046	0.00310512	0.113511	0.693759	0.0470603	0.414867	0.999969
RFC2	0.023434	662.362	-324.181	7.44475	-0.049662	-0.00501922	-0.0177123	8.74251	1.20743	0.201852	0.00310876	0.271841	0.65323	0.0470603	0.605649	0.999969
TAF10	0.0271619	716.987	-351.494	8.05212	-0.0629179	-0.0197293	0.00100596	8.74103	0.129145	0.00056762	0.00311129	0.719321	0.980992	0.0470603	0.884095	0.999969
PTBP3	0.0262921	892.983	-439.491	9.08666	0.0698322	0.0553629	-0.0180747	8.74202	0.0288328	0.189916	0.0031096	0.865166	0.662987	0.0470603	0.950285	0.999969
PNPLA7	0.0390243	812.867	-399.434	8.75116	-0.0833862	0.121696	0.0105498	8.73713	3.45463	0.0398119	0.00311794	0.063075	0.841849	0.0470972	0.330222	0.999969
LOC112448795	0.0749741	391.133	-188.566	3.48909	0.107592	0.0994305	0.0270975	8.72635	3.50703	0.109479	0.00313644	0.061109	0.740738	0.0472603	0.325123	0.999969
IDH3G	0.0141561	699.301	-342.65	8.07217	-0.0449184	0.0762848	-0.00201092	8.72509	2.65023	0.00418481	0.00313861	0.103535	0.948421	0.0472603	0.399225	0.999969
LRRN2	0.0493911	615.621	-300.811	6.66428	-0.0955266	0.0522163	0.0193909	8.7245	0.774639	0.111928	0.00313962	0.378786	0.73796	0.0472603	0.688849	0.999969
COLQ	0.0948329	317.689	-151.845	2.38121	0.188742	0.184273	-0.0747901	8.72872	0.00245288	0.537419	0.00313236	0.9605	0.463504	0.0472603	0.985658	0.999969
AK2	0.0134243	755.615	-370.807	8.23884	-0.0491464	0.00396674	0.0105271	8.72161	0.394202	0.123941	0.00314461	0.530099	0.724799	0.0472943	0.789057	0.999969
NDUFB7	0.0306153	632.169	-309.084	6.94955	-0.0800333	-0.0836592	0.028231	8.71786	0.0655519	0.396811	0.00315108	0.797927	0.528741	0.0473507	0.919089	0.999969
VGLL4	0.0420116	647.988	-316.994	6.95614	-0.0827246	0.117341	0.00647582	8.71398	1.95193	0.0144228	0.0031578	0.162379	0.904408	0.0474106	0.484612	0.999969
LOC101902413	0.291401	469.333	-227.667	4.61947	-0.252621	0.00898023	0.0848005	8.71196	1.22602	0.360324	0.00316129	0.268182	0.548326	0.0474221	0.601564	0.999969
TREM2	0.153171	650.674	-318.337	6.81236	-0.117856	-0.132379	-0.0573061	8.70204	3.52046	0.330347	0.00317854	0.0606157	0.565455	0.0474475	0.324786	0.999969
EMC8	0.0137777	629.082	-307.541	7.18335	-0.0479696	0.0596065	0.00439028	8.70922	3.00399	0.019973	0.00316605	0.0830595	0.887612	0.0474475	0.364257	0.999969
KLHL14	0.0752334	563.804	-274.902	5.87153	-0.102208	0.184216	-0.00670803	8.70156	1.79771	0.00879161	0.00317937	0.179989	0.925297	0.0474475	0.509383	0.999969
ARMCX5	1.03119	632.598	-309.299	5.2751	0.125275	-1.88144	0.632128	8.70541	1.03703	5.60172	0.00317266	0.308514	0.0179429	0.0474475	0.63505	0.999969
SERPING1	0.162653	544.833	-265.416	5.4365	-0.146954	0.173206	-0.0315577	8.70669	0.340591	0.0818545	0.00317044	0.559488	0.7748	0.0474475	0.806493	0.999969
MAP2K6	0.0262684	529.997	-257.998	5.90684	-0.0466017	0.119604	-0.0368629	8.70335	0.126786	0.706107	0.00317625	0.721788	0.400739	0.0474475	0.885027	0.999969
LOC613519	0.0789139	644.279	-315.139	6.96857	-0.124748	-0.143651	0.0411739	8.69869	0.249142	0.340433	0.00318438	0.61768	0.559579	0.0474814	0.838116	0.999969
EIF3B	0.0104724	782.835	-384.417	8.82238	-0.0334279	0.0818613	-0.0115729	8.69697	2.39546	0.191061	0.00318739	0.121688	0.662035	0.0474856	0.428298	0.999969
TYMS	0.0289323	664.699	-325.35	7.1995	-0.055588	0.179168	-0.0221186	8.68664	3.4335	0.241745	0.00320551	0.0638866	0.622949	0.0476752	0.331763	0.999969
PLPP7	0.0242364	475.379	-230.69	5.45025	-0.0394091	0.215877	-0.0505609	8.68658	2.77346	1.32277	0.00320561	0.0958386	0.250096	0.0476752	0.385551	0.999969
GAREM1	0.097448	480.59	-233.295	5.0809	-0.165928	-0.0887722	0.0812406	8.67745	0.40334	0.919989	0.00322172	0.525369	0.337478	0.0478738	0.786131	0.999969
LOC101906870	0.0090573	717.898	-351.949	8.06713	-0.041076	0.0755541	0.00909527	8.67211	3.93491	0.133508	0.00323118	0.0472937	0.714823	0.0479323	0.290704	0.999969
FBXL17	0.0125641	678.612	-332.306	7.10348	0.0487605	0.0740621	-0.011313	8.67235	1.75246	0.147965	0.00323075	0.185568	0.700488	0.0479323	0.516238	0.999969
BCL11B	0.0385439	842.5	-414.25	9.00625	-0.0644441	0.0917558	-0.0190425	8.6695	0.201313	0.143825	0.0032358	0.653663	0.704508	0.04796	0.853037	0.999969
PCGF5	0.0399381	834.17	-410.085	8.27133	0.083406	0.168154	-0.0154773	8.66673	3.74487	0.088855	0.00324071	0.0529698	0.765638	0.0479918	0.304122	0.999969
DOCK5	0.0488085	611.635	-298.818	6.71819	-0.113173	-0.140434	0.0574369	8.66282	0.0014635	1.01304	0.00324769	0.969484	0.314175	0.0480542	0.988415	0.999969
BLK	0.0983632	884.11	-435.055	9.16043	-0.125179	0.160492	-0.000146381	8.65462	0.86396	2.95609e-06	0.00326233	0.352633	0.998628	0.0482298	0.670709	0.999969
PSMD3	0.00985995	752.742	-369.371	8.69788	-0.0340743	0.108022	-0.00855982	8.65063	8.25786	0.108217	0.00326949	0.00405759	0.742183	0.048244	0.0943566	0.999969
SLC38A9	0.0193516	681.933	-333.967	7.05049	0.0687824	0.149737	-0.032453	8.65219	1.97082	0.804221	0.00326669	0.160361	0.369834	0.048244	0.482109	0.999969
LOC783730	0.021689	591.213	-288.606	6.70094	-0.0682536	-0.0656145	0.0229194	8.64944	0.0307186	0.352499	0.00327163	0.86087	0.552702	0.048244	0.948609	0.999969
MYO19	0.0496419	586.112	-286.056	6.27106	-0.06404	0.198822	-0.0516077	8.64705	0.802422	0.726956	0.00327592	0.37037	0.393872	0.0482664	0.682446	0.999969
LMOD3	0.203003	340.884	-163.442	2.31827	0.134727	0.554559	-0.154576	8.64168	130.742	17.253	0.00328558	2.81908e-30	3.27176e-05	0.0483398	4.99697e-28	0.007381
KYNU	0.0440978	725.612	-355.806	7.1851	0.0895209	0.184059	-0.0180355	8.64018	4.87783	0.107052	0.00328829	0.0272038	0.743526	0.0483398	0.227082	0.999969
LOC782479	0.0526702	579.533	-282.767	6.25085	-0.0862027	0.0568188	-0.00104281	8.63965	0.616304	0.000312826	0.00328925	0.432424	0.985889	0.0483398	0.726394	0.999969
AP2M1	0.0167118	811.18	-398.59	9.06841	-0.0543132	-0.0623456	0.0114389	8.63744	0.438013	0.11893	0.00329324	0.508083	0.730198	0.048352	0.776519	0.999969
LOC101904875	0.0998764	285.766	-135.883	2.88861	-0.175145	-0.0713582	0.025733	8.63611	0.00591727	0.054267	0.00329565	0.938684	0.815798	0.048352	0.979213	0.999969
ZNF414	0.0380186	706.769	-346.385	7.6927	-0.0591234	0.127652	-0.0294102	8.6313	0.644275	0.342255	0.00330435	0.422167	0.558531	0.0483979	0.719461	0.999969
IPO11	0.0288403	721.79	-353.895	7.63208	-0.0492537	0.14737	-0.0325452	8.6315	0.597186	0.542191	0.003304	0.439654	0.461526	0.0483979	0.731768	0.999969
CFL1	0.0174497	979.776	-482.888	10.6513	-0.0450964	0.00378559	-0.00824934	8.62945	0.125407	0.0607819	0.00330772	0.723243	0.805264	0.0484064	0.885796	0.999969
LOC101904840	0.103736	333.671	-159.836	3.48617	-0.172191	-0.200007	0.050644	8.6257	0.314428	0.255015	0.00331453	0.574975	0.613565	0.0484652	0.813811	0.999969
CCR3	0.234964	723.991	-354.995	6.46799	0.175179	-0.205302	0.0419229	8.62169	0.245594	0.0987829	0.00332183	0.620195	0.753295	0.0485312	0.83946	0.999969
LOC104975749	0.0626836	425.327	-205.664	4.62277	-0.123937	-0.0740717	0.0439695	8.61241	0.19112	0.400436	0.0033388	0.661986	0.526864	0.0487112	0.857122	0.999969
TRGC4	0.113986	698.521	-342.26	7.14955	-0.118477	0.00257189	-0.00876697	8.61189	0.0297062	0.0109596	0.00333976	0.863159	0.916623	0.0487112	0.949104	0.999969
JADE1	0.0316163	769.393	-377.697	7.9341	0.0806946	0.196063	-0.0222618	8.60535	6.35764	0.217713	0.00335177	0.0116877	0.640788	0.0488452	0.157877	0.999969
CMTM6	0.00581115	893.041	-439.521	9.32408	0.032966	0.0504958	-0.00878955	8.60217	0.51544	0.200703	0.00335762	0.472793	0.654154	0.0488616	0.752876	0.999969
RTL6	0.0399848	609.918	-297.959	6.74774	-0.0758465	0.012572	-0.00139454	8.60169	0.0165881	0.000713172	0.00335852	0.89752	0.978695	0.0488616	0.963061	0.999969
LOC100847490	0.0771229	454.988	-220.494	4.90974	-0.124141	-0.0298717	0.0309791	8.58459	0.305242	0.173491	0.0033902	0.580615	0.677028	0.0492813	0.816801	0.999969
SLC46A1	0.0295016	565.352	-275.676	6.27637	-0.0591546	0.0448101	-0.016991	8.58271	0.000749107	0.135462	0.0033937	0.978165	0.712834	0.049291	0.991131	0.999969
MIR1248-1	0.129074	319.559	-152.779	1.9738	0.232706	0.612898	-0.118178	8.57921	5.8215	1.00328	0.00340022	0.0158314	0.316518	0.0493032	0.179861	0.999969
ASAP3	0.136863	520.857	-253.428	5.22459	-0.163747	0.233806	0.0330125	8.57984	2.77893	0.107629	0.00339906	0.0955118	0.74286	0.0493032	0.385129	0.999969
DDX51	0.0165816	603.218	-294.609	7.03868	-0.0460247	0.115746	-0.00868867	8.57395	6.0582	0.0639147	0.00341006	0.0138419	0.800412	0.0493704	0.169807	0.999969
METRNL	0.0448527	648.005	-317.003	6.73565	0.0620585	-0.158942	0.0377024	8.5737	0.698897	0.471584	0.00341054	0.403155	0.492259	0.0493704	0.706815	0.999969
MED24	0.015386	685.951	-335.976	7.84115	-0.0549495	0.0918434	0.0136125	8.56566	8.64592	0.170311	0.00342563	0.00327795	0.679836	0.0493798	0.0846082	0.999969
SLC25A22	0.0199409	617.359	-301.679	6.97273	-0.0543513	0.106723	-0.00230792	8.56427	3.18393	0.00370393	0.00342825	0.0743655	0.951471	0.0493798	0.35178	0.999969
FZD3	0.0685018	574.884	-280.442	5.45929	0.107401	0.213427	-0.0142243	8.57022	3.07628	0.0427486	0.00341706	0.0794421	0.836199	0.0493798	0.359054	0.999969
ACOT7	0.0397733	666.042	-326.021	7.2334	-0.08069	-0.0727322	0.00868642	8.56635	0.546338	0.0277287	0.00342432	0.459818	0.867748	0.0493798	0.745043	0.999969
PERP	1.00527	402.708	-194.354	1.74673	0.414572	0.516314	-0.0903647	8.56868	0.397992	0.128491	0.00341995	0.528128	0.720001	0.0493798	0.788154	0.999969
LOC101902527	0.0514071	336.494	-161.247	3.61127	-0.0914004	0.14088	-0.0372773	8.57006	0.351694	0.246672	0.00341737	0.553156	0.619428	0.0493798	0.803149	0.999969
RPS6KA2	0.0659195	680.68	-333.34	7.27478	-0.0967222	-0.0488735	0.000382134	8.55958	0.289226	3.35213e-05	0.00343709	0.590717	0.99538	0.0494663	0.822396	0.999969
WISP2	0.0868598	350.241	-168.12	3.60797	-0.140649	-0.0176503	0.0172464	8.55698	0.0577406	0.0366012	0.003442	0.810103	0.848279	0.0494958	0.923622	0.999969
RASL10B	0.034677	598.848	-292.424	6.65232	-0.0779544	0.00328022	0.0148347	8.55357	0.50605	0.0942623	0.00344845	0.476854	0.758827	0.0495475	0.75558	0.999969
CLN6	0.0302569	595.876	-290.938	6.66439	-0.0683161	-0.0484217	0.00137926	8.53943	0.363679	0.000889191	0.00347535	0.54647	0.976211	0.0498105	0.798514	0.999969
PHPT1	0.0360414	596.154	-291.077	6.55713	-0.0702041	-0.021227	-0.00180882	8.54196	0.210551	0.00138149	0.00347051	0.646336	0.970351	0.0498105	0.849796	0.999969
LOC617224	0.459841	277.479	-131.74	2.56563	-0.304893	-0.0223529	0.00710201	8.54082	0.000539576	0.00118251	0.00347268	0.981468	0.972568	0.0498105	0.992413	0.999969
RPS2	0.0209666	1053.23	-519.616	11.3874	-0.045845	0.0390479	-0.0146229	8.53598	0.00307853	0.162368	0.00348195	0.955752	0.686985	0.0498639	0.984151	0.999969
LOC112446743	0.52337	334.243	-160.122	1.86363	0.137437	-0.182814	0.27364	8.52497	5.17307	2.11277	0.00350306	0.0229396	0.146075	0.0501249	0.211574	0.999969
NHLRC2	0.024689	736.754	-361.377	7.52206	0.0668236	0.172251	-0.0142368	8.51976	5.09139	0.119768	0.0035131	0.024045	0.729286	0.0501544	0.215137	0.999969
LOC783504	0.133288	396.357	-191.178	4.03305	-0.180933	0.0482193	0.0685369	8.52093	2.42497	0.469287	0.00351086	0.119416	0.493315	0.0501544	0.425076	0.999969
LOC104974912	1.06437	295.219	-140.61	0.394157	0.484204	0.776098	-0.12386	8.51941	2.01722	0.183565	0.00351378	0.155523	0.668327	0.0501544	0.475436	0.999969
ZC3H4	0.0207647	822.032	-404.016	8.93459	-0.0615149	0.00357627	0.0170716	8.51077	1.22704	0.219595	0.00353051	0.267984	0.639349	0.0503519	0.601395	0.999969
NUP214	0.00734726	804.377	-395.189	9.1458	-0.0404364	0.0642734	0.0166182	8.50447	8.57801	0.5635	0.00354274	0.00340247	0.452853	0.0504848	0.0864099	0.999969
LOC101904574	0.0884562	468.216	-227.108	5.2047	-0.163549	-0.346141	0.0987219	8.49324	1.25196	1.59218	0.00356468	0.263178	0.207015	0.0507558	0.597525	0.999969
EFEMP2	0.105124	356.544	-171.272	3.67283	-0.149069	0.00587952	0.00567776	8.4875	0.0313171	0.0031997	0.00357596	0.859535	0.954891	0.0508746	0.947831	0.999969
DCAF15	0.01461	733.433	-359.717	8.30603	-0.0493026	0.0745373	0.00581721	8.48123	2.29598	0.033227	0.00358829	0.129709	0.855361	0.0510046	0.439183	0.999969
LOC786417	0.0556482	611.309	-298.655	6.53772	-0.109663	-0.123221	0.0411705	8.47988	0.0547173	0.450461	0.00359097	0.815049	0.502116	0.0510046	0.925276	0.999969
GTSE1	0.0384466	656.538	-321.269	6.94138	-0.0726356	0.0710914	-0.00760182	8.46864	0.546193	0.0210232	0.00361322	0.459878	0.884716	0.0512788	0.745043	0.999969
PDK2	0.0473714	681.559	-333.78	7.39557	-0.0975616	0.0263156	0.0320332	8.46288	1.5794	0.329154	0.00362467	0.208847	0.566158	0.0513994	0.542853	0.999969
UBA1	0.00644815	841.672	-413.836	9.57922	-0.0321384	0.0336888	0.00396161	8.46038	1.57674	0.0363674	0.00362965	0.209231	0.848759	0.051428	0.543461	0.999969
LOC107131939	0.0571124	381.386	-183.693	4.15457	-0.136637	-0.0805045	0.065538	8.44411	0.962879	0.843227	0.00366228	0.326463	0.358476	0.051848	0.648934	0.999969
LOC112448405	0.219769	372.657	-179.328	3.59845	-0.179704	0.0758281	-0.0257033	8.44051	0.00724633	0.0371389	0.00366953	0.932162	0.847183	0.0519083	0.976525	0.999969
NEK4	0.0305391	588.443	-287.221	6.09552	0.0808393	0.190897	-0.0253625	8.43513	6.03369	0.289619	0.00368041	0.0140354	0.590465	0.0520198	0.170496	0.999969
PABPC1L2A	0.0237966	671.095	-328.548	7.52794	-0.0645304	0.0801926	0.014022	8.42805	6.53011	0.125572	0.00369477	0.0106063	0.723068	0.0521803	0.148943	0.999969
MAP4K2	0.631653	773.81	-379.905	7.94061	-0.425928	-0.395475	0.235559	8.42614	0.458166	1.22627	0.00369864	0.498482	0.268133	0.0521926	0.769769	0.999969
FOXP1	0.00934615	833.22	-409.61	9.14525	-0.0274012	0.158076	-0.0180617	8.4234	3.50206	0.523111	0.00370422	0.0612926	0.469518	0.0522289	0.3257	0.999969
ALKBH6	2.74349	270.648	-128.324	3.63386	-0.899194	-0.286957	0.264593	8.42128	0.510409	0.250813	0.00370856	0.474962	0.616503	0.0522476	0.754162	0.999969
LOC112445514	0.651186	496.642	-241.321	3.31194	0.0288077	1.0493	-0.047071	8.41815	3.77901	22.659	0.00371494	0.0518994	1.93447e-06	0.0522836	0.302193	0.000525058
CAMK2N1	0.412197	579.819	-282.909	4.57586	0.193086	-0.2283	0.105081	8.41708	0.019027	0.395027	0.00371713	0.890289	0.529669	0.0522836	0.960456	0.999969
TNFSF18	0.183919	335.345	-160.673	2.32916	0.0791741	0.302377	0.00160781	8.40197	41.7413	0.00210236	0.00374814	1.04186e-10	0.963429	0.0525253	1.41392e-08	0.999969
HCFC2	0.0250486	671.169	-328.585	6.7754	0.0657714	0.120845	-0.0101962	8.40652	3.17667	0.058575	0.00373877	0.0746969	0.808763	0.0525253	0.352168	0.999969
LOC100298320	0.0729977	255.561	-120.781	2.53622	-0.136496	0.0222318	-0.0541218	8.40271	0.570884	0.232019	0.00374662	0.449908	0.630031	0.0525253	0.738361	0.999969
LOC101905162	0.0372434	656.013	-321.007	6.69379	0.0874972	0.0275097	-0.0310154	8.40135	0.431508	0.388906	0.00374943	0.51125	0.532875	0.0525253	0.777324	0.999969
ATP5MC2	0.0207883	801.871	-393.936	8.84579	-0.0536442	-0.00889405	0.00191552	8.40503	0.00859789	0.00276774	0.00374185	0.926122	0.958043	0.0525253	0.973573	0.999969
EXD3	0.032078	680.944	-333.472	7.48637	-0.0708076	0.0809504	0.00398399	8.39399	1.48596	0.00704057	0.00376464	0.222844	0.933129	0.0526111	0.556901	0.999969
PNPLA8	0.0108268	650.647	-318.323	6.76505	0.0437933	0.0467983	-0.00721839	8.3957	0.359056	0.0672272	0.0037611	0.549031	0.795418	0.0526111	0.800301	0.999969
AGO4	0.015151	745.227	-365.613	8.03954	0.0356593	-0.0756459	0.0210101	8.39464	0.339257	0.437894	0.00376329	0.560258	0.508141	0.0526111	0.80691	0.999969
RHBDL3	0.62793	364.949	-175.474	1.82893	0.318894	0.230263	-0.0381039	8.3834	0.305905	0.0334049	0.00378664	0.580204	0.854978	0.0528563	0.816554	0.999969
FAM212A	0.0744546	531.157	-258.578	5.1662	0.0930139	-0.0905016	0.022558	8.38261	0.174763	0.0986024	0.00378827	0.675913	0.753513	0.0528563	0.862442	0.999969
DGKD	0.0235222	822.2	-404.1	9.12028	-0.0540233	0.143249	-0.00734999	8.37945	4.36118	0.0340118	0.00379488	0.0367669	0.853682	0.0528636	0.258268	0.999969
LOC107133226	0.139633	431.679	-208.84	4.39957	-0.173961	-0.0454992	0.064121	8.38069	0.975983	0.432239	0.00379228	0.323192	0.510892	0.0528636	0.647581	0.999969
ZNF280B	0.044029	608.87	-297.435	6.03695	0.0763819	0.19946	0.00949708	8.37678	8.80872	0.0288298	0.00380044	0.00299795	0.865173	0.0528679	0.080119	0.999969
RNF115	0.0138293	700.293	-343.147	7.39435	0.0395278	0.0579699	0.0114876	8.37493	3.75402	0.135933	0.00380432	0.0526806	0.712358	0.0528679	0.303597	0.999969
TEDC1	0.0376047	643.072	-314.536	6.92157	-0.0700723	0.135958	-0.0079747	8.37596	2.60503	0.0242764	0.00380217	0.106525	0.876184	0.0528679	0.404204	0.999969
GPR18	0.0299052	665.679	-325.84	6.87248	0.0765757	0.194936	-0.0255522	8.36087	4.38504	0.33012	0.00383387	0.0362557	0.565589	0.0532359	0.256586	0.999969
MSANTD4	0.0168687	662.868	-324.434	6.75788	0.0610819	0.11522	-0.0240459	8.34794	0.742856	0.48951	0.00386124	0.388748	0.484146	0.0535732	0.696235	0.999969
RAPGEF2	0.0753341	717.697	-351.849	7.5498	-0.100733	0.0740045	-0.00677786	8.33803	0.169257	0.00883978	0.00388237	0.680773	0.925093	0.0538234	0.864895	0.999969
HDGF	0.0119193	801.397	-393.699	8.75748	-0.0256463	0.141267	-0.0317174	8.32884	2.08515	1.2601	0.00390205	0.148738	0.261633	0.0540442	0.466509	0.999969
LOC100296627	0.11137	458.543	-222.272	4.83841	-0.130681	-0.0810308	0.0032083	8.32769	0.503759	0.0012847	0.00390452	0.477853	0.971408	0.0540442	0.755955	0.999969
CRTC1	0.0211838	656.574	-321.287	7.4465	-0.0738813	0.0699775	0.0363094	8.32536	10.1149	0.886492	0.00390953	0.00147075	0.34643	0.0540704	0.054943	0.999969
LOC515276	1.70795	312.392	-149.196	-0.592087	0.721962	2.22545	-0.299394	8.31803	13.1648	0.600902	0.00392534	0.00028526	0.438234	0.0542459	0.0180322	0.999969
SH2D5	0.107219	374.569	-180.285	3.71359	-0.141974	0.326712	-0.000684893	8.3154	6.58781	4.82823e-05	0.00393104	0.010268	0.994456	0.0542815	0.146798	0.999969
SLC37A3	0.019839	715.652	-350.826	7.65877	0.0558596	0.134156	-0.00399313	8.3115	5.33782	0.011375	0.00393948	0.0208675	0.915064	0.0543548	0.202728	0.999969
SBF1	0.0134518	871.678	-428.839	9.83656	-0.046201	0.0971416	0.00512025	8.29594	3.54827	0.0285228	0.00397338	0.0596074	0.865885	0.054589	0.322869	0.999969
GPSM1	0.0227788	716.122	-351.061	7.95132	-0.0400384	0.188967	-0.0349507	8.29963	1.84372	0.766604	0.00396532	0.174516	0.38127	0.054589	0.503178	0.999969
ISG15	0.470926	833.322	-409.661	7.47527	0.144227	-0.799248	0.220981	8.29506	1.54932	1.54408	0.00397531	0.213236	0.214011	0.054589	0.547867	0.999969
LOC112449037	0.0350314	666.349	-326.175	7.37781	-0.0795021	-0.0157764	0.0214153	8.29724	0.477089	0.201194	0.00397053	0.489744	0.653759	0.054589	0.76309	0.999969
LOC616840	0.109467	546.211	-266.105	5.74472	-0.130215	-0.0595236	0.0146494	8.29796	0.031995	0.0293856	0.00396896	0.858039	0.863892	0.054589	0.94695	0.999969
TRAPPC9	0.0195888	697.106	-341.553	7.72852	-0.0537469	-0.0118488	0.00460788	8.30045	6.43461e-05	0.0166453	0.00396352	0.9936	0.897344	0.054589	0.997401	0.999969
REEP2	0.91083	462.897	-224.449	3.78957	-0.143509	-0.200741	0.14785	8.28795	14.7365	9.27011	0.00399091	0.000123631	0.00232924	0.054635	0.00921711	0.37553
BMI1	0.0349509	682.787	-334.393	6.83064	0.0863141	0.208617	-0.0348257	8.28536	4.4897	0.516716	0.00399659	0.0340996	0.472246	0.054635	0.249934	0.999969
NBDY	0.0652725	548.094	-267.047	5.83826	-0.110121	-0.156568	0.0276511	8.29105	0.928946	0.170586	0.00398409	0.335137	0.679592	0.054635	0.655888	0.999969
BRAT1	0.0304583	615.973	-300.987	6.83668	-0.0628281	0.0493716	-0.00583306	8.28579	0.374009	0.0162914	0.00399565	0.540827	0.898436	0.054635	0.794704	0.999969
MFSD4A	0.18036	514.254	-250.127	5.14785	-0.129891	0.0999821	-0.0612393	8.28499	0.0775356	0.302308	0.00399742	0.780665	0.582439	0.054635	0.912292	0.999969
C18H19orf33	0.198751	408.695	-197.348	4.15806	-0.232543	-0.276466	0.122775	8.28494	0.027232	1.01882	0.00399753	0.868927	0.3128	0.054635	0.951713	0.999969
CMAS	0.0119	708.569	-347.284	7.44157	0.0561548	0.0604668	-0.0310715	8.27263	0.173306	1.1752	0.00402472	0.67719	0.278336	0.0549634	0.863151	0.999969
RAB3D	0.275867	551.276	-268.638	5.81794	-0.287283	-0.597415	0.163299	8.26817	1.5337	1.33921	0.00403461	0.215558	0.247174	0.0550551	0.549457	0.999969
RAPGEF1	0.010901	868.321	-427.16	9.54583	0.0408778	0.0986229	-0.0047559	8.2626	4.74341	0.0314087	0.00404701	0.0294108	0.859332	0.0551109	0.236088	0.999969
ABHD17A	0.0104956	740.946	-363.473	8.40613	-0.0383352	0.0358972	5.04782e-05	8.26454	0.465758	3.58667e-06	0.00404269	0.494945	0.998489	0.0551109	0.767445	0.999969
GTF2H5	0.0316698	548.452	-267.226	6.04828	-0.0571866	0.0850511	-0.0204883	8.26206	0.36921	0.191194	0.00404821	0.543435	0.661925	0.0551109	0.796304	0.999969
ZNF106	0.0377442	866.732	-426.366	8.79623	0.0910578	0.290233	-0.0369544	8.25804	8.64728	0.518757	0.0040572	0.0032755	0.471372	0.0551578	0.0846082	0.999969
LOC112444844	0.149981	430.761	-208.38	4.24707	-0.113086	0.239985	-0.0818192	8.25767	0.0761715	0.574862	0.00405801	0.782554	0.448333	0.0551578	0.912577	0.999969
NRBP2	0.0553539	662.905	-324.452	7.10156	-0.0722523	0.160992	-0.0372367	8.25085	0.322992	0.345252	0.00407329	0.569815	0.556813	0.0553223	0.811744	0.999969
GSKIP	0.0237757	578.319	-282.16	5.8963	0.0657113	0.0634894	-0.0135789	8.24917	0.326018	0.108531	0.00407706	0.568013	0.741823	0.0553302	0.810979	0.999969
CYGB	0.246898	538.992	-262.496	5.25923	-0.194059	0.212384	0.00499077	8.24634	0.759086	0.00140555	0.00408343	0.383615	0.970094	0.0553733	0.692111	0.999969
DUSP11	0.0150778	705.91	-345.955	7.50164	0.0588025	0.172809	-0.0256665	8.24242	5.0557	0.631107	0.00409226	0.024545	0.42695	0.0554276	0.216415	0.999969
TPGS2	0.0278383	509.097	-247.548	5.75448	-0.0738054	-0.103374	0.0173493	8.24173	0.825995	0.144909	0.00409381	0.363433	0.703448	0.0554276	0.678367	0.999969
LOC531196	0.128669	246.266	-116.133	2.69284	-0.338069	-0.681311	0.275889	8.23946	0.0433388	4.13976	0.00409893	0.835089	0.0418871	0.0554536	0.935168	0.999969
CARMIL2	0.0178668	755.695	-370.847	8.54893	-0.0448685	0.142314	-0.0113904	8.23581	5.72048	0.104761	0.00410718	0.0167681	0.746189	0.055522	0.18331	0.999969
MRPS2	0.0168686	639.811	-312.906	7.18325	-0.0516411	0.105361	0.00553137	8.23009	9.63605	0.0262001	0.00412016	0.00190795	0.871413	0.0556083	0.0644807	0.999969
LNP1	0.0520929	433.413	-209.706	4.55999	-0.109663	0.0712974	0.0324255	8.23146	4.24494	0.245499	0.00411705	0.0393675	0.620262	0.0556083	0.267548	0.999969
PTRHD1	0.0339614	554.833	-270.416	6.05734	-0.0920718	-0.100978	0.0457307	8.22876	0.0317762	0.884681	0.00412317	0.85852	0.346923	0.0556083	0.94728	0.999969
TRMT61A	0.0286052	625.708	-305.854	6.86694	-0.0756939	-0.0243008	0.0273519	8.2272	0.777774	0.396724	0.00412673	0.377823	0.528786	0.0556131	0.688035	0.999969
MAPK1IP1L	0.014987	849.666	-417.833	8.78323	0.0509592	0.148518	-0.0114464	8.21797	5.43197	0.129272	0.00414775	0.0197713	0.719188	0.0557966	0.19774	0.999969
LOC101902681	0.118597	571.895	-278.948	6.11999	-0.157814	-0.206078	0.063334	8.21953	0.227124	0.526777	0.0041442	0.633665	0.467965	0.0557966	0.844875	0.999969
TK2	0.039513	656.581	-321.291	6.88709	0.0670598	-0.0284503	0.0132796	8.217	0.00613084	0.0667454	0.00414997	0.93759	0.796136	0.0557966	0.979131	0.999969
MED16	0.010565	726.478	-356.239	8.19955	-0.0445496	0.00952451	0.0128157	8.21498	0.853559	0.23088	0.00415461	0.355547	0.630872	0.0558157	0.6726	0.999969
LOC112441530	0.0756038	391.894	-188.947	4.27934	-0.111658	-0.0509401	-0.00362976	8.21243	0.455364	0.00209988	0.00416045	0.499799	0.96345	0.0558509	0.770964	0.999969
LOC112444778	0.068029	496.958	-241.479	4.71019	0.0789807	0.0619675	0.0430675	8.20713	3.91313	0.382499	0.0041726	0.0479104	0.536269	0.0558557	0.292223	0.999969
CBX7	0.0212658	730.351	-358.176	7.96672	0.0549193	0.0745007	-0.000285308	8.21009	2.13821	5.57093e-05	0.00416582	0.143669	0.994045	0.0558557	0.458175	0.999969
LOC112442063	0.77708	770.244	-378.122	6.02173	0.319042	0.218997	-0.0134673	8.20667	0.529671	0.0037583	0.00417366	0.466745	0.951116	0.0558557	0.749176	0.999969
PCCB	0.0316494	542.877	-264.438	6.09414	-0.0636311	0.00439088	-0.00790405	8.20886	0.0819673	0.0280788	0.00416864	0.774649	0.866924	0.0558557	0.909833	0.999969
LOC101906828	0.0808238	416.21	-201.105	4.39784	-0.135844	-0.115254	0.0436567	8.20339	0.00651339	0.301666	0.00418123	0.935676	0.58284	0.0559138	0.978015	0.999969
CACNA1D	0.252789	372.789	-179.394	2.50312	0.205374	0.179669	0.00163266	8.18753	0.375539	0.000128229	0.00421793	0.54	0.990965	0.0563467	0.79407	0.999969
LOC786845	0.0929631	272.595	-129.298	2.71666	-0.19424	-0.143742	0.0622414	8.18661	0.00128057	0.298336	0.00422008	0.971454	0.584928	0.0563467	0.988989	0.999969
DOC2G	1.2346	376.172	-181.086	0.558891	0.765508	2.03284	-0.630934	8.18333	1.35594	4.35579	0.00422771	0.244242	0.0368834	0.0563769	0.580768	0.999969
ERG	0.0524133	452.883	-219.442	4.42555	0.116928	0.0602417	-0.0489926	8.18285	0.505611	0.570407	0.00422884	0.477045	0.450097	0.0563769	0.755676	0.999969
PNPLA1	0.169478	505.909	-245.954	4.43361	0.136735	-0.102549	0.0294454	8.17976	0.0307017	0.0770954	0.00423604	0.860908	0.781273	0.0564296	0.948609	0.999969
LMO2	0.0630753	849.779	-417.889	8.50709	0.100226	0.100259	-0.0155339	8.17795	0.274709	0.0574879	0.00424027	0.600191	0.810511	0.0564427	0.826928	0.999969
TRPS1	0.0219159	704.906	-345.453	7.25152	0.050075	0.0571682	0.0123642	8.17032	2.38035	0.0994346	0.00425813	0.12287	0.752509	0.056637	0.430052	0.999969
CAD	0.0121398	715.313	-350.656	8.38183	-0.0498635	0.0696886	0.0173333	8.16076	12.3716	0.358464	0.00428063	0.000435903	0.549361	0.0567192	0.0248265	0.999969
TEX22	0.0492987	693.631	-339.815	7.36709	-0.0500889	0.310192	-0.0723364	8.16218	3.03296	1.48342	0.00427728	0.0815888	0.223241	0.0567192	0.362658	0.999969
SNCA	0.123886	342.239	-164.12	3.56185	-0.14446	-0.184685	-0.0197491	8.16585	2.65691	0.0335938	0.00426864	0.103101	0.854573	0.0567192	0.398497	0.999969
MRPL4	0.0166148	633.188	-309.594	7.31249	-0.050044	0.0121825	0.00354161	8.16112	0.305526	0.0109757	0.00427978	0.580439	0.916562	0.0567192	0.816682	0.999969
PPFIA3	0.135828	412.906	-199.453	3.97022	-0.0816752	0.434481	-0.140718	8.16243	0.211948	1.77572	0.00427671	0.645245	0.182676	0.0567192	0.849014	0.999969
MLST8	0.0420506	586.715	-286.358	6.43343	-0.0801651	-0.0457108	0.00907152	8.15768	0.145074	0.0293259	0.00428792	0.703288	0.864029	0.0567725	0.876478	0.999969
RPL37	0.0175854	933.5	-459.75	10.2962	-0.0494741	0.0161603	0.00253978	8.15501	0.239322	0.00563476	0.00429423	0.624696	0.940163	0.0568127	0.841684	0.999969
GATAD2A	0.00632608	816.296	-401.148	9.13439	-0.0273847	0.0999155	-0.00440714	8.14863	5.46608	0.0453534	0.00430937	0.0193891	0.831356	0.0569696	0.195704	0.999969
ASIC1	0.0977899	463.912	-224.956	4.95052	-0.145752	-0.114056	0.0488301	8.14484	0.00588094	0.335647	0.00431838	0.938872	0.562353	0.0570453	0.979213	0.999969
ACTR10	0.0088594	671.082	-328.541	7.22675	0.0524336	0.119917	-0.0343454	8.14198	0.991885	1.87846	0.0043252	0.319282	0.170509	0.057092	0.645143	0.999969
NCAPH	0.0300395	718.431	-352.215	7.74968	-0.0606858	0.000981971	-0.00628078	8.1399	0.0298113	0.0197696	0.00433017	0.862919	0.888183	0.0571142	0.949104	0.999969
CNTN2	0.103146	457.882	-221.941	4.69335	-0.117875	0.0598851	-0.00838631	8.13693	0.0811516	0.00960017	0.00433727	0.775743	0.921948	0.0571399	0.910616	0.999969
ZNF33B	0.0474772	503.182	-244.591	5.3911	-0.0738059	0.0423759	-0.0241601	8.13633	0.0711759	0.162546	0.0043387	0.789632	0.686823	0.0571399	0.915043	0.999969
MECR	0.0195318	555.649	-270.825	6.35665	-0.0605062	0.178473	0.0123338	8.13335	24.5897	0.10428	0.00434584	7.0928e-07	0.746753	0.0571906	7.84771e-05	0.999969
SHCBP1	0.0566944	653.459	-319.73	6.73068	-0.0510579	0.234961	-0.0782523	8.13172	0.175463	1.60815	0.00434975	0.675302	0.204752	0.0571987	0.86226	0.999969
LOC101905222	0.0801468	574.205	-280.102	6.06936	-0.111527	0.16185	0.00404968	8.11828	4.27615	0.00277675	0.00438212	0.0386508	0.957975	0.0575808	0.264335	0.999969
TMEM94	0.0111605	726.319	-356.159	8.31678	-0.0526566	0.00427392	0.0272627	8.10677	4.04035	0.985782	0.00441001	0.0444246	0.320775	0.0578598	0.282744	0.999969
LOC100337081	1.73304	594.106	-290.053	4.20164	0.404139	-0.790769	0.213676	8.10802	0.452101	0.369531	0.00440699	0.501339	0.54326	0.0578598	0.771584	0.999969
SLU7	0.0128773	769.14	-377.57	7.8425	0.0516629	0.111242	-0.0207384	8.10136	1.63495	0.497129	0.0044232	0.20102	0.480764	0.057976	0.534587	0.999969
PDXP	0.0166611	610.081	-298.041	6.9002	-0.0445854	0.0688507	-0.00776646	8.1004	0.694689	0.0521686	0.00442554	0.404574	0.819332	0.057976	0.707312	0.999969
SINHCAF	0.0295014	710.213	-348.107	7.17186	0.0838771	0.181781	-0.0432687	8.09258	1.28774	0.950952	0.00444469	0.256466	0.329477	0.0581654	0.59172	0.999969
LOC112443816	0.0628771	415.196	-200.598	3.88056	0.11553	0.00709386	-0.0281542	8.09176	0.622766	0.153837	0.0044467	0.430021	0.694895	0.0581654	0.72467	0.999969
STAC2	0.187657	645.193	-315.596	5.49533	0.201736	0.710543	-0.0830723	8.07689	9.55769	0.539925	0.00448334	0.00199113	0.462464	0.0582077	0.0658287	0.999969
LIG4	0.0139939	636.755	-311.378	6.80563	0.0571744	0.143156	-0.0241335	8.08121	5.28766	0.562431	0.00447266	0.021477	0.453282	0.0582077	0.205666	0.999969
LOC100141052	0.106986	263.031	-124.515	1.40492	0.221127	0.35434	-0.0756187	8.08168	1.2334	0.347799	0.00447149	0.266747	0.555362	0.0582077	0.600527	0.999969
ZFP64	0.0158542	637.827	-311.913	7.07011	-0.0490029	0.0478539	0.00393178	8.08036	0.916673	0.0140578	0.00447475	0.33835	0.90562	0.0582077	0.659132	0.999969
SPIN4	0.151865	388.92	-187.46	3.76251	-0.148277	0.17074	-0.0292881	8.07596	0.262594	0.0654943	0.00448564	0.608344	0.798014	0.0582077	0.832997	0.999969
LOC788293	0.0525542	498.05	-242.025	5.59937	-0.1134	-0.170214	0.0541961	8.07549	0.259358	0.782164	0.0044868	0.610561	0.37648	0.0582077	0.834479	0.999969
LOC107132395	0.12091	522.024	-254.012	5.50516	-0.153073	-0.10718	0.0542823	8.07639	0.0745495	0.377148	0.00448458	0.784824	0.539134	0.0582077	0.913647	0.999969
FAM213B	0.0374475	596.439	-291.22	6.6308	-0.0684893	-0.00245023	-0.00750527	8.07571	0.0700022	0.0217786	0.00448624	0.791334	0.882678	0.0582077	0.915635	0.999969
RABL6	0.0305777	765.217	-375.609	8.20341	-0.0466042	0.0723269	-0.0337941	8.08305	0.0338219	0.57995	0.00446812	0.854086	0.446332	0.0582077	0.945471	0.999969
LOC112442801	0.0268322	601.298	-293.649	6.37085	0.0633051	-0.000986928	-0.00237418	8.07659	0.0114682	0.00294369	0.00448406	0.914718	0.956731	0.0582077	0.969144	0.999969
HRH4	0.141389	656.93	-321.465	5.98008	0.155977	0.0760689	-0.0294837	8.08865	0.000190293	0.0872532	0.00445433	0.988994	0.767699	0.0582077	0.995581	0.999969
TOR1AIP2	0.0161613	757.04	-371.52	7.73563	0.0512066	0.10917	-0.00890393	8.06741	3.06018	0.0720269	0.00450684	0.080233	0.788408	0.0584241	0.360326	0.999969
ANK1	0.362467	606.019	-296.01	5.98678	-0.208125	-0.0797975	-0.0301339	8.06242	0.211875	0.0370722	0.00451929	0.645301	0.847318	0.0585418	0.849014	0.999969
LOC104970908	0.0410228	626.997	-306.498	6.81458	-0.0717453	0.0640858	-0.00251735	8.05265	0.947668	0.00239385	0.00454372	0.330314	0.960977	0.0586998	0.652317	0.999969
LOC100849037	0.707972	319.712	-152.856	2.00647	0.122925	-1.29579	0.408769	8.05535	0.865407	3.30684	0.00453695	0.35223	0.068992	0.0586998	0.670604	0.999969
MOV10L1	0.0908132	512.916	-249.458	5.27458	-0.0752942	0.29006	-0.0765033	8.05214	0.591408	0.903518	0.004545	0.441875	0.34184	0.0586998	0.732914	0.999969
LOC101905894	0.0475434	761.708	-373.854	8.10022	-0.0776317	0.00396568	-0.000558372	8.05215	0.00145977	0.000103402	0.00454497	0.969523	0.991887	0.0586998	0.988415	0.999969
LOC101907653	0.219173	640.975	-313.487	5.54312	0.167569	-0.0183658	0.0104169	8.04692	0.00320933	0.00731764	0.0045581	0.954823	0.93183	0.0587816	0.984128	0.999969
LYPLA2	0.0116777	711.737	-348.869	7.97455	-0.0369881	0.0126805	-0.00553821	8.04749	0.000767362	0.039132	0.00455668	0.9779	0.843187	0.0587816	0.991131	0.999969
EIF3F	0.015463	829.23	-407.615	9.14719	-0.044946	0.0220058	0.000553551	8.04141	0.300488	0.000308462	0.004572	0.583577	0.985987	0.0589171	0.81847	0.999969
SRCIN1	0.305911	317.532	-151.766	3.26113	-0.334078	-0.546574	0.193582	8.03962	0.172229	1.34149	0.0045765	0.678139	0.246771	0.0589314	0.863401	0.999969
MGAT4A	0.0225636	827.142	-406.571	8.57123	0.0628287	0.17611	-0.0147205	8.0308	4.75888	0.13943	0.00459886	0.0291475	0.708848	0.0591316	0.234734	0.999969
LSM7	0.026995	589.417	-287.709	6.49744	-0.0615133	0.0309117	0.00106439	8.03184	0.445804	0.000607815	0.00459622	0.504334	0.980331	0.0591316	0.773853	0.999969
JAG2	0.154317	430.205	-208.102	4.41987	-0.153577	-0.189359	0.00267413	8.02844	0.929528	0.000614314	0.00460484	0.334986	0.980226	0.0591647	0.655719	0.999969
SPINT2	0.0759858	613.985	-299.992	6.48583	-0.0748235	0.0388975	-0.0484348	8.02695	0.975674	0.476023	0.00460864	0.323269	0.490229	0.0591697	0.647581	0.999969
CASP9	0.0244693	660.089	-323.044	6.99052	0.0721048	0.134307	-0.0277283	8.01977	0.651244	0.447253	0.00462694	0.419668	0.503642	0.0593608	0.717471	0.999969
LOC616868	0.0373463	785.21	-385.605	7.82248	0.0702267	0.183468	0.00231944	8.00489	5.06901	0.00210603	0.00466511	0.0243572	0.963397	0.0598064	0.21557	0.999969
ZNF830	0.0134669	623.696	-304.848	6.70366	0.0524307	0.0882055	-0.0172101	8.00285	1.68243	0.305645	0.00467038	0.194602	0.580365	0.0598298	0.527862	0.999969
GIPC3	0.0421147	536.358	-261.179	5.4873	0.0694561	0.0368174	0.0162458	7.99967	1.13151	0.0881856	0.00467859	0.287454	0.766497	0.0598656	0.619309	0.999969
LYRM4	0.0324629	597.476	-291.738	6.46152	-0.0624284	0.0422774	-0.00693758	7.9991	0.165063	0.0221692	0.00468007	0.684537	0.881638	0.0598656	0.866786	0.999969
ANKRD6	0.229344	469.488	-227.744	4.48548	-0.141783	0.473972	-0.0850307	7.9965	1.87413	0.41961	0.00468678	0.171003	0.517132	0.0599073	0.498072	0.999969
AMIGO2	0.0627339	587.247	-286.624	6.22315	-0.0893426	-0.0147034	-0.00430472	7.99112	0.0259746	0.00443167	0.00470072	0.871962	0.946923	0.0600413	0.952513	0.999969
AXDND1	0.511078	353.657	-169.828	2.06555	0.253869	-0.350507	0.0729036	7.98823	0.557464	0.125198	0.00470825	0.455284	0.723464	0.0600933	0.741041	0.999969
rna-NR_030863.1	0.0837832	796.35	-391.175	7.6262	0.143051	0.455508	-0.0714092	7.98504	7.95883	0.864918	0.00471655	0.00478533	0.352366	0.060111	0.103134	0.999969
LOC112446664	0.126182	422.697	-204.349	4.31935	-0.174619	-0.0539492	0.0613995	7.98574	0.494699	0.373417	0.00471473	0.481839	0.541148	0.060111	0.758016	0.999969
SCAP	0.0200793	814.116	-400.058	9.05024	-0.0496045	0.0829401	-0.00410114	7.98371	0.939108	0.0125924	0.00472002	0.332507	0.910652	0.060111	0.653561	0.999969
TRUB1	0.0337864	548.357	-267.179	5.91116	-0.0656587	0.111889	-0.00769997	7.98162	2.25179	0.0245735	0.00472545	0.13346	0.875435	0.0601362	0.445173	0.999969
LOC100141036	0.253842	400.809	-193.405	2.8931	0.198672	0.0469486	0.00374191	7.98002	0.0933133	0.000695403	0.00472964	0.760007	0.978962	0.0601454	0.902521	0.999969
RAI1	0.0171481	664.651	-325.326	7.51996	-0.0478281	0.0103167	-0.00015586	7.95751	0.0372724	2.10627e-05	0.00478883	0.846911	0.996338	0.0608535	0.941488	0.999969
CSF1	0.145309	655.733	-320.867	6.20016	0.112896	-0.447962	0.0710923	7.95517	4.31394	0.476152	0.00479503	0.0378014	0.490171	0.0608877	0.261997	0.999969
JAM3	0.102596	585.885	-285.942	6.16584	-0.155152	-0.115225	0.0739243	7.94538	0.160458	0.793942	0.00482103	0.688735	0.372911	0.0611732	0.868555	0.999969
LOC112448002	0.221579	396.662	-191.331	2.90475	0.279823	0.160592	-0.186986	7.94069	4.33219	2.00748	0.00483354	0.0373982	0.156525	0.0612215	0.26054	0.999969
CLMN	0.170867	380.31	-183.155	2.94777	0.136815	-0.12028	0.0744018	7.93999	0.196934	0.376194	0.00483541	0.657207	0.539647	0.0612215	0.855221	0.999969
FLOT1	0.0437927	755.424	-370.712	7.72483	0.0522726	-0.1138	0.0470754	7.94124	0.00417861	0.769819	0.00483208	0.948459	0.380273	0.0612215	0.982109	0.999969
PPP3CA	0.0163469	762.508	-374.254	7.86516	0.0438107	0.0503081	0.00594526	7.93762	1.23069	0.0321609	0.00484175	0.267273	0.857675	0.0612571	0.600893	0.999969
FLT3LG	0.0662302	729.277	-357.639	7.69195	-0.0455472	0.104293	-0.093632	7.9339	3.02227	1.94961	0.0048517	0.0821285	0.162629	0.0613384	0.362924	0.999969
EXOSC10	0.00831057	734.722	-360.361	8.2852	-0.0307078	0.0878163	-0.00627979	7.92827	1.91762	0.0685372	0.00486682	0.166119	0.793479	0.0614521	0.490753	0.999969
HERC5	0.0722202	790.26	-388.13	7.78253	0.0625723	-0.239285	0.0782238	7.92792	0.315337	1.23507	0.00486778	0.574423	0.266424	0.0614521	0.813655	0.999969
CCNB1	0.0854758	641.818	-313.909	6.5616	-0.102296	0.0892854	-0.0102876	7.92631	0.407447	0.0182275	0.00487212	0.523268	0.892605	0.0614623	0.785288	0.999969
AAAS	0.0240882	605.75	-295.875	6.77856	-0.0636887	0.0531604	0.0112092	7.91049	2.51062	0.0733627	0.00491491	0.113082	0.786502	0.0619571	0.413982	0.999969
RAPH1	0.0982999	535.798	-260.899	5.53366	-0.152504	0.00784837	0.0669183	7.90913	1.42153	0.636084	0.00491859	0.233152	0.425132	0.0619585	0.567715	0.999969
MSR1	0.114979	542.434	-264.217	5.82533	-0.150688	-0.439283	0.0564708	7.90214	7.47164	0.412391	0.00493762	0.00626784	0.520758	0.0620207	0.116448	0.999969
OST4	0.0213096	700.33	-343.165	7.90014	-0.0739163	-0.0734274	0.042811	7.90512	0.595887	1.31266	0.00492952	0.440152	0.251915	0.0620207	0.732153	0.999969
DOK4	0.0560285	460.939	-223.47	4.95835	-0.0685835	0.0917286	-0.053841	7.90244	0.167808	0.638366	0.00493681	0.682068	0.424303	0.0620207	0.865552	0.999969
TCEA2	0.064475	444.631	-215.315	4.78673	-0.111413	-0.0686786	0.0248008	7.90208	0.00813942	0.124474	0.0049378	0.928113	0.724232	0.0620207	0.974626	0.999969
LOC112447304	0.0843147	426.346	-206.173	3.89834	0.100161	-0.034255	0.0330389	7.8995	0.289016	0.159176	0.00494485	0.590852	0.689917	0.0620643	0.822411	0.999969
LOC112447217	0.0730515	262.921	-124.461	1.73457	0.156597	0.120925	0.00125313	7.89507	1.00009	0.000125124	0.00495696	0.317289	0.991075	0.0621714	0.643706	0.999969
LOC100847120	0.169132	792.572	-389.286	7.22528	0.148304	0.072798	0.0106017	7.87708	0.697709	0.00936305	0.00500651	0.403555	0.922915	0.0627162	0.70703	0.999969
TXNRD1	0.0146543	812.658	-399.329	8.53594	0.0468941	0.0408517	-0.0069943	7.87668	0.20085	0.050454	0.00500762	0.654036	0.822275	0.0627162	0.853332	0.999969
LOC100140174	0.359782	370.905	-178.452	2.43438	0.185831	-0.186136	0.082954	7.87475	0.0105564	0.272163	0.00501299	0.918166	0.601884	0.0627382	0.970398	0.999969
LOC100848180	0.513461	581.381	-283.691	3.94509	0.293282	0.772644	-0.0531559	7.87091	2.92162	0.0782835	0.00502364	0.0874003	0.779637	0.0628262	0.370931	0.999969
COPZ1	0.00820328	743.295	-364.647	8.46223	-0.0348354	0.026167	0.00396702	7.8694	1.25398	0.0285803	0.00502782	0.262793	0.865752	0.0628333	0.597086	0.999969
PKDCC	0.852331	308.206	-147.103	0.54103	0.460114	0.967058	-0.128489	7.86272	4.86787	0.20652	0.00504644	0.0273613	0.649509	0.0630206	0.228068	0.999969
INPP5B	0.0150856	806.273	-396.137	8.81234	0.0631404	0.161242	-0.0387963	7.85888	3.25591	1.48779	0.00505716	0.0711666	0.22256	0.0631092	0.345607	0.999969
RAB1B	0.0144925	807.463	-396.731	8.93729	-0.0516429	-0.0595945	0.0174962	7.85645	0.112901	0.325098	0.00506396	0.736865	0.56856	0.0631487	0.89224	0.999969
LOC112446377	0.174431	421.098	-203.549	4.11487	-0.17611	0.0515435	0.0381091	7.84714	1.00392	0.115123	0.00509011	0.316363	0.734385	0.0634292	0.642754	0.999969
PPP1R12B	0.0577506	842.179	-414.09	8.96502	-0.078284	0.146269	-0.0231301	7.84161	1.56935	0.128702	0.00510572	0.210302	0.719782	0.0635781	0.544266	0.999969
MINDY4	0.170261	341.198	-163.599	3.76913	-0.269501	-0.729473	0.193242	7.83798	3.52816	2.51274	0.00511596	0.0603346	0.11293	0.06366	0.32428	0.999969
INPP1	0.0250108	681.969	-333.984	7.24233	0.0733722	0.23856	-0.0311624	7.83019	9.02992	0.564155	0.00513807	0.00265596	0.452591	0.0637353	0.075846	0.999969
LOC785408	0.154795	263.895	-124.948	2.19635	-0.154245	0.49841	-0.0805569	7.83239	3.78881	0.3286	0.00513183	0.0515962	0.566485	0.0637353	0.301636	0.999969
SMARCD1	0.00983272	713.93	-349.965	8.17821	-0.0376483	0.0658709	0.00313651	7.8313	2.68693	0.0148026	0.00513493	0.101175	0.903164	0.0637353	0.394768	0.999969
PPAN	0.0132781	652.087	-319.044	7.30296	-0.0180036	0.188893	-0.0502476	7.83108	2.07725	2.7468	0.00513553	0.14951	0.0974494	0.0637353	0.467502	0.999969
GMDS	0.0277633	635.429	-310.714	7.06548	-0.051757	0.00798665	-0.0169207	7.82938	0.489974	0.155409	0.00514036	0.483939	0.693419	0.0637353	0.760195	0.999969
LOC104976082	0.837743	290.852	-138.426	0.961678	0.322535	-0.00746067	0.0436291	7.82744	0.131346	0.0315341	0.0051459	0.71704	0.859054	0.0637585	0.883279	0.999969
CDKN2AIP	0.0217253	748.356	-367.178	7.6012	0.047558	0.0121501	0.0135611	7.82511	0.709391	0.123291	0.00515252	0.399646	0.725492	0.063795	0.704332	0.999969
LOC101906009	0.0785826	526.126	-256.063	4.90904	0.074417	-0.108433	0.0664922	7.81942	0.483569	0.768962	0.00516878	0.48681	0.380538	0.0639101	0.762055	0.999969
TTLL12	0.0134587	806.334	-396.167	8.86481	-0.0432843	0.0338412	0.0029203	7.81928	0.416792	0.00950185	0.00516917	0.518542	0.922347	0.0639101	0.781855	0.999969
LOC104972780	0.082953	573.835	-279.917	5.97307	-0.1014	0.115157	-0.0181211	7.8172	0.224601	0.0527298	0.00517513	0.635556	0.81838	0.0639382	0.845247	0.999969
PPP4R3A	0.0113402	847.517	-416.758	8.78141	0.0514956	0.180446	-0.0272519	7.81265	5.81443	0.967674	0.00518817	0.0158952	0.325261	0.0640538	0.18035	0.999969
ADD1	0.00779476	852.456	-419.228	9.58645	-0.0375816	0.0113339	0.0116161	7.80971	0.86922	0.258176	0.00519663	0.351171	0.611376	0.0640951	0.669689	0.999969
C19H17orf49	0.0639374	671.062	-328.531	7.01166	-0.0752125	0.0696432	-0.0271106	7.80892	0.000599797	0.18279	0.0051989	0.980461	0.668987	0.0640951	0.991981	0.999969
LOC781851	0.17455	338.267	-162.134	3.26687	-0.176902	0.0901566	0.0143437	7.8071	0.814368	0.0139634	0.00520412	0.366832	0.905935	0.064114	0.680141	0.999969
CHD1	0.0339893	844.787	-415.393	8.45688	0.0693453	0.125811	-0.00517178	7.79119	4.47627	0.0115829	0.00525017	0.0343687	0.914294	0.0645868	0.250743	0.999969
LOC101907127	0.064366	501.717	-243.859	5.28776	-0.0929308	0.11156	-0.00211476	7.78546	1.44922	0.000984746	0.00526685	0.228654	0.974966	0.0645868	0.562917	0.999969
GINS1	0.0316925	620.659	-303.329	6.64092	-0.0748433	0.0347364	0.0201122	7.78488	1.41741	0.183346	0.00526853	0.233831	0.668513	0.0645868	0.568333	0.999969
LOC785968	0.180938	293.173	-139.587	2.98628	-0.214296	-0.280484	0.0603603	7.78825	0.794241	0.208694	0.00525871	0.372821	0.647793	0.0645868	0.684199	0.999969
C11H2orf16	0.209694	397.808	-191.904	3.60702	-0.115133	0.477628	-0.130123	7.78765	0.226155	0.619656	0.00526045	0.634389	0.431175	0.0645868	0.844875	0.999969
LOC784193	0.0978659	379.619	-182.81	3.96822	-0.130259	-0.0172427	0.0140933	7.78647	0.0295903	0.0254731	0.00526389	0.863423	0.873194	0.0645868	0.949274	0.999969
NT5DC2	0.041895	560.669	-273.335	6.18275	-0.0868841	-0.0557256	0.0224296	7.78996	7.90167e-06	0.169741	0.00525375	0.997757	0.680342	0.0645868	0.99933	0.999969
PCP4L1	0.168076	306.872	-146.436	1.74856	0.20456	0.449389	-0.034518	7.78051	4.39594	0.0664585	0.00528129	0.0360247	0.796565	0.0646977	0.256227	0.999969
ZMYM5	0.0196161	714.98	-350.49	7.48471	0.0720891	0.212089	-0.0420486	7.77685	3.00896	1.28173	0.00529199	0.0828056	0.257578	0.0647831	0.36388	0.999969
FAM126A	0.0446571	726.958	-356.479	7.08081	0.0999153	0.28897	-0.0480951	7.76825	7.5429	0.738213	0.00531726	0.00602471	0.390234	0.0650007	0.114911	0.999969
EIF2AK2	0.0936536	910.384	-448.192	8.84292	0.0681463	-0.136253	0.0998231	7.76832	1.64285	1.51621	0.00531705	0.199936	0.218194	0.0650007	0.533751	0.999969
RNF8	0.00811363	658.207	-322.103	7.21522	0.0366789	0.113367	-0.00583331	7.75993	6.66186	0.0574732	0.00534181	0.00984983	0.810535	0.0651349	0.143662	0.999969
AEBP2	0.025437	729.885	-357.942	7.32273	0.0759617	0.225942	-0.039197	7.75954	5.11092	0.889518	0.00534294	0.0237757	0.345608	0.0651349	0.214327	0.999969
ESPL1	0.0666411	707.048	-346.524	7.30445	-0.091802	0.121316	-0.00447994	7.75945	1.30233	0.00438273	0.00534323	0.253789	0.947217	0.0651349	0.589934	0.999969
RNF26	0.0336062	661.412	-323.706	7.25478	-0.0715493	-0.0505442	0.0135091	7.76054	0.0983111	0.0843936	0.00534001	0.753866	0.771429	0.0651349	0.900301	0.999969
ABI2	0.0345066	630.605	-308.302	6.75768	-0.0520776	0.221865	-0.0347202	7.75635	2.7791	0.486353	0.0053524	0.0955019	0.485559	0.065201	0.385129	0.999969
TNKS1BP1	0.0572177	572.562	-279.281	6.09285	-0.073468	0.21252	-0.0299846	7.74898	1.84871	0.222326	0.00537427	0.173933	0.637273	0.0653757	0.502394	0.999969
PPIA	0.0113701	884.398	-435.199	9.74289	-0.0250289	0.0774704	-0.0269104	7.74912	0.0514324	0.967153	0.00537387	0.820589	0.325391	0.0653757	0.928085	0.999969
CTU1	0.0218573	503.025	-244.512	5.73912	-0.0493145	0.112463	-0.0153124	7.74298	1.77106	0.140605	0.00539218	0.183251	0.707681	0.0655477	0.513903	0.999969
RINL	0.569907	531.211	-258.606	4.9694	-0.209161	0.45586	-0.169665	7.74145	0.0213465	0.711243	0.00539676	0.883839	0.399031	0.0655574	0.95816	0.999969
LRRC4	0.233498	298.768	-142.384	1.98089	0.0462139	-0.110738	0.0367705	7.7317	26.8652	3.58565	0.00542597	2.18147e-07	0.0582805	0.0657313	2.50956e-05	0.999969
PLTP	0.0711873	491.365	-238.683	4.61027	0.0812782	-0.0112146	0.0386881	7.73109	0.962224	0.289365	0.00542779	0.326627	0.590628	0.0657313	0.649018	0.999969
SGTA	0.00710697	714.261	-350.13	8.18757	-0.0277035	0.0483153	-0.00591469	7.73036	0.933481	0.0721156	0.00542999	0.33396	0.788281	0.0657313	0.65447	0.999969
THOC6	0.0269612	583.946	-284.973	6.47207	-0.0697926	-0.0245698	0.0207895	7.73333	0.245964	0.234692	0.00542106	0.619931	0.628066	0.0657313	0.839347	0.999969
NFIC	0.0181534	775.834	-380.917	8.42267	-0.053159	-0.00836043	0.0104399	7.73488	0.135663	0.0914439	0.00541642	0.712632	0.76235	0.0657313	0.881327	0.999969
USE1	0.0237511	605.422	-295.711	6.81675	-0.0584066	0.0135984	0.00409522	7.72539	0.272298	0.010202	0.00544495	0.601795	0.919547	0.0658664	0.82824	0.999969
LOC101907941	0.642444	426.851	-206.426	4.39902	-0.262305	-0.589261	-0.049559	7.72047	8.9424	0.0579272	0.00545981	0.00278626	0.809803	0.0659087	0.0778136	0.999969
TTC19	0.0299465	823.258	-404.629	8.65068	0.0633832	0.11583	0.000621758	7.71741	5.49537	0.000183512	0.00546908	0.0190669	0.989192	0.0659087	0.194467	0.999969
OSBPL6	0.0965361	604.267	-295.133	6.21758	-0.112936	0.291698	-0.000501588	7.71671	4.15516	3.79219e-05	0.00547121	0.0415078	0.995087	0.0659087	0.274206	0.999969
ABCG1	0.058977	687.532	-336.766	6.91271	0.0818521	0.046638	0.00753275	7.71699	0.860895	0.0149315	0.00547034	0.353488	0.902745	0.0659087	0.671307	0.999969
FAM184A	0.646944	476.81	-231.405	3.62705	-0.0599738	0.568668	-0.0109504	7.72	0.788999	0.276329	0.00546123	0.374403	0.599117	0.0659087	0.685472	0.999969
SCD	0.0456488	703.927	-344.963	7.10974	0.125726	0.221114	-0.0998663	7.72092	0.155471	3.21359	0.00545845	0.693361	0.0730293	0.0659087	0.870913	0.999969
LOC613756	0.162201	497.41	-241.705	5.26418	-0.191957	-0.26102	0.0913998	7.70281	0.0785598	0.776536	0.00551348	0.779259	0.378203	0.0663719	0.911795	0.999969
CD47	0.463137	820.811	-403.406	6.75329	0.254236	0.428912	-0.021434	7.68746	3.64601	0.0146657	0.00556059	0.0562039	0.90361	0.0668463	0.31303	0.999969
LOC112447358	0.371726	331.895	-158.947	1.84297	0.275894	-0.0174105	-0.0558137	7.68822	0.371385	0.0958245	0.00555824	0.54225	0.756899	0.0668463	0.79551	0.999969
HHEX	0.0518123	747.584	-366.792	7.45299	0.108074	0.23969	-0.0551047	7.67967	1.10109	0.872732	0.00558463	0.294026	0.3502	0.0670889	0.623935	0.999969
SLC4A4	0.0982584	584.007	-285.004	5.90227	-0.111661	0.24568	-0.00551933	7.67763	4.65294	0.00446928	0.00559094	0.0310004	0.946699	0.0671025	0.241267	0.999969
SCARB1	0.0422162	782.517	-384.259	8.64787	-0.109746	-0.312575	0.0715285	7.67681	3.81963	1.80667	0.00559349	0.0506555	0.178909	0.0671025	0.300115	0.999969
UBR1	0.0185494	780.296	-383.148	7.95176	0.055161	0.123146	-0.0123937	7.67137	3.34244	0.12079	0.00561037	0.0675145	0.728179	0.0672587	0.338332	0.999969
S1PR3	0.0774186	449.379	-217.689	4.24886	0.0926167	0.0126681	0.0268294	7.66398	0.83183	0.123681	0.00563341	0.361744	0.725076	0.0674883	0.677268	0.999969
LOC112448095	0.209024	394.17	-190.085	3.71114	-0.1044	0.374172	-0.141114	7.66168	0.010209	1.19731	0.00564059	0.919519	0.273859	0.0675277	0.97106	0.999969
VAMP7	0.0346851	634.472	-310.236	6.32314	0.0767205	0.0774129	-0.0202618	7.64841	0.176663	0.174229	0.00568224	0.674257	0.67638	0.0679795	0.861532	0.999969
PDCL3	0.0126072	649.402	-317.701	7.19903	-0.0249311	0.106119	-0.0331356	7.64398	0.148932	1.24685	0.00569621	0.699558	0.264154	0.0680997	0.874384	0.999969
YPEL1	0.0334355	536.826	-261.413	5.97888	-0.0604812	-0.0358671	-0.0154599	7.64235	1.24848	0.0980505	0.00570136	0.263844	0.754182	0.0681143	0.597942	0.999969
C25H16orf58	0.0260773	634.513	-310.257	7.134	-0.0638701	0.0827406	0.0100113	7.63998	3.0937	0.0554197	0.00570885	0.0785961	0.813887	0.068157	0.357832	0.999969
PWP2	0.00979461	608.143	-297.071	7.14087	-0.0422361	0.0630091	0.0110034	7.63545	4.47081	0.170122	0.0057232	0.0344786	0.680004	0.0682813	0.251333	0.999969
FBXL6	0.0256844	587.186	-286.593	6.633	-0.0549947	0.112328	-0.00742038	7.62333	2.73849	0.0304875	0.00576182	0.0979573	0.861389	0.0685582	0.389739	0.999969
CFP	0.363381	693.307	-339.654	6.95689	-0.200414	-0.103249	-0.034905	7.62398	1.19207	0.0492223	0.00575972	0.274912	0.824422	0.0685582	0.606999	0.999969
SLC25A13	0.0242966	528.806	-257.403	5.83739	-0.0568831	0.0573599	-0.00532314	7.62321	0.347679	0.0152677	0.00576218	0.55543	0.901662	0.0685582	0.803963	0.999969
LOC112444924	0.0877657	482.185	-234.093	4.75194	0.0363018	-0.426943	0.159125	7.62683	0.0656054	3.66071	0.00575063	0.797846	0.0557099	0.0685582	0.919089	0.999969
KNTC1	0.0603414	617.638	-301.819	6.43866	-0.0925741	0.115448	0.00793444	7.6199	1.98165	0.0150453	0.00577277	0.159216	0.902377	0.0685905	0.480832	0.999969
ENAH	0.0803168	578.488	-282.244	6.00448	-0.101802	0.116853	-0.00869512	7.61989	0.32183	0.012789	0.0057728	0.57051	0.90996	0.0685905	0.812288	0.999969
YWHAH	0.00840874	781.173	-383.587	8.55439	-0.0176776	0.144723	-0.032447	7.61817	1.60417	1.82008	0.0057783	0.205313	0.177303	0.068609	0.53801	0.999969
LOC530348	0.131811	430.264	-208.132	3.61859	0.137583	0.121353	-0.00547674	7.61022	0.925233	0.00313208	0.00580384	0.336105	0.95537	0.0688181	0.656894	0.999969
CSTB	0.0291464	664.204	-325.102	7.24069	-0.0797681	-0.0919038	0.0402784	7.61046	0.0111378	0.856787	0.00580306	0.915951	0.354639	0.0688181	0.969574	0.999969
SMARCE1	0.0113817	798.61	-392.305	8.68726	-0.0239105	0.20243	-0.0290425	7.60571	4.36778	1.11712	0.00581838	0.0366248	0.29054	0.0689401	0.257761	0.999969
AFF4	0.0223863	811.921	-398.96	8.28423	0.0504508	0.065544	0.0058859	7.60334	2.73634	0.0231542	0.00582603	0.0980889	0.879057	0.0689401	0.389775	0.999969
DDX49	0.0176818	596.017	-291.009	6.81431	-0.0662913	-0.0979795	0.036635	7.60452	0.0264514	1.09223	0.00582223	0.870803	0.295978	0.0689401	0.952127	0.999969
LOC783565	0.0331329	346.673	-166.337	4.02336	-0.112356	-0.182095	0.0557235	7.60148	0.431802	0.814888	0.00583203	0.511106	0.366679	0.068964	0.777241	0.999969
GALE	0.296227	497.777	-241.889	4.79363	-0.17978	0.081473	-0.0427687	7.59371	0.0197822	0.085776	0.00585724	0.888147	0.769617	0.069215	0.960201	0.999969
NDUFA11	0.0159522	618.756	-302.378	6.9828	-0.0458626	0.0200531	0.000385245	7.58808	0.176422	0.000134621	0.00587556	0.674467	0.990743	0.0693843	0.861619	0.999969
GYG1	0.0162826	667.05	-326.525	7.18991	0.0546981	0.0139665	-0.0190916	7.58576	0.420777	0.334408	0.00588312	0.516549	0.563075	0.0694264	0.780802	0.999969
INIP	0.448997	708.075	-347.038	5.5605	0.306246	0.375858	-0.102091	7.58234	0.299608	0.303399	0.00589429	0.584128	0.58176	0.0694638	0.818826	0.999969
EBF3	0.0972604	329.675	-157.838	3.35838	-0.135318	0.00336295	-7.57888e-05	7.58241	0.000829123	5.94295e-07	0.00589406	0.977028	0.999385	0.0694638	0.990774	0.999969
TROAP	0.0515671	644.393	-315.196	6.69784	-0.0628998	0.233494	-0.0418759	7.57538	3.20539	0.483572	0.0059171	0.0733959	0.486809	0.0696854	0.350109	0.999969
LOC783148	0.173415	409.041	-197.52	4.24742	-0.227137	-0.316886	0.14602	7.57045	0.117646	1.75545	0.00593331	0.731601	0.185193	0.069829	0.889665	0.999969
KIF18B	0.0795797	674.9	-330.45	6.87415	-0.105834	0.180815	0.0092613	7.56608	3.95197	0.0155425	0.00594772	0.0468165	0.900785	0.0699432	0.289207	0.999969
LOC613401	0.0609236	375.081	-180.541	3.99255	-0.0829222	0.165784	-0.0353217	7.56506	0.897949	0.232814	0.00595107	0.343332	0.629445	0.0699432	0.663038	0.999969
CXCL12	0.11964	659.189	-322.594	6.8072	-0.156671	-0.00478998	0.0589664	7.56336	0.448315	0.408319	0.0059567	0.503136	0.522824	0.069962	0.772879	0.999969
HNRNPUL1	0.00504761	939.63	-462.815	10.0961	-0.0313874	0.0322724	0.0129407	7.56073	2.47914	0.50048	0.0059654	0.115365	0.479289	0.0700169	0.418111	0.999969
C1GALT1	0.0514571	733.44	-359.72	7.1701	0.0836331	0.108618	-0.00739903	7.54815	1.64061	0.0160596	0.00600716	0.200241	0.899157	0.0704542	0.533751	0.999969
LOC101907000	0.0903932	348.254	-167.127	3.51819	-0.13441	0.0249331	0.0205115	7.54707	0.518875	0.0515061	0.00601077	0.471322	0.820463	0.0704542	0.751635	0.999969
CDCA3	0.0784207	594.06	-290.03	6.10842	-0.0983132	0.0797436	0.000119582	7.54569	0.947089	2.76681e-06	0.00601539	0.330461	0.998673	0.0704607	0.652323	0.999969
LOC100335729	0.158207	335.248	-160.624	3.14229	-0.163388	0.132413	-0.00403931	7.54337	0.748992	0.00112249	0.00602312	0.386796	0.973273	0.0704634	0.695263	0.999969
RALGPS1	0.0357591	501.141	-243.571	5.20086	0.0680926	0.0228174	0.00560251	7.54319	0.243265	0.0118011	0.00602373	0.621858	0.913494	0.0704634	0.840245	0.999969
SPRY1	0.0780824	396.561	-191.281	4.33339	-0.0857923	-0.139728	-0.0504207	7.54004	6.9762	0.392925	0.00603426	0.0082601	0.530766	0.0704983	0.133273	0.999969
TLDC1	0.0594102	663.105	-324.553	6.59914	0.0843166	0.124522	0.00854027	7.53988	1.09638	0.0175505	0.00603482	0.295062	0.894606	0.0704983	0.624531	0.999969
PUSL1	0.043822	448.978	-217.489	4.9489	-0.0733264	0.0345325	-0.0147341	7.53722	0.00087368	0.0628751	0.00604372	0.976419	0.802008	0.0705547	0.990446	0.999969
PLPP2	0.0496668	486.812	-236.406	5.3435	-0.0714705	0.0630379	-0.022473	7.53574	0.0060518	0.138377	0.00604868	0.937992	0.7099	0.0705652	0.979171	0.999969
BEX3	0.139482	364.527	-175.264	2.86424	0.101364	0.402756	-0.0815823	7.53013	66.3906	5.29783	0.00606756	3.69867e-16	0.0213521	0.0706229	5.49141e-14	0.999969
MET	0.121113	629.923	-307.961	6.30541	-0.11049	0.379307	-0.0287009	7.52729	4.95745	0.100072	0.00607712	0.0259785	0.751743	0.0706229	0.221864	0.999969
RNF2	0.0189947	702.416	-344.208	7.26676	0.0536478	0.0688787	-0.0094188	7.52702	0.808786	0.0690624	0.00607802	0.36848	0.792707	0.0706229	0.680947	0.999969
SNAI1	0.108632	357.56	-171.78	3.07223	0.0946264	-0.281701	0.0804673	7.53289	0.484737	0.665988	0.00605825	0.486284	0.414454	0.0706229	0.761676	0.999969
LOC112444276	0.0491449	318.663	-152.332	3.42604	-0.0828941	0.160702	-0.0421854	7.52721	0.454726	0.302377	0.0060774	0.500099	0.582396	0.0706229	0.770964	0.999969
LOC511330	0.167795	271.128	-128.564	2.55006	-0.176005	0.0595804	-0.0237383	7.52845	0.00029917	0.0296076	0.0060732	0.9862	0.863384	0.0706229	0.994453	0.999969
HOXA3	0.68212	269.919	-127.959	2.61279	-0.446216	-0.307916	0.211262	7.51648	0.530728	0.717631	0.0061137	0.466301	0.396922	0.07099	0.749051	0.999969
TMEM107	0.0473002	498.967	-242.483	4.90853	0.107373	0.224403	-0.0509289	7.5112	1.32645	0.711609	0.00613164	0.249438	0.39891	0.0711145	0.585697	0.999969
PRKCD	0.0206294	782.384	-384.192	8.48161	0.0434335	-0.0055363	0.0145388	7.50972	0.451866	0.15563	0.0061367	0.50145	0.693212	0.0711145	0.771609	0.999969
LOC112442700	0.160666	482.387	-234.194	4.93519	-0.142878	-0.0428414	-0.0079985	7.51001	0.150843	0.00556589	0.00613569	0.697731	0.940529	0.0711145	0.873058	0.999969
ZNF473	0.031424	656.435	-321.217	6.84793	0.063264	0.181405	0.00392274	7.50685	13.6039	0.00678784	0.00614648	0.000225717	0.934338	0.0711804	0.0150031	0.999969
rna-NR_031072.1	0.0437215	442.771	-214.385	4.26086	0.0894305	0.113547	-0.00973115	7.50404	1.74373	0.0247707	0.00615608	0.186667	0.87494	0.071244	0.516609	0.999969
ZSWIM9	0.0294161	519.837	-252.918	5.49866	0.082597	0.0837789	-0.0387614	7.50221	0.0658939	0.693536	0.00616235	0.797412	0.404964	0.071269	0.918862	0.999969
rna-NR_031265.1	0.0363569	792.269	-389.134	7.88385	0.0878927	0.214347	-0.0409805	7.49828	3.766	0.66856	0.00617579	0.0523045	0.413554	0.0713502	0.302558	0.999969
HSPA13	0.0243814	713.102	-349.551	7.27514	0.0604816	0.0985564	-0.00796321	7.49776	1.60069	0.0370102	0.00617757	0.205806	0.847444	0.0713502	0.538493	0.999969
BVD1.15	0.229118	333.779	-159.89	3.1689	-0.227965	-0.102629	0.0715331	7.49522	0.204921	0.262195	0.00618629	0.650778	0.608616	0.0714033	0.851945	0.999969
PRMT9	0.0148394	623.477	-304.738	6.71409	0.0628831	0.0876095	-0.0382291	7.49388	0.0423646	1.36476	0.00619089	0.836926	0.242714	0.071408	0.935927	0.999969
CYB5R3	0.018351	781.084	-383.542	8.68272	-0.046126	0.0157627	-0.00279551	7.49271	0.0171173	0.00648686	0.00619492	0.895907	0.935807	0.071408	0.962456	0.999969
CDCA4	0.0421037	552.535	-269.268	5.84994	-0.0660407	0.175978	-0.0180604	7.48904	3.1248	0.109556	0.00620755	0.0771093	0.74065	0.0714833	0.356144	0.999969
YDJC	0.0487759	422.194	-204.097	4.45493	-0.090632	0.126785	0.00415252	7.48573	2.38338	0.00411851	0.00621899	0.122632	0.94883	0.0714833	0.429561	0.999969
LOC781528	0.11461	351.156	-168.578	3.60552	-0.180023	-0.0652829	0.0874858	7.48485	1.72645	0.791457	0.00622202	0.188865	0.37366	0.0714833	0.518946	0.999969
LOC101905296	0.0727261	667.942	-326.971	7.01575	-0.0877781	0.173362	-0.0225994	7.48575	1.00681	0.0974617	0.00621893	0.315667	0.754897	0.0714833	0.642225	0.999969
CD86	0.0534334	726.581	-356.29	7.29234	0.050432	-0.224632	0.0658013	7.48717	0.381788	1.22276	0.00621403	0.536648	0.268819	0.0714833	0.793041	0.999969
ERC1	0.0101632	653.014	-319.507	7.45571	-0.0452216	-0.00292878	0.0175002	7.48151	0.88111	0.42746	0.00623359	0.347898	0.513238	0.0715688	0.666372	0.999969
LRP4	0.0650429	593.276	-289.638	6.31864	-0.0940859	0.119237	0.00415512	7.47846	1.18358	0.00381676	0.00624415	0.276629	0.950738	0.0716428	0.609186	0.999969
TLE3	0.0135893	821.03	-403.515	9.00963	0.0307019	-0.0234303	0.021077	7.47436	0.653042	0.495773	0.00625839	0.419027	0.481363	0.0717587	0.717064	0.999969
LOC112447844	0.1977	600.336	-293.168	5.88244	-0.103651	0.254392	-0.113428	7.47299	0.0230116	0.904296	0.00626315	0.879427	0.341632	0.0717659	0.956332	0.999969
MSMO1	0.0588768	738.985	-362.493	7.15914	0.146835	0.29983	-0.128218	7.47005	0.0876193	4.17069	0.00627338	0.767226	0.041129	0.0718358	0.906455	0.999969
AP1B1	0.00900464	811.055	-398.528	9.20665	-0.0400177	0.0436593	0.0127679	7.46823	2.60318	0.266082	0.00627974	0.10665	0.605972	0.0718613	0.404204	0.999969
ANAPC15	0.0223163	600.227	-293.113	6.72378	-0.0638077	-0.0440337	0.0216248	7.467	0.0445141	0.306989	0.00628402	0.8329	0.579534	0.0718628	0.934585	0.999969
SLC38A2	0.0288803	907.711	-446.855	9.18194	0.0613764	0.0929563	-0.00172989	7.46471	1.61138	0.00151612	0.00629201	0.204298	0.96894	0.0719069	0.537544	0.999969
FAH	0.0746323	397.973	-191.987	4.392	-0.109186	-0.258182	0.00118804	7.46177	7.9489	0.000223218	0.00630231	0.00481166	0.98808	0.0719773	0.103326	0.999969
CDCA8	0.0666668	624.703	-305.352	6.41138	-0.0873321	0.0937564	-0.0113756	7.45934	0.549519	0.0280002	0.00631081	0.458514	0.867108	0.0720269	0.744279	0.999969
AGO3	1.35896	759.117	-372.558	4.70873	0.658702	2.25747	-0.576716	7.45572	5.86779	3.76029	0.00632351	0.0154204	0.0524833	0.0720772	0.177867	0.999969
SF3A2	0.0121657	769.288	-377.644	8.28919	-0.0429376	0.059484	0.00830883	7.45594	3.22762	0.0847226	0.00632273	0.0724059	0.770997	0.0720772	0.348411	0.999969
DIP2A	0.0146547	653.67	-319.835	7.35913	-0.0370013	0.138675	-0.0137359	7.4479	3.20906	0.18357	0.00635105	0.0732318	0.668323	0.0723437	0.350057	0.999969
LRRK1	0.0225342	661.141	-323.57	7.03146	0.0459506	0.0221233	0.0174849	7.44454	1.20551	0.192267	0.00636291	0.272223	0.661036	0.072401	0.60592	0.999969
MCAT	0.0139669	582.937	-284.468	6.72337	-0.0418136	-0.00531009	-0.00218138	7.44294	0.0905962	0.00481311	0.00636859	0.763421	0.94469	0.072401	0.904863	0.999969
LOC107131906	0.108823	541.293	-263.646	5.77153	-0.146346	-0.159165	0.062093	7.44327	0.00198741	0.547175	0.00636741	0.964442	0.459474	0.072401	0.986999	0.999969
BRAP	0.442764	596.426	-291.213	6.19667	-0.339418	-0.644122	0.212131	7.44045	0.351576	1.6437	0.00637738	0.553222	0.199818	0.0724062	0.803149	0.999969
DPF3	0.109429	538.598	-262.299	4.90336	0.116752	-0.0384639	0.00552842	7.44055	0.0490821	0.00396689	0.00637705	0.824668	0.94978	0.0724062	0.929933	0.999969
YTHDF3	0.0166802	811.199	-398.6	8.38805	0.052307	0.121034	-0.0135532	7.43297	3.88163	0.16235	0.00640394	0.0488173	0.687002	0.0726603	0.294637	0.999969
LOC787269	0.122838	604.714	-295.357	5.32752	0.135358	0.350931	-0.0128509	7.42256	7.65475	0.0179058	0.00644111	0.0056623	0.893551	0.0730342	0.11254	0.999969
RFX1	0.0127242	768.119	-377.06	8.44771	-0.0437371	0.0652921	0.00776252	7.41805	3.77224	0.0699927	0.00645726	0.0521097	0.791347	0.0730744	0.302193	0.999969
TMEM143	0.0231933	598.726	-292.363	6.79361	-0.0607378	0.0890574	0.0106461	7.41968	2.6918	0.0686706	0.00645142	0.100866	0.793282	0.0730744	0.394204	0.999969
ATP2C2	0.27526	492.125	-239.062	3.92585	0.12751	-0.0946778	0.135532	7.41823	0.922097	0.878591	0.00645663	0.336925	0.348588	0.0730744	0.657831	0.999969
DNAL1	0.0812782	466.873	-226.437	4.22142	0.105541	0.261977	0.00887161	7.41348	10.6323	0.0120766	0.00647369	0.0011113	0.912494	0.0731425	0.0464068	0.999969
DIXDC1	0.0124328	794.23	-390.115	8.41831	0.0348497	0.0153927	0.00879403	7.41446	0.933553	0.0935138	0.00647018	0.333941	0.759757	0.0731425	0.65447	0.999969
PDGFRA	0.323446	436.597	-211.299	3.13737	0.223133	-0.0486543	-0.0314551	7.41286	0.227979	0.0424308	0.00647592	0.633026	0.836801	0.0731425	0.84447	0.999969
SF3B4	0.00920872	745.743	-365.872	8.24325	-0.0313607	0.0657076	-0.00487606	7.409	1.63618	0.0386583	0.00648985	0.20085	0.844127	0.0732522	0.53444	0.999969
CECR2	0.125646	579.751	-282.876	5.21537	0.136196	0.228965	-0.0232765	7.40345	1.13658	0.0640817	0.00650989	0.286376	0.800157	0.0734307	0.617811	0.999969
RNASEH2C	0.0251154	616.131	-301.066	6.80618	-0.0598511	0.0496412	0.00749598	7.3986	1.55543	0.0327565	0.00652745	0.212335	0.856377	0.0735598	0.546577	0.999969
SLC30A1	0.0377343	779.479	-382.739	7.83301	0.0690999	-0.0153946	-0.0018	7.39795	0.10274	0.00128129	0.00652981	0.748566	0.971446	0.0735598	0.898571	0.999969
LGR6	0.119022	529.212	-257.606	5.70197	-0.125557	-0.365523	0.0056806	7.39029	5.87093	0.00396066	0.00655768	0.0153929	0.949819	0.0736571	0.177786	0.999969
LRRC41	0.00557929	689.225	-337.612	7.95407	-0.0260918	0.0728427	-0.00188383	7.39225	4.45617	0.00898316	0.00655053	0.0347753	0.92449	0.0736571	0.252907	0.999969
FPGS	0.0279895	563.703	-274.852	6.32166	-0.0674903	0.0268833	0.0142623	7.39046	1.55742	0.103651	0.00655706	0.212044	0.747491	0.0736571	0.546326	0.999969
LOC613282	0.247359	480.232	-233.116	4.69567	-0.208714	0.104116	0.0468669	7.39367	1.47999	0.120132	0.00654537	0.223776	0.728891	0.0736571	0.557866	0.999969
DGCR6L	0.0362145	673.921	-329.961	7.30044	-0.0647457	-0.00482162	-0.00262612	7.38976	0.0226287	0.00292055	0.00655964	0.880427	0.956902	0.0736571	0.956765	0.999969
LOC784735	0.0693017	432.175	-209.088	4.65355	-0.111156	-0.0744671	0.027697	7.38828	0.00494078	0.150136	0.00656504	0.943962	0.698405	0.07367	0.980775	0.999969
TCP11L1	0.0115661	733.456	-359.728	7.87274	0.0517636	0.178853	-0.0278045	7.3752	4.72667	0.967268	0.00661296	0.0296984	0.325363	0.0739068	0.237021	0.999969
FAM189B	0.0138819	604.781	-295.391	7.02259	-0.0446164	0.0607571	0.00345622	7.37591	2.95012	0.0119676	0.00661032	0.0858711	0.912888	0.0739068	0.369349	0.999969
PAXIP1	0.00910055	621.226	-303.613	7.06162	-0.0302254	0.0941813	-0.010636	7.37439	2.43628	0.166397	0.00661591	0.118557	0.683334	0.0739068	0.423145	0.999969
DMC1	0.471454	319.439	-152.719	2.70331	-0.244363	0.4152	-0.0531927	7.37787	1.5253	0.0726487	0.00660313	0.216819	0.787519	0.0739068	0.551122	0.999969
S1PR5	0.0737989	759.193	-372.596	7.59468	0.0691792	-0.186415	0.05188	7.37813	0.434135	0.558795	0.00660218	0.509967	0.454746	0.0739068	0.777241	0.999969
LOC781646	0.090624	383.078	-184.539	4.00697	-0.124795	-0.0205459	0.0212509	7.38026	0.105611	0.0640427	0.00659438	0.745197	0.800217	0.0739068	0.897575	0.999969
NOL3	0.139053	372.003	-179.002	2.89354	0.156664	0.00513076	-0.0145954	7.37478	0.0479785	0.0177305	0.00661449	0.826619	0.89407	0.0739068	0.930965	0.999969
ZCCHC13	0.0790854	491.872	-238.936	4.60897	0.104869	0.0866937	-0.00376127	7.37146	0.598027	0.0024436	0.00662671	0.439332	0.960574	0.0739793	0.731631	0.999969
ALG13	0.201142	521.484	-253.742	4.76976	0.0217647	-0.57732	0.255966	7.36918	0.236874	4.59514	0.00663512	0.626473	0.0320628	0.0739793	0.842195	0.999969
IL17D	0.0738985	404.252	-195.126	3.77786	0.0818902	-0.118259	0.0582859	7.36916	0.108481	0.517319	0.00663518	0.741881	0.471987	0.0739793	0.895629	0.999969
RUFY2	0.0403361	631.611	-308.806	6.24242	0.0876575	0.213905	-0.031099	7.36755	2.80135	0.336174	0.00664113	0.0941847	0.562046	0.0739981	0.38338	0.999969
POLR1A	0.00950388	702.38	-344.19	7.90444	-0.0393217	0.0798948	0.00950663	7.36476	4.71649	0.137752	0.00665143	0.0298747	0.710526	0.0740357	0.237073	0.999969
CDH17	0.162512	486.236	-236.118	3.99926	0.193735	0.36032	-0.0946316	7.36433	0.328058	0.760005	0.00665303	0.566805	0.383327	0.0740357	0.810309	0.999969
NCKAP1	0.0579693	495.143	-240.571	4.72557	0.076778	0.0709282	0.0255564	7.35228	3.37735	0.150809	0.00669779	0.0660982	0.697764	0.0742504	0.335532	0.999969
TAP2	0.00977065	870.75	-428.375	9.19486	0.0435001	0.113465	-0.0176286	7.35331	1.846	0.46572	0.00669394	0.174249	0.494963	0.0742504	0.50297	0.999969
DTX2	0.57046	637.247	-311.624	4.66856	0.299606	0.429533	-0.0641495	7.35223	0.961409	0.104147	0.00669797	0.326832	0.746908	0.0742504	0.649069	0.999969
FGD5	0.140204	490.769	-238.384	4.98772	-0.121832	0.0154587	-0.0391704	7.35317	0.253565	0.141287	0.00669445	0.614576	0.707005	0.0742504	0.836464	0.999969
PDE7B	0.15956	412.676	-199.338	4.02027	-0.105978	0.124698	-0.0868216	7.35661	0.237336	0.615061	0.00668167	0.626137	0.432889	0.0742504	0.842195	0.999969
LOC101906916	0.0946529	501.586	-243.793	5.33874	-0.147075	-0.159549	0.079467	7.3548	0.173299	1.01674	0.00668839	0.677196	0.313293	0.0742504	0.863151	0.999969
KIF13A	0.0826579	752.143	-369.072	7.28556	0.110721	0.231996	-0.0219035	7.34943	1.74036	0.087651	0.00670841	0.187093	0.767185	0.0743188	0.517042	0.999969
KIAA1211L	0.246129	699.812	-342.906	7.04527	-0.186266	-0.0710478	0.0119472	7.34787	0.0376094	0.00817459	0.00671424	0.84623	0.927959	0.074336	0.941186	0.999969
STX2	0.0470932	709.902	-347.951	7.13098	0.082198	-0.046669	-0.0127851	7.34637	1.11377	0.0516626	0.00671984	0.291264	0.820195	0.0743505	0.621831	0.999969
GLCCI1	0.0131439	754.727	-370.363	8.07032	0.0375364	0.117938	0.00601741	7.34262	9.79339	0.0406208	0.00673387	0.00175141	0.840272	0.0743981	0.0611567	0.999969
TSPAN5	0.0200827	628.241	-307.121	6.70325	0.0537318	0.134109	-0.00631615	7.34178	7.34611	0.0284479	0.00673699	0.00672082	0.86606	0.0743981	0.119741	0.999969
LOC101902712	0.146615	368.039	-177.019	3.68369	-0.153424	-0.00595598	0.0118275	7.34323	0.0208248	0.0118219	0.00673159	0.885257	0.913418	0.0743981	0.958735	0.999969
NFIX	0.0484079	421.269	-203.635	4.00906	0.107777	0.168676	-0.043793	7.33597	0.656134	0.481896	0.00675884	0.417928	0.487565	0.074592	0.716414	0.999969
ANXA9	0.176993	308.176	-147.088	2.13078	0.195839	-0.134828	-0.0326542	7.32872	2.1972	0.0599189	0.00678612	0.138262	0.806624	0.074798	0.451469	0.999969
RYK	0.0214087	526.843	-256.422	5.7034	0.0595447	0.0477224	-0.0109635	7.32896	0.172164	0.0752089	0.00678524	0.678196	0.783898	0.074798	0.863401	0.999969
BIRC3	0.0427011	949.595	-467.797	9.43123	0.0959163	0.27507	-0.0466432	7.32301	4.92208	0.722017	0.00680772	0.0265155	0.395483	0.074964	0.224683	0.999969
NOC2L	0.0150362	668.759	-327.379	7.70538	-0.0467121	0.0189581	0.00637389	7.32246	0.530667	0.0392188	0.00680981	0.466327	0.843016	0.074964	0.749051	0.999969
LOC783301	0.0828192	480.441	-233.221	5.16939	-0.112029	-0.0895827	0.018335	7.31931	0.256136	0.0581241	0.00682176	0.612787	0.809486	0.075048	0.835651	0.999969
LOC528332	0.476143	640.624	-313.312	6.00701	-0.240552	0.678697	-0.0244194	7.31767	4.62498	0.0170794	0.006828	0.0315097	0.896022	0.0750691	0.241978	0.999969
LOC516108	0.0358811	588.015	-287.007	6.42783	-0.0618402	0.0670253	-0.0101571	7.3126	0.429768	0.0421883	0.0068473	0.512103	0.837261	0.0752337	0.777735	0.999969
LOC112442676	0.0551247	430.925	-208.463	4.67074	-0.096041	-0.0331276	0.0125169	7.31107	0.000638192	0.0353	0.0068531	0.979846	0.850968	0.0752498	0.99172	0.999969
MGMT	0.0334605	578.798	-282.399	6.40294	-0.0416402	0.105117	-0.0443586	7.30386	0.00989348	0.883978	0.00688067	0.920768	0.347114	0.0755048	0.971299	0.999969
LOC112448785	0.17163	875.548	-430.774	9.01676	-0.175698	-0.240311	0.0625349	7.29622	0.209153	0.337513	0.00690999	0.647432	0.561268	0.0757787	0.850143	0.999969
LOC101902440	0.0979123	324.881	-155.441	3.42979	-0.202775	-0.343425	0.138814	7.2891	0.00204941	1.93717	0.00693744	0.963892	0.163976	0.0760317	0.986785	0.999969
OXA1L	0.0183839	718.884	-352.442	8.01751	-0.0572081	-0.0677014	0.0208281	7.2879	0.074743	0.356846	0.00694204	0.784552	0.550263	0.0760342	0.913619	0.999969
CD93	0.353124	360.063	-173.031	3.74099	-0.230467	-0.562583	0.00290318	7.28383	8.97512	0.000290795	0.00695782	0.00273681	0.986395	0.0760631	0.0773026	0.999969
EAPP	0.0192614	773.698	-379.849	7.96771	0.0476117	0.0831384	0.00301086	7.28502	2.28772	0.00684547	0.00695318	0.130402	0.93406	0.0760631	0.440444	0.999969
RILPL1	0.114933	524.655	-255.328	4.74487	0.135884	-0.00804687	-0.0250242	7.28469	0.286083	0.0741013	0.00695448	0.592742	0.785456	0.0760631	0.823458	0.999969
R3HDM1	0.00867003	714.748	-350.374	7.77134	-0.0328061	0.10099	-0.000500597	7.27499	3.12438	0.000416545	0.00699212	0.0771294	0.983717	0.076294	0.356144	0.999969
RFX4	0.146185	374.453	-180.226	3.54943	-0.120944	0.230815	-0.0579503	7.27699	0.293605	0.27509	0.00698436	0.58792	0.599938	0.076294	0.821077	0.999969
MRPL16	0.0290913	659.258	-322.629	7.1908	-0.0603403	-0.0325513	0.00232855	7.27535	0.224573	0.00282791	0.00699071	0.635577	0.95759	0.076294	0.845247	0.999969
CCNYL1	0.0370552	596.024	-291.012	6.03816	0.085226	0.176579	-0.0329948	7.27382	1.31776	0.416072	0.0069967	0.250995	0.518904	0.0762961	0.586894	0.999969
LOC112441827	0.31453	631.47	-308.735	6.02487	-0.100447	0.499209	-0.182809	7.26165	0.0684563	1.38808	0.00704426	0.793598	0.23873	0.0767184	0.916839	0.999969
SNPH	0.125582	307.044	-146.522	2.17115	0.176798	0.0971019	-0.038781	7.26182	0.000386328	0.110663	0.00704358	0.984318	0.739391	0.0767184	0.993722	0.999969
BMP1	0.0774671	415.607	-200.804	4.75729	-0.170817	-0.541881	0.1294	7.26	6.34879	2.62822	0.00705073	0.0117462	0.10498	0.0767408	0.157978	0.999969
ADGRA1	0.267082	453.61	-219.805	4.11085	-0.14288	0.721684	-0.0933214	7.25368	3.07486	0.434594	0.00707558	0.0795116	0.509743	0.0767884	0.359054	0.999969
CLEC12A	0.629084	549.387	-267.693	6.12378	-0.489563	-1.55478	0.462856	7.24719	2.99858	4.87661	0.00710121	0.0833378	0.027223	0.0767884	0.364372	0.999969
AASS	0.044459	592.197	-289.099	6.00211	0.0749779	-0.125797	0.000740097	7.2432	2.8433	0.000174681	0.007117	0.0917558	0.989455	0.0767884	0.379322	0.999969
LOC101904668	0.0713774	330.368	-158.184	3.2103	-0.0797848	0.393312	-0.082824	7.24878	2.61894	0.83971	0.00709492	0.105595	0.35948	0.0767884	0.403083	0.999969
LOC100336161	0.0888248	332.894	-159.447	3.48597	-0.120678	-0.145469	-0.00817098	7.25035	2.44793	0.00778289	0.00708872	0.11768	0.929701	0.0767884	0.421401	0.999969
DNAJB14	0.0570321	690.203	-338.102	6.66263	0.110133	0.21837	-0.053343	7.25601	1.49316	0.719646	0.0070664	0.221726	0.39626	0.0767884	0.555387	0.999969
ADGRG6	0.152905	401.401	-193.701	3.80129	-0.101421	0.449609	-0.115997	7.24703	0.914951	1.484	0.00710183	0.338804	0.223149	0.0767884	0.659425	0.999969
LOC574091	0.0202208	788.031	-387.016	8.11565	0.0377716	-0.0239546	0.0257278	7.24846	0.535211	0.47617	0.0070962	0.464424	0.490162	0.0767884	0.748123	0.999969
UBE2E3	0.015715	663.193	-324.597	7.17452	-0.0355181	0.0787508	-0.0175199	7.24372	0.451468	0.287019	0.00711496	0.501639	0.592137	0.0767884	0.771694	0.999969
DOCK3	0.0354155	445.341	-215.67	4.58856	0.0762955	0.0479323	-0.00669804	7.24606	0.265258	0.0152697	0.00710566	0.606531	0.901655	0.0767884	0.831706	0.999969
DMKN	0.603988	506.444	-246.222	3.75039	0.170644	-0.309879	0.165654	7.24467	0.21649	0.771949	0.00711117	0.641727	0.379615	0.0767884	0.847238	0.999969
LOC512978	0.118719	415.817	-200.908	4.2937	-0.123782	-0.0330625	-0.0051245	7.24919	0.182142	0.00298262	0.0070933	0.669539	0.956446	0.0767884	0.859623	0.999969
CXCL10	0.230312	623.204	-304.602	5.33674	0.166704	-0.047788	-0.00262858	7.25058	0.0772894	0.000452299	0.00708783	0.781005	0.983032	0.0767884	0.912292	0.999969
LOC783202	0.0484203	523.494	-254.747	5.82921	-0.139205	-0.290126	0.123826	7.25005	0.0770036	4.62644	0.00708989	0.7814	0.0314829	0.0767884	0.912292	0.999969
RPS29	0.0334717	877.089	-431.545	9.60386	-0.0739204	-0.0274303	0.0235564	7.23616	0.353877	0.260163	0.00714495	0.551926	0.610008	0.0768989	0.80233	0.999969
PPCDC	0.033131	507.456	-246.728	5.67886	-0.0406185	0.149553	-0.0528619	7.23629	0.0849957	1.1496	0.00714444	0.770638	0.283632	0.0768989	0.908059	0.999969
MRPL40	0.0190799	554.338	-270.169	6.3105	-0.0461799	0.0280599	-0.00689921	7.23913	0.0503851	0.0349898	0.00713315	0.822394	0.851617	0.0768989	0.928762	0.999969
HK2	0.0396384	686.725	-336.362	6.94345	0.0630913	-0.0357912	0.0145103	7.23647	3.69238e-05	0.077504	0.00714374	0.995152	0.780709	0.0768989	0.998313	0.999969
VARS	0.126567	763.671	-374.836	7.74932	-0.116457	0.0981355	-0.00882933	7.23486	0.54622	0.00966392	0.00715014	0.459866	0.92169	0.0769072	0.745043	0.999969
DDX55	0.0207366	627.523	-306.761	6.64781	0.0656653	0.214728	-0.0283826	7.2308	11.3843	0.531169	0.00716633	0.000740656	0.466116	0.0770336	0.0347728	0.999969
LOC516599	0.0285829	787.32	-386.66	8.07209	0.0719081	0.162782	-0.0251398	7.22548	4.15535	0.317598	0.00718758	0.0415033	0.573055	0.0772143	0.274206	0.999969
LOC614376	0.201764	385.55	-185.775	2.85907	0.213905	0.141459	-0.076553	7.21971	0.0704731	0.354129	0.00721072	0.790649	0.551785	0.077415	0.915527	0.999969
LOC112443475	0.101686	382.431	-184.215	4.01053	-0.137442	-0.181438	0.0234211	7.21169	1.42245	0.0625108	0.00724305	0.233	0.802571	0.077628	0.567604	0.999969
LOC107131542	0.074946	623.833	-304.916	6.51181	-0.0599932	0.0730834	-0.0638795	7.21337	0.914058	0.854901	0.00723624	0.33904	0.35517	0.077628	0.659464	0.999969
LOC532875	0.0226653	754.32	-370.16	8.28705	-0.0473654	0.0410066	-0.00930354	7.21146	0.164876	0.0575455	0.00724397	0.684706	0.810418	0.077628	0.866786	0.999969
SERGEF	0.0276021	537.372	-261.686	6.09474	-0.0397161	0.0215484	-0.0390692	7.20469	2.28554	0.78966	0.00727134	0.130585	0.374203	0.0778252	0.440636	0.999969
HADH	0.0123753	613.018	-299.509	7.13043	-0.0361194	0.0146136	-0.00709272	7.20513	0.00865176	0.0578093	0.00726954	0.925892	0.809993	0.0778252	0.97347	0.999969
CACNA1E	0.101488	485.827	-235.913	4.66605	0.0560989	-0.309993	0.120634	7.20356	0.00412243	1.98211	0.00727589	0.948806	0.159168	0.0778261	0.982229	0.999969
SBNO1	0.0185248	820.079	-403.04	8.4775	0.0585893	0.212162	-0.0226324	7.19737	9.29768	0.401261	0.00730104	0.00229445	0.526439	0.0780316	0.0704185	0.999969
FBXL8	0.921165	407.533	-196.767	3.51852	-0.188264	-0.290452	0.0796076	7.1966	7.27732	0.986425	0.0073042	0.00698307	0.320618	0.0780316	0.121912	0.999969
API5	0.0152061	811.818	-398.909	8.32382	0.0538462	0.121863	-0.0239701	7.19552	1.48703	0.571785	0.00730859	0.222678	0.449551	0.0780316	0.556661	0.999969
PRAM1	0.0752238	659.767	-322.884	7.1171	-0.086822	-0.103868	-0.0208208	7.18995	3.82043	0.0820509	0.00733129	0.0506312	0.774537	0.0782259	0.300115	0.999969
LOC112443011	0.553682	324.208	-155.104	1.67937	0.268723	-0.205849	0.0119088	7.18857	0.558021	0.00336292	0.00733696	0.455059	0.953756	0.0782383	0.740855	0.999969
RNF11	0.0221327	696.299	-341.149	7.15359	0.0515942	0.0603746	0.000323058	7.18515	1.97005	6.98664e-05	0.00735092	0.160443	0.993331	0.0782426	0.482189	0.999969
NHP2	0.0256382	581.7	-283.85	6.4004	-0.0412951	0.122965	-0.0315709	7.18444	0.854269	0.55912	0.00735386	0.355347	0.454615	0.0782426	0.6726	0.999969
PHB2	0.018845	747.202	-366.601	8.22083	-0.0353711	0.0903371	-0.0234357	7.18582	0.633034	0.450838	0.00734819	0.426245	0.501937	0.0782426	0.722591	0.999969
ZNF689	0.014873	672.412	-329.206	7.37406	-0.0444536	0.0180457	0.00439904	7.18187	0.356846	0.0194577	0.00736438	0.550263	0.889062	0.0782426	0.801138	0.999969
TMEM104	0.0152215	609.349	-297.675	6.86384	-0.0560848	-0.0477303	0.0247376	7.18209	0.0785598	0.568291	0.0073635	0.779259	0.450939	0.0782426	0.911795	0.999969
LOC101905114	0.0785283	566.712	-276.356	5.98929	-0.108409	-0.0562391	0.0224443	7.18394	9.08055e-06	0.0962385	0.00735591	0.997596	0.756391	0.0782426	0.999322	0.999969
ZNF557	0.0288804	662.153	-324.077	6.78136	0.0651939	0.206451	-0.0101359	7.17672	7.96991	0.050529	0.00738556	0.00475614	0.822145	0.0783856	0.103016	0.999969
ZNF652	0.0105644	728.844	-357.422	7.87127	0.0404668	0.0879753	-0.00929632	7.17582	1.88326	0.12018	0.00738927	0.169964	0.728839	0.0783856	0.496098	0.999969
OAF	0.0807665	498.965	-242.482	5.29906	-0.106538	-0.108706	0.00663893	7.17421	0.737424	0.00737608	0.00739589	0.390487	0.931559	0.0783856	0.697428	0.999969
KIAA2013	0.0109732	687.962	-336.981	7.74556	-0.0490441	-0.0386667	0.0260167	7.17456	0.631377	0.919517	0.00739447	0.426851	0.337602	0.0783856	0.722725	0.999969
NFYC	0.0115319	719.879	-352.939	8.03796	-0.0319703	0.113969	-0.0107945	7.16748	4.15227	0.150557	0.0074237	0.0415789	0.698004	0.0786228	0.274417	0.999969
LOC112446645	0.0758474	501.993	-243.996	5.38256	-0.0985166	-0.0110998	0.00294933	7.16661	0.00206882	0.00165505	0.00742732	0.963721	0.967549	0.0786228	0.986785	0.999969
ZNF143	0.00774172	660.654	-323.327	7.08325	0.0338847	0.0504354	-0.00441653	7.16454	1.28027	0.0345979	0.00743587	0.257849	0.852441	0.0786653	0.593118	0.999969
MRPS18B	0.0236614	626.265	-306.132	7.0144	-0.0574705	0.00896469	0.00866124	7.16265	0.454898	0.0474378	0.00744373	0.500018	0.827583	0.0786977	0.770964	0.999969
LOC104973683	0.203545	350.959	-168.479	2.45352	0.189529	0.063502	-0.0218698	7.16162	0.00292024	0.0271037	0.00744799	0.956904	0.869234	0.0786977	0.984446	0.999969
CAMLG	0.00892692	612.956	-299.478	6.56901	0.035455	0.0702867	-0.00153515	7.15893	5.20813	0.00349587	0.00745915	0.0224815	0.952852	0.0787508	0.20951	0.999969
GGT7	0.0553525	550.946	-268.473	5.5832	0.081431	-0.00179213	0.00847197	7.15823	0.0570497	0.0174893	0.00746208	0.811221	0.894789	0.0787508	0.924148	0.999969
KIF21B	0.00911852	911.79	-448.895	10.1005	-0.0341956	0.0841858	0.00271727	7.15256	4.12332	0.012219	0.00748569	0.0422961	0.911982	0.0788085	0.275942	0.999969
CARD11	0.0134637	816.016	-401.008	8.94825	0.0507004	0.123579	-0.0210282	7.15324	2.85022	0.483709	0.00748286	0.0913617	0.486747	0.0788085	0.37895	0.999969
NUB1	0.00802012	811.233	-398.617	8.54366	0.0371431	0.0591398	-0.0128157	7.15437	0.445309	0.30499	0.00747816	0.504571	0.580771	0.0788085	0.77408	0.999969
C18H19orf54	0.0380921	598.98	-292.49	6.56289	-0.0743308	-0.00857906	0.0131069	7.15422	0.175741	0.0668821	0.00747878	0.675059	0.795932	0.0788085	0.862112	0.999969
LOC511130	0.0918234	318.464	-152.232	3.29836	-0.126555	-0.119946	-0.00713526	7.15118	1.54558	0.00537969	0.00749145	0.213789	0.94153	0.0788213	0.548585	0.999969
TPD52	0.0203646	777.592	-381.796	7.97492	0.0581687	0.123489	-0.018609	7.14622	1.87984	0.253361	0.0075122	0.170352	0.614719	0.0789918	0.496803	0.999969
LOC101905525	0.0468244	503.421	-244.711	5.53505	-0.0984255	-0.142883	0.044714	7.14061	0.174819	0.609805	0.00753576	0.675864	0.434861	0.0791916	0.862442	0.999969
MBOAT7	0.170407	762.419	-374.21	7.83266	-0.187082	-0.270696	0.0924246	7.13559	0.110605	0.756538	0.00755686	0.739457	0.384414	0.0793654	0.893913	0.999969
ZNF41	0.0238468	616.427	-301.213	6.32734	0.0648742	0.154167	-0.0200788	7.13446	3.86056	0.23648	0.00756164	0.0494339	0.62676	0.0793676	0.296235	0.999969
RBM18	0.0089618	669.582	-327.791	7.02709	0.0306891	0.0522961	0.00659849	7.13224	3.10122	0.0676664	0.00757101	0.0782335	0.794765	0.0793991	0.357371	0.999969
TUB	0.0453901	578.582	-282.291	6.28076	-0.0757761	0.0843791	-0.000823597	7.13158	0.870105	0.00020792	0.00757379	0.350926	0.988495	0.0793991	0.669442	0.999969
LRRC19	0.644833	280.991	-133.495	2.34723	-0.35308	0.389919	0.0795929	7.11666	4.87828	0.116348	0.00763708	0.0271966	0.73303	0.0797258	0.227082	0.999969
SH3RF3	0.113498	367.606	-176.803	3.74985	-0.10386	-0.0661736	-0.0513579	7.11733	2.65666	0.279715	0.00763423	0.103117	0.596888	0.0797258	0.398497	0.999969
CTU2	0.0156463	625.74	-305.87	7.16163	-0.0411286	0.0748432	-0.0057531	7.11695	1.70341	0.0304746	0.00763584	0.191843	0.861418	0.0797258	0.52332	0.999969
PADI3	0.199176	462.382	-224.191	3.9472	0.13207	-0.333599	0.0485301	7.12109	1.31323	0.171619	0.00761824	0.251812	0.678677	0.0797258	0.58738	0.999969
HASPIN	0.0505029	509.582	-247.791	5.43225	-0.0937249	0.00999505	0.0255846	7.11929	1.12322	0.173334	0.0076259	0.289227	0.677165	0.0797258	0.62029	0.999969
GALNT14	0.341641	345.36	-165.68	3.20689	-0.241037	-0.00822432	0.0519091	7.11839	0.3215	0.101835	0.00762972	0.570708	0.749639	0.0797258	0.812291	0.999969
RPS7	0.0227439	968.984	-477.492	10.5964	-0.0486359	-0.0156362	-0.00394282	7.11889	0.209493	0.0107944	0.0076276	0.647165	0.917252	0.0797258	0.85005	0.999969
LOC112444877	0.132364	341.133	-163.567	3.31189	-0.101386	0.103003	-0.0910085	7.11441	0.88925	0.679429	0.00764669	0.345681	0.409783	0.0797782	0.66518	0.999969
SLC35B2	0.0147258	710.564	-348.282	7.67403	0.0559106	0.0422759	-0.0289793	7.11207	0.416571	0.839144	0.00765669	0.518653	0.359642	0.0798345	0.781855	0.999969
OTULIN	0.0156187	780.8	-383.4	8.34736	0.0657796	0.216198	-0.0464035	7.10017	3.98915	2.05987	0.00770768	0.0457942	0.151223	0.080251	0.286601	0.999969
SLC6A12	0.86659	399.256	-192.628	2.26034	0.197611	-0.539938	0.417641	7.09951	3.43671	2.33908	0.00771049	0.0637624	0.126164	0.080251	0.331523	0.999969
CCNB2	0.0672626	593.935	-289.967	6.14781	-0.0827431	0.0505247	-0.0171016	7.10056	0.00685781	0.0630032	0.00770599	0.934001	0.801811	0.080251	0.977264	0.999969
CHIC1	0.0554069	650.642	-318.321	6.34916	0.108292	0.283159	-0.0503217	7.09816	5.23815	0.640288	0.00771632	0.0220967	0.423606	0.0802636	0.207824	0.999969
ZNF362	0.0535542	675.669	-330.834	7.22369	-0.0882426	-0.0316901	0.0203859	7.09526	0.0729434	0.121737	0.00772882	0.787099	0.727159	0.0803455	0.914011	0.999969
EFNA4	0.0849974	320.286	-153.143	2.56559	0.123317	0.0336055	0.0101453	7.09413	0.2948	0.0110926	0.0077337	0.587161	0.916121	0.0803482	0.820693	0.999969
LOC101905675	0.126099	322.629	-154.315	3.08046	-0.146068	0.147079	0.000454245	7.09276	1.40183	1.71532e-05	0.0077396	0.236418	0.996695	0.0803614	0.571657	0.999969
NFIL3	0.0735453	698.854	-342.427	7.16075	0.0466264	-0.4757	0.0986704	7.08756	5.74926	1.91122	0.00776208	0.0164956	0.166828	0.0805129	0.182281	0.999969
ANXA6	0.0203978	873.184	-429.592	9.68542	-0.0445041	-0.00648528	-0.00868979	7.08724	0.379216	0.0563473	0.00776346	0.538023	0.812365	0.0805129	0.793648	0.999969
RORA	0.0372876	764.334	-375.167	7.64234	0.0695373	0.103323	-0.00552758	7.0849	1.92711	0.0120731	0.00777362	0.165075	0.912506	0.0805701	0.489437	0.999969
BCS1L	0.0198342	528.505	-257.252	5.98526	-0.0508373	0.0673436	-0.00130594	7.07964	0.863565	0.00113917	0.00779646	0.352743	0.973075	0.0807587	0.670845	0.999969
PECR	0.0403095	660.83	-323.415	6.71908	0.0866662	0.144188	-0.036472	7.07489	0.410505	0.495011	0.00781717	0.521713	0.481701	0.0809249	0.784518	0.999969
HAS3	0.257156	503.247	-244.624	4.82393	-0.156454	0.260656	-0.045915	7.0652	0.956835	0.11503	0.00785957	0.327986	0.734488	0.081267	0.650393	0.999969
IPMK	0.0727509	731.652	-358.826	6.98769	0.0988306	0.0958088	-0.0147958	7.06562	0.564897	0.0456345	0.00785773	0.452294	0.830842	0.081267	0.739532	0.999969
LOC101905818	0.11827	504.498	-245.249	5.12027	-0.102468	0.152408	-0.0338198	7.06389	0.208891	0.141765	0.0078653	0.647638	0.706533	0.0812779	0.850335	0.999969
SETD1A	0.00732675	743.013	-364.506	8.41125	-0.0418348	0.0503161	0.0243464	7.0618	6.57762	1.17156	0.0078745	0.0103269	0.27908	0.0812895	0.14716	0.999969
NSD2	0.0223232	782.257	-384.129	8.37576	-0.0446766	0.131313	-0.0153141	7.06044	2.17119	0.15279	0.00788046	0.140617	0.695883	0.0812895	0.453858	0.999969
RARA	0.0193135	876.7	-431.35	9.71053	-0.0552936	-0.0963927	0.0154897	7.06092	1.09295	0.186345	0.00787836	0.295818	0.665976	0.0812895	0.625216	0.999969
PTGES2	0.0485586	596.386	-291.193	6.34264	-0.0724068	0.0725402	-0.00707335	7.05725	0.230235	0.0153314	0.00789451	0.631349	0.901458	0.0813861	0.843705	0.999969
GAS1	0.16225	505.36	-245.68	5.27278	-0.17101	-0.311623	0.0637002	7.05609	1.64351	0.376366	0.00789961	0.199844	0.539554	0.0813904	0.533751	0.999969
CABP2	0.302081	334.901	-160.45	3.0238	-0.219769	0.118493	0.0194288	7.05254	0.867137	0.0150741	0.00791528	0.351749	0.902284	0.0814926	0.670055	0.999969
PTRH1	0.0383352	418.937	-202.468	4.60076	-0.0553732	0.152018	-0.0406702	7.05172	0.352293	0.504906	0.00791891	0.552818	0.477352	0.0814926	0.802859	0.999969
PCMTD2	0.00752083	808.982	-397.491	8.72574	0.0459736	0.12489	-0.0327653	7.05017	1.11519	2.07736	0.00792576	0.290957	0.149499	0.0815148	0.621752	0.999969
FOXK1	0.0110347	779.882	-382.941	8.76605	-0.0484863	0.0421649	0.0252466	7.04208	6.88611	0.857053	0.00796164	0.0086868	0.354565	0.0817869	0.135456	0.999969
CRTAC1	3.16186	313.988	-149.994	-0.329401	0.721404	1.36881	-0.181348	7.04309	1.5209	0.116442	0.00795717	0.217483	0.732926	0.0817869	0.551619	0.999969
TTYH3	0.0382897	827.078	-406.539	8.81944	-0.0751202	0.0873947	0.0159019	7.04066	1.70861	0.0985614	0.00796795	0.191166	0.753563	0.0818033	0.522047	0.999969
BZW2	0.0144399	690.793	-338.397	7.39288	-0.0281276	0.152507	-0.027931	7.03539	1.99069	0.795075	0.00799145	0.158268	0.37257	0.0819477	0.479721	0.999969
EPS8L2	3.63283	301.249	-143.625	0.538658	0.800138	-0.333902	-0.161593	7.03601	1.74654	0.088724	0.00798869	0.186313	0.765806	0.0819477	0.51644	0.999969
GALT	0.0306215	538.111	-262.055	6.0537	-0.0526414	0.052216	-0.0178238	7.03064	0.0218131	0.147935	0.00801267	0.882585	0.700517	0.0821169	0.957853	0.999969
MTR	0.0202202	698.475	-342.238	7.39225	0.0549948	0.194617	-0.0107217	7.02738	12.1998	0.0812651	0.00802725	0.000477948	0.77559	0.0822178	0.0260436	0.999969
TRNAY-GUA-17	0.0386656	515.185	-250.593	5.25768	0.0886857	0.180177	-0.0339529	7.02513	1.43948	0.392117	0.00803738	0.230223	0.531189	0.082273	0.564523	0.999969
RAB21	0.0306716	758.659	-372.329	7.59397	0.0759291	0.164188	-0.0343217	7.0213	2.37078	0.575507	0.00805458	0.123625	0.448079	0.0824005	0.430779	0.999969
ZBTB1	0.027583	822.489	-404.244	8.33173	0.0718839	0.221672	-0.0301734	7.018	5.72436	0.481901	0.00806944	0.0167311	0.487563	0.082504	0.183138	0.999969
RND2	0.0796083	553.09	-269.545	5.80214	-0.0706388	0.00982095	-0.0495426	7.01267	0.928345	0.471829	0.00809347	0.335293	0.492147	0.082701	0.655973	0.999969
TMTC1	0.206656	446.294	-216.147	4.33065	-0.221083	0.106717	0.102148	7.00639	2.32428	0.63559	0.00812195	0.127369	0.425312	0.0829432	0.43548	0.999969
CCDC151	0.0832569	362.897	-174.448	3.67222	-0.100215	0.123805	-0.0309072	7.00479	0.205305	0.125106	0.00812919	0.650472	0.723561	0.0829684	0.851817	0.999969
ANKMY2	0.0282696	653.022	-319.511	6.56385	0.0559673	0.145028	0.00679569	7.00162	9.22845	0.0229919	0.00814358	0.00238284	0.879478	0.082969	0.0718768	0.999969
RASSF2	0.0164944	855.726	-420.863	9.1152	0.0451435	-0.0257684	-0.0033064	7.00359	0.322977	0.0100901	0.00813465	0.569824	0.919987	0.082969	0.811744	0.999969
LOC112446680	0.207611	635.105	-310.552	6.45404	-0.168499	-0.154948	0.032876	7.00197	0.302977	0.0816147	0.00814202	0.582022	0.775121	0.082969	0.817505	0.999969
RLIM	0.0233178	797.619	-391.809	8.05929	0.0592983	0.136394	-0.0148433	6.99936	3.88959	0.140341	0.0081539	0.0485863	0.707942	0.0829768	0.2941	0.999969
ADIRF	0.18196	421.527	-203.764	3.98213	-0.126012	0.378089	-0.0489231	6.99942	2.70594	0.180486	0.00815362	0.0999753	0.670956	0.0829768	0.392689	0.999969
LOC618377	0.106069	287.141	-136.571	2.71341	-0.107602	0.154414	-0.0799087	6.987	0.0835881	0.504885	0.00821041	0.772493	0.477362	0.0835029	0.908836	0.999969
TMEM19	0.0374796	764.937	-375.469	7.74567	0.0904031	0.164099	-0.0492208	6.98158	0.310897	0.953548	0.00823528	0.57713	0.328818	0.0837069	0.815131	0.999969
PNKD	0.0225576	580.691	-283.345	6.49958	-0.0539083	0.0672889	0.00380484	6.97956	2.92111	0.00934141	0.00824459	0.0874274	0.923004	0.0837525	0.370931	0.999969
SUCNR1	0.121862	657.138	-321.569	6.19863	0.107606	-0.171683	0.0278597	6.97754	0.690049	0.0922852	0.00825389	0.406148	0.761292	0.0837609	0.708207	0.999969
POMP	0.0147847	768.635	-377.317	7.81102	0.0502952	0.0674551	-0.01787	6.97729	0.200329	0.317905	0.00825506	0.654455	0.572869	0.0837609	0.853687	0.999969
RPS5	0.0271497	977.633	-481.816	10.5798	-0.0603588	0.0344516	0.0115921	6.97568	1.21069	0.0786704	0.00826248	0.271196	0.779107	0.0837872	0.605132	0.999969
LOC100848872	1.43879	672.427	-329.214	4.79199	0.479588	-0.333484	-0.142143	6.9735	1.9311	0.185141	0.00827256	0.164638	0.666992	0.0838186	0.48871	0.999969
ENPP2	0.0293959	648.05	-317.025	7.17447	-0.0614423	-0.0421544	0.00532506	6.97292	0.1652	0.0143016	0.00827522	0.684413	0.904809	0.0838186	0.866786	0.999969
C15H11orf74	0.0687468	464.751	-225.375	4.96559	-0.102795	-0.140941	0.0170123	6.97091	0.604558	0.0566982	0.00828455	0.436844	0.811793	0.0838641	0.730128	0.999969
UHRF1	0.0209206	768.917	-377.459	8.29243	-0.0524473	0.123422	0.00580014	6.96771	6.7418	0.0236616	0.00829934	0.00941797	0.877749	0.0838674	0.140188	0.999969
ATF6B	0.0129402	749.895	-367.948	8.50097	-0.0421161	0.0300083	0.00598763	6.96826	1.2585	0.0407071	0.00829681	0.261935	0.840104	0.0838674	0.596314	0.999969
CCL3	0.126352	472.064	-229.032	4.03859	0.152873	0.153813	-0.0633111	6.96771	0.0024291	0.451998	0.00829935	0.960691	0.501388	0.0838674	0.985658	0.999969
DDOST	0.0103795	743.958	-364.979	8.30388	-0.0449777	-0.0204588	0.0212149	6.96037	1.19357	0.648864	0.00833347	0.274611	0.420519	0.0841068	0.606828	0.999969
CDC25A	0.0779951	610.822	-298.411	6.23436	-0.0939898	0.111429	-0.00565915	6.95949	0.865469	0.00595391	0.00833757	0.352213	0.938495	0.0841068	0.670604	0.999969
TTC33	0.0167909	663.663	-324.831	6.75607	0.0456472	0.0413833	-0.00101457	6.96107	0.610416	0.000875919	0.0083302	0.434631	0.976389	0.0841068	0.728187	0.999969
GHITM	0.00856315	774.754	-380.377	8.08832	0.033626	0.0547274	-0.00393307	6.95531	1.19526	0.0266159	0.00835706	0.274271	0.870405	0.0842102	0.606462	0.999969
LOC509881	0.350098	440.061	-213.03	3.18158	0.161684	-0.124988	0.107878	6.95522	0.449478	0.461553	0.00835752	0.502583	0.496899	0.0842102	0.772462	0.999969
LOC104974667	0.0877009	365.611	-175.805	3.79854	-0.0996948	-0.0500171	-0.0371133	6.95211	1.26837	0.172939	0.00837202	0.260072	0.677513	0.0842586	0.594905	0.999969
LOC789384	0.0177216	623.61	-304.805	7.07234	-0.0396811	0.0891672	-0.0145359	6.95215	1.07552	0.166767	0.00837185	0.299702	0.683001	0.0842586	0.628303	0.999969
LOC100847791	0.0833802	428.69	-207.345	4.38255	-0.106282	0.0309033	0.00108726	6.942	0.0830826	0.000183551	0.00841949	0.773163	0.989191	0.0846872	0.909071	0.999969
PISD	0.0172386	606.81	-296.405	7.00374	-0.0693307	-0.165792	0.0466729	6.937	0.806022	1.76687	0.00844308	0.369299	0.18377	0.0848754	0.68137	0.999969
NUP188	0.00751178	720.785	-353.392	8.28457	-0.0364008	0.0488852	0.0131383	6.9333	4.86338	0.331697	0.00846053	0.0274325	0.564661	0.0849774	0.228149	0.999969
TMED3	0.0179552	594.311	-290.155	6.70182	-0.0627994	-0.0416489	0.0331953	6.93259	0.689591	0.879069	0.00846388	0.406304	0.348457	0.0849774	0.708207	0.999969
RMI2	0.0469287	547.649	-266.824	5.80477	-0.0619133	0.0784756	-0.0269287	6.93175	0.0306499	0.224936	0.0084679	0.861024	0.635304	0.0849774	0.948617	0.999969
YTHDF2	0.00769861	802.931	-394.465	8.50159	0.0414361	0.119234	-0.0230658	6.92852	3.09887	1.00338	0.00848319	0.0783467	0.316494	0.0850478	0.357489	0.999969
LOC112444869	0.0189512	1012.64	-499.321	11.0021	-0.0421614	0.0901346	-0.00805554	6.9282	2.32699	0.0527354	0.00848471	0.127148	0.81837	0.0850478	0.435455	0.999969
WTAP	0.00927759	814.223	-400.112	8.57975	0.0442278	0.168766	-0.0228527	6.92651	7.42607	0.814901	0.00849273	0.00642856	0.366675	0.0850791	0.11792	0.999969
SYTL3	0.0500416	764.517	-375.258	8.1619	-0.0775313	0.00665226	-0.00261811	6.91913	8.10034e-07	0.0019086	0.00852784	0.999282	0.965154	0.0853816	0.999769	0.999969
ZC3H12D	0.0346875	805.061	-395.531	8.38996	0.0689549	0.190697	-0.00813413	6.90122	9.15787	0.0269631	0.00861372	0.00247651	0.86957	0.085868	0.0733716	0.999969
STK17B	0.0241216	945.964	-465.982	9.6453	0.0676125	0.208499	-0.0315663	6.907	8.33494	0.623504	0.00858591	0.00388898	0.429748	0.085868	0.092163	0.999969
ZNF300	0.0597531	415.229	-200.614	4.17323	-0.0350002	0.494676	-0.114286	6.89667	6.86605	2.66034	0.00863563	0.00878488	0.102879	0.085868	0.136009	0.999969
TAF15	0.0130227	829.291	-407.645	8.84656	0.061681	0.214224	-0.0465816	6.89834	2.81499	2.41156	0.00862757	0.0933877	0.120442	0.085868	0.382667	0.999969
UTP4	0.0152862	606.355	-296.178	6.70799	-0.0331651	0.114324	-0.0215488	6.89563	1.49788	0.422065	0.00864068	0.220997	0.515909	0.085868	0.555001	0.999969
LOC112449367	0.108048	616.981	-301.49	6.34219	-0.128937	0.105825	0.0167938	6.90635	0.791331	0.0336096	0.008589	0.373698	0.85454	0.085868	0.684614	0.999969
PKIA	0.340212	373.157	-179.579	2.18133	0.268213	0.50839	-0.11436	6.89728	0.706385	0.50765	0.0086327	0.400647	0.476158	0.085868	0.7051	0.999969
PDCD5	0.0156672	593.202	-289.601	6.45795	-0.0311283	0.117647	-0.0273818	6.89762	0.69879	0.65643	0.00863106	0.403191	0.417823	0.085868	0.706815	0.999969
AP1S2	0.0263427	788.404	-387.202	7.93712	0.0752617	0.147029	-0.0416732	6.90254	0.589699	0.982731	0.00860734	0.442535	0.321525	0.085868	0.733273	0.999969
LOC614531	0.0992348	443.771	-214.885	4.68946	-0.131892	-0.0530575	0.0381152	6.89601	0.185518	0.198861	0.00863883	0.666673	0.655642	0.085868	0.858681	0.999969
GADD45G	0.165084	536.063	-261.031	4.81266	0.0884325	-0.284947	0.120853	6.89854	0.0120313	1.16492	0.00862664	0.912657	0.280447	0.085868	0.968711	0.999969
NUDT10	0.096755	342.519	-164.259	3.34797	-0.0727214	0.256668	-0.108118	6.8994	0.00490251	1.26457	0.00862247	0.944179	0.260787	0.085868	0.980823	0.999969
KLHDC3	0.0694795	609.569	-297.784	6.53398	-0.100403	-0.056289	0.0229204	6.90063	0.000147974	0.114697	0.00861653	0.990294	0.734859	0.085868	0.995819	0.999969
TMEM170A	0.0235217	746.297	-366.148	7.49438	0.0703036	0.203845	-0.0380083	6.88635	5.1436	0.898367	0.00868566	0.0233322	0.34322	0.0861022	0.212757	0.999969
CCDC126	0.0307854	494.594	-240.297	4.87402	0.0910554	0.259159	-0.0537641	6.88576	3.39626	1.17294	0.00868853	0.0653445	0.278798	0.0861022	0.334046	0.999969
AANAT	0.284569	558.821	-272.41	4.69566	0.201122	-0.134487	-0.0433954	6.88565	1.13695	0.0995699	0.00868904	0.286298	0.752346	0.0861022	0.6178	0.999969
CCNK	0.0137842	775.616	-380.808	8.54671	-0.0419356	0.0207269	0.00411254	6.88603	0.57584	0.0182268	0.0086872	0.447948	0.892607	0.0861022	0.737005	0.999969
IFI44	0.807542	605.914	-295.957	4.66861	0.219772	-0.502175	0.174208	6.88791	0.0645908	0.56733	0.00867804	0.799382	0.451322	0.0861022	0.919806	0.999969
GLYR1	0.00677629	772.427	-379.213	8.88393	-0.0275205	0.0732604	-0.00160647	6.8808	4.93883	0.00553619	0.00871263	0.0262598	0.940688	0.0862377	0.222967	0.999969
PHGDH	0.0312251	909.063	-447.532	9.8775	-0.0570213	0.0584156	-0.00401487	6.88167	0.48508	0.00797553	0.0087084	0.48613	0.928839	0.0862377	0.761619	0.999969
ERI1	0.0266718	607.571	-296.786	6.11682	0.0696346	0.192579	-0.0255995	6.87673	3.88127	0.335872	0.00873253	0.0488276	0.562222	0.0863036	0.294637	0.999969
NOLC1	0.00903089	741.354	-363.677	8.06068	-0.0209926	0.143299	-0.0240405	6.87537	3.29347	0.942121	0.00873916	0.0695561	0.331733	0.0863036	0.342271	0.999969
PEPD	0.0261379	681.675	-333.838	7.60127	-0.0595907	-0.0964957	0.00990927	6.87636	1.26048	0.0564346	0.00873431	0.261561	0.812223	0.0863036	0.595982	0.999969
KNOP1	0.0148615	651.998	-318.999	7.34422	-0.0460482	-0.0132418	0.00831499	6.87561	0.0237649	0.0672033	0.00873802	0.877485	0.795453	0.0863036	0.955176	0.999969
LOC107132237	0.109368	500.143	-243.071	5.2662	-0.131345	-0.134455	0.0280657	6.86493	0.428007	0.0969608	0.00879036	0.512968	0.755508	0.0867599	0.778097	0.999969
LOC618831	0.147371	471.926	-228.963	4.704	-0.169293	0.114332	0.0688114	6.86003	2.72466	0.444726	0.00881451	0.0988093	0.50485	0.0868555	0.390539	0.999969
CLPP	0.0167721	614.396	-300.198	6.88521	-0.0425225	0.0667363	-0.0045832	6.85941	1.66711	0.0180134	0.00881758	0.196646	0.893233	0.0868555	0.530087	0.999969
RBFA	0.0168619	634.473	-310.236	7.31436	-0.0399404	0.0742544	-0.00982277	6.86017	1.57739	0.0824189	0.00881383	0.209136	0.774046	0.0868555	0.543442	0.999969
NOB1	0.0123714	655.164	-320.582	7.45719	-0.0289412	0.0813956	-0.0193241	6.85891	0.833384	0.435281	0.00882005	0.361296	0.509409	0.0868555	0.676962	0.999969
LGR4	0.12865	643.874	-314.937	5.88687	0.122849	0.32337	0.00227448	6.85454	5.34116	0.000574922	0.00884163	0.0208276	0.980871	0.0870187	0.202687	0.999969
GPR174	0.0517077	907.38	-446.69	9.04272	0.107149	0.297784	-0.0598715	6.85122	5.08215	1.00674	0.00885807	0.0241734	0.315685	0.0871311	0.215501	0.999969
LY75	0.0245825	802.118	-394.059	8.35296	0.0804003	0.267699	-0.0567702	6.84871	7.52599	1.97947	0.00887052	0.0060815	0.159446	0.0872042	0.114911	0.999969
RPS14	0.142134	1066.41	-526.203	10.1634	0.152966	0.197109	-0.0625606	6.84742	0.0893948	0.460937	0.00887695	0.764948	0.497186	0.0872181	0.905328	0.999969
RHOU	0.0739596	518.7	-252.35	4.7262	0.136395	0.360983	-0.0861062	6.84089	1.14937	1.40998	0.00890944	0.283682	0.23506	0.0874877	0.615364	0.999969
TMEM201	0.0250622	686.162	-336.081	7.63432	-0.0607594	0.107023	0.0124411	6.83865	8.94421	0.0883771	0.00892062	0.0027835	0.766251	0.0875481	0.0778136	0.999969
ADGRA2	0.0601938	431.56	-208.78	4.4304	-0.093998	0.252067	0.00508275	6.83268	5.49929	0.00528118	0.00895048	0.0190242	0.942067	0.0877658	0.194279	0.999969
LOC509118	0.054013	470.507	-228.254	5.26671	-0.13803	-0.254202	0.114456	6.8322	0.181387	3.29452	0.00895291	0.670184	0.0695115	0.0877658	0.859995	0.999969
RASGRP2	0.0256185	915.805	-450.903	10.0341	-0.051725	0.1381	-0.00691853	6.83076	3.50948	0.0269141	0.00896009	0.0610185	0.869688	0.0877867	0.324994	0.999969
PCF11	0.0272926	864.592	-425.296	8.88279	0.0639734	0.186497	-0.0136028	6.82607	9.0284	0.094832	0.00898367	0.00265817	0.758122	0.0878337	0.075846	0.999969
B3GALNT2	0.0712291	559.754	-272.877	5.24066	0.128563	0.320636	-0.0708095	6.82626	1.29622	0.952749	0.00898273	0.254906	0.32902	0.0878337	0.590521	0.999969
ZNF48	0.0136938	619.313	-302.656	7.09743	-0.0194757	0.147447	-0.0425513	6.82478	0.478875	1.87656	0.00899017	0.488932	0.170726	0.0878337	0.762972	0.999969
C23H6orf226	0.0361347	612.422	-299.211	6.65385	-0.0588419	-0.00836708	-0.00979724	6.82538	0.343342	0.0403059	0.00898713	0.557907	0.840884	0.0878337	0.805378	0.999969
LOC100298356	0.41189	626.977	-306.488	5.14715	0.186315	-0.349581	0.102487	6.82596	0.211959	0.333787	0.00898421	0.645236	0.563437	0.0878337	0.849014	0.999969
PROSER3	0.026341	512.421	-249.211	5.68884	-0.0442902	0.220539	-0.0287031	6.81757	5.48362	0.413219	0.00902651	0.0191955	0.52034	0.0881391	0.194997	0.999969
CASKIN1	0.081453	446.984	-216.492	4.70597	-0.121126	-0.0266291	0.0302975	6.81286	0.219417	0.13914	0.00905036	0.639485	0.709137	0.0883224	0.846233	0.999969
LOC104971817	0.162598	506.143	-246.072	5.02558	-0.142187	0.00675272	0.0216018	6.8099	0.255962	0.0460932	0.0090654	0.612908	0.830007	0.0883397	0.835651	0.999969
DAPL1	0.0947224	629.095	-307.548	6.43118	-0.0756815	0.161252	-0.0543303	6.8097	0.0586959	0.472089	0.0090664	0.808569	0.492028	0.0883397	0.923153	0.999969
ZNF593	0.0697061	485.152	-235.576	5.0865	-0.0794147	0.0761635	-0.0234542	6.8095	0.0493273	0.112868	0.0090674	0.824238	0.736902	0.0883397	0.929798	0.999969
FAM229B	0.16252	330.124	-158.062	2.83002	-0.100829	0.0220171	0.0434505	6.80792	0.358908	0.925306	0.00907544	0.549114	0.336086	0.0883686	0.800301	0.999969
LOC104968891	0.100608	549.285	-267.643	5.14361	0.107685	-0.0412131	0.00543194	6.80599	0.086947	0.00412049	0.00908524	0.768095	0.948818	0.0884144	0.90698	0.999969
EPHB6	0.157864	377.103	-181.552	3.65471	-0.178154	0.252364	0.0527931	6.80001	5.94196	0.229567	0.00911576	0.0147845	0.631845	0.088627	0.174057	0.999969
PRKCA	0.0581053	688.877	-337.439	7.39588	-0.0897415	-0.0505201	0.017989	6.7997	0.00267694	0.0847257	0.00911729	0.958737	0.770993	0.088627	0.984932	0.999969
UHRF1BP1L	0.0406958	767.826	-376.913	7.58587	0.0785817	0.135903	-0.02317	6.79654	1.67357	0.19847	0.00913348	0.195781	0.655959	0.0887347	0.529324	0.999969
CRIP1	0.0546212	812.167	-399.083	8.62515	-0.0726016	-0.019724	-0.0060591	6.79424	0.266046	0.0108972	0.00914522	0.605997	0.91686	0.0887991	0.831461	0.999969
HERC3	0.0133761	705.903	-345.952	7.7247	0.0333398	-0.0264774	0.0119496	6.78982	0.0101336	0.157807	0.00916793	0.919816	0.691184	0.0889699	0.971178	0.999969
ORMDL3	0.017634	786.052	-386.026	8.62741	0.0598017	0.15955	-0.0300883	6.78733	3.44003	0.762059	0.00918073	0.0636347	0.382685	0.0890444	0.331496	0.999969
RANBP10	0.00854128	673.059	-329.53	7.55302	-0.0382651	0.050852	0.0127367	6.7856	4.48477	0.266009	0.00918959	0.0341982	0.606021	0.0890802	0.25034	0.999969
NCLN	0.0125534	769.96	-377.98	8.60268	-0.051442	-0.0738587	0.0271195	6.78462	0.0184086	0.857443	0.00919468	0.892076	0.354455	0.0890802	0.961165	0.999969
UFSP1	0.0391282	498.708	-242.354	5.50012	-0.065461	0.0252119	-0.0075143	6.7817	0.00544618	0.0199701	0.0092097	0.941171	0.887621	0.089176	0.980102	0.999969
TRANK1	0.043464	956.116	-471.058	9.75364	0.032502	-0.132825	0.0812625	6.77483	1.1779	2.24307	0.00924521	0.277783	0.134214	0.0894041	0.610342	0.999969
ACOXL	0.273836	541.082	-263.541	5.42376	-0.263923	-0.24903	0.14875	6.77476	0.524252	1.1255	0.00924561	0.469034	0.288737	0.0894041	0.750971	0.999969
MDH2	0.0171489	787.847	-386.924	8.54134	-0.0445538	0.00668567	0.00206585	6.77416	0.0426087	0.00380022	0.0092487	0.836464	0.950845	0.0894041	0.935743	0.999969
SAT1	0.0133282	886.128	-436.064	9.30149	0.0381949	0.0577055	0.00303877	6.7723	3.03195	0.00994563	0.00925837	0.0816398	0.92056	0.0894478	0.362658	0.999969
METTL1	0.0398269	555.625	-270.813	6.14397	-0.0701154	0.0938801	0.00360963	6.76204	3.00539	0.00472209	0.00931172	0.0829882	0.945215	0.0899132	0.364129	0.999969
ADRM1	0.00763954	721.21	-353.605	8.0469	-0.030648	0.0398214	0.00180421	6.75766	1.56908	0.00619431	0.00933461	0.210341	0.937268	0.0900841	0.544266	0.999969
TMA16	0.0291244	762.404	-374.202	7.70394	0.0705748	0.152602	-0.0278225	6.75418	2.10721	0.399074	0.00935281	0.146607	0.527568	0.0902097	0.462365	0.999969
XCL2	0.117535	482.588	-234.294	5.01232	-0.148275	-0.183184	0.0606123	6.75226	0.0737029	0.435171	0.00936289	0.78602	0.509462	0.0902568	0.913894	0.999969
LOC784521	0.152445	442.86	-214.43	4.61947	-0.167029	-0.218397	0.068053	6.75075	0.174575	0.446202	0.0093708	0.676078	0.504144	0.090283	0.862589	0.999969
SARM1	0.0397853	632.313	-309.157	6.81438	-0.0808612	0.0262844	0.0260827	6.74517	0.497257	0.248234	0.00940017	0.480708	0.618321	0.0905158	0.757518	0.999969
LOC112442618	0.235746	332.715	-159.358	1.9339	0.219361	0.430627	-0.0485617	6.74167	3.65254	0.105004	0.00941866	0.0559837	0.745906	0.0906435	0.312536	0.999969
KLF9	0.210419	559.781	-272.89	5.58616	-0.173361	-0.154501	0.0365044	6.7353	0.164362	0.0899288	0.00945232	0.685172	0.764268	0.0909171	0.866996	0.999969
JCAD	0.106633	465.635	-225.817	4.29625	0.0421931	-0.196701	0.151184	6.73276	2.68976	2.85025	0.00946579	0.100995	0.0913597	0.0909962	0.394421	0.999969
STARD3NL	0.0110661	647.373	-316.686	6.76543	0.0527765	0.162281	-0.033324	6.72665	2.74804	1.37725	0.00949827	0.0973737	0.24057	0.0912227	0.388935	0.999969
GPRC5C	0.22728	280.783	-133.392	2.5872	-0.263323	-0.185872	0.108002	6.72636	0.0581252	0.445788	0.00949985	0.809484	0.504342	0.0912227	0.923428	0.999969
CDC37L1	0.032883	692.013	-339.006	6.88164	0.0741563	0.135382	-0.0265902	6.72117	1.26711	0.315883	0.00952752	0.26031	0.574092	0.0914379	0.595219	0.999969
INTS2	0.018837	704.434	-345.217	7.22509	0.0614901	0.222382	-0.030558	6.70967	7.37614	0.699418	0.00958916	0.00660947	0.402979	0.0918772	0.118977	0.999969
COIL	0.0162476	668.68	-327.34	7.03863	0.0638921	0.236166	-0.0411822	6.71047	4.16688	1.47653	0.00958485	0.0412215	0.224318	0.0918772	0.273514	0.999969
LOC100848419	0.0552753	787.762	-386.881	7.83784	0.0486758	-0.10615	0.0730893	6.70971	1.10343	1.31106	0.00958891	0.293514	0.252203	0.0918772	0.623549	0.999969
MYB	0.0524093	592.124	-289.062	6.19171	-0.0695035	0.238941	-0.0177415	6.70465	2.12472	0.086544	0.00961617	0.144939	0.768618	0.0919377	0.45986	0.999969
GEMIN8	0.021179	631.664	-308.832	6.87652	-0.0400587	0.0631115	-0.0178516	6.7064	0.162327	0.22466	0.00960676	0.687023	0.635512	0.0919377	0.868326	0.999969
EVI5L	0.014181	609.028	-297.514	7.06361	-0.054508	-0.05492	0.0268719	6.7057	0.0645737	0.71379	0.00961049	0.799408	0.398188	0.0919377	0.919806	0.999969
SH3BGRL3	0.0177836	910.625	-448.312	10.0135	-0.050289	-0.0339025	0.013874	6.70456	0.000409052	0.170985	0.00961665	0.983864	0.679238	0.0919377	0.993645	0.999969
KIF20A	0.0650566	609.187	-297.593	6.29749	-0.0866546	0.0620847	-0.00101078	6.70332	0.350952	0.000224444	0.00962338	0.553575	0.988047	0.0919514	0.803303	0.999969
LOC101907532	0.637072	280.578	-133.289	2.38256	-0.234021	0.173837	-0.114207	6.6975	0.149875	0.264796	0.00965484	0.698655	0.606845	0.0922014	0.873747	0.999969
CYFIP2	0.0130458	903.877	-444.938	9.62336	0.0394373	0.102477	-0.00348075	6.6964	5.69252	0.0141835	0.00966075	0.0170373	0.9052	0.0922071	0.184857	0.999969
WDR77	0.0129644	627.693	-306.847	7.11368	-0.0395123	0.122205	0.00061897	6.69234	4.37326	0.000416756	0.00968278	0.036507	0.983713	0.0923666	0.257498	0.999969
SMYD5	0.023964	561.611	-273.805	6.38126	-0.0580179	0.0589614	0.00929172	6.6911	3.1325	0.0506571	0.00968952	0.076746	0.821924	0.0923801	0.355603	0.999969
ARHGEF10	0.142511	358.402	-172.201	3.40259	-0.138737	0.287402	-0.0168467	6.68752	2.62064	0.0218771	0.009709	0.105482	0.882415	0.0924643	0.402976	0.999969
KLHDC8A	0.182207	660.189	-323.094	5.75906	0.179584	0.406536	-0.0666404	6.6881	1.47068	0.344111	0.00970583	0.225238	0.557466	0.0924643	0.560064	0.999969
TMEM33	0.0445099	798.294	-392.147	7.88032	0.0578351	0.0714359	0.0295986	6.68618	5.0687	0.285526	0.00971633	0.0243616	0.593102	0.0924834	0.21557	0.999969
PTDSS2	0.0309943	560.233	-273.117	6.25064	-0.0567057	0.16425	-0.00984932	6.68151	2.92671	0.0425983	0.00974182	0.087125	0.836484	0.0926246	0.370931	0.999969
ABCF2	0.0113211	699.809	-342.904	7.86328	-0.0377673	0.0408498	0.00386267	6.68243	1.53762	0.019279	0.00973679	0.214973	0.88957	0.0926246	0.549316	0.999969
LOC785445	0.0478478	514.995	-250.498	5.63957	-0.0833828	-0.0758814	0.0169627	6.68017	0.259327	0.0851045	0.00974916	0.610583	0.770496	0.0926437	0.834479	0.999969
KIT	0.108284	621.298	-303.649	6.29828	-0.114267	0.116169	0.0112887	6.67491	1.03814	0.0180441	0.00977793	0.308253	0.893143	0.092817	0.634665	0.999969
ART3	0.767228	288.981	-137.49	0.652485	0.411492	0.76519	-0.205588	6.67489	0.705465	0.713191	0.00977808	0.400954	0.398387	0.092817	0.7051	0.999969
LOC112443808	0.474362	274.137	-130.068	2.5311	-0.281198	-0.167019	-0.00124998	6.67013	0.530784	3.27932e-05	0.00980421	0.466277	0.995431	0.0930141	0.749051	0.999969
MRPL2	0.0258973	588.98	-287.49	6.47851	-0.0477941	0.0501717	-0.0131206	6.66825	0.132058	0.0975293	0.00981458	0.716308	0.754815	0.0930617	0.882982	0.999969
BAG6	0.00500561	846.618	-416.309	9.47654	-0.0255852	0.0397032	0.00410862	6.66218	2.35315	0.0505776	0.00984805	0.12503	0.822061	0.0931757	0.433104	0.999969
LOC101903738	0.230381	407.24	-196.62	3.564	-0.0906836	0.0957456	0.0562336	6.66504	1.44141	2.27061	0.00983223	0.229912	0.131848	0.0931757	0.564414	0.999969
HJURP	0.0639161	659.343	-322.671	6.74718	-0.0724576	0.144096	-0.028867	6.66376	0.663102	0.18725	0.00983933	0.415467	0.665216	0.0931757	0.7146	0.999969
LOC784289	0.121407	450.376	-218.188	4.84284	-0.189336	-0.405354	0.13211	6.6631	0.352965	1.94123	0.00984293	0.552439	0.163535	0.0931757	0.802779	0.999969
STK16	0.0190928	613.792	-299.896	6.98506	-0.048371	-0.0212118	0.00360254	6.65892	0.0889201	0.0099513	0.00986606	0.765555	0.920538	0.0932953	0.905726	0.999969
PVRIG	0.0492872	770.796	-378.398	8.14285	-0.059371	0.130649	-0.0263787	6.65785	0.380306	0.219506	0.00987201	0.537439	0.639416	0.0933007	0.793596	0.999969
SSX5	1.07755	408.005	-197.002	3.81028	-0.246369	-0.095112	-0.205899	6.65587	1.78135	0.558205	0.00988298	0.181983	0.454984	0.0933536	0.512528	0.999969
CEP350	0.0351285	839.228	-412.614	8.46259	0.0597255	0.154417	0.00797907	6.65466	9.71886	0.0261905	0.00988969	0.00182387	0.871436	0.0933662	0.0628104	0.999969
LOC521656	0.390893	544.316	-265.158	5.51298	-0.278716	-0.547438	0.158291	6.65332	0.698854	0.959922	0.00989714	0.403169	0.327207	0.0933857	0.706815	0.999969
LOC112447355	0.284821	417.551	-201.775	3.31715	0.124498	-0.4852	0.126278	6.64971	0.407658	0.757267	0.00991717	0.523161	0.384185	0.093524	0.785288	0.999969
KIAA1109	0.0358101	861.372	-423.686	8.79434	0.0592934	0.183655	0.0103786	6.64853	14.6735	0.0433184	0.00992378	0.00012783	0.835127	0.0935355	0.00948944	0.999969
LOC782525	0.0572533	706.092	-346.046	7.6374	-0.100872	-0.0824461	0.0462768	6.64697	0.228466	0.591904	0.00993248	0.632664	0.441684	0.0935667	0.844151	0.999969
HSF4	0.0835062	602.561	-294.28	5.77215	0.0935839	0.0430894	0.0115351	6.64483	0.278236	0.0224265	0.00994438	0.597859	0.880958	0.0935774	0.825795	0.999969
LOC781989	0.0889728	524.641	-255.32	5.59913	-0.12945	-0.107191	0.0586833	6.64551	0.194847	0.586371	0.0099406	0.658913	0.443826	0.0935774	0.85569	0.999969
SEC13	0.00748885	663.24	-324.62	7.70188	-0.0366067	0.0417583	0.0141009	6.6425	3.7348	0.373584	0.00995741	0.05329	0.541057	0.0936493	0.305146	0.999969
MZT1	0.0497228	547.004	-266.502	5.27494	0.0738968	0.0638334	0.00577468	6.63875	1.24995	0.0093888	0.0099784	0.263563	0.922809	0.0937959	0.597876	0.999969
FOLR2	0.179068	414.813	-200.406	4.34165	-0.202667	-0.469693	0.108851	6.63417	2.36252	0.917253	0.0100041	0.124282	0.338197	0.0938845	0.432038	0.999969
GAN	0.0475611	767.151	-376.575	7.67577	0.0580291	0.0323497	0.0344747	6.62745	1.9557	0.353419	0.0100419	0.161974	0.552184	0.0938845	0.484369	0.999969
GLRX3	0.00751637	701.82	-343.91	7.7486	-0.0249542	0.0825025	-0.00918138	6.6292	1.34694	0.16143	0.0100321	0.245813	0.687843	0.0938845	0.582378	0.999969
LOC112448380	0.153681	351.347	-168.673	2.53421	0.168051	0.259888	-0.0359266	6.63231	0.987242	0.0954694	0.0100145	0.320417	0.757336	0.0938845	0.645402	0.999969
NPEPL1	0.0434314	669.121	-327.561	7.30089	-0.0861932	-0.149692	0.0360718	6.62833	0.961621	0.466477	0.0100369	0.326779	0.494612	0.0938845	0.649037	0.999969
DDT	0.0285467	810.172	-398.086	8.82169	-0.0627139	0.0360055	0.0118817	6.62978	0.704023	0.0726303	0.0100288	0.401435	0.787545	0.0938845	0.705517	0.999969
LAT	0.512267	774.493	-380.246	7.79281	-0.260259	-0.300824	0.0535724	6.63247	0.651566	0.0866626	0.0100136	0.419553	0.768464	0.0938845	0.71743	0.999969
INSIG1	0.0406814	712.22	-349.11	7.30926	0.114487	0.184054	-0.093471	6.63443	0.337673	3.13723	0.0100026	0.561176	0.0765237	0.0938845	0.80737	0.999969
NADK	0.374596	874.055	-430.027	7.95842	0.121172	-0.460692	0.159591	6.63205	0.122138	1.00047	0.010016	0.726727	0.317197	0.0938845	0.887717	0.999969
LOC533308	0.0383165	423.759	-204.879	4.76685	-0.077964	-0.0192294	0.0106023	6.6296	0.0122658	0.0351755	0.0100298	0.911814	0.851228	0.0938845	0.968576	0.999969
RPP38	0.03541	531.477	-258.738	5.80164	-0.0655041	0.0405321	0.00156959	6.6211	0.50056	0.000974796	0.0100777	0.479254	0.975093	0.0941185	0.756785	0.999969
NTF3	0.527172	290.846	-138.423	1.01543	0.351683	0.378937	-0.145894	6.62116	0.000216085	0.446943	0.0100774	0.988272	0.50379	0.0941185	0.995492	0.999969
UBAC2	0.0080171	696.221	-341.11	7.51225	0.0365398	0.0667247	-0.0126755	6.6149	0.382985	0.287815	0.0101129	0.53601	0.591624	0.0943959	0.792775	0.999969
TRAPPC5	0.0334149	640.271	-313.136	6.95043	-0.0618696	0.0214897	0.00354611	6.61277	0.314792	0.0057582	0.010125	0.574755	0.939512	0.0944583	0.813811	0.999969
SYT5	0.197478	350.316	-168.158	3.33941	-0.160088	-0.12376	-0.00347112	6.61176	0.591573	0.000760418	0.0101308	0.441811	0.978001	0.0944613	0.732914	0.999969
LOC101907491	0.0705528	339.894	-162.947	2.99738	0.106546	-0.0261711	0.0050416	6.6081	0.0195373	0.00352887	0.0101516	0.888837	0.95263	0.0946047	0.960437	0.999969
ARL1	0.0105711	705.817	-345.908	7.32506	0.0457417	0.0919924	-0.0227352	6.60658	0.657902	0.69905	0.0101603	0.417302	0.403103	0.094635	0.715726	0.999969
CNTRL	0.0121083	869.977	-427.988	9.27588	0.0455165	0.17264	-0.0180211	6.60021	10.545	0.392722	0.0101967	0.00116505	0.530872	0.09472	0.0475073	0.999969
USP24	0.009008	813.167	-399.584	8.76463	0.0357266	0.103868	-0.00863257	6.59955	6.81914	0.123214	0.0102004	0.00901859	0.725574	0.09472	0.137679	0.999969
ARG1	0.692195	396.75	-191.375	3.81558	-0.21089	-0.26882	-0.164212	6.58966	4.26895	0.526887	0.0102573	0.0388149	0.467919	0.09472	0.265037	0.999969
DDX56	0.0103039	611.96	-298.98	7.08368	-0.0302511	0.0917708	-0.00901744	6.60188	4.19575	0.111671	0.0101871	0.0405255	0.73825	0.09472	0.271175	0.999969
ATAD3A	0.0122388	628.014	-307.007	7.20408	-0.0273978	0.157534	-0.0221528	6.59435	4.11353	0.555638	0.0102303	0.0425415	0.456023	0.09472	0.27636	0.999969
LARP1	0.0106019	822.849	-404.424	9.24385	-0.0337357	0.0672533	-0.00119201	6.5932	3.97255	0.00198767	0.0102369	0.0462477	0.964439	0.09472	0.287225	0.999969
PRAG1	0.0412206	840.659	-413.33	8.68127	0.0494549	0.0386057	0.0361481	6.59084	2.38017	0.480499	0.0102505	0.122884	0.488196	0.09472	0.430052	0.999969
PPP1R10	0.00705859	757.297	-371.648	8.43718	-0.0471112	-0.044732	0.0388635	6.59759	2.20695	3.15516	0.0102117	0.13739	0.0756872	0.09472	0.450463	0.999969
CRISPLD2	0.081929	770.373	-378.187	7.57909	0.0368106	-0.199499	0.126201	6.59416	1.0858	2.83127	0.0102314	0.297404	0.0924454	0.09472	0.626562	0.999969
LOC527137	0.267984	343.642	-164.821	3.41795	-0.225286	-0.342008	0.0863192	6.58693	0.616357	0.366401	0.010273	0.432404	0.544973	0.09472	0.726394	0.999969
TCTA	0.0311842	610.577	-298.288	6.7623	-0.0554413	-0.0173011	-0.00632176	6.60181	0.403645	0.0192326	0.0101875	0.525213	0.889702	0.09472	0.786131	0.999969
CNOT11	0.0276254	679.814	-332.907	7.40444	-0.0416136	0.0934962	-0.0268314	6.58977	0.297095	0.393775	0.0102567	0.585709	0.530321	0.09472	0.819744	0.999969
LOC101906266	0.166806	583.412	-284.706	5.90409	-0.161597	-0.0890657	0.0612125	6.58721	0.202908	0.363248	0.0102714	0.652384	0.546708	0.09472	0.852772	0.999969
EIF1	0.0130989	843.698	-414.849	9.00981	0.0418631	0.0319676	-0.00844008	6.59863	0.0822959	0.0820909	0.0102057	0.77421	0.774484	0.09472	0.909702	0.999969
LOC101906195	0.0862037	532.959	-259.479	5.55798	-0.0848965	0.107176	-0.0345911	6.59092	0.047344	0.186878	0.01025	0.827751	0.665528	0.09472	0.931599	0.999969
WNK2	0.0601182	536.171	-261.086	5.77671	-0.107925	-0.147306	0.0514853	6.59371	0.0360905	0.640179	0.0102339	0.849329	0.423646	0.09472	0.942908	0.999969
LOC101904573	0.0663065	588.995	-287.498	6.38893	-0.0958798	-0.0588705	0.0208117	6.59345	0.00838746	0.0977329	0.0102355	0.927029	0.754567	0.09472	0.973782	0.999969
TRPC6	0.11328	539.05	-262.525	4.89755	0.112402	-0.01691	0.00279792	6.5871	0.00766177	0.000991896	0.010272	0.930249	0.974875	0.09472	0.975636	0.999969
IDUA	0.0254938	674.177	-330.089	7.5685	-0.0516646	0.0135989	-0.00438111	6.59801	0.00147441	0.0109	0.0102093	0.96937	0.916849	0.09472	0.988415	0.999969
LOC781584	0.261972	400.71	-193.355	3.9068	-0.154368	-0.125564	-0.0642913	6.58588	1.30922	0.199744	0.0102791	0.252536	0.654928	0.0947257	0.588359	0.999969
SESN3	0.0407433	904.024	-445.012	9.11299	0.0659243	0.222788	0.00280746	6.58288	9.63997	0.00286023	0.0102964	0.00190388	0.957349	0.0948351	0.0644685	0.999969
ATRAID	0.858062	404.527	-195.263	1.99773	0.436934	0.527193	-0.237417	6.58127	0.0667412	0.871116	0.0103057	0.796142	0.350647	0.0948704	0.918495	0.999969
BOLA-DRA	0.0307932	1032.36	-509.179	10.7578	0.0498734	0.00195348	0.0138724	6.5798	0.336345	0.0985059	0.0103143	0.561947	0.75363	0.0948988	0.807751	0.999969
TSPAN6	0.0403232	481.252	-233.626	4.73397	0.0864695	0.112837	-0.0298461	6.57397	0.229231	0.284265	0.0103481	0.632094	0.593919	0.0951596	0.844091	0.999969
AIP	0.0104971	699.465	-342.732	8.01279	-0.039009	0.0521614	0.00959905	6.56996	3.33294	0.128418	0.0103714	0.0679054	0.720078	0.0952733	0.338974	0.999969
KCTD15	0.286492	500.456	-243.228	3.89456	0.19229	0.068629	-0.00621434	6.57054	0.0475772	0.0017877	0.0103681	0.827334	0.966275	0.0952733	0.931589	0.999969
OSTN	0.522752	326.039	-156.02	1.74927	0.285822	-0.286861	-0.0597058	6.56846	1.80808	0.0892084	0.0103802	0.178739	0.765186	0.0953035	0.507995	0.999969
MRTO4	0.0159865	652.715	-319.358	7.3817	-0.0399734	0.0768108	-0.00482176	6.56634	3.02265	0.0212939	0.0103925	0.0821093	0.883981	0.0953321	0.362924	0.999969
ZNF322	0.0198616	694.5	-340.25	7.03937	0.0507554	0.0689102	-0.00750319	6.56597	0.725875	0.041386	0.0103947	0.394223	0.838795	0.0953321	0.700095	0.999969
NOD1	0.0707423	630.226	-308.113	6.22447	0.0608089	-0.115564	0.0577826	6.5651	0.0633041	0.694831	0.0103998	0.801348	0.404526	0.0953321	0.920284	0.999969
LONRF1	0.0214647	548.006	-267.003	5.74488	0.0702621	0.19236	-0.0401238	6.56086	4.20739	1.02238	0.0104246	0.0402482	0.311956	0.0953387	0.27036	0.999969
GALNT7	0.0180318	773.728	-379.864	8.05826	0.0637323	0.23015	-0.0396313	6.5602	3.93007	1.28461	0.0104285	0.0474298	0.257044	0.0953387	0.290939	0.999969
LOC104973478	0.234224	358.214	-172.107	3.25687	-0.191981	0.254683	0.0273162	6.55886	2.93654	0.0386265	0.0104363	0.086596	0.844191	0.0953387	0.369961	0.999969
FANCD2	0.0651544	597.532	-291.766	6.14977	-0.0846692	0.11553	-0.00465595	6.55842	1.05808	0.00469876	0.0104389	0.303653	0.94535	0.0953387	0.630725	0.999969
GADD45GIP1	0.043095	481.538	-233.769	5.18769	-0.0509854	0.167356	-0.041856	6.56245	0.974076	0.55549	0.0104153	0.323666	0.456083	0.0953387	0.647581	0.999969
TRIB2	0.0371788	760.425	-373.212	7.88795	0.0499156	-0.0410003	0.0285931	6.55884	0.29283	0.328328	0.0104364	0.588413	0.566645	0.0953387	0.821508	0.999969
MZT2B	0.0561013	663.855	-324.927	7.01978	-0.0596941	0.137021	-0.0411882	6.55895	0.139076	0.437573	0.0104358	0.709201	0.508296	0.0953387	0.879151	0.999969
INCENP	0.0258433	721.56	-353.78	7.7801	-0.0588545	0.0623952	0.0122767	6.55467	2.61124	0.0877597	0.0104609	0.106109	0.767045	0.0954463	0.40356	0.999969
LOC785745	0.219128	554.808	-270.404	5.77634	-0.187115	-0.346654	0.0666357	6.55401	1.73845	0.313926	0.0104648	0.187336	0.575281	0.0954463	0.517444	0.999969
LOC112441879	0.0598247	475.445	-230.722	4.84151	-0.0437473	0.297815	-0.0937513	6.55361	0.589267	1.88733	0.0104672	0.442703	0.169503	0.0954463	0.733273	0.999969
BCKDHB	0.0186336	521.078	-253.539	5.84968	-0.0365946	0.0358528	-0.0229207	6.54961	0.172384	0.373587	0.0104907	0.678002	0.541055	0.0955631	0.863394	0.999969
CYS1	0.332	393.847	-189.924	2.64015	0.214594	0.0573666	-0.045731	6.54957	0.0686579	0.0906944	0.010491	0.793301	0.763296	0.0955631	0.916721	0.999969
C2H2orf69	0.0470628	626.89	-306.445	6.0033	0.100698	0.256123	-0.0593551	6.54452	2.53307	1.07526	0.0105208	0.111483	0.29976	0.0957841	0.411326	0.999969
IQCE	0.0562331	707.633	-346.817	7.47911	-0.0473503	0.199318	-0.0642988	6.54003	0.104143	1.07031	0.0105473	0.746913	0.300876	0.0959758	0.897794	0.999969
LOC101907566	0.06124	376.705	-181.352	3.92815	-0.0960732	0.0889883	0.00145138	6.53471	1.2066	0.000377958	0.0105789	0.272007	0.984489	0.0962128	0.605747	0.999969
PSEN2	0.0257423	685.466	-335.733	7.30846	0.0599427	0.139752	-0.0108704	6.5302	4.41167	0.0645922	0.0106058	0.0356938	0.79938	0.0963059	0.255534	0.999969
FFAR3	0.0683478	928.989	-457.494	9.23419	0.11743	0.345288	-0.0590883	6.53113	3.93302	0.732335	0.0106003	0.0473468	0.392127	0.0963059	0.290725	0.999969
LOC786126	0.688035	706.778	-346.389	5.38918	0.390648	0.436664	-0.276517	6.5313	0.879674	1.6704	0.0105992	0.348291	0.196204	0.0963059	0.666751	0.999969
FAM13A	0.0499282	425.022	-205.511	4.58568	-0.0901366	-0.0713557	0.0117718	6.52886	0.338963	0.0315801	0.0106138	0.560428	0.858952	0.0963283	0.80691	0.999969
FBXO28	0.0160954	688.047	-337.024	7.06267	0.0483512	0.115353	-0.0121141	6.52333	3.03372	0.131168	0.0106468	0.0815509	0.717224	0.0964196	0.362658	0.999969
SLAIN2	0.0130265	713.034	-349.517	7.35017	0.0350249	0.0349514	0.00699314	6.52253	1.39778	0.0540972	0.0106516	0.237096	0.816081	0.0964196	0.572664	0.999969
H2AFJ	0.0197633	711.254	-348.627	7.81642	-0.0386679	-0.0130637	-0.0152719	6.52294	1.0461	0.178601	0.0106492	0.306407	0.672578	0.0964196	0.63304	0.999969
LOC614922	0.0308503	658.88	-322.44	7.22441	-0.0481999	0.0253262	-0.0188039	6.52406	0.177409	0.175141	0.0106425	0.67361	0.675582	0.0964196	0.861058	0.999969
FAM207A	0.0429582	767.336	-376.668	7.85778	0.0802923	0.0549361	-0.021422	6.52458	0.000198159	0.152894	0.0106393	0.988769	0.695785	0.0964196	0.995581	0.999969
TRPC1	0.101586	411.574	-198.787	4.22157	-0.139294	-0.168208	0.0452641	6.51953	0.153408	0.241288	0.0106696	0.6953	0.623278	0.0965324	0.872047	0.999969
NOTCH3	0.088638	644.226	-315.113	6.62701	-0.0910852	-0.00933665	-0.0157338	6.51773	0.158961	0.0415391	0.0106804	0.690115	0.838501	0.0965797	0.869181	0.999969
LYSMD3	0.0456021	685.421	-335.711	6.65548	0.0799024	0.130422	-0.0184865	6.51499	1.71749	0.108312	0.0106969	0.190016	0.742074	0.0966742	0.520431	0.999969
LHPP	0.0361605	663.061	-324.53	7.26837	-0.0611899	-0.0409623	-0.00201887	6.51414	0.480247	0.00171545	0.010702	0.48831	0.966963	0.0966742	0.762741	0.999969
FCGR2A	0.686797	447.449	-216.725	2.89731	0.138816	-0.336854	0.400324	6.5108	7.48297	2.71627	0.0107222	0.00622852	0.09933	0.0968059	0.11609	0.999969
DNAJC27	0.0186165	568.948	-277.474	6.12777	0.0749414	0.207825	-0.0572324	6.50923	2.30203	2.42843	0.0107316	0.129205	0.119152	0.0968406	0.438289	0.999969
SNAI3	0.0972019	543.367	-264.684	5.78788	-0.118803	-0.241014	0.033597	6.50273	2.91697	0.177209	0.0107709	0.0876525	0.673783	0.0970944	0.371368	0.999969
FBXO17	0.0782991	480.744	-233.372	4.54876	0.123016	0.121727	-0.0583116	6.50324	0.0849112	0.640602	0.0107678	0.770749	0.423493	0.0970944	0.908059	0.999969
H2AFX	0.0264154	723.31	-354.655	7.71316	-0.0594961	0.101098	0.0124444	6.49786	6.90321	0.0866471	0.0108004	0.00860411	0.768484	0.0972096	0.134711	0.999969
SAC3D1	0.0496023	455.708	-220.854	4.84299	-0.063883	0.0168927	-0.029359	6.49837	0.38548	0.22625	0.0107973	0.534685	0.634318	0.0972096	0.79212	0.999969
METTL26	0.0178439	615.788	-300.894	6.96085	-0.0346808	0.0451637	-0.0206024	6.49842	0.0235298	0.344138	0.010797	0.878087	0.55745	0.0972096	0.955365	0.999969
POGLUT1	0.0176961	672.325	-329.162	6.94023	0.0624703	0.224646	-0.0377929	6.49546	5.14484	1.16562	0.010815	0.0233156	0.280302	0.0972906	0.212723	0.999969
HIC2	0.0191217	597.457	-291.728	6.48661	-0.0437129	0.137862	-0.00929602	6.48424	3.82619	0.0602843	0.0108835	0.0504576	0.806047	0.0976397	0.299555	0.999969
KLF8	0.0471654	548.774	-267.387	5.77625	-0.0699296	0.115779	-0.00845557	6.48442	1.43045	0.0210827	0.0108824	0.231691	0.884554	0.0976397	0.565665	0.999969
NAT10	0.00984584	681.053	-333.527	7.80548	-0.0340987	0.0413667	0.00181156	6.48337	1.3923	0.00481566	0.0108888	0.238017	0.944675	0.0976397	0.573532	0.999969
FUNDC2	0.00890065	768.01	-377.005	8.14393	0.0372553	0.0844332	-0.0130219	6.48266	1.29917	0.28546	0.0108932	0.254365	0.593145	0.0976397	0.59045	0.999969
ELP5	0.012532	654.668	-320.334	7.43572	-0.0305925	0.069857	-0.0135866	6.48507	0.673137	0.215656	0.0108784	0.41196	0.64237	0.0976397	0.712043	0.999969
ACTN1	0.0389574	836.589	-411.294	9.06533	-0.0665483	-0.0422937	0.00459999	6.48497	0.127543	0.00829683	0.010879	0.720994	0.927424	0.0976397	0.884615	0.999969
NID2	0.055628	541.9	-263.95	5.73416	-0.0633712	0.114542	-0.0344531	6.48803	0.0495502	0.298233	0.0108603	0.823848	0.584992	0.0976397	0.929754	0.999969
IFNAR2	0.0180839	793.318	-389.659	8.2561	0.0297132	0.000134433	0.0322657	6.47694	2.06768	0.835418	0.0109283	0.15045	0.36071	0.0978531	0.468409	0.999969
LOC112445996	0.0456171	558.919	-272.459	6.17787	-0.0675916	-0.0150864	-0.00594789	6.47713	0.223316	0.0115141	0.0109271	0.636525	0.914548	0.0978531	0.845338	0.999969
L1CAM	0.124121	832.24	-409.12	8.48131	-0.137571	0.218711	0.0310858	6.46998	2.55193	0.105108	0.0109711	0.11016	0.745783	0.0981864	0.408799	0.999969
RBM27	0.0213169	764.013	-375.006	7.73848	0.0582901	0.14041	-0.0216799	6.46401	2.221	0.327517	0.0110081	0.136145	0.567125	0.0983297	0.448785	0.999969
TEX264	0.0224881	684.014	-335.007	7.84704	-0.0583117	-0.000975623	0.0167217	6.46418	0.87135	0.181422	0.011007	0.350582	0.670154	0.0983297	0.669079	0.999969
MRPS25	0.0257082	580.707	-283.354	6.53749	-0.0778292	-0.0985177	0.0488939	6.46373	0.241132	1.3154	0.0110098	0.623389	0.251419	0.0983297	0.841275	0.999969
MIOX	0.101493	722.302	-354.151	7.42673	-0.119541	0.0110681	0.0256829	6.46378	0.239172	0.0940184	0.0110095	0.624805	0.759129	0.0983297	0.841684	0.999969
LOC112446793	0.180855	506.953	-246.477	5.20318	-0.171719	-0.127363	0.0642754	6.46111	0.0680893	0.349253	0.0110261	0.794139	0.554536	0.0984247	0.917159	0.999969
INTS9	0.0140212	664.602	-325.301	7.34791	-0.0539155	-0.0270096	0.0297069	6.45947	0.632473	0.902927	0.0110363	0.42645	0.341998	0.0984648	0.72268	0.999969
ABHD13	0.0255973	736.211	-361.106	7.42917	0.068218	0.139513	-0.0322803	6.45729	1.08292	0.599054	0.0110498	0.298045	0.438939	0.0985349	0.626872	0.999969
PATZ1	0.0180513	692.26	-339.13	7.84185	-0.0496652	0.108763	0.00961482	6.45437	5.3384	0.0740787	0.011068	0.0208606	0.785488	0.0986464	0.202728	0.999969
LOC784738	0.108859	771.342	-378.671	8.21219	-0.159747	-0.271534	0.105946	6.45247	0.00497422	1.63677	0.0110798	0.943773	0.200769	0.0987011	0.980695	0.999969
MIS12	0.0217882	591.434	-288.717	5.95444	0.0708043	0.145447	-0.0439773	6.44979	0.376702	1.22543	0.0110966	0.539373	0.268297	0.0987998	0.794046	0.999969
MAN1A1	0.0243095	839.1	-412.55	8.60304	0.044325	0.0628092	0.0128344	6.44422	2.9472	0.104029	0.0111314	0.0860263	0.747047	0.0990591	0.369349	0.999969
DEUP1	0.792488	284.541	-135.27	2.15006	-0.250576	0.643809	-0.11302	6.43928	1.28045	0.210475	0.0111624	0.257815	0.646395	0.0991905	0.593118	0.999969
HM13	0.0287437	706.853	-346.427	7.82507	-0.0670751	-0.101786	0.0229696	6.43995	0.748709	0.273349	0.0111582	0.386885	0.601094	0.0991905	0.695281	0.999969
LRRC10B	0.184121	265.712	-125.856	2.25228	-0.155438	0.201489	-0.0640596	6.43823	0.0836462	0.184014	0.011169	0.772416	0.667946	0.0991905	0.908807	0.999969
EZR	0.012258	971.989	-478.995	10.4476	-0.0100125	0.143104	-0.0537386	6.43865	0.0273897	3.63766	0.0111663	0.868552	0.0564864	0.0991905	0.951713	0.999969
LOC112447114	0.0586699	447.301	-216.651	4.38649	0.0592836	-0.00974398	0.0595121	6.43681	3.41502	0.730064	0.0111779	0.0646055	0.392863	0.099219	0.332554	0.999969
USHBP1	0.1422	404.195	-195.098	4.07496	-0.086508	-0.0865789	-0.0853441	6.43478	5.03037	0.696026	0.0111907	0.0249065	0.404122	0.0992309	0.21796	0.999969
MARK4-2	0.0104887	610.908	-298.454	7.07547	-0.03098	0.0338245	-0.0073963	6.43547	0.232935	0.0734144	0.0111863	0.629356	0.786429	0.0992309	0.842974	0.999969
TAX1BP1	0.0154228	807.696	-396.848	8.18991	0.0493133	0.0893265	-0.018016	6.43245	0.76283	0.313792	0.0112054	0.382444	0.575362	0.0993106	0.691231	0.999969
LOC112449070	0.205964	522.506	-254.253	4.89654	-0.097333	0.787068	-0.120936	6.42666	8.94759	0.922151	0.011242	0.00277835	0.336911	0.0993306	0.0778136	0.999969
HIST2H2BE	0.0398661	833.112	-409.556	8.32728	0.0741338	0.222719	-0.0169482	6.42794	4.55949	0.104722	0.0112339	0.0327368	0.746235	0.0993306	0.2448	0.999969
TBC1D2	0.0647148	569.184	-277.592	6.20138	-0.102714	-0.228017	0.0367092	6.4269	2.46195	0.309353	0.0112405	0.116634	0.578078	0.0993306	0.419662	0.999969
CRIP3	0.876667	411.532	-198.766	2.53696	0.193774	-0.27796	0.198293	6.42918	0.636569	0.673202	0.0112261	0.424956	0.411937	0.0993306	0.722159	0.999969
TNK2	0.00885117	768.787	-377.394	8.53882	0.015454	-0.0633335	0.03175	6.42946	0.100923	1.69174	0.0112243	0.750725	0.193372	0.0993306	0.899283	0.999969
TIMM17B	0.017004	645.987	-315.994	7.31392	-0.0443146	0.00371931	0.00278562	6.42719	0.0770768	0.00676128	0.0112386	0.781299	0.934466	0.0993306	0.912292	0.999969
NCAPG2	0.0339184	659.221	-322.611	7.02257	-0.059055	0.151673	-0.0045364	6.42368	6.77476	0.00879048	0.0112609	0.00924558	0.925302	0.0994334	0.139157	0.999969
ZNF831	0.0227872	727.504	-356.752	7.70378	0.0702378	0.275816	-0.0424226	6.42071	6.73071	1.17448	0.0112797	0.0094767	0.278483	0.0994334	0.14058	0.999969
ZFAND6	0.0102214	760.046	-373.023	7.81277	0.0537764	0.143568	-0.0426695	6.42032	0.578503	2.63092	0.0112822	0.4469	0.104801	0.0994334	0.736216	0.999969
ARL6IP1	0.0225692	878.877	-432.439	9.0063	0.0417821	-0.00177165	0.0141059	6.4213	0.362558	0.135411	0.011276	0.547089	0.712886	0.0994334	0.799283	0.999969
PRKCSH	0.0104779	779.04	-382.52	8.71306	-0.0367019	0.00132788	0.00707609	6.42133	0.221163	0.0725387	0.0112758	0.638155	0.787676	0.0994334	0.845761	0.999969
RBM12B	0.0218154	783.12	-384.56	8.02335	0.0625959	0.222156	-0.0281792	6.41214	5.59679	0.523404	0.0113343	0.0179934	0.469393	0.0994633	0.190008	0.999969
TRA2B	0.00999342	856.561	-421.28	9.04347	0.0552321	0.204735	-0.0465844	6.41169	4.11556	3.14897	0.0113371	0.0424905	0.0759751	0.0994633	0.276133	0.999969
LOC515006	0.22146	324.325	-155.162	3.15549	-0.28686	-0.216903	0.215832	6.41384	3.80808	2.5451	0.0113234	0.0510058	0.110637	0.0994633	0.300754	0.999969
ZDHHC2	0.12099	618.734	-302.367	5.80432	0.139243	-0.133111	-0.0422574	6.41674	3.17426	0.201557	0.0113049	0.0748072	0.653467	0.0994633	0.352168	0.999969
FCGR2B	0.22721	708.948	-347.474	6.13173	0.172323	0.269576	-0.0349781	6.41837	1.32439	0.079421	0.0112946	0.249807	0.778084	0.0994633	0.585902	0.999969
IGFBP7	0.256361	353.922	-169.961	2.19725	0.23152	0.387344	-0.104697	6.41189	0.345312	0.532265	0.0113359	0.556779	0.465656	0.0994633	0.804641	0.999969
RHOG	0.0211908	860.556	-423.278	9.38718	-0.0706377	-0.145107	0.0489641	6.41741	0.228253	1.76748	0.0113007	0.632822	0.183694	0.0994633	0.844298	0.999969
SELENOH	0.0145351	699.668	-342.834	8.00698	-0.0304873	0.0351051	-0.0191842	6.41578	0.0507224	0.368799	0.0113111	0.821811	0.54366	0.0994633	0.928604	0.999969
C19H17orf53	0.0526276	462.587	-224.293	5.02906	-0.0748427	0.0171794	-0.0104481	6.41174	0.0139009	0.0272975	0.0113368	0.906145	0.868771	0.0994633	0.966277	0.999969
RBFOX2	0.246495	328.709	-157.354	1.92676	0.242452	0.350581	-0.117449	6.40961	0.0942776	0.638507	0.0113505	0.758808	0.424252	0.0995299	0.902146	0.999969
NUDT5	0.0118589	648.206	-317.103	7.39209	-0.0231847	0.156624	-0.0274173	6.40745	2.37478	0.900349	0.0113643	0.123309	0.342688	0.0995506	0.430552	0.999969
ZNF699	0.0284597	636.28	-311.14	6.41119	0.0626282	0.111116	-0.0120289	6.4077	2.05165	0.0713607	0.0113627	0.152041	0.789366	0.0995506	0.470785	0.999969
ABI3BP	0.305381	312.099	-149.049	1.39611	0.326128	0.736137	-0.219306	6.40582	0.890991	1.59295	0.0113747	0.345209	0.206905	0.0995915	0.664814	0.999969
LOC613677	0.0273927	576.626	-281.313	5.94818	0.0594844	0.0454535	-0.00546728	6.39951	0.237133	0.014778	0.0114152	0.626285	0.903244	0.099856	0.842195	0.999969
LIG3	0.0150779	682.408	-334.204	7.67875	-0.033473	0.0382867	-0.0143956	6.39932	0.00142415	0.20131	0.0114164	0.969897	0.653665	0.099856	0.988415	0.999969
LOC789503	1.48885	475.106	-230.553	3.39809	0.0352619	0.034951	-0.104645	6.39776	6.20982	49.8559	0.0114264	0.0127043	1.65459e-12	0.0998935	0.16323	6.38709e-10
C19H17orf67	0.178929	404.299	-195.149	3.9479	-0.111467	0.0183542	-0.0692501	6.39685	0.914405	0.358028	0.0114323	0.338948	0.549604	0.0998944	0.659464	0.999969
SFSWAP	0.0070428	710.578	-348.289	7.88776	-0.0223249	0.139101	-0.0119939	6.39239	6.56304	0.289842	0.0114611	0.0104118	0.590322	0.100038	0.147765	0.999969
LOC515551	0.0107818	827.644	-406.822	8.5382	0.037044	0.107978	-0.00587715	6.39182	4.84059	0.0467756	0.0114647	0.0277974	0.828772	0.100038	0.229156	0.999969
LGALS1	0.0397665	779.095	-382.547	8.48357	-0.0633613	-0.170583	-0.00336745	6.39163	4.69952	0.0042851	0.011466	0.0301711	0.947807	0.100038	0.238228	0.999969
SCP2D1	0.0635966	669.131	-327.565	6.93385	-0.0942183	0.0177746	0.0248235	6.38991	1.17892	0.14537	0.0114771	0.277576	0.703	0.100084	0.610158	0.999969
CD300LF	0.0952496	740.935	-363.467	7.24895	0.045165	-0.270873	0.129033	6.38889	0.235613	2.41755	0.0114837	0.627392	0.119982	0.100091	0.842366	0.999969
SF3B5	0.0375836	664.603	-325.302	7.24106	-0.0731607	-0.0743483	0.0223918	6.38795	0.0993183	0.206433	0.0114898	0.752649	0.649578	0.100091	0.899998	0.999969
PPP4R1	0.0125643	687.967	-336.984	7.83652	-0.0299671	0.0287597	-0.0141609	6.38713	0.0156648	0.234383	0.0114951	0.900398	0.628293	0.100091	0.964445	0.999969
rna-NR_031389.1	0.0885102	558.927	-272.464	6.04053	-0.152888	-0.385442	0.10398	6.38366	2.06631	1.78333	0.0115176	0.150586	0.181741	0.100154	0.46845	0.999969
PCIF1	0.015493	712.124	-349.062	8.07504	-0.0427996	0.0410085	0.0043457	6.38246	2.03919	0.0182727	0.0115254	0.153292	0.892472	0.100154	0.472877	0.999969
PRR35	0.0900178	663.419	-324.71	6.81022	-0.125933	0.0073951	0.05026	6.38286	1.69105	0.395517	0.0115227	0.193462	0.529414	0.100154	0.52636	0.999969
[truncated: 15,373 more rows]
