# Supplementary material for: Impact of preweaning vaccination on host gene expression and antibody titers in healthy beef calves
Source: Front Vet Sci. 2022 Sep 26;9:1010039. doi: 10.3389/fvets.2022.1010039 (PMC9549141; doi:10.3389/fvets.2022.1010039)
Supplement: Supplementary file 4 [file Table_4.xlsx]

## Sheet: Novax T1vT2
	logFC	logCPM	F	PValue	FDR
TRNAY-GUA-18	-0.889518	3.38888	43.7224	4.85386e-08	0.000843164
LOC112443485	-0.601535	5.91099	31.6331	1.31076e-06	0.0113846
WDR37	-0.287443	6.91619	29.4723	2.50693e-06	0.0145159
CDK16	-0.463936	7.07369	26.8439	5.67731e-06	0.0167508
HEXDC	-0.638492	6.13124	26.0037	7.42461e-06	0.0167508
STK19	-0.527873	6.77127	25.8256	7.86264e-06	0.0167508
FBXW12	-0.387309	6.63252	25.7923	7.94761e-06	0.0167508
LOC101903877	-0.797505	2.49148	25.5921	8.4786e-06	0.0167508
SMOX	-0.65185	3.61915	25.5201	8.67868e-06	0.0167508
ZNF7	-0.357448	5.18069	24.8556	1.07754e-05	0.018718
ZNF692	-0.562748	5.10903	24.3925	1.25467e-05	0.0198135
LOC101905453	-1.46781	1.968	23.7399	1.55786e-05	0.0225513
HNRNPH1	-0.391925	9.81296	22.8731	2.08421e-05	0.0278499
MLX	-0.426758	6.41465	21.6127	3.20703e-05	0.0389939
NEURL4	-0.307715	7.04814	21.2775	3.60214e-05	0.0389939
IQSEC3	6.66078	-2.4648	21.754	3.82622e-05	0.0389939
AKAP8L	-0.45224	7.24935	20.6524	4.48176e-05	0.0389939
NUBP2	-0.431633	7.11386	20.5748	4.60564e-05	0.0389939
ENGASE	-0.394721	5.13939	20.4188	4.866e-05	0.0389939
FBXO9	-0.336954	7.37223	20.304	5.06731e-05	0.0389939
GDPD3	-0.947422	0.912352	20.0985	5.44998e-05	0.0389939
SLC25A28	-0.402401	6.00638	20.0338	5.57679e-05	0.0389939
PIP4K2C	-0.358213	6.51716	19.8347	5.98642e-05	0.0389939
DFFB	-0.413287	6.69775	19.8293	5.99791e-05	0.0389939
KCND1	-0.326768	7.5078	19.7873	6.08832e-05	0.0389939
ELMOD3	-0.315069	5.98925	19.759	6.15015e-05	0.0389939
ZFYVE27	-0.33976	6.46588	19.7344	6.2045e-05	0.0389939
CLN3	-0.45777	6.14338	19.6555	6.38198e-05	0.0389939
MRPS30	0.341036	4.12934	19.5879	6.53839e-05	0.0389939
NICN1	-0.500211	6.63252	19.3777	7.05073e-05	0.0389939
ZMYM3	-0.392544	6.34028	19.3286	7.17621e-05	0.0389939
RETSAT	-0.316009	4.93534	19.3136	7.21518e-05	0.0389939
MTCP1	-0.370168	5.48444	19.2405	7.40774e-05	0.0389939
PEX10	-0.406965	5.63359	18.8922	8.40209e-05	0.0410445
FAM3A	-0.360163	4.21628	18.7292	8.91454e-05	0.0410445
MCRIP1	-0.34418	6.72847	18.5557	9.49628e-05	0.0410445
PLA2G4B	-0.453238	4.46763	18.5258	9.60072e-05	0.0410445
ADCK5	-0.428782	6.41896	18.5102	9.65567e-05	0.0410445
ACIN1	-0.26662	9.03582	18.4606	9.83207e-05	0.0410445
SCG5	-0.668969	2.68507	18.3931	0.000100779	0.0410445
DCAF4	-0.314903	6.44157	18.3869	0.00010101	0.0410445
TOMM70	0.31609	6.06448	18.386	0.000101042	0.0410445
QSOX2	-0.361999	6.89783	18.371	0.000101601	0.0410445
rna-NR_031285.1	-0.443905	6.17845	18.1354	0.00011078	0.042723
MIR93	-0.985206	-0.106508	18.1302	0.00011099	0.042723
LAS1L	-0.327081	7.51428	17.9717	0.000117665	0.042723
CCNL2	-0.384592	7.92233	17.9612	0.000118122	0.042723
LOC104970511	-0.456488	5.60278	17.9461	0.000118782	0.042723
USB1	-0.244549	5.56204	17.8537	0.000122912	0.042723
SNRNP48	-0.331912	5.94827	17.8041	0.000125187	0.042723
VPS52	-0.365223	6.79288	17.7988	0.000125432	0.042723
FBXO8	0.264025	4.04376	17.6192	0.000134075	0.0441902
CRB3	-0.512226	5.52825	17.6041	0.000134827	0.0441902
GCDH	-0.37049	5.5933	17.3997	0.000145489	0.0449473
POMT1	-0.400228	4.84711	17.3788	0.000146628	0.0449473
SCX	-0.916067	0.508861	17.3706	0.00014708	0.0449473
NXT2	0.455198	4.19682	17.2585	0.00015337	0.0449473
CNTROB	-0.336546	5.97448	17.2168	0.000155784	0.0449473
rna-NR_129534.1	-0.420276	10.2727	17.1095	0.000162178	0.0449473
KHSRP	-4.35897	3.6435	17.1008	0.000162705	0.0449473
SV2A	-0.529997	6.51325	17.0802	0.000163966	0.0449473
TRAPPC2L	-0.301433	6.26707	17.0291	0.000167143	0.0449473
P3H1	-0.364369	5.63644	16.9387	0.000172925	0.0449473
WRAP73	-0.316275	5.24432	16.9009	0.000175405	0.0449473
DHX57	-0.380966	6.09735	16.8396	0.000179505	0.0449473
DNM1	-0.521888	6.61526	16.7813	0.000183496	0.0449473
GPD1	-2.13435	0.506838	16.7398	0.000186397	0.0449473
RBM5	-0.310611	8.25979	16.6984	0.000189339	0.0449473
RGP1	-0.270542	6.03384	16.6223	0.000194868	0.0449473
KLHL18	1.7711	3.95255	16.614	0.000195484	0.0449473
RIPK3	-0.336208	6.78634	16.5529	0.000200065	0.0449473
GTPBP3	-0.339116	5.29303	16.5054	0.000203702	0.0449473
NUDT16L1	-0.406735	6.04659	16.4872	0.000205115	0.0449473
SSH3	-0.348352	6.49858	16.4847	0.000205314	0.0449473
PHF10	-0.286965	6.24717	16.4827	0.000205465	0.0449473
MIB2	-0.418474	6.01653	16.4629	0.000207018	0.0449473
DVL1	-0.3898	4.84144	16.4029	0.000211792	0.0449473
LOC112442633	-0.831424	0.254966	16.3834	0.000213374	0.0449473
WASHC3	0.424124	3.33984	16.378	0.000213816	0.0449473
LSS	-0.370334	5.30783	16.3696	0.000214493	0.0449473
CLK3	-0.285052	6.35446	16.3538	0.000215788	0.0449473
CCS	-0.423079	6.48028	16.3363	0.00021723	0.0449473
FNBP4	-0.381247	8.73164	16.3225	0.000218375	0.0449473
TSPAN31	-0.306133	5.0222	16.3221	0.000218415	0.0449473
SRSF7	-0.415559	7.45078	16.2904	0.00022107	0.0449473
ABCA7	-0.389301	6.6419	16.2732	0.000222524	0.0449473
MAN1B1	-0.262272	6.98342	16.181	0.000230495	0.0460221
FCHSD1	-0.314747	6.61018	15.977	0.000249214	0.0489276
SCAMP3	-0.250368	7.515	15.9617	0.00025068	0.0489276
MAP3K12	-0.364248	5.10547	15.8222	0.00026449	0.0510495
DPP7	-0.297841	5.68653	15.7558	0.000271341	0.0517963
SEC14L5	-0.987003	2.11319	15.5565	0.000293049	0.0545424
ARMC8	-0.482968	6.32021	15.5148	0.000297813	0.0545424
ARL16	-0.382092	5.08365	15.4523	0.000305112	0.0545424
TRNAU1AP	-0.510075	4.56964	15.4447	0.00030601	0.0545424
LOC112444860	-0.97087	2.20809	15.4405	0.000306518	0.0545424
PRR7	-0.590516	5.14535	15.382	0.000313553	0.0545424
RUSC1	-0.432679	6.02417	15.3505	0.000317414	0.0545424
TARBP1	-0.262983	6.22292	15.3275	0.000320262	0.0545424
CYHR1	-0.355571	7.00996	15.3168	0.000321599	0.0545424
TRNAN-GUU-25	-0.500867	4.26945	15.2998	0.000323728	0.0545424
NAPB	-0.538891	5.33055	15.289	0.000325094	0.0545424
GBA2	-0.214643	6.29871	15.2309	0.000332526	0.0545424
DCTN3	-0.325034	5.36334	15.2305	0.000332583	0.0545424
SLC35A2	-0.534847	6.21052	15.2285	0.000332835	0.0545424
EIF2B4	-0.280608	5.61126	15.1349	0.000345205	0.0545424
MROH1	-0.315392	6.80021	15.117	0.000347627	0.0545424
ZDHHC16	-0.346977	4.95601	15.1117	0.000348351	0.0545424
MTHFR	-0.254324	5.19066	15.1063	0.000349087	0.0545424
RFNG	-0.371214	5.98061	15.1022	0.000349648	0.0545424
GGCX	-0.269095	4.98356	15.0976	0.000350269	0.0545424
TM7SF2	-2.90045	-0.525342	15.0668	0.000354512	0.0545424
HEXA	-0.327673	5.29695	15.0548	0.000356175	0.0545424
PNKP	-0.248036	6.42674	15.0422	0.000357943	0.0545424
ZMYM2	-0.250025	6.71687	14.995	0.000364616	0.0549628
NDUFAF2	0.740058	-0.240831	14.9598	0.000369667	0.0549628
LOC101903649	-0.287236	6.30499	14.9562	0.000370194	0.0549628
THAP3	-0.420092	6.30283	14.9141	0.000376344	0.0553119
LOC112447400	-0.893497	-0.390778	14.8723	0.000382563	0.0553119
SP2	0.300264	5.21	14.8489	0.000386106	0.0553119
NOLC1	0.221772	6.29063	14.792	0.000394833	0.0553119
LOC112444466	-1.22318	0.730231	14.7757	0.000397357	0.0553119
PAN2	-0.304278	6.20645	14.7562	0.000400417	0.0553119
SRRM2	-0.337709	11.1743	14.7451	0.000402168	0.0553119
SH2B1	-0.302969	6.18623	14.7033	0.000408844	0.0553119
HMGCL	-0.311471	5.48986	14.6924	0.000410609	0.0553119
CDC40	0.308971	5.11925	14.6821	0.000412268	0.0553119
PPHLN1	0.293739	4.37565	14.6806	0.000412522	0.0553119
LOC112442484	-0.595492	1.33074	14.6423	0.000418784	0.0553119
rna-NR_129535.1	-4.03891	3.86816	14.6413	0.000418964	0.0553119
LOC104974348	-0.491863	6.29297	14.6272	0.000421288	0.0553119
CLDN15	-2.59328	-0.9289	14.6143	0.000423446	0.0553119
SRSF5	-0.414041	7.8283	14.594	0.000426854	0.0553119
C19H17orf80	-0.295717	6.2726	14.5832	0.000428664	0.0553119
TAF3	0.267401	5.41036	14.5452	0.000435158	0.0553119
STRAP	0.218981	6.52151	14.5244	0.00043874	0.0553119
CLCN6	-0.280701	4.95735	14.5053	0.000442062	0.0553119
LOC112442806	-0.74067	0.84532	14.4886	0.000444989	0.0553119
LOC101905156	0.598373	1.78864	14.4875	0.000445195	0.0553119
RPRD1B	0.236547	5.48048	14.4841	0.000445781	0.0553119
DPAGT1	-2.59315	2.19132	14.446	0.000452562	0.0553161
FAM193B	-0.351116	6.48759	14.4319	0.000455101	0.0553161
STK11	-0.199884	7.40375	14.4304	0.000455368	0.0553161
RAB4B	-0.34239	7.44665	14.4121	0.000458687	0.0553323
PIK3C3	0.215329	5.52318	14.3715	0.000466123	0.0555172
rna-NR_031111.1	-0.789216	4.24607	14.3688	0.000466612	0.0555172
LUC7L	-0.397391	8.19907	14.3356	0.000472813	0.0556715
SF3A1	0.189726	8.07783	14.3187	0.000475979	0.0556715
LOC101905303	-0.732984	1.86517	14.3106	0.000477523	0.0556715
LOC107131942	-0.48393	2.44011	14.2272	0.000493601	0.0564737
TSR2	-0.566241	6.96001	14.2221	0.000494604	0.0564737
CTNS	-0.419181	4.40477	14.2188	0.000495265	0.0564737
BOD1	-0.300962	4.55449	14.2079	0.000497408	0.0564737
METTL23	-0.350991	3.98845	14.1523	0.000508553	0.0573642
LOC112448603	-0.897578	-0.123996	14.0989	0.00051949	0.0581136
ALG12	-0.317469	6.12039	14.0857	0.000522241	0.0581136
ZNF93	-0.410062	4.86645	14.0713	0.000525234	0.0581136
HEMK1	-0.382517	5.23607	14.0462	0.00053052	0.0581968
NET1	0.315901	5.3558	14.036	0.000532686	0.0581968
OTUD6B	0.32229	4.10002	14.0176	0.000536618	0.05826
MRPL1	0.503062	3.31874	13.9737	0.000546122	0.0589235
LOC107132798	-0.585866	3.15413	13.9391	0.000553735	0.0593762
LOC112446117	-0.310068	6.35548	13.8996	0.000562553	0.0597789
DENND6B	-0.419775	5.17137	13.8911	0.00056447	0.0597789
NCL	0.276318	8.87634	13.8764	0.000567815	0.0597789
HTRA2	-0.383334	5.57567	13.8575	0.00057212	0.0598514
CPSF3	0.289151	5.28986	13.8402	0.000576116	0.0598514
LOC100335822	-0.578175	5.90963	13.8155	0.000581839	0.0598514
PRPF3	-0.245441	6.68736	13.8136	0.000582286	0.0598514
PPP1CC	0.223722	7.70005	13.776	0.000591139	0.0600945
SUN1	-0.320878	7.00395	13.7742	0.00059157	0.0600945
SRSF6	-0.33232	8.77967	13.7456	0.000598399	0.0601841
PITPNA	-0.346504	7.44692	13.7416	0.000599381	0.0601841
WDR13	-0.351428	7.25272	13.7108	0.000606852	0.0605137
RETREG3	-0.257828	7.96495	13.6994	0.000609631	0.0605137
CCNQ	-0.271616	4.38041	13.6791	0.000614637	0.060664
CDAN1	-0.303529	5.5822	13.6517	0.000621449	0.0609898
ZNF500	-0.360768	4.91203	13.6286	0.00062725	0.0612133
LOC100336564	-0.374591	7.16704	13.5941	0.000636043	0.0617246
PNPLA6	-0.194597	7.12715	13.5779	0.000640203	0.0617832
RBM18	0.216878	4.9746	13.5457	0.000648572	0.0619305
PACSIN3	-0.626206	0.561226	13.535	0.000651394	0.0619305
SUSD3	-0.37299	7.4725	13.531	0.000652425	0.0619305
SAP18	0.278533	6.75423	13.434	0.000678521	0.0637635
WDR97	-0.617332	5.62616	13.4305	0.000679484	0.0637635
LCMT1	-0.284951	4.71624	13.4187	0.000682748	0.0637635
LOC101904512	-0.422432	2.16774	13.4046	0.000686643	0.0637844
RPS6KB2	-0.299466	5.25217	13.3553	0.000700481	0.0647237
LOC100848212	-0.327807	4.94524	13.286	0.000720452	0.0661963
NAGK	-0.375388	6.11521	13.2613	0.000727735	0.0661963
TPM2	-0.541063	5.00717	13.2273	0.000737832	0.0661963
DDX21	0.309459	7.17402	13.2263	0.000738133	0.0661963
PPOX	-0.359455	4.09293	13.2246	0.00073867	0.0661963
NT5C3B	-0.433063	7.36852	13.2225	0.000739283	0.0661963
VPS72	-0.212683	6.22397	13.1986	0.0007465	0.0664997
JADE1	-0.366686	6.52188	13.1784	0.000752657	0.0667061
PLXNA3	-0.492112	6.53492	13.1374	0.000765335	0.0667391
LOC112441827	-1.43182	3.11639	13.1246	0.000769317	0.0667391
LOC101903232	-0.598878	1.27154	13.1124	0.000773179	0.0667391
MBD1	-0.211362	6.84669	13.1092	0.000774179	0.0667391
RPUSD3	-0.280541	6.35436	13.1045	0.000775646	0.0667391
NAGS	-0.51958	1.42542	13.0977	0.000777815	0.0667391
UVSSA	-0.271603	7.0385	13.0902	0.000780202	0.0667391
CHCHD7	-0.235862	3.91052	13.053	0.00079211	0.0667391
NUP62	0.251511	6.17577	13.045	0.000794696	0.0667391
PNN	-0.319975	7.74823	13.0095	0.000806315	0.0667391
SLC12A9	-0.297845	6.19614	13.004	0.000808109	0.0667391
LOC112447599	-0.810182	0.307174	12.9905	0.000812579	0.0667391
SSBP1	0.241553	4.3999	12.978	0.000816752	0.0667391
MYBBP1A	0.226602	6.66114	12.9756	0.000817564	0.0667391
LOC785122	-1.92877	-0.617878	12.9702	0.000819344	0.0667391
ACAP1	-0.272545	8.0507	12.9468	0.000827236	0.0667391
LOC107131510	-0.710987	0.137889	12.9415	0.00082903	0.0667391
EPM2AIP1	-0.420293	6.79066	12.9381	0.000830194	0.0667391
SMUG1	-0.329429	5.34362	12.9358	0.000830967	0.0667391
EPC2	0.234937	5.53174	12.9322	0.000832186	0.0667391
MIR1291	-0.637453	1.03426	12.9277	0.00083371	0.0667391
ECHDC3	-0.344563	5.60658	12.8938	0.000845375	0.0672721
RCC1	0.541916	4.74585	12.8859	0.000848114	0.0672721
LOC107131948	-0.455306	3.81631	12.8708	0.000853378	0.067382
PRELID3A	-0.57082	4.57192	12.8353	0.00086588	0.0680598
STRN4	-0.291009	7.08362	12.7973	0.000879496	0.0683314
CUL9	-0.284471	7.2001	12.7933	0.000880921	0.0683314
ARHGAP15	0.3116	6.78413	12.7927	0.000881137	0.0683314
PEX11B	-0.250048	5.27219	12.7699	0.000889425	0.068474
LY6G5B	-0.568927	5.95712	12.7551	0.000894864	0.068474
KLHL17	-0.482183	5.72252	12.7386	0.000900941	0.068474
KCNK6	-0.35628	6.6977	12.7304	0.000903966	0.068474
TRMT44	-0.483269	5.59828	12.7221	0.000907061	0.068474
HMGN1	0.562433	6.64011	12.7167	0.000909099	0.068474
UBE2N	0.290464	6.28304	12.7106	0.000911363	0.068474
SIGIRR	-0.368131	7.34993	12.6896	0.00091925	0.068474
TRMU	-0.294526	5.64325	12.6799	0.000922941	0.068474
LOC112446779	-0.904898	-0.410634	12.6645	0.000928828	0.068474
TAOK2	-0.248113	7.31574	12.6616	0.000929924	0.068474
LOC112443007	-0.763514	1.13151	12.6607	0.000930279	0.068474
ATP6V1G1	0.344028	6.10063	12.6396	0.00093839	0.0687224
RBMX2	-0.420877	6.73403	12.6111	0.000949459	0.0687224
LOC112443648	-0.588485	1.00377	12.6028	0.000952707	0.0687224
QTRT1	-0.307517	4.79669	12.5952	0.000955714	0.0687224
METTL3	-0.241988	5.60802	12.5922	0.00095687	0.0687224
LOC104969097	-0.473033	2.40271	12.5909	0.00095739	0.0687224
TCEA1	0.232842	6.28179	12.5577	0.000970613	0.0692255
SETD6	-0.414879	4.25526	12.5485	0.000974297	0.0692255
RBM4B	-0.316128	6.73125	12.5434	0.000976354	0.0692255
NCBP3	-0.151077	6.17499	12.5299	0.000981776	0.069327
GTF3C6	0.422139	4.06865	12.4875	0.000999126	0.0702665
SCRT2	-1.0119	0.221122	12.4662	0.00100798	0.0705214
TWISTNB	0.297022	4.22766	12.4515	0.00101412	0.0705214
XPC	-0.365973	7.18409	12.4225	0.00102637	0.0705214
COMMD2	0.270651	4.61713	12.4169	0.00102872	0.0705214
YWHAB	0.19702	9.00895	12.4121	0.00103077	0.0705214
MRPL30	0.396708	3.13414	12.4051	0.0010338	0.0705214
WWP2	-0.223167	7.33996	12.3978	0.0010369	0.0705214
LOC782177	0.407058	2.59167	12.3963	0.00103757	0.0705214
CCDC51	-0.269062	5.7062	12.3923	0.00103929	0.0705214
YWHAE	0.261165	8.20279	12.3744	0.001047	0.0706455
CDC34	-0.28021	5.64783	12.3692	0.00104925	0.0706455
R3HDM1	0.208101	5.84286	12.3574	0.00105439	0.0707175
NOL9	-0.302922	6.69091	12.3231	0.00106951	0.0708939
ZC2HC1C	1.462	-1.79958	12.3192	0.00107125	0.0708939
INSIG1	-0.46624	5.61662	12.3102	0.00107524	0.0708939
NADSYN1	-0.374704	6.64104	12.3021	0.00107885	0.0708939
SAR1A	0.227716	6.73221	12.2971	0.00108109	0.0708939
NUCKS1	0.271446	7.90299	12.2918	0.00108349	0.0708939
LOC107132967	-0.538029	2.71039	12.2697	0.00109346	0.0708939
PKN1	-0.237213	8.85264	12.2689	0.00109385	0.0708939
CALM	0.432	4.78375	12.2542	0.00110054	0.0708939
LOC112449367	-0.69523	3.50781	12.2528	0.00110119	0.0708939
SPATA5L1	-0.310077	3.96085	12.2476	0.00110355	0.0708939
NDOR1	-0.406946	7.45661	12.2423	0.001106	0.0708939
CHAD	-0.684462	3.14689	12.2146	0.00111881	0.0711565
NUP133	0.256163	5.17458	12.2123	0.00111989	0.0711565
TMEM191C	-0.463662	1.55906	12.2069	0.00112238	0.0711565
KLHL2	-0.19264	6.30429	12.1749	0.00113742	0.0711769
TRIM3	-0.406052	3.17539	12.1705	0.0011395	0.0711769
BZW2	0.284016	5.3016	12.164	0.00114259	0.0711769
SF3B1	-0.256171	9.96539	12.1607	0.00114417	0.0711769
DHX30	-0.190343	7.13415	12.1567	0.00114606	0.0711769
CCNB1IP1	-5.39613	-0.983039	12.1492	0.00114967	0.0711769
PMVK	-0.280687	3.86125	12.1456	0.00115139	0.0711769
LOC112443325	-0.44992	3.48451	12.1187	0.00116436	0.0712352
TARDBP	-0.308643	7.58027	12.1162	0.00116559	0.0712352
RP9	-0.345597	4.67788	12.1124	0.00116742	0.0712352
CIR1	0.253209	5.21857	12.1087	0.00116921	0.0712352
ATG5	0.303387	4.5979	12.1013	0.00117283	0.0712352
PEX16	-0.339986	5.34215	12.0879	0.00117943	0.0713702
HDAC6	-0.264818	6.3428	12.0801	0.00118327	0.0713702
HMGB1	0.3187	8.23257	12.0693	0.00118859	0.071443
ACLY	1.47968	5.32105	12.0373	0.00120456	0.0719769
PINX1	0.392241	3.39256	12.0349	0.00120576	0.0719769
NUDT21	0.277493	6.5254	12.0046	0.00122112	0.072603
OGT	-0.376988	9.34884	11.9978	0.00122461	0.072603
NDUFAF4	0.393485	1.87068	11.974	0.00123686	0.0729608
TMEM216	-0.381001	5.43022	11.9698	0.00123904	0.0729608
ASXL1	-0.177104	7.58743	11.9149	0.00126781	0.0739953
HAUS5	-0.31964	6.69836	11.9127	0.00126899	0.0739953
LOC112446759	-0.32566	5.77771	11.912	0.00126939	0.0739953
SPG7	-0.36543	6.98893	11.8839	0.00128441	0.0746206
PSMA4	0.32196	5.59165	11.8684	0.00129276	0.074855
LOC112441651	-0.848988	1.26245	11.8479	0.00130391	0.0749894
SPRN	-0.848479	4.55204	11.8464	0.00130474	0.0749894
SYF2	0.225087	5.84951	11.8312	0.00131308	0.0749894
PRPF4B	-0.267557	8.202	11.8157	0.00132166	0.0749894
UBQLN4	-0.252862	6.12848	11.7924	0.00133464	0.0749894
LOC616400	0.467307	2.0809	11.7915	0.00133518	0.0749894
GUCY1B1	-0.580879	6.86347	11.7899	0.00133608	0.0749894
RBSN	-0.261255	5.84547	11.7753	0.00134427	0.0749894
RNF123	-0.249571	6.44381	11.7716	0.00134636	0.0749894
TMEM209	0.349902	4.78101	11.765	0.00135011	0.0749894
LDB1	-0.220996	8.02635	11.7621	0.00135175	0.0749894
RAD21	0.232211	7.94442	11.762	0.0013518	0.0749894
NAXD	-0.492931	5.57349	11.736	0.00136668	0.0749894
NISCH	-0.227824	7.11582	11.7341	0.00136775	0.0749894
TOMM20	0.312656	5.49332	11.7162	0.00137807	0.0749894
ACTR1B	-0.386293	4.59264	11.7133	0.00137975	0.0749894
ACOT13	0.24998	4.66558	11.7018	0.00138644	0.0749894
RPL3L	-0.49915	1.55601	11.6972	0.00138916	0.0749894
GSTCD	0.358088	3.28817	11.6962	0.00138972	0.0749894
PPP2CA	0.203934	7.81907	11.6937	0.0013912	0.0749894
PIP4P1	-0.289619	5.5672	11.6911	0.00139273	0.0749894
LOC112447388	-1.26617	-1.05537	11.6902	0.00139326	0.0749894
PPP1R3F	-0.384096	3.87805	11.6883	0.00139437	0.0749894
ZNF276	-0.296655	5.49598	11.6756	0.00140185	0.0751026
SRA1	-0.298897	6.07169	11.67	0.00140512	0.0751026
TAF6	-0.202556	6.69287	11.6573	0.0014127	0.0751026
COQ8B	-0.333264	5.55032	11.6484	0.00141797	0.0751026
LOC112441894	-0.588593	0.887104	11.6482	0.00141809	0.0751026
LOC112444926	-0.608476	1.91757	11.6368	0.00142495	0.0752364
NOL10	0.212482	5.11985	11.6078	0.00144247	0.0758252
PABPN1	-0.270929	7.82126	11.6039	0.00144483	0.0758252
ILKAP	-0.262133	6.63668	11.593	0.00145151	0.0759409
RBM39	-0.204428	8.59861	11.5838	0.00145713	0.0759409
LOC112446103	-0.956448	-0.724527	11.5722	0.00146429	0.0759409
PBK	0.751235	2.27295	11.5718	0.00146452	0.0759409
DCUN1D2	-0.368344	4.15928	11.527	0.00149251	0.077162
DQX1	-0.665975	1.3841	11.5047	0.00150662	0.0772979
LOC112449172	-0.895543	-0.856581	11.5022	0.00150825	0.0772979
SUGP1	-0.231973	6.37769	11.5018	0.00150849	0.0772979
POLE3	0.316502	5.55609	11.4677	0.00153037	0.0778566
SMARCC1	0.218355	7.44467	11.4604	0.00153511	0.0778566
MRPL42	0.306765	3.95118	11.4603	0.00153521	0.0778566
ISY1	-0.296396	5.83746	11.4498	0.00154202	0.0778566
HEXIM1	-1.45803	1.24502	11.4446	0.00154543	0.0778566
CCDC84	-0.321828	4.67726	11.4433	0.00154629	0.0778566
KCTD13	-0.231871	5.10332	11.4292	0.00155552	0.0778882
SERINC4	-0.687055	3.04454	11.4287	0.00155588	0.0778882
DDX11	-0.379301	5.22944	11.4114	0.0015673	0.0782343
CROCC	-0.43041	6.28331	11.4033	0.00157273	0.0782806
RELB	-0.261912	6.59501	11.391	0.0015809	0.0783767
GLB1L	-0.479357	2.83034	11.3838	0.00158574	0.0783767
LOC782688	0.318438	4.77518	11.3802	0.0015882	0.0783767
FLCN	-0.266705	6.11601	11.37	0.00159509	0.0784936
TCEAL4	0.283472	4.37052	11.3541	0.00160589	0.078686
SLC7A7	-0.225922	6.7174	11.3391	0.00161611	0.078686
LOC112444953	-1.17527	-1.83521	11.3307	0.00162192	0.078686
ING3	0.296732	4.78019	11.3256	0.00162543	0.078686
MPV17	-0.336422	4.51063	11.3204	0.00162901	0.078686
LOC100847831	-0.305108	3.53474	11.3188	0.00163008	0.078686
SLC9A8	-0.218897	5.79365	11.3179	0.0016307	0.078686
NECAP1	-0.210805	5.15636	11.2966	0.00164556	0.0791753
LOC104971345	-0.738594	0.230011	11.2903	0.00164996	0.0791753
PPP6R2	-0.334312	7.44819	11.2761	0.00165999	0.0792478
LOC112449302	0.419381	3.43199	11.2693	0.00166479	0.0792478
WBP11	0.192264	6.78403	11.2687	0.00166516	0.0792478
SUGP2	-0.455514	7.42838	11.2563	0.00167398	0.0792565
MPND	-0.310874	4.34729	11.2556	0.00167447	0.0792565
rna-NR_031314.1	-0.343011	7.79413	11.2359	0.0016886	0.0793802
YIPF5	0.321153	5.32606	11.2354	0.00168891	0.0793802
RAB24	-0.425757	6.04685	11.2328	0.00169079	0.0793802
SRSF4	-0.16743	7.7762	11.2172	0.00170206	0.0796941
LOC101907138	0.475221	1.79614	11.2036	0.00171192	0.0799403
ZC3H4	0.276571	7.37649	11.1973	0.00171658	0.079943
ANKRD27	-0.183003	6.20899	11.1901	0.00172181	0.0799721
LOC112442296	-0.520436	2.99032	11.1782	0.00173058	0.0801649
ZGPAT	-0.240412	7.3566	11.1436	0.00175626	0.0811382
DDX54	0.198139	6.68607	11.1308	0.00176591	0.0813679
NRBF2	0.2257	4.48073	11.0949	0.00179316	0.0824046
ZSWIM1	-0.532367	6.24912	11.0757	0.00180796	0.082703
MIIP	-0.392938	6.30711	11.0698	0.00181251	0.082703
LOC112442036	-0.825935	-0.597779	11.0679	0.00181393	0.082703
BTF3	0.250971	7.89203	11.0408	0.0018351	0.0834492
GLI1	-0.604598	2.72945	11.0322	0.00184187	0.083538
GPER1	-1.22087	-1.04358	11.0179	0.00185315	0.0838309
ODF2	-0.200517	6.99717	10.9961	0.00187048	0.0839949
PSMD14	0.335137	4.83969	10.9942	0.00187207	0.0839949
ADNP2	0.188276	5.56834	10.9842	0.0018801	0.0839949
LOC781728	1.14749	-1.71338	10.9841	0.00188014	0.0839949
EIPR1	0.291927	4.55226	10.9807	0.00188288	0.0839949
CYB561D1	-0.287265	5.7508	10.977	0.00188584	0.0839949
SUCLA2	0.293786	4.99011	10.963	0.00189722	0.0839949
LOC101903506	-8.78207	-1.22738	11.1554	0.00189779	0.0839949
CRADD	0.367747	2.17669	10.9556	0.00190326	0.0839949
EXOC4	0.203578	5.69046	10.9533	0.00190513	0.0839949
FCF1	0.308632	3.67678	10.9449	0.00191198	0.0840129
LOC101906501	-0.870492	-0.911632	10.9386	0.00191712	0.0840129
PPA2	0.365274	4.29454	10.931	0.00192337	0.0840129
TP53BP1	-0.270497	6.53938	10.9292	0.00192488	0.0840129
LARGE2	-0.581752	3.59474	10.9066	0.00194365	0.0844273
LOC112447350	-0.294098	4.85707	10.8984	0.00195051	0.0844273
CPT1B	-0.650286	5.95073	10.8975	0.00195122	0.0844273
ADNP	3.2841	2.36134	10.8823	0.00196402	0.0844273
TMCO3	-0.164057	6.00642	10.8822	0.00196411	0.0844273
PGAP3	-0.358863	6.26766	10.8809	0.00196518	0.0844273
WRAP53	-0.229527	5.33433	10.8771	0.0019684	0.0844273
CCDC59	0.32917	3.89053	10.8636	0.0019798	0.084707
ZNF341	-0.253881	5.77072	10.856	0.00198633	0.0847313
SNRNP70	-0.363085	8.32885	10.8504	0.0019911	0.0847313
LOC101904963	0.342418	4.69277	10.8405	0.00199957	0.0847313
ARFIP1	0.345443	4.46844	10.8402	0.00199987	0.0847313
RSRC1	0.322325	3.32611	10.8214	0.00201608	0.0852101
CPSF4	-0.302851	5.23034	10.8116	0.00202456	0.0853608
ANKRD39	-0.340952	5.3372	10.8034	0.00203173	0.0854556
ZNF331	-0.242418	4.62177	10.7781	0.00205396	0.0861819
LOC100847825	-0.509823	2.83135	10.7659	0.00206474	0.0862943
PRPSAP2	-0.368937	6.76846	10.7639	0.00206657	0.0862943
CSNK2B	2.41096	3.92046	10.7371	0.00209056	0.087078
PLCD4	-0.507679	5.02334	10.7268	0.0020998	0.087078
CCDC120	-0.367585	3.17012	10.7262	0.00210038	0.087078
PCED1A	-0.424158	4.23132	10.7155	0.00211006	0.0872711
NOP14	-0.203987	7.18117	10.7054	0.00211927	0.0874437
SFI1	-0.488884	4.92957	10.697	0.00212694	0.0875524
SLC10A7	0.331593	4.34751	10.6781	0.00214433	0.0880595
IFFO1	-1.18583	0.542843	10.6468	0.00217355	0.088905
ERMARD	-0.372062	6.36982	10.6451	0.00217516	0.088905
HNRNPH3	-0.273336	8.10306	10.6374	0.00218238	0.0889909
SRXN1	-0.730526	5.35373	10.6315	0.00218789	0.0890065
TSC1	-0.248788	7.29775	10.6108	0.00220757	0.0895973
KLC1	-0.320498	7.65898	10.5848	0.00223248	0.0902819
CUL7	-0.188094	7.64794	10.5824	0.00223483	0.0902819
LOC112442336	-1.09643	1.37306	10.5321	0.00228399	0.0917711
LOC104974758	-0.860398	2.88991	10.5205	0.00229556	0.0917711
AP3B1	0.485494	6.51917	10.518	0.00229801	0.0917711
PANK4	-0.247542	4.88001	10.5156	0.00230042	0.0917711
SPPL3	-0.19638	6.10318	10.5096	0.00230639	0.0917711
PNO1	0.28889	3.62077	10.5076	0.00230834	0.0917711
GOLGA1	-0.208254	5.05996	10.5054	0.00231061	0.0917711
TIMMDC1	-0.300035	4.96076	10.502	0.00231396	0.0917711
CAPN10	-0.404091	6.36036	10.4901	0.00232593	0.092036
LOXL3	-0.692105	3.54907	10.4537	0.00236295	0.0931517
LOC112447414	-0.840969	-0.622788	10.4518	0.00236486	0.0931517
ECHDC1	0.286159	5.12263	10.403	0.00241555	0.0947274
LOC513508	-0.49834	5.90434	10.4028	0.00241576	0.0947274
TRNAC-GCA	-0.392339	2.85392	10.396	0.00242289	0.0947929
LOC104976804	-0.398891	10.2488	10.3856	0.00243382	0.0950067
LOC112442840	-0.641288	-0.242976	10.3716	0.00244873	0.0953742
PODXL2	-0.590144	7.91778	10.3629	0.00245802	0.0955217
PER1	-0.396162	4.50184	10.3422	0.00248025	0.0961705
LOC112442295	-1.57606	-2.07875	10.329	0.00249443	0.0962582
IQCF2	-1.01614	-1.29107	10.3261	0.00249758	0.0962582
SMPD2	-0.3	4.27709	10.3221	0.00250199	0.0962582
BEND7	-0.9331	0.0430127	10.3196	0.00250467	0.0962582
NDC1	0.35889	3.98807	10.3007	0.00252538	0.0963295
SNRPB2	0.419354	4.97956	10.2967	0.00252985	0.0963295
KIAA2013	0.214864	5.6949	10.2936	0.00253324	0.0963295
POT1	0.28516	5.05766	10.2928	0.00253411	0.0963295
LOC100848985	-7.71513	-1.32227	10.4645	0.00253426	0.0963295
RNF121	-0.327829	5.46915	10.2764	0.00255228	0.0967641
RNF7	-0.247116	4.44722	10.2717	0.00255747	0.0967641
COX7A2L	0.301528	6.1563	10.2601	0.00257042	0.0967641
LOC112447845	-0.410439	1.27543	10.2591	0.00257159	0.0967641
RTF1	0.159944	6.50445	10.2574	0.00257354	0.0967641
CCDC77	-0.363004	5.11627	10.2341	0.00259975	0.0972352
AZIN1	0.292956	7.11003	10.2339	0.00260003	0.0972352
XPOT	0.180279	6.44412	10.2314	0.00260287	0.0972352
SEM1	0.348529	4.37913	10.2213	0.00261433	0.0972506
C7H19orf71	-0.398639	5.30956	10.2212	0.00261447	0.0972506
LOC107132067	0.915412	-1.16159	10.1999	0.00263881	0.0979462
PXMP2	-0.22835	6.09713	10.1845	0.00265666	0.0979961
BCCIP	0.210036	5.41533	10.1841	0.0026571	0.0979961
LOC112444589	-1.1939	-1.61506	10.1791	0.00266292	0.0979961
PHF1	-0.215156	7.47383	10.1754	0.00266724	0.0979961
CARMIL2	-0.239618	6.9382	10.1744	0.00266836	0.0979961
LOC112448269	-1.27498	-0.592287	10.1511	0.00269575	0.0984485
ACTR5	-0.246646	5.35448	10.1504	0.00269659	0.0984485
ITGA2B	-0.235833	7.70695	10.1437	0.00270444	0.0984485
ZFYVE1	-0.188731	6.18101	10.1411	0.00270748	0.0984485
INTS4	0.178481	4.98226	10.1379	0.00271135	0.0984485
USP14	0.273681	4.63666	10.1351	0.00271469	0.0984485
VTA1	0.333813	4.4468	10.1236	0.00272829	0.0987356
LOC104970193	-7.82699	-1.61754	10.2825	0.00273735	0.0988575
LOC101907603	-0.328598	3.71883	10.1042	0.00275157	0.0991652
CHD1L	-0.317523	5.57845	10.0982	0.00275888	0.0992224
LOC112443223	-0.9642	-1.10032	10.0742	0.002788	0.0999068
LOC107133324	-0.83088	0.0276084	10.073	0.00278941	0.0999068
IGHMBP2	-0.2841	6.55039	10.0667	0.00279715	0.099978
LOC112444278	-0.557234	1.90153	10.0394	0.0028308	0.100973
DNAJB2	-0.326514	5.68646	10.0283	0.00284458	0.101257
HINT3	0.333393	2.8669	10.0203	0.00285457	0.101349
SNX22	-0.438578	4.08206	10.0125	0.00286439	0.101349
LOC531196	1.07092	-2.21328	10.0119	0.00286516	0.101349
MTURN	-0.425417	5.88477	10.0076	0.00287051	0.101349
GNPTG	-0.279639	6.31651	9.99805	0.00288261	0.101482
LOC107132713	1.11625	-1.50224	9.9954	0.00288596	0.101482
NDST2	-0.239997	7.46051	9.98264	0.00290217	0.101846
DAPK2	-0.561652	4.38663	9.95595	0.00293638	0.102838
TOP3B	-0.372247	7.01639	9.95022	0.00294379	0.10289
UFSP2	-0.299842	5.56475	9.93411	0.0029647	0.103413
LBR	0.193935	8.24541	9.92106	0.00298175	0.103452
DDA1	-0.2473	6.17684	9.91361	0.00299154	0.103452
SLC16A1	0.383105	5.11064	9.90152	0.00300749	0.103452
ZBTB40	-0.277066	7.19643	9.90126	0.00300783	0.103452
LOC101904481	0.760032	-0.525936	9.90069	0.00300859	0.103452
PPFIA4	-0.628337	1.0854	9.89888	0.00301099	0.103452
ERCC6L2	0.366625	5.31232	9.89859	0.00301137	0.103452
TRAF7	-0.14693	6.29345	9.89701	0.00301346	0.103452
NPHP4	-0.338922	3.30428	9.8732	0.00304521	0.104336
PSMD10	0.227264	4.70416	9.86395	0.00305763	0.104555
LOC781064	0.605838	0.639274	9.85177	0.00307408	0.104647
LOC101906837	0.448643	3.24078	9.85113	0.00307495	0.104647
MAU2	-0.223926	8.1551	9.8486	0.00307837	0.104647
LOC101903913	-0.472433	3.4107	9.84247	0.0030867	0.104725
NUDT17	-0.37175	4.08995	9.83405	0.00309818	0.104841
PAOX	-0.328897	6.76446	9.83111	0.00310219	0.104841
NUP43	0.262549	4.80238	9.81758	0.00312075	0.105263
CHTOP	-0.170891	8.11022	9.81235	0.00312795	0.10528
TMEM206	-0.439379	6.11542	9.80842	0.00313338	0.10528
NTHL1	-0.337809	5.45746	9.80277	0.0031412	0.105339
FBXO44	-1.8765	0.384437	9.79374	0.00315373	0.105418
MST1	-0.588552	1.49142	9.79233	0.00315569	0.105418
RNF215	-0.391461	3.66521	9.78105	0.00317144	0.105741
LOC100851913	-0.559276	4.59932	9.7712	0.00318525	0.105998
TRUB1	0.349901	3.0414	9.76642	0.00319198	0.106019
LOC787956	0.849065	-0.695735	9.73598	0.00323519	0.107233
CLNS1A	0.582538	4.62693	9.73201	0.00324087	0.107233
TNFRSF25	-0.329306	5.7458	9.70896	0.00327406	0.108125
LOC101903253	-0.718091	4.2106	9.69851	0.00328922	0.108391
CDC42	0.245223	8.38655	9.69477	0.00329467	0.108391
C15H11orf58	0.324744	6.52903	9.69054	0.00330084	0.108391
LOC112442083	-0.478174	3.69648	9.6858	0.00330777	0.108414
AGO3	2.94892	4.67686	9.67406	0.00332499	0.108443
CALM2	0.396277	8.09176	9.66491	0.00333848	0.108443
HMMR	0.48892	4.25078	9.6573	0.00334975	0.108443
EBNA1BP2	0.290009	4.56615	9.65493	0.00335326	0.108443
RSL1D1	0.280844	6.20232	9.65428	0.00335423	0.108443
DHRS7B	-0.34737	3.88214	9.65374	0.00335503	0.108443
METTL14	0.303317	4.77588	9.65216	0.00335739	0.108443
TEN1	-0.38209	4.65583	9.65133	0.00335862	0.108443
LMBRD1	0.283299	4.59197	9.64234	0.00337201	0.108674
GSDMD	-0.301392	7.04867	9.63623	0.00338115	0.108759
LOC783533	-0.650474	-0.263148	9.62482	0.00339828	0.108759
DGUOK	-0.219262	6.32032	9.62466	0.00339852	0.108759
GJC2	-0.525018	1.80878	9.62389	0.00339968	0.108759
PIGA	-0.36243	4.71753	9.61376	0.00341498	0.108911
ZXDC	-0.262879	5.75902	9.61243	0.003417	0.108911
EIF1AX	0.256996	5.53447	9.5944	0.00344442	0.109584
TM7SF3	-0.211591	5.65816	9.58763	0.00345478	0.109713
NSUN4	-0.270075	5.53547	9.57109	0.00348022	0.109857
TOPBP1	0.246329	6.21572	9.57044	0.00348123	0.109857
NPM1	0.29046	7.4302	9.56777	0.00348536	0.109857
FCGRT	0.459033	6.40038	9.56614	0.00348789	0.109857
RIN1	-0.392845	5.91253	9.56367	0.00349171	0.109857
CHCHD8	0.327692	2.62025	9.56008	0.00349727	0.109857
PPP1R12C	-0.276732	6.23526	9.55278	0.00350863	0.110015
LOC104971817	0.913375	1.50065	9.54542	0.00352011	0.110084
IKBKB	-0.170503	6.64427	9.54324	0.00352352	0.110084
METAP2	0.2979	6.16378	9.5352	0.00353612	0.110205
DDX52	0.305086	5.53868	9.53269	0.00354006	0.110205
GGA3	-0.196302	7.27926	9.52829	0.003547	0.110224
LOC107132288	1.06474	-1.89621	9.51073	0.00357478	0.110888
SNUPN	-0.26577	4.55772	9.49946	0.00359274	0.111247
LOC790218	0.296179	4.52132	9.48399	0.00361754	0.111815
COX15	0.234817	4.42957	9.46522	0.00364787	0.112387
RPH3AL	-0.34581	3.65845	9.4641	0.00364969	0.112387
EIF5B	0.278147	6.72231	9.46055	0.00365545	0.112387
SERBP1	0.225319	8.63515	9.45058	0.00367171	0.112688
LOC100848478	-3.01971	-0.570033	9.43478	0.00369764	0.112928
RPAIN	-0.467678	2.62259	9.43457	0.00369799	0.112928
EXOC3	-0.176555	6.94509	9.43393	0.00369903	0.112928
DPH6	0.332019	3.23636	9.42982	0.00370582	0.112937
THG1L	-0.236404	5.4406	9.41384	0.00373229	0.113507
SNAPC5	-0.288996	3.9277	9.41065	0.00373761	0.113507
ZBTB48	-0.387412	5.10841	9.40566	0.00374593	0.113561
ARPC5	0.203359	8.3388	9.39772	0.0037592	0.113609
CABLES2	-0.20556	4.90578	9.39471	0.00376425	0.113609
TRIM41	-0.214633	5.71561	9.393	0.00376712	0.113609
MIR1584	-0.472596	4.70327	9.37907	0.00379059	0.113975
MXD1	-2.46637	1.53589	9.37801	0.00379239	0.113975
FAM160B2	-0.241408	4.57492	9.37274	0.00380131	0.114046
NKAP	0.242359	4.86962	9.35959	0.00382368	0.114519
LOC112444955	-0.694307	-0.0972778	9.35469	0.00383205	0.114572
C17H12orf49	-0.255802	5.14987	9.35048	0.00383926	0.114591
BORCS5	0.278567	3.77006	9.34536	0.00384805	0.114652
PGS1	-0.259642	7.55357	9.3416	0.00385451	0.114652
EEF1AKMT1	-0.276138	6.40478	9.33148	0.00387198	0.114975
PSEN2	-0.324883	5.52871	9.31265	0.00390467	0.115747
MND1	0.579035	1.05189	9.29501	0.00393558	0.116119
ZNF696	-0.324382	3.548	9.29124	0.00394223	0.116119
LOC107132556	0.71085	1.68725	9.29038	0.00394374	0.116119
PGPEP1	-0.279901	6.57979	9.29025	0.00394396	0.116119
LENG8	-0.335289	9.90764	9.27318	0.00397419	0.116812
GTPBP10	0.425075	2.6713	9.25881	0.00399982	0.117337
NDUFS4	0.298662	3.61202	9.25407	0.00400832	0.117337
PQLC2	-0.358494	5.53828	9.24539	0.00402391	0.117337
rna-NR_031289.1	-0.432384	7.91588	9.24156	0.00403082	0.117337
ZBED1	0.218133	5.78461	9.24109	0.00403168	0.117337
FRMD8	0.296645	5.39806	9.24058	0.00403259	0.117337
RIC8B	-0.306158	5.22159	9.22958	0.00405251	0.117594
LOC112443306	0.966036	2.15949	9.22788	0.00405558	0.117594
RAD50	0.295431	5.38731	9.21454	0.0040799	0.117594
CWC22	0.322174	5.15245	9.21199	0.00408456	0.117594
DHRS11	-0.22706	4.55906	9.2096	0.00408893	0.117594
ACTR3B	-0.304057	5.45306	9.20832	0.00409129	0.117594
LOC101906920	2.02215	-2.17158	9.20456	0.00409817	0.117594
HDHD5	-0.293471	5.17036	9.20232	0.00410229	0.117594
TMCO6	-0.214369	5.46579	9.20229	0.00410234	0.117594
TRIM65	-0.238511	5.91434	9.19508	0.00411563	0.117696
ACTR2	0.692141	8.48318	9.18489	0.00413448	0.117696
SLC4A11	-0.987491	1.50334	9.18437	0.00413545	0.117696
COL7A1	-0.42433	1.85848	9.17674	0.0041496	0.117696
NQO2	-0.795737	0.00458772	9.16931	0.00416347	0.117696
POLR2H	-0.302173	5.11395	9.16929	0.00416351	0.117696
INO80	0.134725	6.22068	9.16804	0.00416583	0.117696
ARMC1	0.220182	5.5813	9.16772	0.00416644	0.117696
SCNN1D	-0.38625	3.61869	9.16747	0.00416689	0.117696
EXO1	0.592674	2.43425	9.16381	0.00417375	0.117698
PIGG	-0.287811	6.17702	9.15413	0.00419191	0.117797
LOC112441942	-0.495761	0.964477	9.15165	0.00419658	0.117797
ZNF263	-0.279093	4.78825	9.15111	0.0041976	0.117797
LOC783539	0.48116	3.26308	9.14409	0.00421084	0.117972
EIF2S3	0.255897	6.74951	9.13704	0.00422419	0.117972
TRAPPC6A	-0.329603	5.33441	9.13666	0.0042249	0.117972
LOC112442352	-0.479032	1.01283	9.13068	0.00423627	0.117972
LOC112449457	-0.773141	-0.992657	9.12957	0.00423838	0.117972
PCNA	0.41507	6.36287	9.12514	0.00424683	0.117972
NDUFAB1	0.240365	4.7064	9.11924	0.00425809	0.117972
PLAC9	-1.30765	-1.98825	9.1192	0.00425817	0.117972
IFT52	-0.28459	5.31793	9.10215	0.00429091	0.11869
FOXO4	-0.252691	5.60098	9.08699	0.00432025	0.119312
MIR3533	-1.92393	-0.512236	9.0786	0.00433658	0.119363
FAM219B	-0.21172	5.4151	9.07677	0.00434016	0.119363
ARPC2	0.188418	9.40383	9.07546	0.00434271	0.119363
LOC112444967	-0.583194	0.548344	9.06858	0.00435616	0.119543
MIF	0.392545	5.2346	9.05917	0.00437465	0.119861
ZNF34	-0.32928	5.37158	9.04631	0.00440004	0.12024
ANKZF1	-0.207695	5.31539	9.04222	0.00440815	0.12024
LOC112441904	-0.479668	0.578862	9.04167	0.00440923	0.12024
TCFL5	-0.26068	5.01459	9.02952	0.00443341	0.120689
TUBB1	-0.865847	8.91044	9.02643	0.0044396	0.120689
GOLPH3L	0.233297	4.97785	9.01285	0.00446682	0.121239
LOC112445989	-1.06089	-1.62882	9.00386	0.00448496	0.121542
FIP1L1	0.166374	6.16115	8.99673	0.00449938	0.121613
CPSF1	-0.215085	7.51879	8.98947	0.00451414	0.121613
TTC37	0.205036	5.72707	8.98661	0.00451997	0.121613
OSBPL7	-0.257841	6.78312	8.98345	0.00452641	0.121613
CCAR2	-0.162817	8.14292	8.98048	0.00453247	0.121613
ZNF512B	-0.30954	6.38005	8.97629	0.00454104	0.121613
rna-NR_031362.1	-0.505548	6.04126	8.97488	0.00454394	0.121613
CDC73	0.238894	5.9968	8.96836	0.00455732	0.121613
PPP1R37	-0.222166	5.65376	8.96834	0.00455734	0.121613
MIR2385	-0.707688	-1.27506	9.23324	0.00455759	0.121613
SLC5A6	-0.28771	4.22758	8.96225	0.0045699	0.121754
NCBP2	0.256491	5.5837	8.95082	0.00459352	0.121982
MTMR14	-0.175678	6.77346	8.94786	0.00459965	0.121982
EXOSC7	-0.288297	5.47058	8.94254	0.00461071	0.121982
TUBG2	-0.523209	5.16176	8.94038	0.0046152	0.121982
SELENOF	0.284252	5.66256	8.92906	0.00463885	0.121982
rna-NR_031166.1	-0.482553	3.87403	8.92615	0.00464495	0.121982
LOC104972797	4.55585	-1.20452	8.92553	0.00464626	0.121982
ACAD9	-0.310868	5.18744	8.92081	0.00465617	0.121982
CKAP2L	0.537884	3.39793	8.91511	0.00466818	0.121982
NOL11	0.176006	5.76896	8.91183	0.0046751	0.121982
LOC104976293	0.713911	1.00144	8.91133	0.00467616	0.121982
SCP2	0.236073	6.46273	8.90928	0.00468049	0.121982
MRE11	0.251664	5.88546	8.90926	0.00468054	0.121982
ERH	0.314484	5.81724	8.90765	0.00468394	0.121982
HMG20A	0.185554	5.73525	8.90494	0.00468968	0.121982
LOC788449	-0.794886	-0.374292	8.90356	0.00469261	0.121982
FAM98B	0.271238	3.97605	8.9011	0.00469782	0.121982
NME7	0.247788	3.78636	8.89412	0.00471265	0.122184
SDAD1	0.302416	4.87156	8.88292	0.00473658	0.122622
LOC112446470	0.238032	3.41902	8.87574	0.00475198	0.122689
KIF5A	-0.697084	0.00184107	8.87126	0.00476162	0.122689
CCDC32	-0.188695	5.87311	8.86947	0.00476547	0.122689
IFI16	0.770333	7.29926	8.86856	0.00476743	0.122689
DCTN6	-0.21554	4.98517	8.86281	0.00477986	0.122827
STX5	-0.337006	7.70172	8.85736	0.00479165	0.122933
MFSD13A	-0.308968	4.71294	8.85311	0.00480088	0.122933
DAP	0.172493	7.77855	8.85111	0.00480521	0.122933
EPS15L1	-0.183742	6.66263	8.84181	0.00482548	0.123115
GIGYF1	-0.293489	7.8273	8.84133	0.00482653	0.123115
LOC112442719	-0.473266	5.70556	8.82589	0.00486039	0.123697
CD99L2	-0.260571	3.8934	8.82445	0.00486356	0.123697
LOC101902124	-0.83136	4.27702	8.81662	0.00488085	0.123955
PIH1D1	-0.281304	5.99809	8.80912	0.00489746	0.124195
PCID2	-0.252666	5.45115	8.80382	0.00490922	0.124312
C23H6orf136	-0.377468	6.6335	8.79989	0.00491797	0.124352
FARSB	0.263197	4.93487	8.78689	0.00494705	0.124906
ITGB7	-0.232281	9.32036	8.78281	0.00495619	0.124918
LOC112442805	-0.466532	1.01792	8.78027	0.00496191	0.124918
ARF6	0.218785	8.44358	8.74331	0.0050458	0.1265
ANO9	-0.493479	3.30073	8.74269	0.00504723	0.1265
ADAMTS12	-0.802175	0.302284	8.74044	0.00505237	0.1265
VARS	0.785886	5.50423	8.73978	0.0050539	0.1265
HNRNPK	0.152808	9.25557	8.73509	0.00506465	0.126586
CRNKL1	0.211516	6.11684	8.73194	0.00507191	0.126586
LOC112446104	-0.582781	0.679321	8.72432	0.0050895	0.126843
MIR142	-0.962413	-2.09708	10.8079	0.00510545	0.127058
LOC112444960	-0.390192	3.71793	8.71401	0.00511338	0.127074
MOSPD2	0.242535	4.83317	8.71063	0.00512124	0.127087
MRPS28	0.368192	1.99775	8.70277	0.00513957	0.127114
MEX3C	0.164899	5.44627	8.69923	0.00514783	0.127114
DDX10	0.29946	4.45546	8.69895	0.00514849	0.127114
LOC112444774	-0.143252	5.79988	8.69599	0.00515541	0.127114
CUL2	0.230498	4.79667	8.69281	0.00516287	0.127114
ZDHHC4	-0.179028	6.38426	8.69138	0.00516623	0.127114
NCAPG	0.496327	4.85759	8.679	0.00519538	0.127505
ATP6	-0.29013	7.0304	8.67841	0.00519678	0.127505
KLC4	-0.255144	5.50107	8.67235	0.00521113	0.127676
ARIH1	-2.75518	1.85569	8.65375	0.0052554	0.128539
SET	0.275815	8.38064	8.65135	0.00526114	0.128539
NONO	0.154799	8.49662	8.64789	0.00526944	0.128561
RBM15B	0.199114	6.01903	8.6425	0.00528236	0.128677
TMEM63B	-0.320398	2.93354	8.63846	0.0052921	0.128677
TTF1	-0.183421	5.58849	8.63306	0.00530512	0.128677
LOC112444382	-0.523521	0.809225	8.63096	0.0053102	0.128677
SENP3	-0.150482	6.43279	8.63053	0.00531123	0.128677
DDX17	-0.225519	10.2645	8.62708	0.00531959	0.1287
CLEC4D	1.73204	1.54074	8.62316	0.00532909	0.128751
CDC42BPG	-0.32125	4.86584	8.61444	0.00535029	0.129083
GPR162	-0.597351	2.60169	8.60712	0.00536817	0.129335
LOC101905170	-0.65808	0.0282437	8.60339	0.0053773	0.129375
KIFC2	-0.522237	3.48921	8.59978	0.00538616	0.129409
PPP6C	0.26197	5.94606	8.59442	0.00539933	0.129547
DCAF13	0.27682	5.13608	8.57987	0.00543526	0.129819
GLTPD2	-0.459551	1.87448	8.57865	0.00543827	0.129819
PAK1IP1	0.726207	2.33677	8.57805	0.00543976	0.129819
LOC112449505	-0.798638	-0.63224	8.57318	0.00545187	0.129819
THUMPD1	0.291563	5.3538	8.56975	0.0054604	0.129819
LOC104971388	7.63056	-1.74685	8.69044	0.00546471	0.129819
CNNM3	-0.263282	6.1737	8.56793	0.00546493	0.129819
PAICSP	0.309612	3.26828	8.56376	0.00547534	0.129819
SFT2D1	-0.205397	7.11476	8.56272	0.00547795	0.129819
SUPT16H	0.195838	7.47505	8.54547	0.00552123	0.13059
GEMIN8	0.279127	4.46769	8.5423	0.00552922	0.13059
SLC35C1	0.278582	3.70828	8.5393	0.0055368	0.13059
ZC3H6	0.406396	2.6153	8.53781	0.00554055	0.13059
TMEM63A	-0.195257	6.76482	8.53332	0.00555194	0.130681
ARHGDIB	0.224034	9.8585	8.52988	0.00556067	0.130709
DNAJC17	-0.289942	3.26835	8.51266	0.00560456	0.131445
HNRNPAB	0.203029	7.84616	8.51045	0.00561023	0.131445
FER1L5	-0.520565	4.10927	8.50872	0.00561466	0.131445
DTX3	-0.359393	5.02346	8.49886	0.00564001	0.131861
JMJD4	-0.270883	4.73251	8.49142	0.00565924	0.132102
PKN3	-0.441844	2.56936	8.48748	0.00566944	0.132102
PPP3R1	1.4948	3.69834	8.48575	0.00567391	0.132102
ERLEC1	0.304053	4.81687	8.48312	0.00568076	0.132102
RPL15	0.299499	9.67839	8.47975	0.0056895	0.132129
PTI	-0.714396	6.4429	8.47642	0.00569818	0.132154
LOC112444563	-0.382661	4.95719	8.46083	0.00573895	0.132922
DGKQ	-0.254678	5.60142	8.45408	0.00575672	0.133156
FKBP1A	0.223234	7.5144	8.4474	0.00577434	0.133386
NAT8	-0.61563	0.161864	8.43695	0.00580203	0.133735
LOC530348	-0.780691	0.544624	8.43133	0.00581697	0.133735
RFXANK	-0.273969	6.08797	8.42924	0.00582255	0.133735
AIDA	0.293463	4.96286	8.42904	0.00582307	0.133735
ZMYND10	-0.384028	5.45845	8.42721	0.00582797	0.133735
LOC112442424	-0.424465	0.179695	8.4201	0.00584696	0.13377
ATP5F1D	0.424645	6.05826	8.41681	0.00585579	0.13377
LOC112444637	-0.198042	6.42846	8.41419	0.00586282	0.13377
FXYD4	-0.930977	5.49913	8.4117	0.00586952	0.13377
EIF2S1	0.24015	5.81346	8.41091	0.00587165	0.13377
SMARCA5	0.294617	7.81054	8.40659	0.00588328	0.13377
MRPL3	0.286229	5.14465	8.40321	0.00589238	0.13377
RPL5	0.250655	9.48905	8.39888	0.00590409	0.13377
LOC783421	0.449624	1.36443	8.39866	0.0059047	0.13377
AS3MT	-0.549045	2.52105	8.39615	0.0059115	0.13377
RHOT2	-0.205486	5.58353	8.39033	0.00592728	0.13377
C19H17orf97	-0.885353	-1.21663	8.38435	0.00594355	0.13377
SPIRE1	0.248802	3.79066	8.38206	0.00594981	0.13377
C7H19orf53	0.297802	5.4343	8.38115	0.00595227	0.13377
LOC112442657	-0.261839	5.23783	8.37633	0.00596545	0.13377
SEC61A2	-0.309691	6.03519	8.37457	0.00597027	0.13377
RBM33	-0.278891	7.90681	8.37005	0.00598267	0.13377
FBXO25	-0.187643	5.12891	8.36787	0.00598866	0.13377
CEP68	-0.302884	6.24735	8.36719	0.00599051	0.13377
RFC4	0.340077	3.63656	8.36598	0.00599384	0.13377
PRKACB	0.278849	7.48453	8.36415	0.00599889	0.13377
ZNF12	-0.31046	5.79698	8.36414	0.00599891	0.13377
TRAM1	0.353835	6.77882	8.35332	0.00602876	0.134264
MAK16	0.218945	5.09623	8.34962	0.00603901	0.13432
LOC784841	0.750777	-0.870939	8.34631	0.00604819	0.134352
LOC112444281	-0.6123	2.04731	8.34198	0.00606022	0.134447
LOC107133226	0.783464	0.555786	8.3359	0.00607716	0.134651
TXNL1	0.290436	5.50422	8.33097	0.00609095	0.13472
TOM1L2	-0.315958	6.10968	8.32924	0.00609577	0.13472
LOC781951	8.98425	-0.696811	8.43679	0.00611943	0.134916
PLRG1	0.215843	5.96803	8.32054	0.00612018	0.134916
LEMD2	-0.305659	7.0588	8.31382	0.00613911	0.135149
ACAP3	-0.279127	5.86596	8.31127	0.00614632	0.135149
MPHOSPH6	0.432561	2.79548	8.29336	0.00619711	0.135677
LOC104973722	0.915431	-1.32641	8.29132	0.00620293	0.135677
LOC112442714	-0.575589	-0.0943514	8.29055	0.00620512	0.135677
POLG	-0.193023	6.12995	8.28815	0.00621198	0.135677
TTC31	-0.300679	3.88465	8.2872	0.00621469	0.135677
RAB10	0.301509	7.38156	8.28604	0.006218	0.135677
LRWD1	-0.275932	5.25732	8.2836	0.006225	0.135677
UBE2E3	0.238177	4.92481	8.27804	0.00624091	0.135853
SPNS1	-0.380409	7.52014	8.27183	0.00625876	0.136038
SNAPC4	-0.302769	6.27352	8.26797	0.0062699	0.136038
DENND4B	-0.207161	8.21082	8.26629	0.00627474	0.136038
ACTR3	0.244343	8.76028	8.26422	0.00628073	0.136038
H2AFX	0.337527	5.68484	8.25322	0.00631261	0.13652
ZC3H12D	-0.335297	7.16441	8.25086	0.00631947	0.13652
EZH1	-0.230286	7.44047	8.24789	0.0063281	0.13652
ZAR1L	-0.326724	6.3674	8.24573	0.00633441	0.13652
GTF2F2	0.217187	5.30556	8.23936	0.006353	0.136539
LRPPRC	0.218404	5.98562	8.2373	0.00635904	0.136539
LOC514507	0.527984	1.39118	8.23585	0.00636328	0.136539
CCDC25	0.213312	6.071	8.23468	0.00636672	0.136539
NRBP2	-0.438887	4.73589	8.22709	0.006389	0.136742
ZCCHC10	0.425497	3.45029	8.22255	0.00640239	0.136742
ZFP28	-0.298738	5.06545	8.22091	0.00640721	0.136742
LOC112449560	-0.49479	0.402442	8.22075	0.00640768	0.136742
DCK	0.544231	4.90641	8.21256	0.00643192	0.137091
ITGB3	-0.577925	6.72385	8.20498	0.00645443	0.137402
LOC112444473	0.286777	7.9758	8.19596	0.00648133	0.137678
EIF2S2	0.238154	6.12678	8.19531	0.00648326	0.137678
TRMT61A	0.314097	4.34619	8.19044	0.00649783	0.137775
ATP5PF	0.271614	5.28055	8.18848	0.0065037	0.137775
RAB13	0.327954	6.19027	8.18354	0.00651856	0.137922
DEDD	-0.118347	6.41302	8.17101	0.00655633	0.138552
LOC510333	0.505566	2.5334	8.16106	0.00658651	0.138763
SBDS	0.26375	5.46779	8.16037	0.00658859	0.138763
CDCA3	0.569716	3.20051	8.15745	0.00659748	0.138763
LOC101905099	-0.493831	2.12167	8.1572	0.00659824	0.138763
SYMPK	-0.230748	7.18503	8.15178	0.00661478	0.138847
SP110	0.22826	8.05378	8.15066	0.00661822	0.138847
LOC112444952	-0.81091	-0.672965	8.14748	0.00662794	0.138883
DENND1C	-0.23341	7.66281	8.13829	0.00665612	0.138906
AP1G2	-0.291251	5.809	8.13556	0.0066645	0.138906
SUB1	0.31348	7.00041	8.13539	0.00666504	0.138906
CPSF2	0.233473	5.84003	8.13469	0.00666718	0.138906
rna-NR_030972.1	-0.658178	-0.26062	8.1341	0.006669	0.138906
LOC101905053	0.31322	2.91898	8.12917	0.00668422	0.138907
MAN1B1-2	-0.383995	3.70283	8.12889	0.00668506	0.138907
LOC101902135	-0.522692	0.0739783	8.125	0.0066971	0.13896
FHL1	-0.701793	6.64511	8.12289	0.00670362	0.13896
PCLAF	0.616921	4.49609	8.11636	0.00672388	0.139214
TYW1	0.225421	4.6817	8.11328	0.00673346	0.139246
UBIAD1	0.215493	4.07396	8.10672	0.00675391	0.139429
LOC507696	-0.245336	6.45442	8.10496	0.00675941	0.139429
GSK3B	0.228629	6.71863	8.10273	0.00676639	0.139429
SMNDC1	0.237077	4.96448	8.09976	0.00677568	0.139455
SEC11A	0.167807	5.54126	8.09571	0.00678839	0.139489
HMGN2	0.496057	8.65334	8.09171	0.00680094	0.139489
AKAP10	-0.150079	6.23885	8.09001	0.00680628	0.139489
TADA3	-0.249685	6.80481	8.08901	0.00680944	0.139489
LOC112445390	-0.503686	2.93559	8.08619	0.00681833	0.139507
PUS7	0.257529	3.50326	8.07532	0.00685272	0.139995
CBX7	-0.277931	6.43141	8.07355	0.00685832	0.139995
AP4B1	-0.251346	5.40681	8.06429	0.00688778	0.140431
ECT2	0.459585	3.74578	8.05711	0.00691069	0.140595
NKRF	0.198534	4.41627	8.05671	0.00691197	0.140595
CCDC58	0.376354	2.74798	8.05285	0.00692434	0.140682
LOC112445030	-0.780376	4.1219	8.0496	0.00693478	0.140729
WDR48	0.139582	6.01243	8.0441	0.00695245	0.140923
SLC23A1	-0.58937	0.860622	8.03872	0.00696981	0.14111
CRIPT	0.375821	4.1168	8.02324	0.00701996	0.14196
LOC100297240	0.317137	4.5995	8.01641	0.00704222	0.142043
TPRA1	-0.291853	6.06003	8.00581	0.00707692	0.142043
MYH3	-0.508032	0.511202	8.00351	0.00708445	0.142043
LOC112446862	-0.950381	-1.68503	8.00253	0.00708768	0.142043
CMTR2	0.366083	4.62021	8.00069	0.00709374	0.142043
KIF3B	-0.206249	5.8772	8.00004	0.00709588	0.142043
ASMTL	-0.196559	5.71241	7.99869	0.00710031	0.142043
SAFB	-0.167073	9.18304	7.99814	0.00710211	0.142043
VDAC2	0.194726	6.26215	7.99766	0.0071037	0.142043
ZC3H18	0.127303	6.89617	7.99488	0.00711286	0.142043
MPPE1	-0.233592	6.37543	7.99454	0.007114	0.142043
LOC112441893	-0.782436	-0.566843	7.98264	0.00715338	0.142545
PAFAH2	-0.242692	6.18571	7.98198	0.00715557	0.142545
PSKH1	0.163924	5.10048	7.97682	0.00717271	0.142652
PTPA	0.195062	5.77356	7.97543	0.00717735	0.142652
LOC112442323	-0.295615	8.19461	7.97007	0.00719523	0.142827
AGPAT5	0.33033	4.00441	7.96627	0.00720792	0.142827
C3H1orf109	-0.188531	4.35206	7.96539	0.00721085	0.142827
INTS10	-0.144287	6.00902	7.95875	0.00723314	0.143106
CATSPERD	-0.406281	4.93655	7.95536	0.00724452	0.143168
ZFP2	-0.281017	4.05988	7.94967	0.00726368	0.143352
GBE1	0.252648	5.76737	7.9453	0.00727845	0.143352
GMEB2	-0.196703	6.03254	7.94493	0.00727968	0.143352
ARID2	0.227221	6.1973	7.94282	0.00728683	0.143352
SAV1	0.228628	4.45179	7.93783	0.00730373	0.143522
LOC112443137	-0.778138	0.785929	7.92782	0.00733778	0.143926
LOC107131494	0.635262	2.59669	7.91952	0.00736614	0.143926
LOC618071	0.724781	3.53354	7.91944	0.00736644	0.143926
RBBP9	0.31461	2.89209	7.91878	0.0073687	0.143926
SETD3	-0.144983	6.43743	7.91863	0.00736921	0.143926
FBXO21	-0.224816	6.89166	7.9146	0.00738301	0.143926
SMARCE1	0.178583	7.21974	7.91337	0.00738723	0.143926
LOC104972276	-7.08442	-1.97985	8.15917	0.00739058	0.143926
MELK	0.580056	2.65046	7.90797	0.00740581	0.143972
PCCA	-0.184307	5.16203	7.90689	0.00740954	0.143972
BCL2	0.787367	2.72803	7.90221	0.00742569	0.144125
R3HDM4	-0.248659	7.42478	7.89937	0.00743548	0.144154
ATP13A1	-0.184578	6.5911	7.89219	0.00746038	0.144383
TEX261	-0.184518	6.00679	7.89025	0.00746712	0.144383
MTG1	-1.44442	-1.73236	7.88876	0.00747226	0.144383
NFATC1	0.174679	7.25795	7.87098	0.00753437	0.14479
LOC104974899	-0.818731	-1.06168	7.87001	0.00753777	0.14479
HEATR6	0.130954	5.63279	7.86725	0.00754746	0.14479
TNFRSF10D	-0.443689	6.3815	7.8668	0.00754904	0.14479
CSNK1B	-0.327043	4.50439	7.86497	0.00755549	0.14479
IL17D	-0.56811	0.507954	7.86422	0.00755812	0.14479
GLI4	-0.266285	4.17512	7.86201	0.00756588	0.14479
CDK10	-0.29859	3.88271	7.86149	0.00756773	0.14479
GARS	0.181701	5.7065	7.86133	0.0075683	0.14479
RMND5B	-0.198197	5.88781	7.85517	0.00759002	0.145045
SAP25	-0.424975	7.69302	7.84903	0.00761177	0.145132
TAZ	-0.274045	3.85843	7.84625	0.00762162	0.145132
RPS2	0.245051	10.943	7.84265	0.00763444	0.145132
rna-NR_031346.1	-0.420923	3.14504	7.84248	0.00763504	0.145132
HMGA1	0.259801	7.63088	7.84212	0.00763632	0.145132
SPINDOC	-0.243227	4.30996	7.83777	0.00765181	0.145267
TIAL1	-0.21165	7.51271	7.83359	0.00766673	0.145392
UPRT	0.293357	3.86213	7.82759	0.00768819	0.145453
KAT8	-0.190015	6.88055	7.82482	0.00769813	0.145453
DGCR2	-0.250865	8.06486	7.82338	0.0077033	0.145453
RPL23A	0.338226	9.19324	7.82334	0.00770346	0.145453
RPS6KL1	-0.464746	5.27263	7.81737	0.00772491	0.1457
ASL	-0.381214	4.31518	7.79568	0.00780345	0.146882
PRPF40B	-0.440191	4.47857	7.79539	0.0078045	0.146882
NUS1	0.319413	5.11155	7.78806	0.00783127	0.147226
FLI1	0.166709	7.91196	7.78564	0.00784011	0.147229
CABP4	-0.887536	-1.48884	7.78123	0.00785627	0.147229
DSN1	0.787794	2.50802	7.78086	0.00785761	0.147229
ZFAND2B	-0.20137	5.32741	7.77876	0.00786531	0.147229
LOC112446882	-0.479228	0.87136	7.76481	0.00791671	0.147938
PPP2R1A	0.19093	7.41613	7.76143	0.00792923	0.147938
SCFD1	0.266104	5.22109	7.76075	0.00793175	0.147938
TUBB	0.25296	9.1639	7.75623	0.00794851	0.147938
TUBGCP6	-0.254934	6.87055	7.7542	0.00795606	0.147938
LOC101906989	-3.65187	-1.65092	7.7526	0.00796201	0.147938
DNAJC28	0.417979	2.63691	7.75237	0.00796284	0.147938
ZBTB49	-0.191955	4.84327	7.74548	0.00798852	0.148257
ZFP64	0.250874	4.74495	7.73255	0.00803694	0.148997
SFRS18	-0.318588	8.13984	7.7257	0.00806275	0.149316
GGT7	-0.448133	3.06623	7.71841	0.00809027	0.149666
LOC104974460	-1.08163	3.68972	7.70955	0.00812385	0.150127
LOC112448082	-0.834115	-1.82834	7.70619	0.00813662	0.150194
URI1	0.323106	5.62638	7.70138	0.00815498	0.150194
GH1	-0.810898	0.424932	7.69812	0.00816743	0.150194
TOP2A	0.536802	6.47573	7.69626	0.00817453	0.150194
MTDH	0.227307	7.53727	7.69401	0.00818316	0.150194
ABCD4-2	-0.432855	4.62855	7.6925	0.00818891	0.150194
ATG4B	-0.214827	5.79063	7.69064	0.00819605	0.150194
SNRPD1	0.327477	5.02856	7.69007	0.00819825	0.150194
PCGF6	0.355866	2.40921	7.68824	0.00820526	0.150194
FUBP3	-0.169503	5.17048	7.67565	0.00825379	0.150242
TMX4	0.25064	6.02916	7.6751	0.00825591	0.150242
PDE12	0.275287	4.81851	7.67312	0.00826355	0.150242
DARS	0.225931	5.57832	7.67215	0.00826731	0.150242
MSANTD2	-0.320063	5.45108	7.67121	0.00827095	0.150242
RABL3	0.369539	3.49249	7.67044	0.00827396	0.150242
DDX55	-0.222468	4.61346	7.66975	0.00827663	0.150242
LOC112448826	-1.48604	-1.75188	7.66962	0.00827711	0.150242
RUBCN	-0.276545	6.04757	7.65256	0.00834353	0.15129
MGRN1	-0.288034	7.25353	7.64765	0.00836276	0.15148
EFCAB14	0.149872	7.05619	7.62857	0.00843791	0.152494
LOC101905725	-1.09487	-1.2692	7.62406	0.00845577	0.152494
THBS3	-0.527786	0.119744	7.62195	0.00846412	0.152494
LOC112445007	-0.384575	4.58578	7.62027	0.00847082	0.152494
FAM83D	0.684288	1.36116	7.61668	0.00848508	0.152494
TMEM173	-0.199658	6.87813	7.61026	0.00851069	0.152494
SMC2	0.429081	6.14425	7.60789	0.00852014	0.152494
LOC101906855	0.46733	3.21807	7.60695	0.00852389	0.152494
LOC618297	0.328027	5.48592	7.60588	0.00852818	0.152494
RNF139	0.181427	6.3051	7.60511	0.00853125	0.152494
LOC107132892	-1.32129	-1.82719	7.60159	0.00854539	0.152494
CXHXorf65	-0.471065	2.76828	7.59886	0.00855632	0.152494
CREBZF	-0.265282	6.99443	7.59883	0.00855646	0.152494
C17H12orf43	0.287862	3.45776	7.5983	0.00855858	0.152494
P2RX7	0.562671	3.43305	7.59278	0.00858077	0.152494
RRAGB	-0.302641	4.68242	7.58588	0.00860862	0.152494
LOC100138660	-0.665585	0.252413	7.58544	0.0086104	0.152494
BRCA1	0.339404	4.69804	7.58259	0.00862195	0.152494
LOC784054	0.474031	0.244798	7.58005	0.00863225	0.152494
TMEM80	-0.365769	4.94905	7.57999	0.00863246	0.152494
FKBPL	-0.355926	5.59192	7.57944	0.00863471	0.152494
R3HDM2	-0.954182	5.03417	7.57908	0.00863618	0.152494
JRK	-0.158008	6.27247	7.57708	0.0086443	0.152494
RAD52	-0.24773	5.32936	7.5698	0.00867391	0.152494
SCRIB	-0.227863	6.62078	7.569	0.00867716	0.152494
COX11	0.269031	3.48956	7.56869	0.00867843	0.152494
SIRT2	-0.168934	7.95172	7.56792	0.00868157	0.152494
LOC100335514	-0.705317	1.02061	7.56784	0.00868187	0.152494
WC1-12	-0.527824	7.57872	7.56565	0.00869083	0.152494
IFNGR2	-3.17919	2.98265	7.56524	0.00869249	0.152494
PRR33	-0.434718	3.14721	7.56431	0.00869629	0.152494
MCMBP	0.182247	7.16712	7.56306	0.00870143	0.152494
CMPK1	0.354741	4.5774	7.56135	0.00870842	0.152494
MESD	0.205098	5.38016	7.55855	0.00871986	0.15254
APOLD1	-0.846489	0.72412	7.55084	0.00875152	0.1528
CATSPER2	-0.362457	2.12951	7.55065	0.00875231	0.1528
RAB6A	0.267434	6.17326	7.5406	0.00879377	0.1528
CCDC114	-0.450606	4.3214	7.53643	0.00881102	0.1528
PDLIM1	-0.924752	5.25832	7.53457	0.00881875	0.1528
EPOP	0.618064	0.413371	7.53454	0.00881887	0.1528
PDCD10	0.312332	5.48726	7.53181	0.0088302	0.1528
LZTR1	-0.274425	6.63833	7.52941	0.00884015	0.1528
LOC107131703	0.382344	5.73847	7.52729	0.00884897	0.1528
CCDC61	-0.231553	4.77493	7.52679	0.00885108	0.1528
MAPKAP1	0.1527	5.51646	7.52384	0.00886336	0.1528
AK2	0.227741	6.40829	7.52264	0.00886836	0.1528
IKZF3	0.207801	9.02977	7.52223	0.00887008	0.1528
PTDSS2	-0.300936	3.60906	7.52156	0.00887287	0.1528
SRRT	-0.136523	7.55971	7.51975	0.00888045	0.1528
LOC101906347	-0.475562	1.64389	7.5187	0.0088848	0.1528
GSPT1	0.174914	6.98992	7.51859	0.00888529	0.1528
C21H15orf39	0.255983	6.33035	7.51673	0.00889305	0.1528
SF3B6	0.534276	5.10266	7.49687	0.0089766	0.153838
HIF3A	-0.713001	-1.21571	7.49475	0.00898557	0.153838
NDUFA6	-0.159209	5.34814	7.4935	0.00899084	0.153838
ZNF513	-0.208242	4.37586	7.49195	0.00899743	0.153838
RBBP4	0.18612	7.27305	7.49176	0.0089982	0.153838
HECTD3	-0.151664	5.56151	7.48978	0.0090066	0.153838
CEP95	-0.274787	7.0665	7.48442	0.00902936	0.153977
ISOC1	0.343802	2.73479	7.48369	0.00903246	0.153977
DLG4	-0.320031	5.38462	7.47832	0.00905534	0.154216
HNRNPUL1	0.130893	9.17526	7.47428	0.00907262	0.154236
SLC37A3	-0.248603	6.02379	7.4739	0.00907425	0.154236
TRPV2	-0.262496	6.86364	7.46169	0.00912662	0.154899
ING4	-0.224931	6.06442	7.4603	0.00913258	0.154899
THAP4	0.215497	4.37847	7.458	0.00914249	0.154899
ABI1	0.192115	7.09041	7.45651	0.00914893	0.154899
ESCO2	0.645971	2.82213	7.45043	0.00917519	0.155192
LOC107133280	-2.00953	-2.28824	7.43772	0.00923036	0.155866
ANKRD13C	0.254615	4.7658	7.4344	0.0092448	0.155866
ELP4	0.33785	2.97221	7.43337	0.0092493	0.155866
PPP4R3B	0.284149	7.55344	7.43099	0.00925968	0.155866
POLL	-0.24457	4.52561	7.42861	0.00927009	0.155866
ARHGAP45	-0.15599	10.0701	7.42838	0.0092711	0.155866
BMS1	0.15398	6.14648	7.42525	0.00928482	0.155866
LOC530973	-0.249158	4.21572	7.42337	0.00929307	0.155866
WDR11	-0.147093	5.81519	7.42062	0.00930514	0.155866
ANP32E	0.325723	6.86111	7.41906	0.00931198	0.155866
LYPLAL1	0.316575	3.37783	7.41865	0.00931376	0.155866
LOC104972780	-0.529906	3.01635	7.40651	0.00936732	0.156612
LOC112448744	-3.05175	-0.963071	7.40135	0.00939016	0.156726
LOC100298331	-6.06938	0.854081	7.40089	0.0093922	0.156726
CBLC	-0.471456	2.47719	7.39627	0.00941274	0.156825
SNRPD3	0.261875	5.61771	7.39325	0.00942614	0.156825
ETS1	1.24033	8.09646	7.39271	0.00942855	0.156825
LOC783202	0.401035	2.61831	7.39144	0.00943424	0.156825
GCSH	0.538935	1.08218	7.38368	0.00946889	0.157174
MIA2	0.256655	5.3022	7.38269	0.00947333	0.157174
PHF8	-0.158889	7.23708	7.35677	0.0095901	0.158655
AP4M1	-0.249115	4.6725	7.35562	0.00959532	0.158655
IAH1	-0.238349	4.933	7.35544	0.00959613	0.158655
LOC100847159	-0.772438	6.28124	7.35479	0.0095991	0.158655
LOC783963	0.532537	0.0739374	7.35183	0.00961253	0.158725
SUMO1	0.268302	5.50164	7.34415	0.00964753	0.159152
LOC112448858	-0.42026	4.25156	7.33676	0.00968134	0.15927
RAD23B	0.233978	6.73872	7.33621	0.00968384	0.15927
PHOSPHO2	0.379785	2.76445	7.33606	0.00968454	0.15927
SYCE2	-0.36579	3.33931	7.33458	0.00969133	0.15927
HMGB2	0.310348	8.14849	7.32894	0.00971724	0.159545
NEMP2	-0.363165	5.76275	7.32545	0.00973327	0.159657
LOC112448908	-0.62233	-0.567449	7.31219	0.00979461	0.160114
LOC112445194	0.231168	3.99749	7.30883	0.00981018	0.160114
WDR45	-0.211898	5.98024	7.3078	0.00981497	0.160114
GTPBP1	-0.179792	6.63456	7.3078	0.00981499	0.160114
FSTL4	-0.505717	2.25065	7.29959	0.0098532	0.160114
ANKRD23	-0.730387	-0.0689875	7.29814	0.00986	0.160114
IMPG2	-2.19366	0.26893	7.29793	0.00986096	0.160114
DDX18	0.204936	5.68672	7.29761	0.00986249	0.160114
LETMD1	-0.341402	3.58904	7.29754	0.00986279	0.160114
TMEM181	-0.217319	5.04707	7.29594	0.00987027	0.160114
PYGO2	-0.352967	7.70029	7.29406	0.00987905	0.160114
TRAP1	-0.229515	6.11066	7.29316	0.00988329	0.160114
UBE2D2	0.19598	7.71082	7.29285	0.00988472	0.160114
AGFG1	0.17402	6.07256	7.29169	0.00989016	0.160114
NAGPA	-0.191707	5.65261	7.28668	0.00991371	0.160288
SLCO2B1	1.37534	-0.482315	7.28419	0.00992539	0.160288
SKA1	0.611514	1.8546	7.28351	0.00992862	0.160288
RPF2	0.266388	4.64473	7.27814	0.00995392	0.16044
LOC104975925	-0.411038	7.10798	7.27623	0.0099629	0.16044
S100PBP	-0.260218	7.48476	7.27563	0.00996575	0.16044
SLC5A2	-1.15505	-1.61694	7.26588	0.010012	0.160935
LOC112449387	-1.00717	0.34228	7.26416	0.0100201	0.160935
C7H5orf15	0.208146	5.8268	7.26245	0.0100283	0.160935
PLCB2	-0.292753	6.79173	7.26066	0.0100368	0.160935
EIF1B	-0.470797	6.23004	7.25771	0.0100508	0.160935
VRK2	0.238116	3.65506	7.25745	0.0100521	0.160935
DCP1A	0.189524	6.5459	7.25229	0.0100767	0.161093
VPS50	0.238765	3.83156	7.2515	0.0100805	0.161093
UBQLN1	0.185979	7.33707	7.2447	0.0101131	0.161294
RPL22L1	0.333063	6.10156	7.2415	0.0101284	0.161294
RAD18	0.40727	2.34996	7.24134	0.0101292	0.161294
PIGF	0.625328	1.36912	7.23888	0.010141	0.161294
CHRNB1	-0.343555	2.34442	7.23871	0.0101419	0.161294
COX5A	0.222609	6.33883	7.23728	0.0101487	0.161294
LOC112445404	-1.0392	-1.29902	7.23494	0.01016	0.161325
SLC20A1	-0.2011	7.44362	7.22842	0.0101915	0.161442
BRIX1	0.219066	4.78564	7.22787	0.0101942	0.161442
GNA13	0.142955	8.37079	7.22765	0.0101952	0.161442
CLASP2	0.164646	6.54143	7.22374	0.0102142	0.161595
TMEM50B	0.304475	5.46787	7.21741	0.010245	0.161846
INF2	-0.312575	7.52866	7.21313	0.0102658	0.161846
LOC112442387	-0.659953	-1.34742	7.2126	0.0102684	0.161846
FTSJ1	-0.151608	5.75185	7.21156	0.0102735	0.161846
LOC511229	-0.247738	7.11262	7.2109	0.0102767	0.161846
SRSF2	-0.224291	8.74893	7.20567	0.0103023	0.162034
LSP1	0.234685	9.32782	7.20385	0.0103112	0.162034
MMS22L	0.386389	3.47418	7.20271	0.0103168	0.162034
CETN3	0.451337	3.83644	7.20085	0.0103259	0.162034
RASGEF1A	-0.386321	5.09873	7.19832	0.0103383	0.162082
LOC112442824	-0.892983	-1.79151	7.18974	0.0103806	0.162598
FCGR1A	1.81936	-1.40161	7.18431	0.0104074	0.16281
LOC100848320	0.659923	0.30071	7.18284	0.0104147	0.16281
ESF1	0.337224	4.50203	7.17978	0.0104298	0.16281
MRPL34	0.242967	4.17069	7.17942	0.0104316	0.16281
NACC1	0.172643	6.97681	7.16903	0.0104833	0.163346
LOC505052	-8.63439	0.755184	7.25462	0.010496	0.163346
LDAH	0.224584	4.85156	7.16513	0.0105028	0.163346
RTP4	0.724209	4.8074	7.16498	0.0105036	0.163346
LOC782706	0.441077	2.54288	7.16258	0.0105155	0.163386
ZNF689	0.186255	5.17606	7.15499	0.0105536	0.163831
ANP32B	0.220379	7.62402	7.1451	0.0106034	0.164227
PABPC1	0.19762	10.6306	7.14461	0.0106059	0.164227
WIPF1	0.242814	8.66229	7.14429	0.0106075	0.164227
METTL22	-0.303679	5.15163	7.13918	0.0106333	0.164481
TBC1D25	0.211501	3.91808	7.13214	0.0106691	0.164886
EPSTI1	0.386385	7.26736	7.12987	0.0106806	0.164918
THAP12	0.260952	4.61969	7.12491	0.0107059	0.164998
LOC112448490	-0.988168	-1.62342	7.12472	0.0107068	0.164998
LOC533597	0.201558	5.86599	7.12326	0.0107143	0.164998
SLC25A29	-0.331586	5.19562	7.12136	0.010724	0.165001
CDK1	0.511119	4.1401	7.11664	0.0107481	0.165185
LAMP3	0.182	8.8693	7.11531	0.010755	0.165185
IMP4	-0.235484	6.07578	7.10351	0.0108156	0.165906
CENPW	0.610939	2.05043	7.09832	0.0108424	0.165906
LOC112447441	-0.81003	-0.575936	7.09544	0.0108573	0.165906
CHERP	0.178382	6.91583	7.09211	0.0108746	0.165906
LOC613460	0.487473	4.2569	7.09183	0.010876	0.165906
LOC112445694	0.314895	2.88108	7.09115	0.0108796	0.165906
ATP23	-0.219997	4.78437	7.09049	0.010883	0.165906
GABPB1	0.193734	4.7975	7.09003	0.0108854	0.165906
LOC112448777	-0.537749	0.35445	7.08955	0.0108879	0.165906
RPL9	0.274207	8.87509	7.08086	0.0109331	0.166323
LOC112447340	-0.369547	2.8532	7.08061	0.0109344	0.166323
OSGEP	-0.243407	5.39206	7.07268	0.0109758	0.16666
EMC2	0.23526	4.98973	7.0718	0.0109805	0.16666
RIPOR1	-0.227243	6.72517	7.07088	0.0109853	0.16666
USP11	-0.154716	6.83644	7.06544	0.0110138	0.166947
RASA3	-0.226004	9.69421	7.0615	0.0110346	0.167115
TMED2	0.305143	6.86143	7.05858	0.01105	0.167157
SF3B4	0.175462	6.49633	7.05733	0.0110566	0.167157
TAOK3	0.156748	6.94302	7.0536	0.0110763	0.16731
ATAD5	0.521901	3.87005	7.048	0.0111059	0.167611
STRIP2	-0.636263	3.26377	7.04364	0.0111291	0.167739
RPL23	0.259148	9.58859	7.04174	0.0111392	0.167739
IFT172	-0.330346	3.89598	7.03997	0.0111486	0.167739
TMEM268	-0.149472	6.17385	7.03916	0.011153	0.167739
POLR2K	0.247785	4.27081	7.03227	0.0111897	0.168146
ZRSR2	-0.266983	5.63744	7.02453	0.0112312	0.168623
LOC104969170	0.664294	-0.977974	7.02104	0.0112499	0.168625
ZSCAN25	-0.26973	5.31845	7.01883	0.0112618	0.168625
EIF5A	0.230601	8.05983	7.01804	0.0112661	0.168625
PNPLA7	-0.316814	7.12034	7.01728	0.0112702	0.168625
FOXD2	-1.36437	4.17827	7.01499	0.0112825	0.168665
NAPG	-0.13045	5.48054	7.0085	0.0113176	0.169044
ANKRD49	0.217485	3.74316	6.99486	0.0113917	0.170004
AP1S3	0.247613	4.14186	6.98817	0.0114282	0.170402
IKZF1	0.155916	9.45465	6.97847	0.0114814	0.170766
TM9SF3	0.309519	6.9936	6.97777	0.0114853	0.170766
YWHAZ	0.199587	8.36194	6.97574	0.0114964	0.170766
CTSA	0.405848	6.599	6.97515	0.0114996	0.170766
ARL2BP	0.211803	4.70344	6.97472	0.011502	0.170766
TOMM34	-0.441542	6.7629	6.97299	0.0115116	0.170766
SPDL1	0.475193	2.44138	6.96919	0.0115325	0.170931
SPATA24	-0.300009	3.80737	6.96714	0.0115439	0.170953
HAT1	0.383193	5.29682	6.96128	0.0115763	0.171287
SNRPC	0.187466	5.56805	6.95703	0.0115999	0.171491
PTPN14	-0.914992	0.208709	6.95016	0.0116381	0.17191
SIRT7	-0.170019	5.80333	6.94463	0.011669	0.172182
PPP1R12B	-0.41371	7.40859	6.94173	0.0116853	0.172182
RAB3C	-1.144	3.40181	6.93952	0.0116976	0.172182
CDK9	-0.152846	7.13905	6.93693	0.0117121	0.172182
PLEKHJ1	-0.474533	6.10675	6.93532	0.0117212	0.172182
THEM4	0.217653	4.01941	6.93449	0.0117259	0.172182
LOC112444291	-1.09708	1.7409	6.93447	0.0117259	0.172182
LOC107132793	-0.308349	6.01949	6.92379	0.0117862	0.172324
rna-NR_031246.1	-0.329113	5.82666	6.92325	0.0117892	0.172324
DNAJA2	0.151101	6.76647	6.91851	0.0118161	0.172324
TSNAX	0.252382	4.63503	6.91459	0.0118383	0.172324
LOC112443170	-0.559086	1.22447	6.91406	0.0118413	0.172324
ALKBH5	0.140956	6.74622	6.91395	0.0118419	0.172324
PRCC	0.125855	5.9584	6.91307	0.0118469	0.172324
LOC101906134	0.484541	1.73385	6.9114	0.0118564	0.172324
NSMCE3	0.187291	4.99409	6.91052	0.0118614	0.172324
ARFIP2	-0.198966	4.30312	6.90883	0.011871	0.172324
TMEM242	0.248783	3.46684	6.90561	0.0118894	0.172324
DIS3L	-0.332513	7.29851	6.90492	0.0118933	0.172324
ASB14	-0.526706	1.11245	6.89872	0.0119288	0.172324
SLC10A1	-0.78136	-0.643741	6.89866	0.0119291	0.172324
FBXO24	-0.485266	3.47655	6.89828	0.0119313	0.172324
MFSD1	0.223787	4.69756	6.89789	0.0119335	0.172324
RINL	1.60744	1.22185	6.89725	0.0119372	0.172324
LOC107131695	-0.468888	1.55013	6.89572	0.011946	0.172324
SUFU	-0.277053	5.48822	6.89482	0.0119511	0.172324
HMGB3	0.516735	0.838159	6.89456	0.0119526	0.172324
ABCG4	-0.739009	-0.864675	6.89334	0.0119596	0.172324
LARP4	0.281311	5.76753	6.89292	0.011962	0.172324
RHNO1	0.368459	3.83235	6.89119	0.011972	0.172324
CARD19	-0.26708	5.45732	6.88955	0.0119814	0.172324
VAMP2	-0.28856	6.49497	6.88917	0.0119836	0.172324
NUDCD3	-0.157851	6.56202	6.87719	0.0120527	0.173174
CAAP1	0.301068	4.25214	6.87378	0.0120725	0.173315
LOC101904564	-0.705167	-0.431727	6.87201	0.0120828	0.17332
rna-NR_031211.1	-0.21738	5.58674	6.86798	0.0121062	0.173512
KIF11	0.577906	4.81274	6.86109	0.0121463	0.173795
LOC112443141	-0.84498	0.95733	6.8597	0.0121544	0.173795
PLCB3	-0.253104	5.45478	6.85944	0.012156	0.173795
rna-NR_107779.1	-0.236795	5.75553	6.84586	0.0122356	0.174788
LOC782305	0.731629	-1.18506	6.84401	0.0122465	0.174788
SAFB2	-0.194253	8.05966	6.84246	0.0122556	0.174788
KLHDC8B	-0.331596	2.09054	6.83518	0.0122986	0.1752
BRD8	-0.145547	7.12834	6.83365	0.0123076	0.1752
PSMD1	0.209004	6.10472	6.83159	0.0123198	0.1752
LOC112448893	-0.918991	-1.17896	6.83075	0.0123248	0.1752
HPDL	-0.570122	-0.297595	6.82443	0.0123623	0.17559
LOC100300091	-6.93531	-2.20838	7.00407	0.0124087	0.176105
LOC101907503	-0.516093	0.0472871	6.80884	0.0124555	0.176488
DLEC1	-0.357897	4.01873	6.80851	0.0124574	0.176488
CCDC30	-0.319892	2.24231	6.80631	0.0124707	0.176488
TMEM230	0.208264	5.89365	6.80535	0.0124764	0.176488
FAF1	0.191418	4.58275	6.80182	0.0124976	0.176645
VRK1	0.316697	4.49964	6.79813	0.0125199	0.176815
PTGER1	-0.421908	3.49758	6.7937	0.0125466	0.176947
MAGOH	0.195158	4.57394	6.7932	0.0125496	0.176947
MINPP1	0.249961	4.1156	6.79039	0.0125666	0.177044
LOC112448582	0.231843	4.87273	6.78607	0.0125928	0.177268
C8G	-0.401463	3.75069	6.78208	0.012617	0.177466
RAB11A	0.228021	6.32502	6.78037	0.0126274	0.177469
NELFA	-0.246947	7.08169	6.77426	0.0126647	0.177727
MRPS26	0.269197	5.45083	6.77399	0.0126663	0.177727
SHCBP1	0.450371	4.24442	6.76875	0.0126984	0.177879
PARS2	0.197691	4.16155	6.76646	0.0127124	0.177879
U2AF1L4	-0.233668	7.03881	6.76562	0.0127175	0.177879
HOOK2	-0.5238	1.75074	6.76553	0.0127181	0.177879
RASSF5	0.126296	8.19282	6.75952	0.012755	0.178251
LOC112448736	-0.533904	0.195532	6.75611	0.012776	0.17834
ZNHIT3	-0.216327	6.65414	6.75329	0.0127933	0.17834
MCRIP2	-0.31875	4.21191	6.75214	0.0128005	0.17834
XRCC3	-0.344944	4.10501	6.75183	0.0128024	0.17834
MIS12	0.258027	3.54961	6.74822	0.0128247	0.178404
TULP2	-0.485546	3.06067	6.74741	0.0128297	0.178404
KDM5C	-0.151899	7.92504	6.7461	0.0128378	0.178404
MINK1	-0.19293	7.29744	6.74318	0.0128559	0.17845
ZC3H7B	-0.176998	6.40199	6.74205	0.0128629	0.17845
NRIP3	-0.851041	1.57491	6.7406	0.0128719	0.17845
UBL7	-0.152311	6.01529	6.72345	0.0129789	0.179656
DYRK3	-0.800705	1.84531	6.72335	0.0129795	0.179656
PEX7	0.295393	3.12717	6.72015	0.0129996	0.17979
SPCS1	0.196021	5.27117	6.71443	0.0130356	0.180144
RHOH	0.248579	7.06948	6.7078	0.0130774	0.180578
LSM14A	0.151756	7.35599	6.70435	0.0130992	0.180707
LOC112444864	-0.797011	4.7098	6.70303	0.0131075	0.180707
LGALSL	-0.58198	5.87023	6.70056	0.0131232	0.18078
SAP130	0.1595	5.89118	6.6878	0.0132044	0.181753
ATL3	0.195862	6.89495	6.67569	0.0132819	0.182676
LOC101903734	-0.888441	-0.169264	6.67174	0.0133073	0.18288
SNRPE	0.321062	4.62175	6.66486	0.0133516	0.183344
VAMP5	-0.321789	6.21894	6.66178	0.0133715	0.183344
FEM1A	0.138838	6.61392	6.66161	0.0133727	0.183344
MPHOSPH10	0.288967	4.26307	6.65835	0.0133938	0.183423
NUF2	0.545126	3.12136	6.65746	0.0133995	0.183423
OXCT1	0.207482	6.00137	6.6496	0.0134506	0.183976
CWF19L2	0.288704	4.99329	6.6417	0.0135021	0.184497
TIA1	-0.225529	7.41678	6.63822	0.0135249	0.184497
HMGXB4	0.193377	4.88114	6.63762	0.0135288	0.184497
UNKL	-0.229034	5.58905	6.63325	0.0135575	0.184497
SAMD10	-0.41922	2.08939	6.63237	0.0135633	0.184497
SPON1	-0.363523	3.97779	6.63117	0.0135711	0.184497
LOC104975977	-0.349988	1.67129	6.63114	0.0135714	0.184497
HYLS1	0.207077	2.79692	6.63079	0.0135736	0.184497
LOC786614	0.313623	5.3391	6.62635	0.0136029	0.18475
ZNF75D-2	-0.409288	5.44893	6.62317	0.0136238	0.184876
ZNF131	-0.183249	5.90096	6.62172	0.0136334	0.184876
LOC112448170	-0.726427	-1.36996	6.61837	0.0136555	0.185031
IFI6	1.04004	5.72742	6.61677	0.0136662	0.185031
LOC100847677	-5.57797	-1.04926	6.68429	0.0137221	0.185644
AP1G1	0.141766	6.99329	6.60218	0.0137631	0.186053
RUFY3	-0.340615	5.2194	6.59661	0.0138004	0.186412
LOC112449456	-0.788146	-1.36213	6.5915	0.0138346	0.186729
UCKL1	-0.849889	1.6814	6.58483	0.0138794	0.187018
DPY30	0.229372	4.28436	6.58365	0.0138873	0.187018
TMEM222	-0.223253	5.88473	6.57991	0.0139126	0.187018
MTMR7	-0.415416	5.08649	6.57964	0.0139144	0.187018
DYNC1LI1	0.207084	5.31781	6.57905	0.0139184	0.187018
TMX2	-0.162985	5.12132	6.57766	0.0139278	0.187018
LOC112449346	-0.322271	2.33007	6.57581	0.0139403	0.187018
ARMC12	-0.346108	5.44785	6.57554	0.0139421	0.187018
EHHADH	0.239253	4.01677	6.57297	0.0139595	0.187107
FDX1	0.231558	4.20668	6.57018	0.0139784	0.187216
C9H6orf203	0.21287	3.47511	6.56688	0.0140008	0.187371
ZNF449	0.292003	1.94947	6.56002	0.0140475	0.187852
FOXS1	0.965592	3.85812	6.55406	0.0140882	0.188177
rna-NR_030989.1	-0.261709	5.69121	6.55329	0.0140935	0.188177
APOO	0.371545	1.54562	6.55052	0.0141125	0.188285
LOC112448507	-0.422159	0.968508	6.54678	0.0141381	0.188483
LOC112443897	-0.35509	9.17906	6.54422	0.0141557	0.188573
LOC100847118	-0.525509	2.77048	6.54064	0.0141804	0.188756
NDUFAF7	-0.226828	5.02279	6.5371	0.0142048	0.188802
SASH1	1.16363	-0.247016	6.53698	0.0142056	0.188802
LOC112447810	-0.484831	4.5519	6.53333	0.0142308	0.188994
STK17A	0.152693	7.53624	6.52691	0.0142753	0.189439
NAA50	0.27533	6.39411	6.52321	0.014301	0.189635
LOC107132911	8.74259	0.04629	6.59291	0.0143315	0.189895
TVP23B	-0.203091	5.40224	6.51725	0.0143425	0.189896
LOC101902366	0.245642	3.419	6.51543	0.0143552	0.189919
TTC1	0.169383	5.19589	6.51085	0.0143872	0.190082
NOP16	0.238309	4.58012	6.50912	0.0143993	0.190082
LOC104975099	-0.480309	0.0952842	6.50612	0.0144203	0.190082
ARRB1	-0.249788	8.89654	6.50496	0.0144284	0.190082
ATF1	0.188803	5.51057	6.50352	0.0144385	0.190082
GNAS	-0.193165	9.37206	6.50269	0.0144444	0.190082
SPAG7	-0.555464	7.1783	6.50083	0.0144575	0.190082
RIN3	0.226799	8.88545	6.49975	0.0144651	0.190082
PPM1M	-0.209457	6.38527	6.49672	0.0144864	0.190082
CTR9	0.147555	7.20339	6.49658	0.0144874	0.190082
RBM6	-0.152803	6.64328	6.49651	0.0144879	0.190082
COPS7A	0.415008	4.98174	6.47885	0.0146129	0.191578
SYNCRIP	0.229337	7.30034	6.47219	0.0146604	0.191712
CYTH2	-0.174482	5.18006	6.47209	0.0146611	0.191712
MIER2	-0.286274	4.96301	6.4684	0.0146875	0.191712
LIN7B	-0.381605	1.90972	6.46716	0.0146963	0.191712
PLAU	-0.37008	4.7359	6.46518	0.0147106	0.191712
SAAL1	0.294739	3.88427	6.46472	0.0147138	0.191712
LRP2BP	-0.467119	1.12169	6.46379	0.0147205	0.191712
LOC112442384	-0.386272	1.05104	6.46337	0.0147235	0.191712
LOC101902942	-0.826889	-1.8861	6.45872	0.0147569	0.191712
NME8	-1.75302	-0.937001	6.45845	0.0147589	0.191712
LOC101905222	-0.471622	3.18364	6.45776	0.0147638	0.191712
FAM49B	0.2427	7.52472	6.45745	0.014766	0.191712
UBOX5	-0.217327	5.05515	6.45712	0.0147684	0.191712
ZNF879	0.548881	0.685408	6.45584	0.0147776	0.191712
LOC101902840	-0.430728	1.21978	6.45219	0.0148039	0.191876
PTMA	0.409228	9.74375	6.45101	0.0148124	0.191876
LOC100139781	0.535767	1.49927	6.44294	0.0148708	0.192424
NSUN6	-0.350368	5.02895	6.44211	0.0148768	0.192424
NAA15	0.338201	6.27246	6.43986	0.0148932	0.192492
RNF219	0.320168	3.54496	6.43555	0.0149245	0.192658
TMEM192	0.265958	4.67255	6.43285	0.0149442	0.192658
B4GALT3	-0.185206	4.90084	6.43222	0.0149487	0.192658
TMEM167B	0.223548	4.28121	6.43074	0.0149595	0.192658
ARGLU1	-0.321148	8.85288	6.43042	0.0149619	0.192658
ABHD18	2.35567	-0.680185	6.42896	0.0149725	0.192658
ATG9B	-0.465257	1.36114	6.42606	0.0149937	0.192701
TRNAC-ACA	-0.626964	-1.37597	6.56739	0.0149981	0.192701
CEP85	-0.19281	4.79419	6.42048	0.0150346	0.192894
TRNAG-CCC-45	-0.684981	5.32338	6.41824	0.015051	0.192894
BIRC5	0.486383	4.05348	6.41819	0.0150513	0.192894
GLRX3	0.13653	5.80998	6.41735	0.0150576	0.192894
SETDB1	-0.13382	6.47941	6.40754	0.0151298	0.193402
LOC112449086	-0.351388	3.52346	6.4071	0.015133	0.193402
OBSL1	-0.90539	4.28582	6.40687	0.0151347	0.193402
RPL36AL	0.139392	7.3582	6.40543	0.0151454	0.193402
HPS1	-0.203871	6.29875	6.40442	0.0151528	0.193402
EMC6	0.237633	3.58569	6.39733	0.0152054	0.193748
TSC2	-0.144754	6.55549	6.39604	0.015215	0.193748
HNRNPR	0.138406	7.63856	6.39508	0.0152221	0.193748
LOC101905514	0.26226	3.43111	6.39413	0.0152291	0.193748
MUS81	-0.173532	4.66013	6.39324	0.0152358	0.193748
LOC614732	0.3702	3.25008	6.39077	0.0152542	0.193841
RPS13	0.218326	8.68243	6.38732	0.0152799	0.194025
C15H11orf49	-0.506035	4.25434	6.38377	0.0153064	0.19422
BAHD1	-0.133006	6.08859	6.38164	0.0153224	0.194223
ANKRD61	-0.51528	1.14643	6.38075	0.015329	0.194223
NMRAL1	-0.317588	4.59679	6.37771	0.0153518	0.19437
IFI44L	0.738473	7.05787	6.37236	0.015392	0.194566
CEMIP	-0.922648	1.43206	6.37129	0.0154	0.194566
PDE6D	-0.265635	4.48221	6.37061	0.0154051	0.194566
RPL35	0.25599	9.46856	6.36969	0.0154121	0.194566
TSGA10	0.378373	1.85722	6.3667	0.0154346	0.194682
rna-NR_107743.1	-0.484898	1.75303	6.3655	0.0154437	0.194682
CAMTA1	0.212535	3.5702	6.35882	0.0154942	0.195048
GDI1	-0.280511	8.33054	6.35869	0.0154951	0.195048
LOC112444215	-0.830315	-1.25566	6.35672	0.01551	0.195094
PHTF2	-0.316681	6.26496	6.34588	0.0155925	0.195724
MED12	-0.181241	8.33291	6.3447	0.0156015	0.195724
DYNLT1	-0.728402	6.24437	6.34351	0.0156106	0.195724
EID1	0.27383	5.23797	6.34281	0.0156159	0.195724
LOC104968807	0.474513	2.56055	6.34274	0.0156165	0.195724
LOC112447359	-0.267564	4.26058	6.34127	0.0156277	0.195724
EIF3E	0.263323	7.9281	6.33961	0.0156404	0.195742
BUD31	0.211176	5.62542	6.33495	0.0156761	0.195972
CDC5L	0.185351	6.71536	6.33426	0.0156814	0.195972
TRMT12	-0.35073	4.65044	6.32706	0.0157367	0.196522
TRAPPC9	0.194372	5.63448	6.31738	0.0158115	0.197266
SPPL2A	0.325094	6.45264	6.31589	0.015823	0.197266
DOHH	0.866161	3.25815	6.31476	0.0158318	0.197266
LOC112448905	-0.675389	-0.785959	6.31245	0.0158497	0.197266
STK4	0.182626	8.51549	6.31127	0.0158588	0.197266
FAM72A	0.54385	1.64378	6.30952	0.0158725	0.197266
TMEM9B	0.187024	5.4065	6.3091	0.0158757	0.197266
VCL	-0.32724	7.53498	6.30652	0.0158958	0.197318
CENPJ	0.243716	3.21929	6.30564	0.0159026	0.197318
UBE2I	-0.118733	7.13361	6.30129	0.0159366	0.197597
ORMDL3	-0.235166	7.40853	6.29708	0.0159695	0.1977
RNF4	-0.135698	7.39179	6.29651	0.0159739	0.1977
LGALS4	-0.300572	5.87327	6.29587	0.015979	0.1977
FBXO41	-0.580757	-0.831855	6.2923	0.016007	0.197905
NRAS	0.50647	8.39278	6.28988	0.0160259	0.197999
YME1L1	0.147017	6.92504	6.28523	0.0160625	0.19831
RARS	0.191607	5.74336	6.28246	0.0160843	0.198361
CEP131	-0.242953	4.51559	6.28136	0.016093	0.198361
LOC100847567	-0.486922	1.21922	6.28036	0.0161009	0.198361
MTERF1	0.216966	4.61456	6.27616	0.016134	0.198585
SLU7	0.192354	6.21632	6.27351	0.016155	0.198585
LOC100140873	-2.33228	-1.76539	6.27238	0.016164	0.198585
GYPC	0.211349	6.42603	6.27228	0.0161648	0.198585
BOSTAUV1R414	-0.894162	-1.03866	6.26183	0.0162479	0.199464
TCF12	0.226794	6.39082	6.25934	0.0162677	0.199566
ZBTB39	-0.17722	4.5357	6.25071	0.0163367	0.200083
HYI	-0.343575	3.7256	6.24934	0.0163478	0.200083
COMMD8	0.2454	5.72561	6.24882	0.0163519	0.200083
GMPS	0.188882	6.39084	6.24833	0.0163559	0.200083
UBE2S	0.312343	5.76448	6.24512	0.0163816	0.200162
KDM8	-0.365295	3.74335	6.24466	0.0163853	0.200162
BDA20	-5.58061	0.862738	6.23902	0.0164308	0.200357
GEMIN5	0.200663	4.59245	6.23733	0.0164444	0.200357
NDFIP1	0.253194	6.79152	6.23576	0.0164571	0.200357
CAND1	0.189346	6.83112	6.23506	0.0164628	0.200357
AAR2	0.230716	4.09691	6.23206	0.016487	0.200357
RRP1B	-0.256539	6.38782	6.23176	0.0164895	0.200357
MCM3AP	-0.159555	7.77717	6.23127	0.0164934	0.200357
NDFIP2	0.287035	5.74901	6.23125	0.0164936	0.200357
WDR34	0.219365	3.42454	6.22846	0.0165161	0.200491
KIAA0100	-0.766505	5.85995	6.22421	0.0165507	0.20077
N6AMT1	0.233553	2.02025	6.22138	0.0165737	0.200835
LOC509006	-0.19215	7.62819	6.2207	0.0165792	0.200835
LOC107133095	-0.400018	1.96678	6.21904	0.0165928	0.20086
UBE2C	0.437915	4.28591	6.21628	0.0166153	0.200958
PTOV1	-0.338209	5.70686	6.21512	0.0166248	0.200958
LOC100297381	-1.02602	-1.91719	6.21191	0.016651	0.200958
ZKSCAN5	-0.244909	5.57572	6.21123	0.0166566	0.200958
BLK	-0.52173	7.59225	6.21096	0.0166588	0.200958
LOC618256	-0.606059	0.462617	6.2046	0.016711	0.201448
PFN1	0.280115	9.99563	6.20133	0.0167378	0.20162
C5H12orf66	0.261912	3.6427	6.19894	0.0167575	0.20162
LOC112443469	-0.371918	4.81979	6.19863	0.0167601	0.20162
KIFAP3	0.218146	3.48195	6.19704	0.0167732	0.201638
LOC107131564	0.580298	1.48216	6.194	0.0167983	0.2018
MED24	-0.164191	5.88793	6.19252	0.0168105	0.201808
PIDD1	-0.332747	5.44061	6.18984	0.0168327	0.201847
UTP23	0.240877	3.61067	6.18931	0.016837	0.201847
TOM1L1	-0.6491	3.11263	6.18004	0.016914	0.202624
LOC104974034	-0.716974	1.29059	6.17637	0.0169446	0.202624
APEX1	0.222189	6.54575	6.17592	0.0169483	0.202624
PI4KB	-0.137695	7.04587	6.1759	0.0169485	0.202624
WDR54	-0.33453	2.48137	6.17113	0.0169883	0.202893
LUC7L3	-0.247614	7.80988	6.17041	0.0169944	0.202893
KPNA3	0.20652	5.51608	6.16731	0.0170203	0.202995
MORC2	-0.133938	6.8077	6.16506	0.0170391	0.202995
ITFG1	0.232167	5.03863	6.16456	0.0170433	0.202995
LOC112443432	-0.337076	1.76486	6.16381	0.0170496	0.202995
TLK2	0.171223	5.7627	6.16043	0.0170781	0.203194
ZDHHC6	0.167466	4.71437	6.15771	0.0171009	0.20322
PSMC1	0.164375	6.12953	6.15738	0.0171037	0.20322
LOC112446056	-1.21111	-1.9038	6.15318	0.0171391	0.203502
RAB1A	0.19718	6.69536	6.15031	0.0171634	0.20353
CDH23	-0.461603	5.51633	6.15013	0.0171649	0.20353
CLPP	0.225716	4.50044	6.14688	0.0171924	0.203717
ALG13	-0.799659	1.75569	6.13854	0.0172632	0.204308
PAFAH1B2	0.157463	6.34104	6.13823	0.0172658	0.204308
LOC112444352	-0.592894	0.323593	6.13444	0.0172981	0.204419
CCDC107	-0.270693	4.721	6.13437	0.0172987	0.204419
HNRNPDL	-0.230196	8.2942	6.1325	0.0173146	0.204468
TLNRD1	0.186318	5.75459	6.12782	0.0173546	0.204729
LOC112442804	-0.598686	-0.921642	6.12703	0.0173614	0.204729
SMIM24	-0.612431	4.39408	6.12578	0.0173721	0.204729
DDX6	0.179192	8.96607	6.12154	0.0174085	0.205018
RABIF	0.176842	5.10389	6.11867	0.0174331	0.205169
ATP5MPL	0.238545	4.73629	6.11601	0.0174559	0.205299
PRR19	-0.534448	-0.185761	6.11143	0.0174954	0.205625
LOC112442276	-0.140679	5.2627	6.1076	0.0175285	0.205643
SNRPA	-0.245744	6.0563	6.10728	0.0175312	0.205643
ELOC	0.292613	4.93434	6.10548	0.0175468	0.205643
LEO1	0.167974	5.47166	6.10535	0.017548	0.205643
LENG1	0.204121	3.75217	6.10336	0.0175652	0.205643
DNM3	-0.734147	0.463725	6.10169	0.0175797	0.205643
PARPBP	0.593399	2.54109	6.10167	0.0175798	0.205643
TANGO2	-0.273895	3.82516	6.09912	0.017602	0.205673
FBXL17	0.176322	5.13151	6.09854	0.0176071	0.205673
RPL28	0.285495	8.64349	6.09433	0.0176437	0.205673
CHUK	0.199457	5.41402	6.09405	0.0176461	0.205673
LOC112445091	-0.867078	-0.790609	6.09181	0.0176656	0.205673
PHF3	0.173726	7.28721	6.08966	0.0176844	0.205673
ROGDI	-0.282412	4.10649	6.08797	0.0176991	0.205673
DEPDC1B	0.516497	2.13144	6.08753	0.017703	0.205673
LTC4S	-1.0663	1.33483	6.08747	0.0177035	0.205673
GNB1L	-0.341008	5.82877	6.08745	0.0177037	0.205673
LOC104976232	-0.51289	2.07936	6.08642	0.0177127	0.205673
SEC61B	0.214491	5.79373	6.08461	0.0177285	0.205719
SLC40A1	-0.411198	6.46046	6.07842	0.0177828	0.20619
S100A1	-0.930518	3.0832	6.07728	0.0177928	0.20619
TCF20	0.576821	6.68532	6.07407	0.0178211	0.20638
ARF4	0.213326	6.91649	6.06513	0.0178999	0.207154
NAMPT	0.381849	5.16853	6.06165	0.0179307	0.207373
CCL25	-0.303309	2.04382	6.05056	0.0180293	0.20798
MUC19	-0.796155	-0.28793	6.04969	0.018037	0.20798
FAM168B	0.105927	7.50647	6.04945	0.0180391	0.20798
LOC107131441	-0.698031	-0.795156	6.04911	0.0180422	0.20798
DNTTIP1	-0.133934	5.05427	6.04901	0.018043	0.20798
RRAS2	0.249423	5.64885	6.04242	0.018102	0.208465
MUCL1	-5.5809	0.492197	6.10525	0.0181166	0.208465
NUP37	0.342069	2.78879	6.03913	0.0181314	0.208465
LOC101908237	-2.0531	-1.4889	6.03894	0.0181331	0.208465
DLGAP5	0.569954	3.81093	6.03712	0.0181495	0.208515
CDK5RAP2	-0.179362	6.41071	6.03377	0.0181795	0.208722
RBM17	0.135609	5.65016	6.02925	0.0182203	0.209052
DYM	0.184048	4.8253	6.02726	0.0182381	0.209119
MEX3A	-0.349905	2.82215	6.02344	0.0182727	0.209155
LOC112442823	-0.589308	-0.784907	6.02305	0.0182762	0.209155
SIVA1	0.267608	3.61863	6.02292	0.0182774	0.209155
PRPF39	-0.305577	6.41171	6.0209	0.0182957	0.209226
CCNA2	0.339158	4.48183	6.01771	0.0183245	0.209353
RNF13	0.213236	5.1099	6.01702	0.0183309	0.209353
COQ6	-0.434833	4.42568	6.01568	0.018343	0.209353
ENSA	0.665183	6.17102	6.01083	0.018387	0.20954
RASAL1	-0.856123	3.17931	6.00986	0.0183959	0.20954
LOC112449102	-0.490535	1.47706	6.00884	0.0184052	0.20954
HIST2H2AB	-0.930933	-1.60678	6.00789	0.0184138	0.20954
ORAI2	0.467221	4.4643	6.00726	0.0184196	0.20954
OTUD3	-0.201407	6.83821	6.00421	0.0184474	0.209638
LOC112445543	-0.6884	4.10907	6.00174	0.01847	0.209638
CD40	-0.417026	6.46946	5.99807	0.0185036	0.209638
ZNF555	-0.410975	2.16057	5.99736	0.0185101	0.209638
ENTR1	-0.307412	5.35302	5.996	0.0185226	0.209638
LOC112442610	-0.396956	7.49065	5.99526	0.0185294	0.209638
MX2	1.11704	8.20974	5.99477	0.0185339	0.209638
LOC112449292	-0.326386	7.27042	5.99471	0.0185345	0.209638
CXCL5	-0.850795	0.19445	5.99444	0.0185369	0.209638
BRI3BP	0.281919	4.59077	5.98984	0.0185792	0.209825
LOC112442208	-0.598306	1.91504	5.98889	0.0185879	0.209825
GP6	-0.678316	3.9872	5.9887	0.0185897	0.209825
CNOT6	0.273826	6.7116	5.98486	0.0186251	0.209993
GNG2	0.260178	6.60045	5.98398	0.0186332	0.209993
CANX	0.229316	8.18076	5.98225	0.0186492	0.209993
POLA1	0.237221	5.85338	5.9795	0.0186746	0.209993
LOC100299324	0.560796	-0.317683	5.97916	0.0186778	0.209993
MTM1	0.257469	3.37043	5.97911	0.0186782	0.209993
NOA1	0.121698	5.04042	5.97794	0.0186891	0.209993
CDO1	0.493715	4.95499	5.9745	0.0187209	0.210206
CCDC43	0.180348	4.58749	5.97327	0.0187323	0.210206
MAGED1	0.210877	5.84663	5.97165	0.0187475	0.21024
SMAP1	0.139573	5.95898	5.96757	0.0187854	0.210398
KRBA1	-0.328342	4.20426	5.96687	0.0187919	0.210398
ADO	0.2019	5.00477	5.96623	0.0187979	0.210398
LOC112446739	-0.586936	6.85688	5.96385	0.0188201	0.210511
CHRAC1	0.224459	3.68749	5.95934	0.0188622	0.210846
EVL	-0.241475	9.76789	5.95082	0.0189421	0.211509
CUL3	0.181049	6.92121	5.95042	0.0189458	0.211509
LOC112448923	-0.462377	0.747004	5.94727	0.0189755	0.211704
TFDP1	-0.233757	6.89787	5.94305	0.0190153	0.211979
LOC112448041	-0.368403	3.31471	5.94207	0.0190246	0.211979
LNP1	0.430836	1.0049	5.93841	0.0190591	0.212228
LOC112443477	-1.01109	-1.85475	5.92777	0.0191601	0.213216
EZR	0.170242	9.72094	5.92539	0.0191827	0.213331
TOE1	0.288166	3.84345	5.92196	0.0192154	0.213558
C7H1orf35	-0.239079	4.93799	5.9167	0.0192657	0.213934
LOC101904098	0.862351	4.94051	5.91584	0.0192739	0.213934
ZNF576	-0.282162	4.67333	5.91352	0.0192961	0.214044
SNW1	0.176542	6.55944	5.91158	0.0193148	0.214114
RANBP1	0.284228	5.43321	5.90654	0.0193632	0.21431
FAM206A	0.158952	4.00124	5.90571	0.0193712	0.21431
FNTA	0.195735	5.05412	5.90558	0.0193724	0.21431
SEC31B	-0.27153	3.06265	5.90461	0.0193818	0.21431
GLS2	-0.35505	4.32047	5.90196	0.0194073	0.214368
METTL6	-0.168849	5.02668	5.90134	0.0194133	0.214368
FEZ2	0.272976	4.35343	5.89823	0.0194433	0.214368
CCDC88B	-0.181319	6.86125	5.89708	0.0194544	0.214368
RAN	0.22517	6.66819	5.89596	0.0194653	0.214368
HAGHL	-0.457384	2.15398	5.89538	0.0194709	0.214368
ZC3H12A	-0.199029	5.08379	5.895	0.0194746	0.214368
LIG4	-0.163322	4.76253	5.89384	0.0194858	0.214368
NMD3	0.272179	4.96034	5.89115	0.0195119	0.21452
ADPGK	0.174621	4.78965	5.88836	0.019539	0.214682
SLC12A4	-0.33568	7.72407	5.88508	0.0195709	0.214801
NUP54	0.230862	4.43454	5.88446	0.0195769	0.214801
CENPL	0.361704	2.6086	5.88343	0.019587	0.214801
POLR2M	0.177855	4.94386	5.87687	0.019651	0.215291
VPS16	-0.19988	5.83315	5.87613	0.0196582	0.215291
LOC104975044	-0.646397	-0.0976554	5.87504	0.0196688	0.215291
PRKAG2	-0.258881	5.11176	5.87168	0.0197018	0.215516
C16H1orf174	-0.140737	4.54476	5.86954	0.0197228	0.21561
PFDN4	-0.317225	5.661	5.86443	0.019773	0.216007
ZNF410	-0.129551	6.23041	5.86331	0.019784	0.216007
IFIH1	0.443544	6.87563	5.86158	0.019801	0.216058
PUS1	-0.263867	5.43342	5.85993	0.0198173	0.216099
RASGRP2	-0.249418	9.0646	5.85623	0.0198538	0.216186
MED25	-0.189328	7.6428	5.85568	0.0198593	0.216186
VMA21	0.31465	5.97354	5.85535	0.0198626	0.216186
ARL15	0.299392	3.32842	5.84985	0.019917	0.216415
SRBD1	0.208797	4.98993	5.84883	0.0199271	0.216415
YBX1	0.160921	8.90763	5.84855	0.0199299	0.216415
CSNK1E	-0.227381	4.89395	5.84819	0.0199335	0.216415
LOC508153	0.393648	6.37611	5.84508	0.0199644	0.2165
NDUFA12	0.430243	3.48971	5.84489	0.0199663	0.2165
LSMEM1	-0.618384	-0.272034	5.84178	0.0199972	0.216599
NOSIP	-0.193436	6.48526	5.83944	0.0200206	0.216599
VAMP8	-0.247829	6.39195	5.83641	0.0200509	0.216599
TMUB2	-0.193909	5.52394	5.83618	0.0200531	0.216599
TMX1	0.284481	5.24053	5.83594	0.0200555	0.216599
MMS19	-0.129533	6.11833	5.83529	0.020062	0.216599
PDSS1	-0.984423	5.61235	5.83523	0.0200626	0.216599
MAFG	-0.227752	5.25609	5.83204	0.0200945	0.216621
DYNC1LI2	-0.144615	5.65659	5.83155	0.0200994	0.216621
PIGX	0.634706	7.12734	5.82825	0.0201325	0.216621
CLPTM1	0.128574	6.30346	5.8274	0.020141	0.216621
RRM2	0.517788	6.24794	5.8274	0.020141	0.216621
FANCC	0.183496	3.99001	5.82701	0.020145	0.216621
CYTB	-0.251692	10.7947	5.82632	0.0201519	0.216621
PLA2G12A	0.19789	4.46134	5.81721	0.0202436	0.21734
SCAND1	0.229422	5.51861	5.81719	0.0202438	0.21734
MSH3	0.248987	5.37811	5.81476	0.0202683	0.217468
MINDY3	-0.59985	6.59008	5.80945	0.0203221	0.217881
EIF4G1	0.825514	7.26554	5.80827	0.0203341	0.217881
LOC112441809	-1.01905	-1.7073	5.80725	0.0203444	0.217881
EIF3J	0.228926	5.81647	5.80184	0.0203994	0.217995
NDUFA7	0.251328	5.22406	5.80072	0.0204108	0.217995
PIK3CB	0.272227	4.88865	5.80064	0.0204116	0.217995
KMT5C	-0.224447	4.56586	5.80029	0.0204151	0.217995
PER3	-0.568777	5.74461	5.80003	0.0204178	0.217995
ATG4C	0.40111	3.34007	5.79655	0.0204533	0.218103
CAPRIN1	0.176692	8.17244	5.7959	0.0204599	0.218103
GTPBP4	-0.237326	7.06373	5.79535	0.0204656	0.218103
ZNF367	0.279228	4.29782	5.79155	0.0205044	0.218193
GCC2	0.174916	5.66096	5.7909	0.0205111	0.218193
UTP14A	0.15078	7.47303	5.78943	0.0205261	0.218193
TP53	0.152908	7.32829	5.78919	0.0205286	0.218193
EXD3	-0.27144	5.29856	5.78755	0.0205454	0.218193
LOC534913	-0.306562	5.99609	5.78715	0.0205495	0.218193
FAM207A	-0.359592	6.31991	5.77907	0.0206326	0.218895
SYPL1	0.313144	5.84344	5.77828	0.0206407	0.218895
GRPEL1	0.201828	5.7684	5.77705	0.0206534	0.218896
MAP3K10	-0.202432	4.8179	5.77454	0.0206793	0.219037
STX10	-0.296439	4.80909	5.76877	0.020739	0.219414
LOC100297334	-0.491854	-0.518754	5.76837	0.0207431	0.219414
TMCO4	-0.183401	5.5453	5.76633	0.0207642	0.219414
RFC3	0.349537	3.36769	5.76521	0.0207759	0.219414
LOC614617	-0.416935	1.17571	5.76499	0.0207781	0.219414
UBAP2L	0.83194	5.8379	5.759	0.0208404	0.219829
KIF18A	0.392374	2.46829	5.75878	0.0208427	0.219829
MDH2	0.227399	6.84938	5.75628	0.0208688	0.219892
LLPH	0.314842	4.53491	5.75488	0.0208834	0.219892
LOC785955	0.682746	-1.01575	5.75389	0.0208938	0.219892
LOC112446102	-0.42454	1.35689	5.75335	0.0208993	0.219892
LOC112444600	-0.581646	0.534326	5.75183	0.0209152	0.219927
PTRHD1	0.300289	3.10492	5.74555	0.020981	0.220441
ST3GAL3	-0.245529	7.89686	5.74474	0.0209895	0.220441
BZW1	0.29989	8.50831	5.74093	0.0210295	0.220638
PNPLA8	0.163924	4.61488	5.73977	0.0210418	0.220638
SCYL2	0.248347	5.77007	5.73932	0.0210465	0.220638
SLC52A2	-0.217309	5.39846	5.73557	0.0210859	0.220778
LOC112443156	-1.02681	-1.78165	5.7355	0.0210867	0.220778
CILP	-0.849254	-1.05304	5.73444	0.0210979	0.220778
KLF11	0.534792	4.4482	5.72977	0.0211472	0.221161
DUSP23	0.392425	0.895272	5.72643	0.0211826	0.22135
WFIKKN1	0.625176	-0.520814	5.72566	0.0211908	0.22135
LPP	-0.211064	5.81107	5.72338	0.021215	0.22147
EIF4ENIF1	-0.126124	6.47643	5.7206	0.0212444	0.221474
RAB5A	0.223334	6.00308	5.7203	0.0212477	0.221474
PEX6	-0.269327	5.60819	5.71974	0.0212536	0.221474
WDR91	-0.33199	6.00454	5.71792	0.021273	0.221543
MMADHC	0.186395	5.3652	5.71505	0.0213036	0.221728
POMT2	-0.185278	4.29332	5.71128	0.0213438	0.222014
CHTF8	0.156446	6.26352	5.7067	0.0213928	0.222121
LOC107131289	0.350606	1.98573	5.70448	0.0214166	0.222121
PLAA	0.180651	5.49834	5.70066	0.0214577	0.222121
RNF169	0.167542	5.4405	5.69951	0.02147	0.222121
DDX41	-0.149474	6.41151	5.69932	0.021472	0.222121
PIP5K1A	-0.131701	6.6882	5.69802	0.021486	0.222121
CLTRN	0.285587	2.24197	5.69611	0.0215066	0.222121
API5	0.204916	6.92155	5.6951	0.0215175	0.222121
SLC26A11	-0.437742	3.29505	5.69427	0.0215264	0.222121
GLCE	0.240404	3.47848	5.69386	0.0215308	0.222121
MCM5	0.371595	6.43264	5.69315	0.0215385	0.222121
CDK19	0.246146	5.99146	5.69268	0.0215436	0.222121
WDR36	0.233287	5.02131	5.69148	0.0215565	0.222121
CCHCR1	-0.304388	3.89695	5.69126	0.0215589	0.222121
GTF2F1	0.18651	5.48267	5.69122	0.0215594	0.222121
CHEK1	0.283193	3.37609	5.68924	0.0215807	0.222121
FARP2	-0.313731	4.59898	5.68886	0.0215849	0.222121
LOC112445993	-0.502058	-0.636327	5.688	0.0215941	0.222121
ANAPC11	0.218276	4.63309	5.68664	0.0216088	0.222121
PHAX	0.214835	4.9756	5.68422	0.0216351	0.222121
TTC30A	0.273229	1.87627	5.68419	0.0216354	0.222121
SLC37A1	-0.233602	5.84205	5.68271	0.0216515	0.222121
GSTK1	-0.306495	6.18698	5.68187	0.0216605	0.222121
ZKSCAN7	-0.291169	4.5121	5.68075	0.0216727	0.222121
MYDGF	0.233619	4.40925	5.67918	0.0216898	0.222121
CPSF7	-0.113671	7.31227	5.67889	0.0216929	0.222121
TASP1	0.233917	2.95302	5.67697	0.0217138	0.222121
DYNLRB1	0.21689	5.52532	5.67688	0.0217148	0.222121
NOP2	-0.115978	6.8243	5.67595	0.0217249	0.222121
LOC101908350	-6.67292	-1.61245	5.80865	0.0217384	0.222128
PAGR1	-1.02978	-0.316496	5.67003	0.0217895	0.222518
CAPZA2	0.355359	5.85099	5.66803	0.0218114	0.222518
SPRYD3	-0.12182	6.28602	5.66284	0.0218682	0.222518
ATG16L2	-0.278764	7.89472	5.66	0.0218994	0.222518
ITPA	-0.199206	5.13857	5.65946	0.0219053	0.222518
JOSD2	0.27329	2.91627	5.65833	0.0219178	0.222518
NAP1L5	0.313205	2.21433	5.65824	0.0219187	0.222518
CERS1	-0.778315	0.783125	5.65775	0.0219241	0.222518
KNSTRN	0.30601	3.65908	5.65726	0.0219296	0.222518
CCDC34	0.506675	1.5441	5.65625	0.0219406	0.222518
ZNHIT2	0.296832	3.12786	5.65503	0.0219541	0.222518
USP28	-0.180781	5.37831	5.65455	0.0219593	0.222518
ABHD17B	0.224956	3.5936	5.65428	0.0219624	0.222518
LOC112447420	-0.491983	2.43788	5.65372	0.0219685	0.222518
MIR2303	-0.577915	0.0886051	5.6537	0.0219687	0.222518
METAP1	0.157197	5.42509	5.65092	0.0219994	0.222699
LOC112449356	-1.47724	-1.14417	5.64739	0.0220384	0.222964
LOC101904270	-0.770688	0.100676	5.64542	0.0220602	0.223055
GANAB	-0.941085	1.80808	5.64142	0.0221046	0.223315
HSF2	0.290174	3.33264	5.64077	0.0221117	0.223315
SAT1	-0.17692	8.27846	5.63944	0.0221265	0.223335
CFAP74	-0.768062	1.11459	5.6359	0.0221659	0.223602
LOC112444948	-0.819822	-1.56075	5.63076	0.0222231	0.223825
UBR7	0.205939	5.72332	5.63	0.0222317	0.223825
LOC101905254	0.4149	0.549459	5.62968	0.0222352	0.223825
LOC100335990	-0.452892	1.21856	5.62929	0.0222395	0.223825
RALBP1	0.187122	6.87155	5.62443	0.0222939	0.224243
MAPK6	0.284481	5.68507	5.61869	0.0223583	0.224761
STT3B	0.227016	6.69841	5.61579	0.0223909	0.224912
RBM42	0.168263	6.544	5.61504	0.0223993	0.224912
TMEM187	-0.240934	3.35949	5.6134	0.0224177	0.224967
TRNAE-UUC	-0.357396	1.997	5.60952	0.0224615	0.225157
LOC100139548	-0.176817	6.35051	5.60943	0.0224626	0.225157
CMPK2	0.830704	5.76489	5.60535	0.0225086	0.225489
TAF9B	0.259117	4.20717	5.60039	0.0225649	0.225788
FFAR3	-0.461292	8.59689	5.59989	0.0225705	0.225788
GTPBP6	-0.264922	5.82539	5.59927	0.0225775	0.225788
HP1BP3	0.14302	7.54015	5.598	0.022592	0.225803
MYC	0.182867	8.00854	5.59222	0.0226578	0.226236
LOC112443619	-0.455484	2.78718	5.5919	0.0226614	0.226236
LOC526230	-3.59223	-2.06668	5.58768	0.0227096	0.226401
LOC101906358	-0.441949	1.49155	5.58724	0.0227145	0.226401
DGKA	-0.274533	7.81066	5.58536	0.0227361	0.226401
UHRF2	-0.223612	6.89219	5.58485	0.0227418	0.226401
PUM2	0.210127	7.88093	5.58431	0.022748	0.226401
TPCN2	-0.265136	5.48429	5.58139	0.0227815	0.226401
LOC101907658	0.528231	0.965511	5.58099	0.0227861	0.226401
RNASEH1	-0.227398	5.26837	5.58055	0.0227912	0.226401
PIAS1	0.239974	6.92992	5.57982	0.0227995	0.226401
G3BP2	0.197072	7.33296	5.57906	0.0228082	0.226401
LOC112449328	-0.374441	1.15051	5.57768	0.022824	0.226429
CDC42SE2	0.147035	7.2435	5.57614	0.0228418	0.226475
COX6A1	0.259208	6.36797	5.5725	0.0228837	0.226761
LOC100336589	1.45165	0.827848	5.56859	0.0229287	0.226805
MYLK	-0.74864	2.27734	5.56828	0.0229323	0.226805
LOC112445242	-0.319046	0.65738	5.56711	0.0229458	0.226805
TPCN1	-0.192622	5.45039	5.56666	0.0229511	0.226805
SLC30A6	0.190186	4.3543	5.56619	0.0229564	0.226805
KIAA0391	0.179746	3.9942	5.56533	0.0229664	0.226805
GOLPH3	0.233961	6.49535	5.56291	0.0229944	0.226952
CNOT4	0.196051	5.69366	5.56052	0.0230221	0.227097
TCAP	-0.286811	6.82006	5.55581	0.0230768	0.227507
DERL2	-0.204978	5.6625	5.55177	0.0231237	0.22784
SRP9	0.313647	4.72675	5.54965	0.0231485	0.227882
SSR4	0.247259	7.75258	5.54916	0.0231542	0.227882
LOC112447392	-0.677124	0.594383	5.54545	0.0231975	0.228023
ACSL4	0.254631	6.65171	5.54502	0.0232025	0.228023
LOC112447602	-0.687918	-0.83071	5.54387	0.023216	0.228023
ITGB1BP2	-1.03932	-1.86305	5.54344	0.023221	0.228023
LOC101903290	-0.372831	1.57823	5.53949	0.0232673	0.228313
ARHGDIA	0.156087	8.9256	5.53852	0.0232787	0.228313
TMED7	0.297726	6.06518	5.53529	0.0233166	0.228313
CRAMP1	-0.176168	6.52708	5.53524	0.0233171	0.228313
MRPL22	0.248263	3.88678	5.53468	0.0233238	0.228313
CSNK2A1	0.115236	6.63809	5.53411	0.0233304	0.228313
LOC112444920	-0.448947	-0.00973684	5.532	0.0233552	0.228313
DR1	0.279831	6.9783	5.53196	0.0233557	0.228313
HERC6	0.576023	6.94078	5.52929	0.0233872	0.228492
TPX2	0.367921	5.6458	5.52536	0.0234336	0.228817
ABCC5	-0.350759	3.13262	5.52135	0.023481	0.228969
LOC782609	0.393742	1.83505	5.52133	0.0234813	0.228969
LOC101905499	-0.413405	5.40291	5.51937	0.0235045	0.228969
LOC101904768	0.364571	2.19927	5.51886	0.0235106	0.228969
HSF1	0.133738	6.10809	5.51848	0.0235151	0.228969
BRD7	0.132382	6.64339	5.51419	0.0235659	0.229336
NFU1	0.234437	4.40888	5.51076	0.0236068	0.229418
RAB5IF	0.228462	4.94632	5.50955	0.0236212	0.229418
SUPT7L	0.154387	4.65907	5.50907	0.0236269	0.229418
SLMAP	0.190187	5.75777	5.50905	0.0236272	0.229418
LOC104973427	-0.507686	5.33252	5.50398	0.0236877	0.229863
RHBDD2	-0.192626	5.85668	5.50299	0.0236995	0.229863
KRT10	-3.39071	2.05299	5.49988	0.0237367	0.230092
MPRIP	-0.172468	7.84283	5.4988	0.0237497	0.230092
MEIS1	-0.475965	0.427964	5.49633	0.0237793	0.23016
STK38L	0.26699	6.40345	5.49602	0.0237831	0.23016
TECPR1	-0.218139	7.13296	5.49463	0.0237997	0.230192
GPR83	-0.553924	0.609781	5.48658	0.0238966	0.231001
LOC100336562	1.05046	-1.36947	5.48232	0.0239482	0.23137
SCRN2	-0.45443	3.50029	5.48094	0.0239648	0.231402
SNX5	0.162632	6.2201	5.47972	0.0239797	0.231417
CMTM4	-0.453186	1.90909	5.4757	0.0240284	0.231652
EMC10	0.146346	6.53498	5.47545	0.0240314	0.231652
LOC101903526	-0.731641	0.952028	5.47405	0.0240484	0.231652
KLHL22	-0.272004	7.86031	5.47331	0.0240574	0.231652
ELF4	-0.174433	8.4171	5.47001	0.0240976	0.231911
LOC107132849	-0.524294	0.620578	5.4661	0.0241452	0.23224
CIRBP	-0.367919	6.79082	5.46271	0.0241866	0.232289
KRT1	-6.62954	2.04993	5.46263	0.0241876	0.232289
CNOT9	0.241965	5.85367	5.46132	0.0242036	0.232289
TRPC2	1.32538	1.10933	5.46131	0.0242037	0.232289
LOC783185	0.214769	4.0223	5.45817	0.0242423	0.232456
FAM229A	-0.156565	6.09949	5.45771	0.0242479	0.232456
LOC112441847	2.67708	4.88507	5.45426	0.0242902	0.232733
USP19	-0.0933711	6.8776	5.45223	0.0243151	0.232843
LOC785477	0.545562	0.385533	5.44804	0.0243667	0.233173
LOC512165	0.55627	1.83863	5.44726	0.0243764	0.233173
GON7	0.307408	3.52105	5.44469	0.0244081	0.233347
IDUA	-0.239169	5.42277	5.44001	0.0244659	0.233683
TRNAY-GUA-17	-0.325637	2.67188	5.43968	0.02447	0.233683
SLC25A16	0.34847	4.19674	5.43553	0.0245214	0.23396
LOC112445052	0.333212	5.17952	5.43363	0.024545	0.23396
CDC20	0.482105	4.33418	5.43251	0.0245589	0.23396
WDR88	-0.769542	-1.33391	5.43186	0.0245671	0.23396
PDS5B	0.274807	5.88203	5.43138	0.024573	0.23396
BARD1	0.439694	3.223	5.43083	0.0245798	0.23396
SPCS2	0.149906	6.81046	5.42478	0.0246552	0.234548
TCIRG1	-0.259926	7.74371	5.42359	0.0246701	0.234561
VAPA	0.115406	6.24056	5.42207	0.0246891	0.234614
TMEM39A	-0.193538	4.9951	5.42021	0.0247123	0.234706
DSTYK	-0.158757	5.01457	5.41722	0.0247497	0.234933
LOC112446508	-0.906055	-2.18521	5.41336	0.0247982	0.235265
C2CD4D	-0.878091	-1.46372	5.41202	0.024815	0.235296
LOC786829	0.770812	-1.22152	5.40799	0.0248658	0.235648
RNGTT	0.201519	5.95845	5.40508	0.0249024	0.235867
C29H11orf95	-0.302751	5.94573	5.40343	0.0249233	0.235936
ICA1L	-0.676136	-0.485206	5.39985	0.0249685	0.236151
PIGT	-0.133548	5.52165	5.39901	0.0249792	0.236151
CHPF	1.27074	4.21709	5.39774	0.0249952	0.236151
MPIG6B	-0.729866	7.64789	5.39733	0.0250004	0.236151
LOC100139115	-0.186611	4.65355	5.394	0.0250426	0.236421
ZNF444	-0.268573	4.64828	5.38819	0.0251165	0.236925
LOC112441484	1.0683	5.88816	5.38747	0.0251256	0.236925
KIAA1191	-0.189042	6.98277	5.38659	0.0251369	0.236925
VPS39	-0.118188	6.26296	5.38431	0.025166	0.237071
RPL29	0.234592	9.12499	5.38268	0.0251867	0.237137
POLR3E	-0.139855	5.41894	5.37915	0.0252319	0.237434
HACD2	0.263384	4.99089	5.37666	0.0252637	0.237605
MBD3	0.158069	6.33987	5.37269	0.0253147	0.237924
TRA2A	-0.260142	8.41285	5.37188	0.0253251	0.237924
CDKN1A	-0.558487	3.88831	5.36765	0.0253795	0.238205
NDUFS7	0.505198	3.97996	5.36743	0.0253824	0.238205
RBBP8	0.313346	4.70049	5.36359	0.0254319	0.238541
LOC112442661	-1.65128	-2.20952	5.36049	0.0254719	0.238548
LOC404103	-0.699982	7.54081	5.36034	0.0254738	0.238548
LOC107132867	0.448629	5.57101	5.3594	0.025486	0.238548
TTC7A	0.16919	7.48368	5.35928	0.0254876	0.238548
PSPH	-0.28037	3.98303	5.35589	0.0255314	0.238818
CACNB1	-0.356112	2.78044	5.35493	0.0255439	0.238818
TSPAN17	-0.404434	5.93631	5.34943	0.0256153	0.239356
LTA	-0.267486	4.1373	5.3441	0.0256848	0.239877
SBF1	-0.149719	8.78658	5.34182	0.0257145	0.239985
BCAS3	0.165783	5.11721	5.3411	0.025724	0.239985
LOC781059	0.512047	0.228035	5.33833	0.0257601	0.240193
OGFOD2	-0.337184	5.18426	5.3361	0.0257893	0.240336
MED29	-0.233202	4.15727	5.32961	0.0258746	0.241001
FAM96A	0.239053	4.93855	5.32747	0.0259028	0.241014
GRWD1	0.178495	4.53314	5.32655	0.0259149	0.241014
BBS10	0.387964	1.06472	5.32634	0.0259176	0.241014
CLK4	-0.277313	6.79837	5.32372	0.0259521	0.241124
LOC104968411	-0.769526	2.88129	5.32334	0.0259572	0.241124
RBM22	0.0973902	6.39968	5.31973	0.0260048	0.241317
ABCE1	0.186021	6.12067	5.31966	0.0260057	0.241317
KIF20B	0.446997	4.07752	5.31047	0.0261276	0.242201
LOC104973153	-0.695076	-0.968581	5.31037	0.0261289	0.242201
USP20	-0.34036	6.23341	5.30693	0.0261746	0.242495
CNTD2	-1.07505	5.50277	5.30486	0.0262022	0.2425
SKA2	0.27531	4.50163	5.3048	0.026203	0.2425
SYCP3	-0.485891	0.728138	5.29488	0.0263356	0.243451
CUL4B	0.267233	6.07309	5.29397	0.0263478	0.243451
IL9R	-0.445353	6.06864	5.29397	0.0263478	0.243451
LOC100848405	-0.269878	3.44685	5.29127	0.026384	0.243656
MAPRE2	-0.278457	7.87528	5.28913	0.0264129	0.243793
LOC785115	0.830724	-1.87349	5.28612	0.0264532	0.244036
MXD3	0.371411	2.92978	5.28499	0.0264685	0.244047
UPF3B	-0.163494	5.63733	5.28233	0.0265045	0.244249
PRKG1	-0.78366	0.408655	5.27904	0.0265488	0.24452
PTTG1IP	0.14584	6.90819	5.27653	0.0265828	0.24452
PJA2	0.167436	7.23297	5.27566	0.0265946	0.24452
CDC27	0.279422	5.66122	5.27465	0.0266083	0.24452
CHAMP1	0.159864	5.81076	5.27418	0.0266146	0.24452
PCF11	-0.221307	7.83327	5.2739	0.0266184	0.24452
LOC781770	0.451245	0.420916	5.2677	0.0267026	0.245164
FAM53B	0.198341	8.62381	5.2664	0.0267203	0.245197
ZBTB21	0.241523	4.72546	5.25903	0.0268208	0.245884
RABEP2	-0.226336	5.87853	5.25884	0.0268234	0.245884
LOC112442980	-1.12969	-2.2777	5.25105	0.0269302	0.246732
GINS1	0.297942	4.05525	5.24894	0.0269591	0.246867
ATXN2	-0.173664	6.46416	5.24746	0.0269795	0.246894
IDE	0.194229	5.58102	5.24645	0.0269934	0.246894
CEP83	0.359651	3.52275	5.24563	0.0270047	0.246894
CAPZA1	0.22959	8.51344	5.2436	0.0270327	0.246915
WDR59	-0.316813	6.17471	5.24307	0.02704	0.246915
LOC783854	2.94141	-1.46213	5.24194	0.0270556	0.246915
MMP9	-0.64009	2.56342	5.24134	0.0270639	0.246915
TRIM13	0.177754	4.81828	5.2394	0.0270906	0.24703
RAP2C	0.240723	5.59758	5.23373	0.0271692	0.247616
MAGED4B	-0.376785	3.92789	5.22992	0.027222	0.247665
ACSM3	-1.41769	-0.33798	5.22693	0.0272636	0.247665
UBA2	0.14593	6.95651	5.22633	0.0272719	0.247665
LOC782601	0.35221	1.56373	5.22625	0.027273	0.247665
HIST1H2BN	0.773861	-1.64973	5.22565	0.0272813	0.247665
RSAD2	1.17379	6.33495	5.22397	0.0273048	0.247665
TAB3	0.214269	6.20121	5.22339	0.0273128	0.247665
PSMD5	0.193056	5.14424	5.2223	0.0273281	0.247665
EIF3H	0.149238	7.46591	5.22224	0.0273289	0.247665
SPRTN	-0.188078	5.68477	5.22218	0.0273297	0.247665
NUP155	0.14639	5.10293	5.22181	0.0273348	0.247665
LOC112441456	0.254234	4.67692	5.2202	0.0273574	0.247665
DDRGK1	-0.188565	4.82366	5.22001	0.0273599	0.247665
LOC512684	-0.344594	3.76363	5.215	0.02743	0.248081
AKAP7	0.375935	2.87927	5.21368	0.0274486	0.248081
LOC104974750	-0.772379	4.91675	5.21244	0.027466	0.248081
SLC4A1AP	0.133611	5.54143	5.21235	0.0274672	0.248081
LOC112444909	-0.499628	-0.514617	5.21163	0.0274773	0.248081
DDX58	0.572715	6.48058	5.20713	0.0275405	0.24852
ZC3H13	0.146056	6.91545	5.20614	0.0275545	0.24852
CC2D1A	-0.133834	5.58773	5.20371	0.0275888	0.2487
SLC24A3	-0.64936	3.5909	5.19582	0.0277002	0.249574
TFG	0.185616	5.46385	5.1925	0.0277472	0.249869
MOB2	-0.203251	6.15482	5.18981	0.0277854	0.250083
YTHDF1	0.127739	5.21335	5.18283	0.0278846	0.2508
MLLT1	0.132917	5.80269	5.18205	0.0278958	0.2508
ABCD3	0.240888	4.32714	5.18117	0.0279084	0.2508
TRIAP1	0.408013	0.0495802	5.17858	0.0279454	0.250895
EGR1	0.352177	3.60752	5.17744	0.0279616	0.250895
SLC25A26	-0.24447	4.81294	5.17653	0.0279746	0.250895
C29H11orf24	0.368479	2.88191	5.17518	0.0279939	0.250895
MAT2A	-0.214305	7.81932	5.17499	0.0279966	0.250895
GFM1	0.212574	4.49939	5.17437	0.0280056	0.250895
LOC616281	-0.246818	4.2254	5.16514	0.028138	0.251952
SYNGAP1	-0.313404	7.01485	5.16379	0.0281575	0.251996
OGA	-0.164263	8.35369	5.1595	0.0282194	0.25242
PABPC1L	-0.658873	1.06031	5.15394	0.0282999	0.253009
LOC107131831	-0.979248	-1.53467	5.14975	0.0283607	0.253223
RAB6B	-0.532867	1.23913	5.14971	0.0283611	0.253223
NIT1	-0.222775	2.9793	5.14915	0.0283693	0.253223
MIR2358	-2.65335	-0.179504	5.14827	0.0283821	0.253223
RBM3	0.917428	2.84217	5.14603	0.0284146	0.253383
METAP1D	-0.22816	4.17881	5.14432	0.0284396	0.253476
CMTM6	0.112356	8.26689	5.14	0.0285026	0.253907
AMDHD1	-0.71665	1.36012	5.13343	0.0285987	0.254343
DDX42	-0.127392	7.04766	5.13338	0.0285994	0.254343
LOC101905014	0.469205	0.208499	5.13281	0.0286077	0.254343
FAM216A	-0.549207	0.577561	5.13265	0.0286101	0.254343
LOC112448396	-0.900266	-2.04556	5.1292	0.0286607	0.254592
PSMF1	0.269954	6.08675	5.12874	0.0286675	0.254592
FOXK2	0.138353	7.14811	5.12691	0.0286943	0.254701
CCNB1	0.489683	3.83163	5.12415	0.0287349	0.254931
HCN2	-0.215711	4.16385	5.12284	0.0287542	0.254972
CCDC66	-0.269737	4.9098	5.12177	0.0287701	0.254982
MBNL1	0.217243	8.76778	5.11896	0.0288116	0.255171
EXOC6	0.237936	5.24972	5.11786	0.0288277	0.255171
ZSWIM8	-0.144414	7.40839	5.11644	0.0288487	0.255171
LOC784210	0.716913	-0.58381	5.11635	0.0288501	0.255171
AMZ2	-0.105851	5.70169	5.11412	0.0288831	0.255249
RNF227	-0.750357	0.205998	5.11377	0.0288883	0.255249
TRABD	-0.222623	8.03984	5.10924	0.0289554	0.255712
TRIM37	0.14813	4.75203	5.10593	0.0290046	0.255955
CXXC1	-0.167657	7.04807	5.1054	0.0290125	0.255955
RAMP3	-0.931334	0.413688	5.10279	0.0290515	0.256169
SNX8	-0.313384	6.3924	5.10168	0.0290679	0.256184
LOC112444914	-0.945556	-1.50795	5.10011	0.0290914	0.256261
FASTKD2	0.24854	3.52531	5.09472	0.0291719	0.256816
PPP2R5A	0.210038	7.55932	5.09295	0.0291985	0.256816
UFM1	0.263741	4.51974	5.09293	0.0291988	0.256816
TOR1AIP2	0.19704	6.08187	5.0907	0.0292322	0.256822
HIBADH	0.195113	4.25985	5.08952	0.0292499	0.256822
LOC112446500	-0.284952	4.40046	5.08884	0.0292601	0.256822
LOC107131715	-0.744303	-0.108475	5.08832	0.029268	0.256822
EGLN3	-0.556299	4.95477	5.08755	0.0292794	0.256822
LOC112446391	-0.720569	-0.595015	5.08572	0.029307	0.256822
TBC1D13	-0.14288	6.56094	5.08567	0.0293078	0.256822
COG2	-0.16469	6.26744	5.08451	0.0293253	0.256822
LOC783466	0.397816	3.98688	5.08375	0.0293366	0.256822
SIT1	0.23674	6.90408	5.08221	0.0293599	0.256822
TSTD3	0.35914	3.59852	5.0819	0.0293646	0.256822
ILF3	0.137402	7.17644	5.08033	0.0293882	0.256822
LOC107132938	-0.306683	3.66804	5.0801	0.0293917	0.256822
MTREX	0.221454	5.67942	5.07691	0.0294399	0.256933
SLFN11	0.285393	6.51865	5.07641	0.0294474	0.256933
SLC18B1	-0.386173	4.86937	5.07632	0.0294487	0.256933
LOC112448601	-0.570382	-1.01662	5.07418	0.0294812	0.256979
MIR2407	-0.72183	-1.46695	5.07402	0.0294836	0.256979
RPP25	0.218696	2.80872	5.06814	0.0295728	0.257243
LOC112444524	-0.627995	-0.578571	5.06676	0.0295937	0.257243
UBE2A	0.179819	5.18149	5.06673	0.0295942	0.257243
ZNRF1	-0.249392	6.60246	5.06669	0.0295948	0.257243
RFC5	-0.217105	5.49306	5.06619	0.0296024	0.257243
LOC101903281	-0.823102	-1.56627	5.06437	0.0296301	0.257243
[truncated: 15,372 more rows]

## Sheet: Novax T1vT3
	logFC	logCPM	F	PValue	FDR
TUBB3	0.926618	3.47819	29.7429	2.30883e-06	0.039973
LOC615278	-0.385235	6.17282	24.933	1.05058e-05	0.039973
IL5RA	-2.35569	2.94187	24.8193	1.09042e-05	0.039973
SMPD3	-2.26959	3.0808	23.954	1.45068e-05	0.039973
ALOX15	-2.34152	5.37823	23.7715	1.54151e-05	0.039973
SLC7A11	-1.61386	0.833559	22.8446	2.10442e-05	0.039973
LOC785760	0.473634	4.58213	22.7025	2.20823e-05	0.039973
TUBB	0.431743	9.1639	22.5386	2.33463e-05	0.039973
MND1	0.905235	1.05189	22.3974	2.4497e-05	0.039973
EIF5A	0.407902	8.05983	21.908	2.89662e-05	0.039973
RAB44	-1.8073	1.33441	21.8059	3.00018e-05	0.039973
JADE1	-0.467929	6.52188	21.4343	3.41124e-05	0.039973
PCMTD1	-0.266592	8.23129	21.3072	3.56507e-05	0.039973
LOC533307	0.50004	5.40468	21.2756	3.60448e-05	0.039973
LOC112448083	-1.74726	-0.0928625	21.1054	3.82451e-05	0.039973
CRBN	-0.200951	5.87594	20.9461	4.04327e-05	0.039973
HMGA1	0.42441	7.63088	20.8789	4.13949e-05	0.039973
HEXDC	-0.568201	6.13124	20.6282	4.52007e-05	0.039973
UBE2Q2	-0.426868	5.21914	20.6131	4.54401e-05	0.039973
LOC112444563	-0.595529	4.95719	20.4369	4.83508e-05	0.039973
DCTPP1	0.62299	2.07212	20.4213	4.86166e-05	0.039973
TP53	0.286554	7.32829	20.3067	5.0625e-05	0.039973
ZNF93	-0.488926	4.86645	19.991	5.66227e-05	0.0427649
HNRNPH3	-0.367124	8.10306	19.1693	7.60026e-05	0.0521716
ARHGDIA	0.289687	8.9256	19.0544	7.92257e-05	0.0521716
LOC100297044	-1.54907	5.50693	18.8528	8.52309e-05	0.0521716
TK1	0.512473	5.80167	18.6304	9.24109e-05	0.0521716
FCRL6	1.3202	0.669623	18.6076	9.31845e-05	0.0521716
ZBTB43	-0.296028	5.03369	18.5955	9.35948e-05	0.0521716
H1FX	0.495497	8.08688	18.5815	9.40749e-05	0.0521716
PRDM16	1.38472	3.69602	18.5427	9.54166e-05	0.0521716
PPP2R1A	0.294623	7.41613	18.4622	9.82645e-05	0.0521716
FKBP1A	0.32891	7.5144	18.3165	0.000103651	0.0521716
LOC782966	0.793512	2.03837	18.2958	0.000104438	0.0521716
LOC101902840	-0.723771	1.21978	18.2188	0.000107433	0.0521716
NONO	0.224635	8.49662	18.2014	0.000108121	0.0521716
HNRNPH1	-0.348646	9.81296	18.1121	0.000111734	0.0524575
PIP4K2C	-0.340041	6.51716	17.881	0.000121677	0.0546621
MYBBP1A	0.265846	6.66114	17.854	0.000122898	0.0546621
TMEM160	0.466347	3.74788	17.6885	0.000130667	0.0546621
LOC104969170	1.06969	-0.977974	17.6848	0.000130848	0.0546621
LOC107132067	1.21516	-1.16159	17.5973	0.000135169	0.0546621
FNBP4	-0.395859	8.73164	17.5945	0.00013531	0.0546621
LRRC32	0.580526	2.75114	17.4057	0.000145165	0.0573103
GDPD3	-0.874346	0.912352	17.1686	0.000158619	0.0612304
CDCA3	0.82488	3.20051	16.9662	0.000171149	0.0638221
DRAP1	0.337965	5.36895	16.9425	0.000172681	0.0638221
UFSP2	-0.390019	5.56475	16.7975	0.000182381	0.0655571
SIVA1	0.447102	3.61863	16.7608	0.000184923	0.0655571
OTUD7B	-0.349252	4.41599	16.6631	0.000191882	0.0664625
rna-NR_129534.1	-0.414076	10.2727	16.6103	0.000195762	0.0664625
BEND7	-1.18236	0.0430127	16.5637	0.000199246	0.0664625
ZRSR2	-0.409637	5.63744	16.5174	0.000202781	0.0664625
TKFC	0.278556	5.26479	16.4633	0.000206989	0.0665852
HOOK2	-0.811153	1.75074	16.1978	0.000229017	0.0707815
MIF	0.524724	5.2346	16.1452	0.000233668	0.0707815
COG3	-0.253662	6.29109	16.0261	0.00024457	0.0707815
PSMD11	0.187839	6.86312	16.0055	0.000246503	0.0707815
CAMK1	-1.17778	2.48634	15.989	0.000248068	0.0707815
SPATA5L1	-0.354259	3.96085	15.9876	0.000248206	0.0707815
MGAT3	-1.83688	-0.375534	15.9327	0.000253495	0.0707815
IGF2BP3	0.438318	5.32185	15.9169	0.000255035	0.0707815
CDC20	0.828005	4.33418	15.8626	0.000260414	0.0707815
ALOX5	-2.18451	3.65197	15.8589	0.00026078	0.0707815
SNRPC	0.282318	5.56805	15.7639	0.000270495	0.0721741
NDUFAF7	-0.351933	5.02279	15.7284	0.000274221	0.0721741
TAF1A	-0.407844	4.48192	15.6365	0.000284123	0.0736641
LOC788449	-1.04843	-0.374292	15.5422	0.000294674	0.0742324
MRPS34	1.45464	4.3454	15.5344	0.00029556	0.0742324
SSR4	0.413587	7.75258	15.4912	0.000300553	0.0742324
RABGAP1L-2	-0.370324	7.59468	15.449	0.000305508	0.0742324
KLF13	0.353006	8.70517	15.4307	0.000307681	0.0742324
NUP62	0.272691	6.17577	15.3344	0.000319409	0.0753958
RP9	-0.388129	4.67788	15.2761	0.00032673	0.0753958
FCGRT	0.579536	6.40038	15.2099	0.000335263	0.0753958
FUCA2	-0.215258	6.35835	15.2046	0.000335954	0.0753958
EIF3F	0.299824	7.73012	15.1772	0.000339565	0.0753958
LOC509415	0.846248	2.24836	15.1526	0.000342834	0.0753958
RAB27A	-0.413402	8.15432	15.1522	0.000342886	0.0753958
GPS1	0.281654	6.02217	15.0648	0.000354786	0.0763895
RPL28	0.449259	8.64349	15.0547	0.0003562	0.0763895
DCTN6	-0.280293	4.98517	14.9877	0.00036565	0.0774598
MIR2285B-2	-0.612055	4.30837	14.9146	0.000376273	0.0784696
MCM5	0.601664	6.43264	14.8554	0.000385109	0.0784696
SF3B1	-0.283147	9.96539	14.8527	0.000385521	0.0784696
CSTB	0.449557	4.84797	14.8196	0.000390561	0.0784696
DCUN1D2	-0.417435	4.15928	14.8038	0.000393003	0.0784696
SF3A1	0.192379	8.07783	14.7228	0.000405719	0.0793014
SLC29A1	0.517778	3.98936	14.6799	0.000412634	0.0793014
ATP5MC2	0.333494	7.24552	14.6571	0.000416357	0.0793014
RBM39	-0.22989	8.59861	14.6467	0.000418068	0.0793014
AURKB	0.716116	4.28798	14.5897	0.000427576	0.0793014
LOC781412	0.790127	2.44965	14.5736	0.000430305	0.0793014
NDUFA7	0.398157	5.22406	14.5274	0.000438219	0.0793014
MRPL36	0.457884	3.42935	14.5114	0.000441008	0.0793014
PIKFYVE	-0.537408	6.87578	14.5076	0.000441663	0.0793014
TMEM250	0.321248	5.35484	14.487	0.000445284	0.0793014
NCBP3	-0.162363	6.17499	14.4751	0.000447386	0.0793014
HSPBP1	1.65298	0.000436634	14.4145	0.000458242	0.0804052
ADAMTS12	-1.02836	0.302284	14.3611	0.000468048	0.0813046
SETD6	-0.443148	4.25526	14.3202	0.000475705	0.0818165
GFI1B	-0.930499	2.14969	14.2923	0.000480994	0.0819152
NR4A1	0.616978	3.26512	14.1423	0.000510579	0.0849821
NEK4	-0.439143	3.86324	14.1261	0.000513881	0.0849821
DDX54	0.223071	6.68607	14.1075	0.00051771	0.0849821
LOC104973551	-0.576555	4.18754	14.0785	0.000523737	0.0849821
RUFY3	-0.497554	5.2194	14.0525	0.000529194	0.0849821
BOD1	-0.299015	4.55449	14.0316	0.000533638	0.0849821
LOC541276	0.403678	4.90711	14	0.000540405	0.0849821
CCNL2	-0.339364	7.92233	13.9945	0.0005416	0.0849821
DHX57	-0.346978	6.09735	13.9773	0.000545344	0.0849821
LOC101906010	1.34792	-1.79153	13.9655	0.000547924	0.0849821
AP1M1	0.280593	6.78113	13.9389	0.000553776	0.0851296
PEG10	1.03179	2.07181	13.8979	0.000562951	0.0851786
LOC112446739	-0.899368	6.85688	13.8893	0.000564892	0.0851786
FBXO9	-0.278414	7.37223	13.872	0.000568805	0.0851786
NSUN4	-0.324035	5.53547	13.7765	0.000591018	0.0868279
LOC112448777	-0.748859	0.35445	13.7749	0.000591411	0.0868279
ZMYM5	-0.346548	5.81512	13.7606	0.000594814	0.0868279
ZMYM2	-0.239214	6.71687	13.7298	0.000602231	0.0868448
LYRM4	0.431616	3.79838	13.6889	0.00061222	0.0868448
KIAA2013	0.247524	5.6949	13.6593	0.000619553	0.0868448
CHD2	-0.213841	8.33729	13.6478	0.000622428	0.0868448
MCM4	0.549453	6.33348	13.6302	0.00062685	0.0868448
KBTBD2	-0.246626	5.39837	13.6049	0.000633284	0.0868448
UBE2C	0.648961	4.28591	13.5846	0.000638473	0.0868448
CREBRF	-0.405877	6.82584	13.5425	0.000649425	0.0868448
LOC112443485	-0.392705	5.91099	13.5311	0.000652407	0.0868448
WDR34	0.323455	3.42454	13.5251	0.000653992	0.0868448
PYGM	1.03357	3.79226	13.5118	0.000657505	0.0868448
GOLGA1	-0.236148	5.05996	13.5113	0.000657635	0.0868448
SH3BGRL3	0.299464	8.94415	13.499	0.000660934	0.0868448
PPP1R14B	0.391143	4.62172	13.4841	0.000664922	0.0868448
EIF3L	0.268793	6.97387	13.4375	0.000677575	0.087837
CFL1	0.321002	9.87099	13.3673	0.000697105	0.088542
LOC112444493	-1.2439	-1.3461	13.3634	0.000698185	0.088542
THOC6	0.411486	3.79063	13.3301	0.00070768	0.088542
NUDT12	-0.442576	4.44893	13.2877	0.000719972	0.088542
RHNO1	0.512197	3.83235	13.2798	0.000722269	0.088542
UPF3B	-0.259075	5.63733	13.2608	0.000727875	0.088542
ATP23	-0.300878	4.78437	13.2605	0.000727955	0.088542
LOC786614	0.4441	5.3391	13.2585	0.000728549	0.088542
MXD3	0.589712	2.92978	13.2574	0.000728887	0.088542
NDUFB7	0.42419	4.40938	13.2096	0.000743184	0.0896518
TGDS	-0.362628	5.56117	13.1773	0.000753012	0.0902109
PRR7	-0.545621	5.14535	13.1462	0.000762586	0.0905266
CNIH2	1.16995	-0.428894	13.1287	0.000768062	0.0905266
FSCN1	0.804377	5.16235	13.0929	0.000779346	0.0905266
C29H11orf24	0.587494	2.88191	13.0829	0.000782512	0.0905266
CDT1	0.664134	4.3119	13.0578	0.000790573	0.0905266
RPS2	0.316141	10.943	13.0426	0.000795479	0.0905266
CBX7	-0.353247	6.43141	13.035	0.000797957	0.0905266
RANBP1	0.422637	5.43321	13.0312	0.000799186	0.0905266
MINDY3	-0.900919	6.59008	12.9996	0.000809581	0.0905266
LOC101905744	1.15361	-0.829491	12.9943	0.00081133	0.0905266
C21H15orf39	0.336667	6.33035	12.9893	0.000812973	0.0905266
SKP1	-0.381501	7.17661	12.9518	0.000825541	0.0908342
SHMT2	0.354888	6.05786	12.9489	0.000826529	0.0908342
GGT7	-0.57984	3.06623	12.911	0.000839449	0.0908342
rna-NR_031314.1	-0.367151	7.79413	12.8695	0.00085383	0.0908342
DGKE	-0.303973	4.71763	12.8483	0.000861282	0.0908342
CCDC32	-0.226977	5.87311	12.8343	0.00086622	0.0908342
REEP1	1.87405	-0.696577	12.8329	0.000866714	0.0908342
LOC112446857	1.20312	2.88863	12.82	0.000871324	0.0908342
THAP4	0.282601	4.37847	12.819	0.000871698	0.0908342
MSANTD2	-0.413801	5.45108	12.8139	0.000873524	0.0908342
PSKH1	0.20766	5.10048	12.8004	0.000878369	0.0908342
KCNK6	-0.357219	6.6977	12.8001	0.000878484	0.0908342
FBP1	-1.42903	1.65051	12.744	0.000898926	0.0919863
PRELID3A	-0.568578	4.57192	12.7405	0.000900217	0.0919863
MAP3K8	-1.11828	7.6147	12.6964	0.000916693	0.0925028
LINS1	-0.290472	4.04885	12.6905	0.000918915	0.0925028
LOC112442036	-0.880926	-0.597779	12.6801	0.000922882	0.0925028
TUBB4B	0.299368	7.55245	12.6549	0.000932485	0.0925028
PRKCG	-1.40773	1.13241	12.6434	0.000936928	0.0925028
TIAL1	-0.268903	7.51271	12.6398	0.000938296	0.0925028
LOC112448853	1.2516	-1.94975	12.6234	0.000944665	0.0925028
PDXP	0.281538	4.51448	12.6101	0.000949858	0.0925028
AVL9	-0.359651	5.3664	12.5947	0.000955883	0.0925028
WDR37	-0.187686	6.91619	12.5768	0.000962999	0.0925028
TARBP1	-0.238153	6.22292	12.5746	0.000963848	0.0925028
ARMC8	-0.433673	6.32021	12.5215	0.000985206	0.0940331
C2H2orf88	-0.687127	1.83493	12.4665	0.00100786	0.0952468
LIG4	-0.236987	4.76253	12.4132	0.00103031	0.0952468
TM7SF3	-0.240727	5.65816	12.4113	0.00103113	0.0952468
SLC35A4	0.41779	5.53496	12.3908	0.00103992	0.0952468
KIAA1841	-0.783116	-0.282694	12.3815	0.00104392	0.0952468
PRELID1	0.305142	7.09176	12.3619	0.00105245	0.0952468
ZC3H4	0.290561	7.37649	12.3578	0.00105422	0.0952468
MCM2	0.601431	6.3216	12.3549	0.0010555	0.0952468
LRRC8A	0.201278	5.53483	12.3491	0.00105805	0.0952468
LOC112443223	-1.06436	-1.10032	12.3382	0.00106285	0.0952468
TTC7A	0.256805	7.48368	12.3381	0.00106289	0.0952468
LOC789732	-1.97978	0.0860527	12.3314	0.00106585	0.0952468
ZNF185	-1.00754	-0.30995	12.3137	0.00107368	0.0952468
AP2A1	0.251403	6.71693	12.3003	0.00107969	0.0952468
EML5	-0.854006	4.51628	12.2735	0.00109173	0.0952468
PLP2	0.318396	6.23479	12.2569	0.00109932	0.0952468
TAF15	-0.247831	7.73457	12.2551	0.00110011	0.0952468
POLR2L	0.357654	4.29243	12.247	0.00110385	0.0952468
CEP95	-0.351409	7.0665	12.2312	0.00111113	0.0952468
PA2G4	0.200986	7.15389	12.2217	0.00111548	0.0952468
P2RY10	-0.24434	6.07432	12.2088	0.00112148	0.0952468
WDR35	-0.900837	2.21652	12.1997	0.00112578	0.0952468
TARDBP	-0.309677	7.58027	12.1982	0.00112645	0.0952468
CPT1A	0.72959	6.81605	12.1917	0.00112952	0.0952468
VPS72	-0.203125	6.22397	12.0423	0.00120206	0.100689
SLCO2B1	1.79681	-0.482315	12.0352	0.00120564	0.100689
SUN1	-0.299641	7.00395	12.0153	0.00121571	0.101043
ARL6IP6	-0.209476	5.58485	11.9639	0.00124211	0.101223
ST8SIA1	-1.03054	2.7221	11.9608	0.00124373	0.101223
CYP2S1	0.753633	1.11327	11.9419	0.00125359	0.101223
PRCC	0.165368	5.9584	11.9346	0.00125744	0.101223
TRMT61A	0.379091	4.34619	11.9209	0.00126463	0.101223
CCNF	0.629576	4.12478	11.9164	0.00126701	0.101223
ZFYVE1	-0.204404	6.18101	11.8974	0.00127717	0.101223
ARL16	-0.335059	5.08365	11.8925	0.00127978	0.101223
ESPL1	0.646585	4.9714	11.8922	0.00127994	0.101223
LOC107132938	-0.469333	3.66804	11.8889	0.00128172	0.101223
LOC101905203	0.379208	4.77283	11.8709	0.00129143	0.101223
ATP6V0D1	0.353171	6.48761	11.8702	0.00129181	0.101223
LOC783202	0.508365	2.61831	11.8532	0.00130101	0.101223
TRMT13	-0.457919	6.30147	11.847	0.00130444	0.101223
COPG1	0.207465	7.76761	11.8282	0.00131473	0.101223
LOC100848405	-0.403539	3.44685	11.8277	0.00131501	0.101223
ARHGAP12	-0.26802	6.55582	11.8189	0.00131986	0.101223
NDUFA11	0.292318	4.60706	11.8137	0.00132276	0.101223
TMEM238	0.442222	2.51137	11.8013	0.00132969	0.101307
GEMIN8	0.327844	4.46769	11.7799	0.00134166	0.101614
UBXN2A	-0.410763	5.5639	11.7562	0.00135508	0.101614
EXOSC6	0.310778	4.79891	11.741	0.0013638	0.101614
B3GALT5	-0.906417	4.39744	11.7102	0.00138156	0.101614
LOXL3	-0.732293	3.54907	11.701	0.00138695	0.101614
CBX2	0.65805	1.39117	11.6984	0.00138844	0.101614
CYB561D2	0.43812	3.28304	11.6912	0.00139266	0.101614
OSBPL11	-0.223999	4.83929	11.6773	0.00140086	0.101614
LOC785761	0.377202	4.31118	11.6604	0.00141082	0.101614
RPSA	0.33259	10.2144	11.6565	0.00141318	0.101614
SNRNP48	-0.268439	5.94827	11.6544	0.00141442	0.101614
RRN3	-0.211527	5.77806	11.6422	0.00142171	0.101614
DGUOK	-0.241051	6.32032	11.6333	0.00142701	0.101614
HNRNPAB	0.237386	7.84616	11.6316	0.00142804	0.101614
ANAPC15	0.347761	4.1606	11.6285	0.00142993	0.101614
UBALD1	0.343729	4.969	11.6264	0.00143118	0.101614
MIR1291	-0.603833	1.03426	11.6231	0.00143316	0.101614
CCDC30	-0.417715	2.24231	11.6109	0.00144057	0.101641
PABPC4	0.20702	6.26201	11.6032	0.00144524	0.101641
QARS	0.214821	7.2664	11.5849	0.00145645	0.102016
TUBA1B	0.393677	8.76857	11.5497	0.00147826	0.1025
REXO4	0.22515	4.51044	11.5312	0.00148984	0.1025
LOC782823	1.56484	-1.68559	11.5187	0.00149777	0.1025
PFAS	0.202425	6.23821	11.5112	0.00150253	0.1025
IKZF5	-0.275808	6.05453	11.5031	0.00150764	0.1025
UBOX5	-0.290056	5.05515	11.5026	0.00150797	0.1025
TNFAIP8L2	0.326646	5.78338	11.5009	0.00150907	0.1025
LSM7	0.397873	3.85921	11.4985	0.00151057	0.1025
EEF1AKMT1	-0.305936	6.40478	11.4528	0.00154006	0.104089
CENPW	0.777562	2.05043	11.4438	0.00154597	0.104089
CCNB1	0.733475	3.83163	11.4209	0.00156105	0.104699
AMN1	-0.418786	6.56261	11.394	0.00157894	0.104939
LOC784980	0.600324	2.72285	11.3744	0.00159213	0.104939
NUDT6	-0.443167	2.83013	11.3727	0.00159323	0.104939
LOC104976293	0.807266	1.00144	11.3604	0.00160157	0.104939
LOC509118	0.586869	1.83399	11.3494	0.00160906	0.104939
MRPL10	1.73182	1.2025	11.3405	0.00161515	0.104939
LOC107131948	-0.427062	3.81631	11.3302	0.00162227	0.104939
ASB3	-0.385606	6.11456	11.33	0.0016224	0.104939
PTRHD1	0.421897	3.10492	11.32	0.00162928	0.104939
NACC1	0.216948	6.97681	11.3177	0.0016309	0.104939
COPZ1	0.191557	6.78785	11.3155	0.00163238	0.104939
TPH1	-1.5103	-1.89176	11.3087	0.00163713	0.104939
LOC100141266	0.544232	5.28476	11.2687	0.00166515	0.105635
C1QTNF6	0.828553	2.44895	11.2589	0.0016721	0.105635
KCTD1	0.486265	3.0066	11.2552	0.00167479	0.105635
UHRF2	-0.317388	6.89219	11.2433	0.0016833	0.105635
UBE2S	0.419213	5.76448	11.2319	0.00169145	0.105635
CBLC	-0.580989	2.47719	11.2264	0.00169539	0.105635
LAMB2	-0.904758	0.432755	11.2165	0.00170256	0.105635
PPP3CB	-0.226044	6.57301	11.2083	0.00170856	0.105635
COIL	-0.277617	5.16178	11.208	0.00170875	0.105635
AKAP8L	-0.332856	7.24935	11.2079	0.0017088	0.105635
LOC104968411	-1.12016	2.88129	11.1954	0.00171791	0.105822
TRA2A	-0.375422	8.41285	11.1727	0.00173467	0.106477
CCDC66	-0.398368	4.9098	11.1617	0.00174281	0.1066
RRAGB	-0.366253	4.68242	11.1075	0.00178353	0.108708
SRRM2	-0.292828	11.1743	11.0926	0.00179492	0.108942
PSMB2	0.35489	5.70517	11.0861	0.00179991	0.108942
APEX1	0.297605	6.54575	11.072	0.00181081	0.109221
RUSC1	-0.366933	6.02417	11.052	0.00182637	0.109778
CYC1	0.251402	6.11899	11.0403	0.00183545	0.109943
LOC104974890	-0.613439	6.01839	11.0303	0.00184333	0.110036
MAPK8IP1	0.634634	2.18802	11.0184	0.00185273	0.110219
HMGN2	0.578871	8.65334	10.9998	0.00186754	0.11072
LOC100847951	0.987264	1.60056	10.9795	0.00188383	0.111306
ZSCAN30	-0.64253	1.40803	10.9664	0.00189448	0.111556
ELMOD3	-0.234238	5.98925	10.9311	0.00192334	0.112403
LOC107131607	0.593725	3.85606	10.9258	0.0019277	0.112403
CHIC1	-0.551961	4.34846	10.914	0.00193748	0.112403
SLC37A3	-0.300388	6.02379	10.9103	0.00194051	0.112403
KMT5B	-0.197033	7.15584	10.9039	0.00194585	0.112403
AP5S1	0.430748	3.54601	10.8957	0.00195278	0.112403
CILP	-1.16496	-1.05304	10.8889	0.00195846	0.112403
YIF1B	0.314978	4.29226	10.8863	0.00196062	0.112403
PHF10	-0.233002	6.24717	10.873	0.00197185	0.112674
EMC8	0.244722	4.92226	10.8474	0.00199367	0.113548
LOC112445108	-1.41576	-1.01943	10.831	0.00200774	0.113975
ZNF692	-0.374214	5.10903	10.819	0.00201815	0.114193
ZP3	0.653794	2.64882	10.8086	0.00202717	0.114331
CHD1L	-0.328181	5.57845	10.7893	0.00204405	0.11491
LONP1	0.203382	5.7524	10.7693	0.00206172	0.114967
LOC112442610	-0.532295	7.49065	10.7562	0.00207337	0.114967
DDX49	0.286237	4.26949	10.726	0.00210052	0.114967
NDUFB10	0.305329	6.49801	10.7258	0.00210075	0.114967
ERH	0.345038	5.81724	10.7206	0.00210547	0.114967
TRGC6	0.921457	3.90202	10.7182	0.00210759	0.114967
ZMIZ1	0.232591	7.53494	10.7146	0.00211084	0.114967
STMN1	0.401853	7.34013	10.6832	0.00213964	0.114967
LOC112447492	-0.437723	2.05971	10.6831	0.00213974	0.114967
KIF24	0.345721	2.90241	10.6825	0.00214027	0.114967
ZC3H12A	-0.26786	5.08379	10.6785	0.00214402	0.114967
KNTC1	0.578777	3.7413	10.6668	0.00215481	0.114967
KLHL20	-0.32498	5.22507	10.6595	0.00216167	0.114967
LOC100848353	0.491846	4.4369	10.6591	0.00216203	0.114967
LOC614376	-1.1858	-0.300724	10.6396	0.00218032	0.114967
PHB2	0.288661	6.43397	10.637	0.00218274	0.114967
NOL6	0.290891	5.37147	10.6344	0.00218519	0.114967
COX6B2	1.05446	0.172615	10.6271	0.00219212	0.114967
ECHDC3	-0.312692	5.60658	10.6245	0.00219451	0.114967
CDK4	0.274132	5.30359	10.6226	0.00219632	0.114967
LOC112443648	-0.539586	1.00377	10.6186	0.00220018	0.114967
SCAND1	0.310103	5.51861	10.6185	0.00220021	0.114967
SFRS18	-0.373612	8.13984	10.6176	0.00220114	0.114967
RHOG	0.335031	7.95096	10.6028	0.00221522	0.114967
LOC112445003	-1.01798	-0.48201	10.5991	0.00221875	0.114967
PGPEP1	-0.298718	6.57979	10.5816	0.00223557	0.114967
LOC101904062	-1.5207	-2.22136	10.5769	0.00224019	0.114967
TMEM268	-0.183209	6.17385	10.576	0.00224099	0.114967
SMOX	-0.418798	3.61915	10.5753	0.0022417	0.114967
MDH2	0.308319	6.84938	10.5733	0.00224362	0.114967
PCF11	-0.313267	7.83327	10.5588	0.00225779	0.115353
HGH1	0.2415	5.42981	10.5494	0.00226694	0.115481
LOC112446426	-1.33011	1.13758	10.5391	0.00227709	0.115621
TRNAY-GUA-18	-0.434738	3.38888	10.5331	0.00228301	0.115621
SPON1	-0.457953	3.97779	10.5187	0.00229734	0.115706
SEM1	0.353345	4.37913	10.5115	0.00230444	0.115706
INCENP	0.384565	5.75774	10.5113	0.00230466	0.115706
AK2	0.26904	6.40829	10.4953	0.00232068	0.116008
CLK4	-0.389534	6.79837	10.492	0.00232403	0.116008
LOC617944	1.01499	-0.350156	10.4667	0.00234963	0.116213
MTMR7	-0.524143	5.08649	10.4611	0.00235539	0.116213
KIF18B	0.660209	4.36932	10.4591	0.00235744	0.116213
CDC25A	0.684255	3.41929	10.4582	0.00235835	0.116213
RPS16	0.348965	9.24639	10.455	0.0023616	0.116213
CTSA	0.496972	6.599	10.4427	0.00237428	0.11637
LOC107131424	-1.01631	-1.65906	10.4389	0.00237819	0.11637
LOC539973	-0.902975	-0.729299	10.4247	0.00239286	0.116759
HBA1	2.55954	6.557	10.3869	0.00243251	0.118204
LUC7L	-0.338037	8.19907	10.3821	0.00243759	0.118204
NDUFS8	0.281883	5.72886	10.3633	0.00245755	0.118204
THG1L	-0.247845	5.4406	10.3494	0.0024724	0.118204
SLC25A26	-0.345703	4.81294	10.3488	0.0024731	0.118204
TOR4A	0.508312	4.42314	10.3438	0.00247849	0.118204
RALGPS2	-0.305789	7.57989	10.3269	0.00249671	0.118204
MTCP1	-0.271041	5.48444	10.3269	0.00249675	0.118204
SBK1	0.549342	3.82252	10.3225	0.00250159	0.118204
PTBP1	0.146667	8.93518	10.3051	0.00252061	0.118204
DYNC1LI2	-0.192224	5.65659	10.3046	0.00252107	0.118204
LOC112443325	-0.414671	3.48451	10.3018	0.00252423	0.118204
CEP68	-0.336073	6.24735	10.2997	0.00252655	0.118204
MBD3	0.218854	6.33987	10.2955	0.00253113	0.118204
MAGED1	0.276962	5.84663	10.2948	0.00253191	0.118204
GNAI2	0.225262	9.58142	10.2903	0.00253685	0.118204
DAPP1	-0.280707	5.78314	10.2801	0.00254821	0.118204
PRPF39	-0.399273	6.41171	10.2693	0.00256016	0.118204
INPP5K	0.808545	5.68484	10.2663	0.00256354	0.118204
GLB1L	-0.45483	2.83034	10.2562	0.00257485	0.118204
LOC101903526	-1.00056	0.952028	10.2534	0.00257802	0.118204
LOC783539	0.50952	3.26308	10.2509	0.00258078	0.118204
ATP5MC3	0.353482	5.9649	10.2379	0.00259547	0.118204
B4GALT6	-0.75045	5.36846	10.2366	0.00259689	0.118204
TMEM59	-0.191276	6.71555	10.2355	0.00259815	0.118204
LOC112443331	-0.575127	2.52631	10.2344	0.00259938	0.118204
KARS	0.239274	7.62825	10.2178	0.0026183	0.118753
LOC101905303	-0.618246	1.86517	10.2112	0.00262593	0.118789
UBA52	0.33172	10.004	10.2	0.00263876	0.118833
GNG11	-1.13979	5.59751	10.1984	0.00264059	0.118833
OXA1L	0.292498	6.03173	10.1551	0.00269106	0.12037
P2RY8	0.29018	5.95528	10.1506	0.00269632	0.12037
NOLC1	0.183642	6.29063	10.1496	0.00269744	0.12037
GATA1	-0.992677	2.44383	10.1379	0.00271131	0.12037
LOC783033	0.536708	4.09912	10.1345	0.00271533	0.12037
SAFB	-0.188068	9.18304	10.1334	0.00271665	0.12037
LGALSL	-0.71649	5.87023	10.1279	0.00272323	0.12037
RCOR3	-0.286551	5.90378	10.1121	0.0027421	0.120896
TRGC4	0.773351	4.56993	10.0943	0.00276353	0.121533
LOC100337044	-1.66943	3.55222	10.0867	0.00277278	0.121631
SPAG5	0.611766	4.41375	10.0335	0.00283816	0.123839
BIRC5	0.608881	4.05348	10.032	0.00284001	0.123839
AGK	-0.232337	5.56546	10.0237	0.00285029	0.123839
PHF1	-0.213512	7.47383	10.0217	0.00285279	0.123839
UBIAD1	0.239509	4.07396	10.017	0.00285875	0.123839
ITGB3	-0.638427	6.72385	10.0011	0.00287872	0.124232
EPPK1	0.456577	4.91323	9.99842	0.00288214	0.124232
ST3GAL6	-0.319631	6.84748	9.97179	0.00291602	0.124652
MCAT	0.238394	4.2235	9.96581	0.00292369	0.124652
ZFYVE27	-0.241262	6.46588	9.96172	0.00292895	0.124652
SH2B1	-0.249262	6.18623	9.95914	0.00293227	0.124652
CDCA8	0.595714	3.66495	9.9571	0.00293489	0.124652
TARP	0.918685	4.51817	9.94671	0.00294833	0.124652
DTL	0.616123	2.66444	9.94513	0.00295038	0.124652
LOC112447400	-0.73048	-0.390778	9.94338	0.00295264	0.124652
PRPF4B	-0.245376	8.202	9.94044	0.00295645	0.124652
MRPL57	0.49722	4.41645	9.92468	0.00297701	0.124977
LOC112443079	-0.491495	2.21995	9.92266	0.00297966	0.124977
KLHL2	-0.173815	6.30429	9.91467	0.00299015	0.124977
MUC19	-1.01588	-0.28793	9.89178	0.00302041	0.124977
RNF181	0.387123	5.0474	9.87868	0.00303786	0.124977
OGA	-0.227305	8.35369	9.87576	0.00304178	0.124977
TPX2	0.492388	5.6458	9.8745	0.00304346	0.124977
PDE6D	-0.330666	4.48221	9.87305	0.00304541	0.124977
PNN	-0.278579	7.74823	9.86626	0.00305453	0.124977
LOC112441456	0.349665	4.67692	9.8652	0.00305596	0.124977
TRNAC-GCA	-0.38195	2.85392	9.86076	0.00306194	0.124977
COX3	-0.494011	9.49045	9.84747	0.00307991	0.124977
TRAPPC9	0.242663	5.63448	9.84383	0.00308485	0.124977
IL3RA	-0.73009	3.80306	9.83914	0.00309123	0.124977
SFT2D1	-0.220126	7.11476	9.83495	0.00309694	0.124977
GPR4	-1.03552	2.63584	9.83469	0.0030973	0.124977
ZDHHC17	-0.286792	5.31078	9.83333	0.00309916	0.124977
C3H1orf52	-0.455289	6.08817	9.8214	0.00311549	0.124977
LOC112447420	-0.648711	2.43788	9.82123	0.00311573	0.124977
C18H19orf33	1.1473	-0.00346303	9.82015	0.00311722	0.124977
WDR83OS	0.371053	5.37838	9.81357	0.00312627	0.124977
CCNB2	0.611526	3.26972	9.81116	0.00312959	0.124977
NOP16	0.292572	4.58012	9.80842	0.00313337	0.124977
LOC112442086	-1.8445	2.61458	9.80185	0.00314247	0.124977
LOC112445089	-1.185	2.0546	9.80073	0.00314402	0.124977
RMI2	0.504706	2.84617	9.79502	0.00315196	0.125006
ERMARD	-0.356399	6.36982	9.77127	0.00318516	0.125748
POLE	0.471847	5.15634	9.7703	0.00318652	0.125748
RGS18	-0.687374	5.22172	9.75713	0.00320511	0.125748
CASP2	0.154337	6.05911	9.75703	0.00320525	0.125748
LOC112444593	-0.310381	4.81601	9.7559	0.00320685	0.125748
CDK2AP2	0.236621	6.84683	9.73759	0.00323288	0.126106
GMDS	0.341937	4.66652	9.73598	0.00323518	0.126106
LOC112444600	-0.75561	0.534326	9.73418	0.00323777	0.126106
LOC107132487	0.745006	0.782836	9.72761	0.00324717	0.126114
FBL	0.295379	5.82793	9.71801	0.00326098	0.126114
ADM	-1.68794	-1.44526	9.71719	0.00326217	0.126114
GPR83	-0.735535	0.609781	9.71043	0.00327193	0.126114
SSRP1	0.244901	7.33792	9.7088	0.00327428	0.126114
LOC112442974	-1.08605	0.43207	9.70116	0.00328536	0.126133
IZUMO2	-0.475344	2.12521	9.69432	0.00329531	0.126133
NUTF2	0.229234	6.20863	9.69348	0.00329655	0.126133
ERG	-0.551519	1.48338	9.6874	0.00330543	0.126195
PRKCSH	0.211973	7.13112	9.67955	0.00331692	0.126356
ZBTB18	-0.307961	7.73235	9.65981	0.00334603	0.127186
TOE1	0.36808	3.84345	9.6544	0.00335405	0.127212
LOC784208	0.610056	6.98309	9.64456	0.0033687	0.127489
KATNB1	0.275312	4.07017	9.63418	0.00338423	0.127592
PFN1	0.349251	9.99563	9.63194	0.00338759	0.127592
CCDC80	-2.18485	-0.779877	9.61907	0.00340696	0.127592
CP	-0.548154	0.338395	9.61685	0.00341031	0.127592
HSF1	0.176556	6.10809	9.61639	0.00341101	0.127592
NCAPD2	0.224068	6.47411	9.61344	0.00341548	0.127592
DDX56	0.197348	4.84184	9.60129	0.00343391	0.128005
BABAM2	0.258066	4.81187	9.59462	0.00344409	0.128064
PNMA1	-0.34857	3.33768	9.58214	0.00346321	0.128064
CPAMD8	-1.62406	-1.82224	9.58059	0.00346559	0.128064
TRNAY-GUA-17	-0.432112	2.67188	9.57987	0.00346669	0.128064
SENP2	-0.249667	6.5856	9.57195	0.00347889	0.128064
LOC107132398	-0.41629	6.93554	9.57142	0.00347971	0.128064
CKAP2L	0.556665	3.39793	9.54897	0.00351456	0.128994
SF3B5	0.427868	4.85434	9.5456	0.00351983	0.128994
SNRPB	0.252086	6.61026	9.53262	0.00354018	0.129466
DDOST	0.228485	6.51822	9.52171	0.00355738	0.129604
rna-NR_031072.1	-0.50645	1.24174	9.52078	0.00355886	0.129604
LOC112443619	-0.594492	2.78718	9.51341	0.00357052	0.129756
SP2	0.240096	5.21	9.50581	0.00358261	0.129924
POU6F1	-0.587564	3.31115	9.49229	0.00360421	0.130435
MUC13	-1.17052	1.7385	9.48609	0.00361415	0.130508
SEPTIN9	0.226066	9.64966	9.48167	0.00362127	0.130508
INSIG1	-0.408856	5.61662	9.47646	0.00362968	0.130541
NME8	-2.11732	-0.937001	9.46858	0.00364242	0.130728
BAHCC1	0.594485	4.35409	9.4514	0.00367037	0.131307
DNAL1	-0.589716	1.39404	9.44481	0.00368116	0.131307
PITPNA	-0.287107	7.44692	9.4415	0.00368659	0.131307
HMGB2	0.352248	8.14849	9.43675	0.00369439	0.131307
LOC112442336	-1.0364	1.37306	9.43557	0.00369633	0.131307
TIA1	-0.268854	7.41678	9.43085	0.00370411	0.131314
MSR1	0.662077	2.3627	9.42258	0.00371778	0.131414
TSPAN31	-0.232432	5.0222	9.41773	0.00372583	0.131414
CDCA7	0.258502	7.76104	9.41546	0.0037296	0.131414
NXN	0.426289	3.69904	9.39159	0.0037695	0.1319
SEC61A2	-0.327944	6.03519	9.39102	0.00377045	0.1319
NRCAM	-1.01625	2.08561	9.38407	0.00378215	0.1319
CD80	-0.263915	5.81108	9.37387	0.00379939	0.1319
LOC101905525	0.471171	2.31053	9.36411	0.00381599	0.1319
RPL18A	0.315568	9.50501	9.35304	0.00383488	0.1319
DVL1	-0.294146	4.84144	9.35164	0.00383728	0.1319
NUBP2	-0.290609	7.11386	9.34434	0.0038498	0.1319
LOC104975974	-1.0299	-1.03148	9.34064	0.00385616	0.1319
PFDN4	-0.40036	5.661	9.33556	0.00386493	0.1319
ZNF283	-0.383422	4.97165	9.33325	0.00386891	0.1319
LOC112447832	-0.732485	1.95323	9.33315	0.00386909	0.1319
GLMP	0.245086	5.07817	9.32591	0.00388161	0.1319
SLC22A7	-1.18825	-0.59584	9.32467	0.00388376	0.1319
GINS1	0.397337	4.05525	9.32272	0.00388714	0.1319
PRKAG2	-0.326168	5.11176	9.31956	0.00389264	0.1319
AES	0.295071	8.19764	9.31749	0.00389624	0.1319
FRMD8	0.29776	5.39806	9.31374	0.00390277	0.1319
GPR174	-0.499741	8.21905	9.30661	0.00391523	0.1319
TSKU	1.25127	1.14247	9.3044	0.00391909	0.1319
EIF4A3	0.229494	6.51375	9.30299	0.00392157	0.1319
BAP1	0.160528	6.51031	9.30261	0.00392224	0.1319
ZNF263	-0.281314	4.78825	9.30157	0.00392405	0.1319
KDM3A	-0.178855	7.04505	9.30066	0.00392565	0.1319
RSRP1	-0.431514	6.27548	9.28068	0.00396088	0.132811
TH	-0.661208	3.07262	9.27178	0.00397667	0.132811
COPE	0.181276	6.65028	9.27023	0.00397944	0.132811
ASF1B	0.520139	4.89811	9.26616	0.00398669	0.132811
LOC101906916	0.675357	1.91818	9.26375	0.00399099	0.132811
TP53BP1	-0.24869	6.53938	9.24186	0.00403029	0.13325
LOC101907603	-0.314157	3.71883	9.24105	0.00403174	0.13325
HPGD	-1.39681	2.40933	9.23844	0.00403645	0.13325
TMED3	0.296146	4.1563	9.23659	0.00403981	0.13325
EXOC4	0.186803	5.69046	9.22735	0.00405655	0.13325
DBN1	0.536222	4.30944	9.21522	0.00407865	0.13325
LOC537017	-0.383536	7.66411	9.21439	0.00408017	0.13325
CCDC34	0.647743	1.5441	9.21173	0.00408503	0.13325
NCAPH	0.382619	5.63747	9.21066	0.004087	0.13325
LOC100335822	-0.471506	5.90963	9.2072	0.00409333	0.13325
LOC104969476	1.10979	-1.69664	9.20659	0.00409445	0.13325
HDGF	0.22539	7.26446	9.20562	0.00409624	0.13325
LOC101904574	0.617243	1.58023	9.18012	0.00414332	0.133879
COX5A	0.250728	6.33883	9.1799	0.00414374	0.133879
CRB3	-0.36949	5.52825	9.17897	0.00414547	0.133879
ZSWIM1	-0.484394	6.24912	9.17847	0.0041464	0.133879
ZC3H12D	-0.353223	7.16441	9.1563	0.00418784	0.134721
HJURP	0.561879	4.20681	9.15623	0.00418797	0.134721
SLC23A1	-0.628369	0.860622	9.14585	0.00420751	0.135099
LOC101902293	-1.05068	0.412152	9.125	0.00424709	0.135875
RPL36AL	0.166347	7.3582	9.12167	0.00425345	0.135875
TSC22D1	0.165442	5.50274	9.11761	0.00426122	0.135875
LOC112444676	-0.654824	5.6007	9.11443	0.00426731	0.135875
LOC112446117	-0.250947	6.35548	9.11082	0.00427423	0.135875
NSUN6	-0.416692	5.02895	9.10854	0.00427861	0.135875
JKAMP	-0.252768	4.6626	9.10382	0.0042877	0.135915
RASAL1	-1.05589	3.17931	9.09936	0.00429629	0.135928
TRMT1	0.247076	4.18396	9.0946	0.00430551	0.135928
LOC101905014	0.625569	0.208499	9.08871	0.00431691	0.135928
MCPH1	0.24281	3.9276	9.08742	0.00431941	0.135928
KCND1	-0.221164	7.5078	9.07476	0.00434407	0.136424
LRRC47	0.156958	5.95444	9.07128	0.00435088	0.136424
RBBP9	0.336156	2.89209	9.04252	0.00440755	0.137568
COMT	0.322182	5.47033	9.0407	0.00441117	0.137568
MRPL16	0.351995	4.81787	9.03479	0.00442292	0.137568
PLAG1	0.726703	0.935397	9.03289	0.0044267	0.137568
ASPSCR1	0.227509	5.53545	9.03271	0.00442705	0.137568
MYBL2	0.449369	5.781	9.0288	0.00443486	0.137568
RRM2	0.645293	6.24794	9.02403	0.00444439	0.137618
PODXL2	-0.550032	7.91778	9.01023	0.0044721	0.13799
LOC107131942	-0.384884	2.44011	9.01013	0.0044723	0.13799
ZNF891	-0.669336	0.0669354	9.00472	0.00448322	0.138082
SSH3	-0.257258	6.49858	8.99985	0.00449306	0.138097
LOC507696	-0.258416	6.45442	8.99361	0.00450572	0.138097
IPO5	0.227717	7.34728	8.99115	0.00451072	0.138097
RNPS1	0.155583	7.55969	8.98856	0.00451598	0.138097
LOC112442352	-0.474773	1.01283	8.98489	0.00452348	0.138097
PDE6C	-1.41837	-2.13334	8.9768	0.00453999	0.138343
CRIP1	0.458975	6.84134	8.97316	0.00454745	0.138343
SERPINC1	-0.520628	3.91675	8.96566	0.00456286	0.138388
RIC8A	0.405871	5.85751	8.96303	0.00456828	0.138388
LOC788293	0.493714	2.35212	8.9585	0.00457763	0.138388
LOC784251	0.506778	3.39133	8.95696	0.00458081	0.138388
LOC104976574	0.84461	-0.423762	8.93294	0.00463073	0.139092
TRNAG-CCC	-0.595699	1.10946	8.9263	0.00464465	0.139092
EMC10	0.186814	6.53498	8.92098	0.00465582	0.139092
ANAPC11	0.273428	4.63309	8.92015	0.00465755	0.139092
LOC112449052	-0.517116	2.63279	8.91354	0.00467149	0.139092
TRIM34	-0.391415	7.36747	8.91046	0.00467799	0.139092
ZNF7	-0.213843	5.18069	8.90818	0.0046828	0.139092
FBXO8	0.187548	4.04376	8.90597	0.0046875	0.139092
LOC100337495	0.682475	-0.242558	8.89741	0.00470565	0.139092
LOC112448378	-0.330062	3.97227	8.89324	0.00471452	0.139092
RPL3L	-0.434927	1.55601	8.89228	0.00471658	0.139092
MAVS	-0.302186	7.38447	8.89076	0.00471982	0.139092
RAB11FIP2	-0.391943	5.83725	8.88951	0.00472249	0.139092
C19H17orf49	0.527145	4.53502	8.88652	0.00472887	0.139092
THUMPD3	-0.21084	8.55607	8.88162	0.00473936	0.139092
LOC112448170	-0.837808	-1.36996	8.88136	0.00473991	0.139092
CREBZF	-0.286743	6.99443	8.87695	0.00474938	0.139092
ZNF689	0.207434	5.17606	8.87519	0.00475315	0.139092
HBA	2.42864	5.54197	8.87375	0.00475625	0.139092
EBNA1BP2	0.277596	4.56615	8.85327	0.00480053	0.139752
LOC112448002	-1.04508	-0.19844	8.84674	0.00481473	0.139752
LOC107131441	-0.841301	-0.795156	8.84576	0.00481687	0.139752
LOC112447136	-0.640536	-0.0873846	8.84152	0.00482612	0.139752
ZFP90	-0.251853	5.29358	8.83847	0.00483278	0.139752
PPP1R10	0.170528	6.7178	8.83648	0.00483714	0.139752
TIMMDC1	-0.275148	4.96076	8.83549	0.00483932	0.139752
LOC112447005	-1.0127	-0.554529	8.83161	0.00484781	0.139752
PCCA	-0.194718	5.16203	8.82786	0.00485605	0.139752
CDC37	0.207295	6.85494	8.82553	0.00486119	0.139752
rna-NR_030882.1	-0.617422	2.46929	8.82275	0.00486732	0.139752
LOC101903232	-0.49011	1.27154	8.78853	0.00494335	0.141138
SLC10A1	-0.880616	-0.643741	8.785	0.00495128	0.141138
SLC40A1	-0.494547	6.46046	8.78303	0.0049557	0.141138
UHRF1	0.29731	6.55119	8.7792	0.00496431	0.141138
EFHD2	0.299374	8.36917	8.77385	0.00497638	0.141138
LOC112449665	-0.964311	-1.07362	8.77357	0.004977	0.141138
FBXW12	-0.225659	6.63252	8.77104	0.00498272	0.141138
LOC112442484	-0.460425	1.33074	8.76883	0.00498771	0.141138
ZDHHC12	0.302041	4.646	8.76839	0.0049887	0.141138
MIB2	-0.305113	6.01653	8.76477	0.00499692	0.141141
PTPA	0.204409	5.77356	8.76017	0.00500734	0.141205
EXOSC9	-0.214698	4.95933	8.73999	0.0050534	0.142273
ATP5PF	0.280526	5.28055	8.73637	0.00506172	0.142277
SRSF5	-0.319949	7.8283	8.72638	0.00508474	0.142693
LOC104976232	-0.614066	2.07936	8.71735	0.00510561	0.143048
ACSL3	-0.351366	4.3062	8.71313	0.00511543	0.143092
LOC788736	-0.35976	6.34369	8.70418	0.00513627	0.143444
rna-NR_030863.1	-0.602446	6.42617	8.68204	0.00518821	0.144367
CDK16	-0.263461	7.07369	8.68006	0.00519289	0.144367
TVP23B	-0.234351	5.40224	8.67948	0.00519425	0.144367
ZNF182	-0.195272	4.60234	8.67136	0.00521346	0.144572
PFKL	0.226598	5.69318	8.66933	0.00521828	0.144572
COX5B	0.255011	6.20194	8.65768	0.005246	0.145009
ANKRD10	-0.277642	7.21795	8.6557	0.00525074	0.145009
NME4	-0.987464	0.698177	8.64886	0.00526709	0.14523
HNRNPUL1	0.140729	9.17526	8.63948	0.00528965	0.14533
ZFP2	-0.292879	4.05988	8.63723	0.00529506	0.14533
ANO9	-0.490123	3.30073	8.62944	0.00531386	0.14533
RAB1B	0.227988	7.37598	8.62638	0.00532128	0.14533
RETSAT	-0.211077	4.93534	8.62563	0.0053231	0.14533
PRDX1	0.291689	7.02125	8.6228	0.00532997	0.14533
FEN1	0.445413	4.94014	8.61736	0.00534319	0.14533
C29H11orf68	0.273445	4.69754	8.61612	0.00534621	0.14533
WDR33	-0.172905	7.54786	8.61472	0.00534961	0.14533
SRM	0.354569	4.13366	8.61276	0.0053544	0.14533
LOC112448304	-0.81088	-0.725164	8.60615	0.00537055	0.145452
YBX1	0.195204	8.90763	8.60408	0.00537562	0.145452
PIGG	-0.278868	6.17702	8.59677	0.00539354	0.145709
HSPB8	-1.31265	2.29369	8.58025	0.00543432	0.145833
CCDC77	-0.332228	5.11627	8.57752	0.00544108	0.145833
DDX17	-0.224863	10.2645	8.57709	0.00544215	0.145833
LOC515358	0.286259	4.45589	8.56995	0.0054599	0.145833
ARHGDIB	0.224509	9.8585	8.56624	0.00546914	0.145833
SV2A	-0.374838	6.51325	8.56563	0.00547067	0.145833
CS	0.206228	6.89178	8.5645	0.0054735	0.145833
LOC101905779	0.90873	-1.04801	8.56395	0.00547486	0.145833
LOC112442840	-0.582196	-0.242976	8.56187	0.00548006	0.145833
DAZAP1	0.866771	4.17571	8.55791	0.00548999	0.145833
LRIG2	-0.258123	6.00732	8.55771	0.00549047	0.145833
SNRPD1	0.345354	5.02856	8.55418	0.00549932	0.145845
SLC35C1	0.278605	3.70828	8.54678	0.00551794	0.146116
CD72	-0.429516	5.63681	8.54339	0.00552646	0.146119
LOC101906134	0.538648	1.73385	8.53687	0.00554296	0.146135
TTF1	-0.182333	5.58849	8.53387	0.00555054	0.146135
ZNF668	0.257193	3.11427	8.53318	0.0055523	0.146135
LUC7L3	-0.29111	7.80988	8.52534	0.00557221	0.146301
NAF1	-0.322527	5.93461	8.52406	0.00557546	0.146301
MRPS18B	0.296428	4.61749	8.50981	0.00561188	0.146844
RNF7	-0.224833	4.44722	8.50706	0.00561894	0.146844
RBM15B	0.197478	6.01903	8.50384	0.00562721	0.146844
MRPL40	0.260803	3.63184	8.50276	0.00562998	0.146844
TEC	-0.348241	6.06933	8.49599	0.00564742	0.147078
POC1A	0.3634	4.46111	8.48755	0.00566925	0.147231
RBM41	-0.348373	5.07198	8.48717	0.00567023	0.147231
ZNF131	-0.207268	5.90096	8.47235	0.00570879	0.14765
NXT1	0.329412	3.83245	8.47064	0.00571325	0.14765
THEM6	0.569939	1.43552	8.46605	0.00572526	0.14765
ALYREF	0.339048	5.58459	8.46585	0.0057258	0.14765
CCNL1	-0.315068	7.08554	8.46468	0.00572885	0.14765
DIS3L	-0.368061	7.29851	8.45752	0.00574766	0.147848
RBMX	-0.217317	8.50532	8.45207	0.00576202	0.147848
PCMTD2	-0.174617	7.46347	8.44934	0.00576922	0.147848
SLC35A2	-0.397867	6.21052	8.44599	0.00577807	0.147848
CORO1A	0.245597	9.97527	8.4456	0.0057791	0.147848
RBM4B	-0.259168	6.73125	8.4362	0.00580402	0.148001
CHTOP	-0.158428	8.11022	8.43443	0.00580873	0.148001
CPLANE1	-0.360648	6.06435	8.43167	0.00581606	0.148001
LOC100848368	-0.808503	2.92102	8.42787	0.0058262	0.148001
LOC514978	0.915548	2.13046	8.42731	0.0058277	0.148001
DFFB	-0.268967	6.69775	8.41376	0.00586398	0.148705
SHARPIN	0.219869	5.05316	8.40544	0.00588637	0.148934
CDCA2	0.561209	3.63972	8.40405	0.00589013	0.148934
PHF19	0.214935	6.62422	8.39407	0.00591712	0.149222
MYH3	-0.519926	0.511202	8.39349	0.0059187	0.149222
LOC104969128	1.01279	-0.637895	8.3865	0.00593769	0.149259
DNM3	-0.859808	0.463725	8.38371	0.0059453	0.149259
LSP1	0.25319	9.32782	8.38347	0.00594596	0.149259
LOC112444589	-1.08584	-1.61506	8.37196	0.00597742	0.149737
LOC107131498	-0.413318	3.06724	8.37021	0.00598222	0.149737
ELOVL1	0.935758	5.10217	8.36047	0.00600902	0.150055
SRSF7	-0.297441	7.45078	8.3593	0.00601223	0.150055
INTS9	0.260244	5.12166	8.34707	0.00604608	0.150684
LOC101905510	-0.501291	5.63756	8.34043	0.00606455	0.150914
RBM42	0.205036	6.544	8.33623	0.00607626	0.150914
HASPIN	0.479994	2.24496	8.33438	0.0060814	0.150914
SF3B4	0.190538	6.49633	8.32271	0.00611409	0.151509
FCHSD1	-0.226968	6.61018	8.31602	0.00613292	0.151759
P4HB	0.297372	7.79811	8.30927	0.00615197	0.151979
LOC104976009	-0.721629	5.54613	8.30668	0.00615928	0.151979
AAR2	0.266151	4.09691	8.29439	0.00619417	0.152279
UBAP2	0.209035	5.71307	8.29306	0.00619797	0.152279
CENPA	1.14901	1.96075	8.29033	0.00620576	0.152279
GCSAML	-0.889705	3.37295	8.28731	0.00621438	0.152279
LOC112446701	-0.572089	1.33148	8.28699	0.0062153	0.152279
AMZ1	0.963552	0.568098	8.27745	0.0062426	0.152733
KRT10	-4.2712	2.05299	8.26751	0.00627122	0.152804
LOC613444	-0.310634	3.8964	8.26669	0.00627361	0.152804
RPP25	0.279274	2.80872	8.26362	0.00628247	0.152804
BCL7A	0.376831	2.95394	8.26007	0.00629272	0.152804
PSEN2	-0.305864	5.52871	8.25864	0.00629687	0.152804
CDC14B	-0.289462	6.09751	8.25535	0.00630642	0.152804
SSBP1	0.192538	4.3999	8.25512	0.00630708	0.152804
TRIP13	0.368704	3.87253	8.24566	0.00633462	0.153257
PRPF3	-0.189528	6.68736	8.24116	0.00634775	0.153309
LOC516599	-0.335669	6.6527	8.23616	0.00636236	0.153309
VCPKMT	-0.341922	3.55572	8.23258	0.00637287	0.153309
MLST8	0.371334	3.66388	8.22869	0.00638431	0.153309
CLN3	-0.295857	6.14338	8.22861	0.00638452	0.153309
BCKDK	1.57195	1.00414	8.22685	0.00638971	0.153309
CCNH	-0.225061	3.62915	8.21975	0.00641064	0.153352
TRNAR-UCU-5	-0.722131	3.7232	8.21527	0.0064239	0.153352
ILF3	0.174722	7.17644	8.21383	0.00642817	0.153352
ATP6V1F	0.273235	4.91307	8.21152	0.00643501	0.153352
STK19	-0.297135	6.77127	8.21131	0.00643563	0.153352
LOC112443444	-1.24421	-1.08472	8.20072	0.0064671	0.153791
CHAF1A	0.519845	4.92239	8.19273	0.006491	0.153791
RAD1	-0.274079	5.06502	8.19158	0.00649443	0.153791
FBXO46	-0.154215	5.868	8.19121	0.00649552	0.153791
NABP1	-0.337591	6.85475	8.19028	0.00649832	0.153791
LOC101904481	0.688197	-0.525936	8.17481	0.00654484	0.154446
NEURL1B	0.708204	0.194451	8.17443	0.006546	0.154446
SND1	0.270415	7.85817	8.17007	0.00655917	0.154446
GSK3A	0.154594	6.93628	8.16826	0.00656467	0.154446
NCAPG	0.48116	4.85759	8.16297	0.00658071	0.154446
PAXBP1	-0.320845	7.32571	8.16193	0.00658386	0.154446
RNASEH2C	0.334863	4.33766	8.16048	0.00658827	0.154446
LOC781059	0.633323	0.228035	8.15696	0.00659897	0.154489
ABCF2	0.220465	5.92447	8.14987	0.00662062	0.154787
GHSR	-0.511041	3.13049	8.14205	0.00664457	0.154979
LOC112448511	-0.469039	1.4734	8.14137	0.00664665	0.154979
GGCX	-0.197437	4.98356	8.13322	0.00667171	0.155232
SF3A2	0.231364	6.53747	8.12941	0.00668348	0.155232
EPM2AIP1	-0.332897	6.79066	8.12659	0.00669217	0.155232
CEBPE	-1.16516	2.01342	8.12624	0.00669326	0.155232
HSPA13	-0.317964	5.44662	8.12288	0.00670366	0.155266
ZC3H7A	-0.156569	6.96685	8.11366	0.00673228	0.155394
PRPF38B	-0.21708	7.05363	8.11197	0.00673755	0.155394
PABPC1	0.210562	10.6306	8.11019	0.00674309	0.155394
ZNF740	-0.162375	6.158	8.10958	0.006745	0.155394
PTDSS1	0.245239	6.04685	8.09687	0.00678474	0.155555
TPM2	-0.422826	5.00717	8.09446	0.0067923	0.155555
EZR	0.198995	9.72094	8.09431	0.00679278	0.155555
UBN2	-0.474023	6.12477	8.09165	0.00680115	0.155555
EMC6	0.267223	3.58569	8.09061	0.00680441	0.155555
PSMD8	0.257243	6.08227	8.08826	0.00681179	0.155555
GYPC	0.239997	6.42603	8.08736	0.00681466	0.155555
ATL2	-0.300086	5.54701	8.07737	0.0068462	0.155888
LOC104973153	-0.854056	-0.968581	8.07705	0.00684721	0.155888
THAP3	-0.308816	6.30283	8.07171	0.00686415	0.156004
TRMU	-0.23486	5.64325	8.06847	0.00687447	0.156004
SLC25A5	0.347026	5.89395	8.06431	0.00688772	0.156004
LOC784055	0.605391	-0.535787	8.06232	0.00689406	0.156004
POLDIP2	0.238241	5.26785	8.05213	0.00692664	0.156004
PRR33	-0.448327	3.14721	8.04988	0.00693386	0.156004
DPP3	0.304824	5.61163	8.04918	0.00693612	0.156004
CDC42BPA	0.451658	3.42041	8.04565	0.00694745	0.156004
ZNF428	0.37534	2.84845	8.04549	0.00694798	0.156004
SPATA33	-1.41041	-1.79806	8.04285	0.00695647	0.156004
GLS	-0.40773	7.57266	8.04234	0.00695813	0.156004
FRRS1	-3.42584	-1.77082	8.04042	0.00696431	0.156004
DAP	0.164376	7.77855	8.03896	0.00696904	0.156004
SPATA7	-0.457477	4.44479	8.0293	0.00700028	0.156502
LOC512293	0.820238	-0.126739	8.0182	0.00703639	0.156953
CHERP	0.189662	6.91583	8.01755	0.00703851	0.156953
PSMC1	0.187505	6.12953	8.01269	0.00705438	0.156977
MLF2	0.188945	6.3556	8.01168	0.00705766	0.156977
EIPR1	0.249122	4.55226	8.00642	0.00707491	0.156979
RNF26	0.298997	4.87906	8.00613	0.00707586	0.156979
SNX17	0.198109	6.34853	7.99103	0.00712559	0.157368
TOMM40	0.313595	4.8537	7.98602	0.00714215	0.157368
CYBC1	0.514629	5.25453	7.98572	0.00714315	0.157368
MFF	-0.209711	6.53546	7.98559	0.00714359	0.157368
IMMP1L	-0.297931	5.26116	7.9825	0.00715382	0.157368
FXYD4	-0.906105	5.49913	7.97704	0.00717198	0.157368
UBE2E3	0.233755	4.92481	7.97678	0.00717284	0.157368
SFT2D2	-1.82535	-0.840074	7.97507	0.00717854	0.157368
ZNF555	-0.473847	2.16057	7.97502	0.00717871	0.157368
SMIM15-2	0.525023	4.31594	7.97344	0.00718397	0.157368
UBE2J2	0.147535	5.82899	7.96868	0.00719987	0.157518
ZNF341	-0.217348	5.77072	7.9599	0.00722925	0.157847
NUDT16L1	-0.282242	6.04659	7.95116	0.00725867	0.157847
ABRACL	-0.320224	5.62603	7.95044	0.0072611	0.157847
ZNF605	-0.420592	5.09216	7.94854	0.0072675	0.157847
CENPT	0.493157	3.50792	7.94547	0.00727787	0.157847
EIF1B	-0.492554	6.23004	7.94254	0.00728778	0.157847
BSG	0.227811	6.73326	7.939	0.00729976	0.157847
RBM5	-0.214054	8.25979	7.93819	0.0073025	0.157847
MAP4K3	-0.540845	5.12122	7.93803	0.00730305	0.157847
LOC112449608	-2.16513	0.104991	7.93722	0.0073058	0.157847
VDAC2	0.193924	6.26215	7.93375	0.00731761	0.157906
RPL29	0.284807	9.12499	7.92971	0.00733135	0.158006
LOC112446659	0.76944	0.886106	7.92592	0.00734427	0.158088
LOC112447430	-0.79504	-0.958421	7.9206	0.00736246	0.158284
LOC112443567	-0.862836	4.93997	7.91506	0.00738143	0.158495
RFC2	0.274493	5.20976	7.90076	0.00743067	0.159356
SEC61A1	0.237021	7.60515	7.89325	0.00745668	0.159716
HMGB3	0.552623	0.838159	7.88972	0.00746893	0.15978
EIF3K	0.266183	6.68071	7.88597	0.00748199	0.15978
LOC101904794	0.475757	3.19264	7.88447	0.00748722	0.15978
CALM3	0.266411	6.94557	7.88175	0.00749669	0.159785
MEX3C	0.15676	5.44627	7.86485	0.00755589	0.16085
FCF1	0.261367	3.67678	7.85952	0.00757466	0.161052
LOC104971345	-0.615574	0.230011	7.85217	0.00760065	0.161407
LOC613519	0.548811	4.28137	7.83846	0.00764936	0.161901
CBWD2	-0.276089	3.51403	7.83692	0.00765482	0.161901
SRSF11	-0.322869	8.29665	7.83563	0.00765945	0.161901
LOC112448776	-1.12473	-2.30553	7.82954	0.0076812	0.161901
URB2	0.264394	4.14858	7.82808	0.00768644	0.161901
GLUD1	0.183793	6.9921	7.82711	0.00768992	0.161901
TDP1	0.285991	3.88294	7.82599	0.00769393	0.161901
ZNF606	-0.26115	4.89287	7.82473	0.00769845	0.161901
CDK2AP1	0.317534	4.14563	7.81555	0.00773148	0.16223
MTHFD1	0.269675	6.15728	7.81518	0.00773281	0.16223
LONRF2	0.552091	0.909544	7.80775	0.00775964	0.162597
ABCA7	-0.269298	6.6419	7.79848	0.00779327	0.163065
LOC523963	0.407502	1.88415	7.79643	0.00780074	0.163065
GTPBP3	-0.232877	5.29303	7.79242	0.00781535	0.163174
LOC100336381	0.438551	6.43852	7.78721	0.00783436	0.16322
LOC100336368	0.405491	2.95408	7.78531	0.00784132	0.16322
CCDC84	-0.265338	4.67726	7.78409	0.00784578	0.16322
IKZF1	0.164624	9.45465	7.77955	0.00786241	0.163371
C17H22orf39	1.20358	1.35536	7.77448	0.00788106	0.163563
TM6SF1	-0.243338	6.55174	7.76285	0.00792396	0.164257
UCP3	-6.60232	-2.49376	7.99113	0.00795883	0.164706
LOC784966	0.666733	1.87637	7.7519	0.00796461	0.164706
CLTA	0.201056	6.85921	7.74736	0.0079815	0.164859
R3HDM2	-0.964191	5.03417	7.73995	0.0080092	0.165225
SRSF6	-0.249212	8.77967	7.73754	0.00801823	0.165225
LOC101902479	0.956719	-1.16201	7.72193	0.00807695	0.165914
SLC16A11	-0.484822	1.73502	7.72135	0.00807913	0.165914
LOC104975590	-0.502718	2.74556	7.72104	0.00808033	0.165914
PSMB3	0.317961	5.70609	7.70674	0.00813454	0.166334
ADGRB2	-1.27938	0.662408	7.70072	0.00815747	0.166334
CTSK	-0.408152	2.53484	7.70036	0.00815885	0.166334
LOC112442083	-0.426108	3.69648	7.69826	0.0081669	0.166334
RIC8B	-0.279544	5.22159	7.69785	0.00816845	0.166334
UVSSA	-0.208143	7.0385	7.69253	0.0081888	0.166334
LOC613664	0.825589	1.50645	7.69165	0.0081922	0.166334
LOC781646	0.657993	0.12287	7.68897	0.00820248	0.166334
MDM4	-0.414786	8.33607	7.68842	0.00820456	0.166334
MDH1	0.254807	5.61104	7.68794	0.00820644	0.166334
RAD23A	0.174889	6.43701	7.68651	0.00821193	0.166334
KLHL17	-0.374218	5.72252	7.68553	0.00821568	0.166334
MLLT1	0.161802	5.80269	7.67902	0.00824077	0.166648
SNRPD3	0.266714	5.61771	7.67147	0.00826994	0.167043
SLC25A20	0.3754	5.09385	7.65773	0.00832334	0.167771
GARS	0.179292	5.7065	7.65723	0.0083253	0.167771
NECAP1	-0.173381	5.15636	7.6451	0.00837276	0.168532
RPS5	0.297493	9.7737	7.6392	0.00839593	0.168542
FAM222A	0.407647	2.59818	7.63916	0.00839612	0.168542
LOC101902037	0.850294	0.141369	7.63757	0.00840238	0.168542
LOC112444215	-0.905141	-1.25566	7.63013	0.00843175	0.168936
BIRC3	-0.397165	8.74386	7.62158	0.0084656	0.169361
INPP1	-0.292186	5.51657	7.61974	0.00847291	0.169361
AP2M1	0.244523	7.54637	7.61741	0.00848217	0.169361
RBMX2	-0.326736	6.73403	7.61053	0.0085096	0.169568
USP45	-0.329153	5.89334	7.60991	0.00851206	0.169568
rna-NR_030911.1	-0.459517	4.29218	7.59919	0.008555	0.170111
LOC104971266	-0.356031	2.67607	7.59821	0.00855894	0.170111
LOC112441910	-0.441135	4.25422	7.58882	0.00859674	0.170667
DNAJC15	0.210665	4.80423	7.57559	0.00865033	0.17107
ARFGAP2	0.147547	6.59398	7.574	0.0086568	0.17107
BORCS5	0.250586	3.77006	7.57036	0.00867163	0.17107
C19H17orf80	-0.212924	6.2726	7.5667	0.00868655	0.17107
PLAC8-2	-0.466124	5.96806	7.56423	0.00869662	0.17107
FAM78A	0.163527	8.00339	7.56331	0.00870039	0.17107
TICRR	0.516667	3.64912	7.56274	0.00870274	0.17107
E2F8	0.613844	3.60977	7.56239	0.00870416	0.17107
ENO1	0.283255	8.97135	7.56202	0.00870567	0.17107
NDUFA4	0.291572	5.82532	7.55121	0.00875001	0.171689
rna-NR_130621.1	-0.414402	6.81966	7.54954	0.00875689	0.171689
WDR1	0.211287	8.88376	7.54374	0.00878081	0.171757
PIGA	-0.320918	4.71753	7.54201	0.00878795	0.171757
PPIH	1.11254	3.12042	7.5415	0.00879005	0.171757
MTG1	-1.40872	-1.73236	7.53452	0.00881896	0.171998
POLR1A	0.171251	6.01672	7.53373	0.00882221	0.171998
CLCN1	-1.21706	-0.143832	7.52687	0.00885074	0.172361
LOC614423	0.52712	2.01978	7.52085	0.00887581	0.172656
LOC112447441	-0.831923	-0.575936	7.51587	0.00889664	0.172868
C25H7orf43	0.465531	4.06233	7.51294	0.00890892	0.172913
LOC112447510	-1.30134	-0.207831	7.5101	0.00892085	0.172951
LYPD6	-0.801892	1.01203	7.5071	0.00893347	0.172994
LOC782601	0.42224	1.56373	7.50484	0.00894297	0.172994
TMEM9	0.310332	5.18501	7.49708	0.00897571	0.173196
SPRTN	-0.225302	5.68477	7.49438	0.00898713	0.173196
LOC785503	0.387727	4.09263	7.49363	0.00899029	0.173196
CACNA1C	0.575793	1.11164	7.48976	0.0090067	0.173196
LOC112444473	0.274099	7.9758	7.489	0.00900991	0.173196
ATP5F1E	0.299138	5.99184	7.48622	0.00902172	0.173196
TEAD3	-0.592273	0.715856	7.48587	0.00902321	0.173196
LOC782266	1.00309	0.533286	7.48334	0.00903396	0.173204
LOC112445007	-0.380947	4.58578	7.48098	0.009044	0.173204
PPP6R3	-0.153831	7.71154	7.47795	0.00905691	0.173204
ATP5F1D	0.400051	6.05826	7.47641	0.0090635	0.173204
TUBGCP5	-0.287349	5.95365	7.467	0.00910378	0.173352
MRPS2	0.250027	4.94418	7.46675	0.00910488	0.173352
ATP5MC1	0.331388	4.22257	7.46576	0.00910909	0.173352
PGM3	-0.321336	3.94753	7.46308	0.00912062	0.173352
ZNF526	0.226851	4.35186	7.46295	0.00912116	0.173352
RBM48	-0.208438	4.85064	7.45812	0.00914196	0.173557
LOC618297	0.324438	5.48592	7.44434	0.00920155	0.174048
JOSD2	0.313457	2.91627	7.44292	0.00920773	0.174048
LOC782566	0.360624	3.74237	7.44225	0.00921065	0.174048
CARM1	0.167812	6.92577	7.43763	0.00923072	0.174048
LOC785445	0.435611	2.50896	7.43731	0.00923212	0.174048
TMEM39A	-0.226655	4.9951	7.43599	0.0092379	0.174048
PDLIM2	0.249971	5.48587	7.43598	0.00923794	0.174048
LOC614922	0.325803	4.91664	7.43332	0.00924951	0.174057
RPN2	0.212478	7.32634	7.43127	0.00925846	0.174057
KDELR1	0.313579	5.70637	7.42683	0.00927787	0.174233
RAB5IF	0.265027	4.94632	7.41408	0.00933388	0.175096
C1S	-2.95127	-1.70099	7.40372	0.00937966	0.175738
PPFIA4	-0.542879	1.0854	7.40017	0.00939539	0.175738
TOM1L1	-0.710482	3.11263	7.39948	0.00939848	0.175738
MAN1B1	-0.177191	6.98342	7.39104	0.00943602	0.176046
RBM33	-0.262018	7.90681	7.38953	0.00944276	0.176046
ATP12A	-1.22906	1.00857	7.38895	0.00944535	0.176046
LOC112445935	-0.629829	3.23313	7.38666	0.00945555	0.176048
RUVBL1	0.258118	5.61416	7.38346	0.00946987	0.176125
NCAPG2	0.35915	4.69868	7.37954	0.00948742	0.176229
ZNF12	-0.291528	5.79698	7.37769	0.00949573	0.176229
C7H19orf53	0.279274	5.4343	7.37535	0.00950623	0.176236
RABL6	0.338314	6.34073	7.37103	0.00952567	0.176408
EIF3B	0.176878	7.32462	7.36679	0.00954479	0.176527
OST4	0.267047	5.83876	7.36062	0.00957267	0.176527
LOC783838	0.268419	6.85542	7.35988	0.00957601	0.176527
MBD1	-0.15832	6.84669	7.35853	0.00958214	0.176527
EPS15L1	-0.167599	6.66263	7.35836	0.00958292	0.176527
MYO18A	-1.96574	3.72991	7.34325	0.00965164	0.177485
MCM3	0.459133	6.60055	7.33906	0.00967078	0.177485
ZNF239	-0.25941	3.44995	7.33875	0.00967218	0.177485
FAM3A	-0.225292	4.21628	7.33781	0.00967653	0.177485
TMEM209	0.275993	4.78101	7.33234	0.00970158	0.177485
MFSD5	0.193288	5.66122	7.33205	0.00970294	0.177485
POLA2	0.312091	4.05745	7.33129	0.00970642	0.177485
LOC112443735	-0.705098	4.33682	7.32559	0.00973262	0.177776
LOC783261	0.547296	1.66645	7.3176	0.00976953	0.178151
C14H8orf82	0.877344	3.18062	7.31496	0.00978175	0.178151
LOC107132302	0.576479	2.66854	7.31117	0.0097993	0.178151
LOC100851913	-0.48332	4.59932	7.30916	0.00980865	0.178151
B9D2	0.324202	3.31709	7.30908	0.00980902	0.178151
SERINC4	-0.54862	3.04454	7.30649	0.00982105	0.178151
LOC101905648	-0.653689	0.0833612	7.30423	0.00983158	0.178151
ZNF655	-0.227908	6.79324	7.30346	0.00983515	0.178151
ZMYM3	-0.240989	6.34028	7.29733	0.00986378	0.178483
TRNAY-GUA-15	-1.11448	0.951821	7.29255	0.00988617	0.17865
LOC101908166	-0.689023	0.134394	7.28922	0.00990178	0.17865
KLF9	1.01903	2.12266	7.286	0.00991687	0.17865
RACK1	0.271826	10.3754	7.28339	0.00992917	0.17865
CARNS1	-0.597638	1.90781	7.28317	0.00993019	0.17865
LOC112443194	-0.85836	1.0566	7.28221	0.00993473	0.17865
WDR25	-0.281387	4.31192	7.27929	0.00994846	0.178712
IDH2	0.187658	7.64672	7.27519	0.00996782	0.178875
LOC112441653	-0.343445	3.09435	7.26865	0.00999882	0.179178
LOC112441484	1.2457	5.88816	7.26679	0.0100076	0.179178
C1QL3	-0.92078	-1.3725	7.26433	0.0100193	0.179178
OXLD1	0.356924	2.23135	7.26159	0.0100324	0.179178
SAFB2	-0.200099	8.05966	7.26076	0.0100363	0.179178
ZNF106	-0.341736	7.84785	7.24994	0.0100879	0.179815
CD3EAP	0.376228	2.68546	7.24895	0.0100927	0.179815
LOC112444802	1.50447	-0.171635	7.24343	0.0101192	0.180102
LOC112447303	-0.440506	2.90909	7.23809	0.0101448	0.180375
LOC104972031	-0.863179	-0.600372	7.2338	0.0101655	0.180548
LOC112442093	-0.373627	4.59018	7.23038	0.0101821	0.180548
TCFL5	-0.233205	5.01459	7.22961	0.0101858	0.180548
CPPED1	0.41758	3.03286	7.2242	0.010212	0.180828
MYLK3	-0.460362	1.03158	7.22067	0.0102291	0.180832
ZNF667	-0.431255	1.95438	7.21986	0.010233	0.180832
MTR	-0.239919	5.66525	7.21669	0.0102485	0.180868
SLTM	-0.144654	7.30215	7.21398	0.0102616	0.180868
SMAP1	0.153439	5.95898	7.21303	0.0102663	0.180868
TLDC1	-0.455684	4.63463	7.20801	0.0102908	0.180913
NOC4L	0.255733	3.86565	7.20636	0.0102989	0.180913
PTTG1	0.594756	3.29325	7.20283	0.0103162	0.180913
CFLAR	-0.234161	7.53768	7.20102	0.0103251	0.180913
LOC783067	0.859788	-0.446497	7.20012	0.0103295	0.180913
IFNLR1	-0.811751	0.374325	7.19755	0.0103421	0.180913
CUTA	0.315281	4.78634	7.19752	0.0103422	0.180913
ZBTB37	-0.34261	6.2451	7.19037	0.0103775	0.180913
TRAPPC2L	-0.195634	6.26707	7.18028	0.0104274	0.180913
GPER1	-0.986813	-1.04358	7.18017	0.0104279	0.180913
LETM1	0.181483	6.17613	7.17738	0.0104418	0.180913
C19H17orf97	-0.818466	-1.21663	7.17591	0.0104491	0.180913
STRAP	0.153805	6.52151	7.1713	0.010472	0.180913
HMGCL	-0.217491	5.48986	7.17067	0.0104751	0.180913
LOC100337293	-0.533068	4.66423	7.17042	0.0104764	0.180913
B3GALNT2	-0.513021	2.8314	7.16812	0.0104879	0.180913
BCAS3	0.192039	5.11721	7.16779	0.0104895	0.180913
ABI3BP	-1.3438	-1.69807	7.16764	0.0104903	0.180913
WDR11	-0.144546	5.81519	7.16763	0.0104903	0.180913
CYHR1	-0.243082	7.00996	7.16752	0.0104908	0.180913
MRPS26	0.276843	5.45083	7.16605	0.0104982	0.180913
TSC1	-0.204379	7.29775	7.16408	0.0105081	0.180913
AP2S1	0.232658	4.70389	7.16401	0.0105084	0.180913
ZNF777	0.245024	4.8093	7.15418	0.0105577	0.181022
YWHAB	0.14951	9.00895	7.15045	0.0105764	0.181022
ECT2	0.432677	3.74578	7.14938	0.0105818	0.181022
FBXO44	-1.59529	0.384437	7.1475	0.0105913	0.181022
XPA	-0.26952	5.15787	7.1471	0.0105933	0.181022
STUB1	0.168407	5.65529	7.14453	0.0106063	0.181022
NEURL1	0.407683	4.2067	7.14341	0.0106119	0.181022
LOC112442980	-1.29864	-2.2777	7.1423	0.0106176	0.181022
SREK1	-0.254846	6.87885	7.14154	0.0106214	0.181022
NDUFAF2	0.50683	-0.240831	7.13965	0.0106309	0.181022
SUGP2	-0.362448	7.42838	7.1372	0.0106434	0.181022
CHCHD7	-0.174315	3.91052	7.13427	0.0106582	0.181022
RAB2B	-0.181569	4.53443	7.13215	0.010669	0.181022
PYCR1	0.428474	2.53066	7.13185	0.0106705	0.181022
LOC112442719	-0.425203	5.70556	7.13009	0.0106795	0.181022
HYLS1	0.214651	2.79692	7.1297	0.0106814	0.181022
LOC107132924	-0.372285	2.18803	7.12645	0.010698	0.181126
LOC100847773	0.209416	3.37057	7.12357	0.0107127	0.181174
MRPS30	0.205252	4.12934	7.11521	0.0107554	0.181174
MYC	0.206268	8.00854	7.11408	0.0107612	0.181174
LOC511229	-0.246034	7.11262	7.11302	0.0107667	0.181174
FFAR3	-0.520133	8.59689	7.11225	0.0107706	0.181174
GDAP1	0.631598	0.258893	7.11214	0.0107712	0.181174
COLQ	-0.795301	-1.01598	7.11163	0.0107738	0.181174
TMEM71	-0.235267	7.18238	7.10406	0.0108128	0.181529
LOC107132798	-0.417732	3.15413	7.10345	0.0108159	0.181529
GDF11	-0.447634	2.70254	7.09602	0.0108543	0.181737
MRPL13	0.254847	3.58926	7.09442	0.0108626	0.181737
GCNT3	-0.798552	0.284374	7.09381	0.0108657	0.181737
DDX46	-0.172389	7.24532	7.09297	0.0108701	0.181737
HSD17B10	0.317838	5.21444	7.08857	0.0108929	0.181943
LIMS2	0.691618	2.0882	7.08432	0.0109151	0.18195
SPDL1	0.4789	2.44138	7.08422	0.0109156	0.18195
LCMT1	-0.206902	4.71624	7.0799	0.0109381	0.18195
OCIAD1	-0.301501	7.4106	7.07987	0.0109382	0.18195
PPDPF	0.258509	7.67384	7.07685	0.010954	0.18195
DTYMK	0.331647	3.66293	7.07644	0.0109561	0.18195
LOC112448620	-0.821679	-0.915845	7.07419	0.0109679	0.181971
TRIM62	0.250025	4.23071	7.06813	0.0109997	0.182292
MRPL43	0.276576	3.65015	7.0665	0.0110083	0.182292
DDX55	-0.213351	4.61346	7.05771	0.0110545	0.182531
LOC112445076	0.407276	4.3652	7.05658	0.0110605	0.182531
KRT1	-7.6389	2.04993	7.05572	0.0110651	0.182531
SAP130	0.163794	5.89118	7.05471	0.0110704	0.182531
NRN1L	0.990616	-1.83967	7.05254	0.0110819	0.182531
SRGAP1	-0.581493	0.36545	7.05182	0.0110857	0.182531
FCRL1	-0.468775	5.98854	7.04907	0.0111003	0.182598
SYNC	-0.60185	0.585286	7.03477	0.0111764	0.183284
MFGE8	0.370858	3.78892	7.03447	0.011178	0.183284
EDC3	0.180029	5.33393	7.03353	0.011183	0.183284
S100PBP	-0.255832	7.48476	7.03329	0.0111842	0.183284
MLX	-0.243079	6.41465	7.02718	0.011217	0.183647
RPL23A	0.320362	9.19324	7.02065	0.011252	0.184048
RPS6KA6	-0.373179	4.84013	7.01198	0.0112988	0.184639
ARMCX2	-0.35676	4.21981	7.00636	0.0113292	0.184948
VCL	-0.344845	7.53498	7.00263	0.0113494	0.184948
CUEDC2	0.239448	5.38717	7.00258	0.0113497	0.184948
OGT	-0.287727	9.34884	6.99708	0.0113796	0.185262
PSMB1	0.171469	6.48252	6.98971	0.0114198	0.185579
BRAF	-0.39714	6.43593	6.9896	0.0114204	0.185579
LOC616944	0.377335	1.14636	6.97634	0.0114931	0.186586
LOC101902790	0.779817	0.595312	6.971	0.0115225	0.186776
PPP1CA	0.192161	7.56609	6.9688	0.0115347	0.186776
DOLK	0.369899	2.5083	6.96653	0.0115472	0.186776
DOCK9	-0.268379	6.5109	6.96324	0.0115654	0.186776
rna-NR_030872.1	-0.294166	6.12825	6.95974	0.0115848	0.186776
LAS1L	-0.203409	7.51428	6.95929	0.0115873	0.186776
ZNF580	2.07283	-1.37348	6.95852	0.0115916	0.186776
SUPT20H	-0.236264	6.73356	6.95773	0.011596	0.186776
XPC	-0.273658	7.18409	6.95404	0.0116165	0.186776
CCNYL1	-0.38335	3.77695	6.95339	0.0116201	0.186776
ORC1	0.516736	4.38244	6.95065	0.0116354	0.186776
COL4A1	2.48637	-0.683732	6.9505	0.0116362	0.186776
LOC112447112	-0.599033	-0.220762	6.94878	0.0116458	0.186776
WTAP	-0.160555	7.29417	6.94707	0.0116554	0.186776
LOC104972830	0.865623	0.545255	6.93829	0.0117045	0.187085
PCLAF	0.569889	4.49609	6.93822	0.0117049	0.187085
MRPS12	0.262747	4.15148	6.93785	0.011707	0.187085
MGAT4A	-0.266205	7.37394	6.93433	0.0117267	0.187215
WDR88	-0.863988	-1.33391	6.93257	0.0117366	0.187215
SETDB2	-0.265397	7.58234	6.92006	0.0118073	0.188067
DDHD2	-0.128547	6.22478	6.91928	0.0118117	0.188067
HR	0.558424	2.78055	6.90896	0.0118703	0.188827
LOC101907000	0.682698	-0.553151	6.90467	0.0118948	0.189043
OTUD3	-0.21593	6.83821	6.90187	0.0119108	0.189124
IFT43	0.546633	1.03638	6.89323	0.0119603	0.189432
PMVK	-0.211376	3.86125	6.89263	0.0119637	0.189432
TBC1D22A	0.156267	4.61625	6.88983	0.0119798	0.189432
H2AFX	0.308133	5.68484	6.88392	0.0120138	0.189432
LOC101904590	0.483975	1.84469	6.88353	0.0120161	0.189432
TRNAE-UUC	-0.395709	1.997	6.88322	0.0120179	0.189432
KIAA1324L	0.560165	3.64262	6.88194	0.0120253	0.189432
COX6B1	0.308992	5.71403	6.8818	0.0120261	0.189432
LOC112448828	-1.06484	3.09963	6.87944	0.0120397	0.189432
LOC112444963	-0.700281	-0.406723	6.87914	0.0120415	0.189432
BAD	0.265409	4.3484	6.87765	0.0120501	0.189432
BNIP1	1.13713	2.60243	6.86983	0.0120954	0.189973
IGFLR1	0.947941	-0.0438143	6.865	0.0121235	0.190242
DNAH7	-0.547662	4.18015	6.85911	0.0121579	0.190537
STX5	-0.29646	7.70172	6.85802	0.0121643	0.190537
PBK	0.576146	2.27295	6.85403	0.0121876	0.190656
ACTG1	0.272886	10.9606	6.85174	0.0122011	0.190656
LOC112441905	-0.907053	-2.20683	6.8511	0.0122048	0.190656
LOC112441904	-0.417093	0.578862	6.84625	0.0122333	0.190929
GALNT14	1.41573	-1.22635	6.84345	0.0122498	0.191015
ACTR5	-0.2024	5.35448	6.83948	0.0122732	0.191208
NAA40	0.176065	5.05556	6.83405	0.0123052	0.191468
CLEC12A	1.60368	1.67851	6.83293	0.0123119	0.191468
RRM1	0.242778	6.53434	6.82497	0.0123592	0.192031
ZC3H11A	-0.250665	8.20952	6.81367	0.0124265	0.19288
ENGASE	-0.227794	5.13939	6.81209	0.012436	0.19288
MCCD1	-1.81228	-2.10006	6.80671	0.0124682	0.193208
MCCC1	-0.224993	4.76934	6.80465	0.0124806	0.193227
LOC112442424	-0.381007	0.179695	6.7952	0.0125376	0.193697
LOC782479	0.433525	3.4401	6.79424	0.0125433	0.193697
KLC4	-0.225741	5.50107	6.79237	0.0125546	0.193697
LOC789587	0.562867	1.83975	6.79221	0.0125556	0.193697
LOC515042	0.214669	7.36698	6.78781	0.0125822	0.193936
LOC513580	0.579759	1.12369	6.78109	0.012623	0.194065
FOXD2	-1.34064	4.17827	6.78084	0.0126246	0.194065
LOC112448835	-0.621008	0.970356	6.77573	0.0126557	0.194065
SNRPD2	0.306755	5.76745	6.77525	0.0126586	0.194065
CLUH	0.179659	5.95495	6.77443	0.0126636	0.194065
SLC25A40	-0.314484	3.39711	6.77367	0.0126682	0.194065
RECQL	-0.257855	5.52346	6.77359	0.0126688	0.194065
KRTCAP2	0.328365	3.74913	6.76882	0.0126979	0.19419
ZNHIT2	0.324729	3.12786	6.76859	0.0126993	0.19419
NAPB	-0.357915	5.33055	6.76269	0.0127355	0.194201
TOX2	0.515318	2.27298	6.75528	0.0127811	0.194201
CLEC4D	1.52139	1.54074	6.75493	0.0127832	0.194201
LOC112442264	-1.25648	-0.613401	6.75405	0.0127886	0.194201
ZMAT1	-2.09836	-2.48839	6.75362	0.0127913	0.194201
ARL2	0.326509	3.93256	6.75188	0.012802	0.194201
SYNJ2BP	-0.216576	5.50668	6.74783	0.0128271	0.194201
ITPRIPL2	-0.318214	6.16284	6.74732	0.0128303	0.194201
SCP2D1	0.516188	4.39847	6.74616	0.0128374	0.194201
SOCS2	-0.502269	2.52347	6.745	0.0128446	0.194201
RUBCN	-0.259553	6.04757	6.74384	0.0128518	0.194201
ADRM1	0.163349	6.20872	6.74218	0.0128621	0.194201
C6H4orf17	-0.966096	-2.15853	6.74021	0.0128743	0.194201
CCDC86	0.245503	4.78373	6.74011	0.0128749	0.194201
DPH6	0.280471	3.23636	6.73951	0.0128787	0.194201
KIF22	2.16553	0.120636	6.73947	0.0128789	0.194201
LOC112441651	-0.63889	1.26245	6.73652	0.0128973	0.194309
ASPM	0.545711	4.97884	6.72467	0.0129713	0.195255
IL17REL	-0.90668	0.540309	6.72137	0.0129919	0.195329
DAPK2	-0.460967	4.38663	6.72029	0.0129987	0.195329
CCNB1IP1	-4.05996	-0.983039	6.71599	0.0130257	0.195566
THAP8	-0.283908	4.88043	6.71106	0.0130568	0.195632
UEVLD	-0.341672	4.49215	6.7106	0.0130597	0.195632
CNTN2	0.628798	1.12321	6.70993	0.0130639	0.195632
TUFM	0.181121	6.40573	6.70494	0.0130954	0.195886
TUBA1C	0.536826	5.07084	6.70368	0.0131034	0.195886
MKI67	0.557624	8.68641	6.7003	0.0131248	0.196037
LOC112448507	-0.426581	0.968508	6.69573	0.0131538	0.196302
EIF4G1	0.886951	7.26554	6.69172	0.0131794	0.196349
NEK2	0.503992	2.8499	6.69169	0.0131796	0.196349
ZNF41	-0.2829	4.11522	6.68772	0.0132049	0.196557
CHAD	-0.505532	3.14689	6.68502	0.0132221	0.196645
MGST1	0.420194	5.11829	6.68204	0.0132412	0.19676
C3H1orf109	-0.172576	4.35206	6.67785	0.013268	0.196884
ORMDL3	-0.242099	7.40853	6.67455	0.0132892	0.196884
LOC107131728	0.321606	4.08403	6.67013	0.0133177	0.196884
SLC3A1	-0.565733	0.850335	6.66778	0.0133328	0.196884
HEATR4	-0.350386	1.97004	6.66662	0.0133403	0.196884
TAGLN2	0.285754	8.82086	6.66634	0.0133421	0.196884
STARD10	-0.506793	2.13418	6.66578	0.0133457	0.196884
DOK7	0.46864	4.80435	6.66285	0.0133647	0.196884
SMARCE1	0.163837	7.21974	6.66215	0.0133692	0.196884
STK16	0.221194	4.57678	6.66144	0.0133738	0.196884
LOC112448816	-0.358969	2.9557	6.65782	0.0133972	0.196884
GPR25	0.618929	4.36304	6.65339	0.0134259	0.196884
SAP30L	-0.147894	6.06771	6.65306	0.0134281	0.196884
LOC100299324	0.590593	-0.317683	6.65217	0.0134339	0.196884
KCTD13	-0.176848	5.10332	6.65192	0.0134355	0.196884
CHTF8	0.168864	6.26352	6.64989	0.0134487	0.196884
LOC515276	-2.92734	-1.72772	6.64912	0.0134537	0.196884
LOC112444924	-0.525918	1.69395	6.64864	0.0134569	0.196884
PRPSAP2	-0.28973	6.76846	6.64488	0.0134813	0.196884
YWHAE	0.191299	8.20279	6.6441	0.0134864	0.196884
LOC100848985	-6.49279	-1.32227	6.72063	0.0134876	0.196884
EPB41L4A	-2.77732	-1.89643	6.64023	0.0135118	0.197072
BOLA1	0.72239	1.77709	6.63693	0.0135334	0.197222
TTC19	-0.313494	7.47914	6.63435	0.0135503	0.197302
CPT1B	-0.506481	5.95073	6.63072	0.0135741	0.197307
TTC39B	-0.358543	4.19241	6.63032	0.0135768	0.197307
MED27	0.218542	4.99594	6.62911	0.0135847	0.197307
CFP	1.19664	3.92502	6.62315	0.013624	0.197601
CHEK1	0.305476	3.37609	6.62117	0.013637	0.197601
ALCAM	-0.398327	4.60302	6.62087	0.013639	0.197601
ADD2	1.68339	-2.17773	6.61574	0.0136729	0.197746
RANBP10	0.158499	5.49706	6.61153	0.0137009	0.197746
LOC781774	1.04851	-1.49708	6.6062	0.0137364	0.197746
RFC4	0.301986	3.63656	6.60613	0.0137368	0.197746
FLVCR1	-0.402944	6.17805	6.60484	0.0137454	0.197746
ATP5MG	0.209938	6.59355	6.60399	0.0137511	0.197746
NDUFA2	0.369268	4.00298	6.60368	0.0137531	0.197746
ZFP64	0.231726	4.74495	6.60185	0.0137653	0.197746
CAPZB	0.161465	7.95295	6.60072	0.0137729	0.197746
RUVBL2	0.218743	5.15094	6.60053	0.0137741	0.197746
FAM219B	-0.180501	5.4151	6.60052	0.0137742	0.197746
SEMA3B	-0.571147	0.76925	6.5956	0.0138071	0.198023
RPL8	0.246535	10.0187	6.59422	0.0138163	0.198023
LOC784735	0.498458	1.03624	6.5899	0.0138453	0.198125
LOC781158	0.533251	0.300011	6.58841	0.0138553	0.198125
LOC112448474	-0.708665	-0.475899	6.58676	0.0138664	0.198125
EGR1	0.397346	3.60752	6.58636	0.0138691	0.198125
DERL2	-0.223182	5.6625	6.58267	0.013894	0.198151
AIP	0.171605	6.15503	6.5802	0.0139106	0.198151
TOP2A	0.495977	6.47573	6.57756	0.0139284	0.198151
CHFR	0.115557	6.43409	6.57507	0.0139453	0.198151
TRNAC-ACA	-0.624733	-1.37597	6.57457	0.0139486	0.198151
LOC787257	0.538151	1.55227	6.57341	0.0139565	0.198151
LMNB1	0.380421	7.00362	6.57032	0.0139775	0.198151
LOC101905894	0.42375	6.09221	6.57027	0.0139778	0.198151
LOC112441677	-0.811541	-0.441297	6.56784	0.0139943	0.198151
CDCA4	0.379315	2.98604	6.56688	0.0140008	0.198151
CALM1	0.191647	8.91249	6.56405	0.0140201	0.198151
ZNF177	-0.172303	4.66117	6.56398	0.0140205	0.198151
RPS4Y1	0.268103	5.47901	6.56287	0.0140281	0.198151
LOC101902721	-0.768102	3.51618	6.5625	0.0140306	0.198151
LOC112442039	0.628401	1.32087	6.55925	0.0140528	0.198189
BCKDHB	0.207831	2.97828	6.55876	0.0140561	0.198189
EPOP	0.575183	0.413371	6.55447	0.0140854	0.198306
LOC531679	0.743089	0.961375	6.5542	0.0140872	0.198306
DOC2G	-2.48141	-1.00302	6.55192	0.0141029	0.198365
RAB13	0.293252	6.19027	6.54849	0.0141264	0.198491
ARPC2	0.16	9.40383	6.54584	0.0141446	0.198491
SLFNL1	-1.10235	-1.00125	6.54364	0.0141597	0.198491
LOC505199	0.383795	3.31072	6.54235	0.0141686	0.198491
SYCP3	-0.539949	0.728138	6.54229	0.014169	0.198491
STX17	-0.274957	5.13868	6.53717	0.0142043	0.198728
INTS1	0.140863	7.17107	6.53652	0.0142088	0.198728
BAG6	0.0997277	8.29315	6.53166	0.0142424	0.198976
LOC784210	0.810509	-0.58381	6.52965	0.0142563	0.198976
RABGGTB	-0.196152	5.20502	6.52813	0.0142668	0.198976
LOC112448795	-0.561486	0.294519	6.52668	0.0142769	0.198976
TMEM107	-0.412265	2.24147	6.52569	0.0142838	0.198976
DNAJC27	-0.223482	3.84089	6.52184	0.0143105	0.199189
C13H20orf27	0.229469	6.1709	6.52009	0.0143227	0.199199
DUSP11	-0.220858	5.79383	6.5172	0.0143428	0.199253
KIF20A	0.501175	3.50809	6.51419	0.0143638	0.199253
LOC101904667	0.462468	4.02902	6.51301	0.0143721	0.199253
CDH17	-0.8234	1.34518	6.51296	0.0143724	0.199253
ELAVL1	0.138679	6.39822	6.50532	0.0144259	0.199834
ERCC1	0.226478	4.19855	6.49857	0.0144734	0.200184
SH3BGRL	-0.551059	6.17782	6.49714	0.0144835	0.200184
PROCR	-1.32362	1.07762	6.49682	0.0144857	0.200184
CUL9	-0.202589	7.2001	6.49358	0.0145085	0.200321
RPRD1B	0.158254	5.48048	6.49079	0.0145282	0.200321
DEPDC1B	0.533142	2.13144	6.49051	0.0145302	0.200321
CLK1	-0.397104	8.15243	6.47955	0.014608	0.201047
UBR7	0.220868	5.72332	6.4766	0.014629	0.201047
LOC104976804	-0.314769	10.2488	6.47479	0.0146418	0.201047
FRAT1	0.249036	4.19782	6.47261	0.0146574	0.201047
PYGO2	-0.332423	7.70029	6.47192	0.0146623	0.201047
TMEM19	-0.3629	6.2142	6.47133	0.0146665	0.201047
LRRC59	0.283034	4.88603	6.4691	0.0146825	0.201047
LOC112449618	7.42824	-0.993696	6.54198	0.0146837	0.201047
LOC783730	0.239719	4.10024	6.46846	0.0146871	0.201047
HCFC1R1	0.265441	3.51135	6.4614	0.0147376	0.201518
TOMM6	0.258611	5.32262	6.45988	0.0147486	0.201518
HNRNPDL	-0.236204	8.2942	6.4567	0.0147714	0.201518
AURKA	0.481281	3.18439	6.45624	0.0147747	0.201518
DACH1	-0.629757	0.845311	6.45559	0.0147794	0.201518
RPS15	0.205759	9.67025	6.45194	0.0148057	0.201718
PSMD2	0.215992	7.00591	6.446	0.0148487	0.202072
RUFY2	-0.371889	4.1023	6.44512	0.014855	0.202072
COA3	0.223428	4.85478	6.44207	0.0148771	0.202215
RPS26	0.266274	9.11916	6.43871	0.0149015	0.202387
CALD1	-0.833612	3.91223	6.43557	0.0149243	0.202504
RBM19	0.197939	5.12135	6.43433	0.0149334	0.202504
RPUSD3	-0.19636	6.35436	6.42498	0.0150016	0.203271
KPNA2	0.315109	5.61476	6.42325	0.0150142	0.203283
PSMD1	0.202583	6.10472	6.42065	0.0150333	0.203361
GPATCH2L	-0.13314	6.15477	6.41873	0.0150474	0.203361
COPS9	0.237596	4.58925	6.41768	0.0150551	0.203361
BZW2	0.206097	5.3016	6.41447	0.0150787	0.203404
DET1	0.280184	4.03002	6.41406	0.0150817	0.203404
RALY	0.159922	7.86554	6.40749	0.0151301	0.203899
PRMT6	0.203294	3.89155	6.40286	0.0151644	0.204202
HS6ST2	-0.96221	0.311455	6.3979	0.0152012	0.204539
RNPEPL1	0.185754	7.77982	6.3953	0.0152205	0.20464
LOC112442323	-0.264577	8.19461	6.38663	0.015285	0.205349
NDUFA8	0.270917	4.66297	6.37615	0.0153635	0.205897
ZNF830	-0.216625	4.57136	6.37578	0.0153663	0.205897
GH1	-0.736531	0.424932	6.37546	0.0153687	0.205897
PPIA	0.177878	8.65199	6.37484	0.0153734	0.205897
PHKA2	0.357417	1.99104	6.37058	0.0154053	0.205897
ZNF317	-0.187499	5.48656	6.36992	0.0154104	0.205897
LOC101904749	-0.886056	-1.61868	6.36775	0.0154267	0.205897
NEUROD4	-0.434284	3.85992	6.36606	0.0154395	0.205897
LOC112444278	-0.443239	1.90153	6.36272	0.0154646	0.205897
WDR97	-0.424086	5.62616	6.36055	0.0154811	0.205897
AKIRIN1	-0.207175	7.4608	6.36047	0.0154816	0.205897
RASGEF1A	-0.362969	5.09873	6.35847	0.0154969	0.205897
SLC25A29	-0.313229	5.19562	6.35755	0.0155038	0.205897
TLNRD1	0.189741	5.75459	6.35628	0.0155134	0.205897
PARPBP	0.605521	2.54109	6.35398	0.0155309	0.205897
PRR3	0.574323	3.40733	6.35365	0.0155334	0.205897
R3HDM1	0.149145	5.84286	6.35301	0.0155382	0.205897
LOC107133280	-1.85796	-2.28824	6.35289	0.0155392	0.205897
C7H5orf30	-0.41764	5.6808	6.34565	0.0155943	0.206353
LOC790218	0.242055	4.52132	6.34248	0.0156185	0.206353
OFD1	-0.217634	5.17586	6.34227	0.0156201	0.206353
HAUS5	-0.233117	6.69836	6.34214	0.0156211	0.206353
INSL6	-0.932484	-1.48094	6.34015	0.0156363	0.206397
TMEM216	-0.277031	5.43022	6.33601	0.015668	0.206435
LRRK2	-0.340211	7.87359	6.33535	0.015673	0.206435
DNM1	-0.320171	6.61526	6.33497	0.0156759	0.206435
LOC788648	0.357304	4.70528	6.33292	0.0156917	0.206435
CSNK1G1	-1.00035	2.44583	6.32945	0.0157184	0.206435
LOC107131703	0.350427	5.73847	6.32883	0.0157231	0.206435
LOC787476	-0.50949	3.69614	6.32762	0.0157325	0.206435
NT5C2	-0.159478	6.05627	6.32598	0.0157451	0.206435
LOC112442309	-2.59743	-1.87982	6.32585	0.0157461	0.206435
LOC104973139	-0.452923	2.01181	6.3239	0.0157611	0.206475
BOP1	0.216743	5.10126	6.31979	0.0157929	0.206736
TRA2B	-0.146514	7.98616	6.31292	0.0158461	0.206842
NELL2	-1.37298	-0.598452	6.31097	0.0158612	0.206842
ABHD5	-0.281117	3.64296	6.31041	0.0158656	0.206842
LOC112443502	-0.193233	8.12878	6.31003	0.0158685	0.206842
PLPP1	-0.179921	5.89753	6.30747	0.0158884	0.206842
DENND2A	-0.806724	0.562957	6.30668	0.0158946	0.206842
LOC112443141	-0.809553	0.95733	6.30601	0.0158998	0.206842
STT3B	0.240566	6.69841	6.30591	0.0159006	0.206842
MEST	0.529907	1.541	6.30344	0.0159198	0.206842
LOC783988	0.548774	-0.219129	6.3034	0.0159201	0.206842
LOC104975749	0.502574	0.975758	6.30091	0.0159396	0.206879
ABL1	0.177014	5.4524	6.29896	0.0159548	0.206879
AP3B1	0.375224	6.51917	6.29745	0.0159666	0.206879
MCM6	0.314473	6.38976	6.29432	0.0159911	0.206879
MRRF	0.256293	3.50768	6.29432	0.0159911	0.206879
C25H16orf72	-0.194915	8.73261	6.2939	0.0159944	0.206879
LOC112446377	0.876724	0.181963	6.28772	0.0160429	0.20729
ARF5	0.226631	4.44814	6.28681	0.0160501	0.20729
DUT	0.254657	5.65125	6.28115	0.0160946	0.207437
RIN2	0.434508	3.04438	6.28002	0.0161036	0.207437
PURA	-0.216896	6.27938	6.27989	0.0161046	0.207437
RRAGA	0.187583	5.69685	6.27783	0.0161209	0.207437
LOC786845	0.877542	-1.79454	6.2778	0.0161211	0.207437
PPP2R5C	-0.181193	8.51863	6.27226	0.0161649	0.207717
SELENOO	0.238143	5.6268	6.27203	0.0161668	0.207717
KCNMA1	-2.55436	-2.59599	6.26838	0.0161958	0.207935
PPM1G	0.195876	6.31129	6.26369	0.016233	0.20826
NUP214	0.113737	7.80447	6.26208	0.0162459	0.208271
TMEM206	-0.35076	6.11542	6.25912	0.0162695	0.20842
RNF215	-0.312859	3.66521	6.25442	0.0163071	0.208747
PAFAH2	-0.214709	6.18571	6.25029	0.0163401	0.20888
LOC101905668	0.442151	0.953946	6.24911	0.0163496	0.20888
RCC1	0.376559	4.74585	6.24862	0.0163535	0.20888
MPO	-1.17667	0.95584	6.24611	0.0163737	0.208984
LOC112442235	0.71887	-1.73024	6.24356	0.0163942	0.209092
FAM174A	-0.305055	4.34716	6.23927	0.0164287	0.209379
CASP9	-0.295364	5.0822	6.23386	0.0164724	0.209782
LOC782609	0.418117	1.83505	6.23171	0.0164899	0.20985
ODC1	0.233059	6.71986	6.22754	0.0165236	0.210101
ZNHIT1	0.268541	4.10475	6.22629	0.0165338	0.210101
EIF3CL	0.277978	7.46583	6.22201	0.0165686	0.21032
LOC107132892	-1.19666	-1.82719	6.22119	0.0165753	0.21032
TIGD3	0.65408	-0.207769	6.2141	0.0166331	0.2109
YIPF2	0.229761	3.84699	6.20628	0.0166972	0.211311
PPIB	0.165641	8.11715	6.20604	0.0166992	0.211311
TIMM50	0.185863	4.38774	6.20527	0.0167054	0.211311
FBXO42	0.719615	4.54506	6.20421	0.0167141	0.211311
ZFC3H1	-0.288885	7.67979	6.20115	0.0167393	0.211475
KNOP1	0.209117	5.11629	6.19816	0.016764	0.211563
SRF	0.120309	6.34687	6.19683	0.0167749	0.211563
CLPP	0.226534	4.50044	6.19465	0.0167929	0.211563
YIPF3	0.130737	6.39365	6.1944	0.016795	0.211563
TRAPPC1	0.303222	4.48329	6.18929	0.0168372	0.211942
COX7A2L	0.234005	6.1563	6.18649	0.0168604	0.211998
FANCD2	0.490975	3.33206	6.18581	0.0168661	0.211998
LOC784768	-1.05801	-1.44262	6.18204	0.0168974	0.212174
FER1L5	-0.443332	4.10927	6.18074	0.0169082	0.212174
SENP5	-0.143705	6.06087	6.17876	0.0169247	0.212174
MELK	0.511967	2.65046	6.17824	0.016929	0.212174
LOC781728	0.843259	-1.71338	6.17618	0.0169462	0.212236
CD19	-0.483639	7.28886	6.17081	0.016991	0.212645
OTULIN	-0.216895	7.03394	6.16571	0.0170337	0.2128
VSIG10	-9.15085	0.365224	6.31844	0.017059	0.2128
CRK	-0.205459	6.23496	6.16139	0.01707	0.2128
LOC112442618	-1.11317	-1.28935	6.16128	0.0170709	0.2128
ZNF516	0.290862	4.75467	6.16111	0.0170723	0.2128
CDKN2C	0.40279	3.76164	6.15704	0.0171066	0.2128
ATP8A1	-0.37018	6.55303	6.1564	0.017112	0.2128
TLE2	0.720969	2.44562	6.15491	0.0171245	0.2128
LOC101906501	-0.654627	-0.911632	6.15467	0.0171266	0.2128
RIOK3	-0.271216	7.80435	6.15439	0.0171289	0.2128
MRPL2	0.26629	3.86856	6.15329	0.0171382	0.2128
GUSB	0.2289	5.36599	6.14423	0.0172148	0.213599
C7H19orf71	-0.308748	5.30956	6.13867	0.017262	0.213999
LOC101907642	3.48407	-2.06135	6.1356	0.0172882	0.213999
MRPL15	0.278468	4.14389	6.13543	0.0172896	0.213999
ZNF34	-0.271007	5.37158	6.13225	0.0173168	0.213999
SETD3	-0.127564	6.43743	6.13167	0.0173217	0.213999
ATP5MPL	0.238782	4.73629	6.13088	0.0173285	0.213999
TBC1D25	0.196006	3.91808	6.13032	0.0173333	0.213999
NAGS	-0.355144	1.42542	6.12857	0.0173482	0.214031
RPAP2	-0.303225	4.97851	6.12341	0.0173924	0.214424
MYRF	-0.75387	0.524467	6.11835	0.0174358	0.214531
LOC107131510	-0.488382	0.137889	6.11562	0.0174593	0.214531
LOC104973374	0.743529	0.222262	6.11162	0.0174938	0.214531
CXHXorf56	-0.18755	4.87332	6.10927	0.017514	0.214531
NDC80	0.509259	3.57433	6.10819	0.0175234	0.214531
MIR2385	-0.574741	-1.27506	6.10798	0.0175252	0.214531
CISD1	0.324234	2.81738	6.09835	0.0176087	0.214531
AKAP5	-0.435709	4.78161	6.09747	0.0176163	0.214531
MACF1	-0.292549	9.89019	6.09675	0.0176226	0.214531
TTBK2	-0.404027	5.1092	6.09664	0.0176236	0.214531
CD40	-0.420359	6.46946	6.09568	0.0176319	0.214531
LOC784354	0.585324	2.22835	6.09556	0.017633	0.214531
NAT8	-0.522641	0.161864	6.09541	0.0176342	0.214531
TRAPPC6B	-0.327807	3.84116	6.09499	0.0176379	0.214531
NT5DC1	0.378684	1.96266	6.09391	0.0176473	0.214531
LOC100295883	-0.591963	4.01614	6.09336	0.0176521	0.214531
UQCRC1	0.166126	6.97678	6.0921	0.0176631	0.214531
LOC107132395	0.633837	2.1402	6.09031	0.0176787	0.214531
EXO1	0.482011	2.43425	6.08895	0.0176906	0.214531
ANKRD39	-0.255834	5.3372	6.0884	0.0176954	0.214531
PLAC9	-1.077	-1.98825	6.08834	0.0176959	0.214531
KLF11	0.551085	4.4482	6.08464	0.0177282	0.214531
SAT1	-0.18375	8.27846	6.08328	0.0177402	0.214531
ELF2	-0.138502	6.35043	6.08308	0.0177419	0.214531
P2RX7	0.502819	3.43305	6.0793	0.0177751	0.214531
LOC101906607	-0.36541	7.34735	6.07823	0.0177845	0.214531
SSPN	-0.429062	2.10675	6.07812	0.0177854	0.214531
BUB1B	0.46941	3.93204	6.07742	0.0177915	0.214531
NRP1	0.54355	5.43857	6.07737	0.017792	0.214531
DPP9	0.167016	5.98437	6.07689	0.0177962	0.214531
YIPF1	-0.17454	4.57135	6.0749	0.0178138	0.214531
SNU13	0.201948	6.57068	6.0735	0.0178261	0.214531
C18H19orf47	0.276904	4.08473	6.07241	0.0178356	0.214531
RPL38	0.286096	7.64204	6.07233	0.0178364	0.214531
TCTA	0.296466	4.21806	6.07165	0.0178423	0.214531
NCBP2-AS2	0.429721	1.87657	6.07127	0.0178457	0.214531
C1QBP	0.261677	5.51598	6.06268	0.0179216	0.215295
rna-NR_031331.1	-0.405466	5.62848	6.06102	0.0179363	0.215322
RAB5C	0.186131	7.40398	6.05465	0.0179928	0.215816
ISOC2	0.373721	2.67759	6.05138	0.018022	0.215816
TRPS1	-0.255391	5.38304	6.05108	0.0180246	0.215816
POLDIP3	0.147259	7.01084	6.04814	0.0180508	0.215816
RBM15	-0.223345	6.67472	6.04547	0.0180746	0.215816
CCR3	-0.875595	4.67807	6.04397	0.0180881	0.215816
TTC21A	-0.549824	0.598826	6.04306	0.0180962	0.215816
SOX5	-0.778725	4.29233	6.04296	0.0180971	0.215816
PDZD11	0.237543	4.82263	6.04276	0.0180989	0.215816
CHTF18	0.489035	3.19668	6.04245	0.0181017	0.215816
rna-NR_031285.1	-0.255889	6.17845	6.03973	0.018126	0.215958
PRR11	0.489392	2.98253	6.03438	0.018174	0.216245
MSI2	-0.202061	6.1812	6.03428	0.018175	0.216245
GINS4	0.441689	2.38156	6.03064	0.0182077	0.216402
ZDHHC5	0.122053	6.90362	6.03005	0.0182131	0.216402
rna-NR_031211.1	-0.203588	5.58674	6.02604	0.0182492	0.216682
EI24	0.113295	6.32964	6.02162	0.0182891	0.217008
NEMP2	-0.329095	5.76275	6.01872	0.0183154	0.217172
TCF19	0.461462	4.05426	6.01657	0.0183349	0.217226
ZNF599	-0.287619	2.17989	6.01546	0.018345	0.217226
QSOX2	-0.206938	6.89783	6.01294	0.0183679	0.217284
SLC39A3	0.218619	3.44208	6.01217	0.0183749	0.217284
PLPP5	-0.189851	8.07467	6.01057	0.0183894	0.217308
FAM193B	-0.226273	6.48759	6.00141	0.018473	0.218147
PCBD2	-0.256512	4.76562	5.99905	0.0184946	0.218254
CACNB1	-0.376702	2.78044	5.99662	0.0185169	0.218301
LOC101902681	0.582208	2.95362	5.99426	0.0185386	0.218301
MRPL24	0.289366	3.21384	5.99372	0.0185435	0.218301
KCTD6	-0.284945	3.33745	5.99314	0.0185489	0.218301
LOC112442296	-0.380663	2.99032	5.99107	0.0185678	0.21836
LOC104970908	0.342307	4.30233	5.98986	0.018579	0.21836
CATSPER3	-0.477019	-0.0803358	5.98666	0.0186085	0.218456
RPL4	0.2041	10.2751	5.9855	0.0186192	0.218456
RPS7	0.221039	9.77645	5.98343	0.0186383	0.218456
KIF14	0.456857	2.9288	5.98218	0.0186499	0.218456
ALDH16A1	0.444245	5.73871	5.98151	0.0186561	0.218456
SEC61B	0.212615	5.79373	5.98046	0.0186657	0.218456
PSMB7	0.245827	5.50154	5.97649	0.0187025	0.218456
EIF3H	0.159644	7.46591	5.97615	0.0187056	0.218456
TRIM3	-0.284313	3.17539	5.97491	0.0187172	0.218456
FCRLB	-1.08083	-1.42977	5.97454	0.0187206	0.218456
SLIT1	0.854727	0.0531527	5.97277	0.018737	0.218456
KLC1	-0.240643	7.65898	5.97257	0.0187389	0.218456
NUFIP2	-0.365049	7.90538	5.97105	0.018753	0.218456
MBIP	-0.247432	5.27908	5.96859	0.0187759	0.218456
LOC112446726	-0.595005	5.6975	5.96795	0.0187819	0.218456
R3HDM4	-0.216045	7.42478	5.96532	0.0188064	0.218456
SLC5A3	-0.513277	6.52189	5.96521	0.0188074	0.218456
LOC112449254	-0.322572	1.54499	5.9631	0.0188271	0.218456
BRI3BP	0.281169	4.59077	5.96117	0.0188451	0.218456
HEXA	-0.206036	5.29695	5.95892	0.0188662	0.218456
LOC781688	0.506449	1.10091	5.95691	0.0188849	0.218456
SPRED2	0.270841	3.44759	5.95671	0.0188868	0.218456
SESN1	-0.419844	5.39385	5.95431	0.0189093	0.218456
SNAPC5	-0.229771	3.9277	5.95365	0.0189155	0.218456
LOC104970966	0.589603	2.42866	5.95326	0.0189192	0.218456
LOC613345	0.533004	0.953193	5.95204	0.0189307	0.218456
LOC100335751	-0.708197	0.767168	5.95143	0.0189364	0.218456
LOC112446495	-0.966196	-2.20769	5.95107	0.0189398	0.218456
LOC112448466	-0.681486	-1.72548	5.94978	0.0189518	0.218456
LOC781064	0.468593	0.639274	5.9414	0.0190309	0.219192
CROCC	-0.310401	6.28331	5.94031	0.0190412	0.219192
ZNF438	0.388772	2.35328	5.93754	0.0190673	0.219192
ELMO1	0.135832	7.56522	5.93649	0.0190773	0.219192
RPL6	0.213463	9.39679	5.93499	0.0190915	0.219192
YTHDF2	-0.15184	7.13469	5.93383	0.0191025	0.219192
LOC112447388	-0.902899	-1.05537	5.93366	0.0191041	0.219192
GTF2F1	0.190344	5.48267	5.92978	0.019141	0.21947
ELP5	0.184207	5.32489	5.92618	0.0191752	0.219629
VAMP4	-0.362925	5.00698	5.92487	0.0191876	0.219629
HABP4	-0.430589	5.13514	5.92254	0.0192099	0.219629
DIP2C	0.448178	4.09129	5.92241	0.0192112	0.219629
SRXN1	-0.544052	5.35373	5.92169	0.019218	0.219629
LOC615206	0.801536	-0.569785	5.91799	0.0192533	0.21977
KHDRBS1	1.13068	3.78315	5.91644	0.0192682	0.21977
LOC101902656	-0.7599	0.23927	5.91643	0.0192683	0.21977
MESD	0.181275	5.38016	5.90885	0.019341	0.220454
ELOB	0.209648	5.9424	5.90593	0.019369	0.220629
IMPDH1	0.268253	5.49273	5.89885	0.0194373	0.221262
LOC112445989	-0.858287	-1.62882	5.8947	0.0194774	0.221573
GCDH	-0.215386	5.5933	5.89006	0.0195224	0.22165
BOLA-DQA2	-3.8841	5.07277	5.88886	0.0195341	0.22165
LOC100847490	0.526392	1.39593	5.88838	0.0195388	0.22165
KLHL9	-2.83593	0.700909	5.88823	0.0195402	0.22165
ACTR1A	0.16699	6.99751	5.88736	0.0195487	0.22165
TRNAC-GCA-99	-1.86454	0.812288	5.88607	0.0195612	0.22165
MOSPD3	0.219983	5.2938	5.88481	0.0195735	0.22165
LOC112447381	-0.360888	2.28213	5.88116	0.0196091	0.221872
SLC9A7	-0.285212	5.82725	5.87881	0.019632	0.221872
SCAMP5	0.499442	1.682	5.87875	0.0196326	0.221872
OSM	-0.51568	2.13969	5.87696	0.0196501	0.221872
LOC112447845	-0.310476	1.27543	5.87625	0.019657	0.221872
NPEPL1	0.314916	4.86459	5.87329	0.019686	0.221901
RRNAD1	-0.193482	4.82977	5.87288	0.01969	0.221901
SLC1A5	0.35121	5.25517	5.87208	0.0196978	0.221901
METTL17	2.16156	1.06206	5.86343	0.0197828	0.222714
LOC104969513	-0.869754	0.177096	5.86121	0.0198047	0.222816
ZNF358	0.290251	4.17073	5.85873	0.0198291	0.222946
LGALS1	0.301149	6.57662	5.85037	0.0199118	0.223479
TRNAE-UUC-22	-0.46205	5.29349	5.85012	0.0199143	0.223479
INPPL1	-0.227601	7.66031	5.85004	0.0199151	0.223479
GLRX3	0.130301	5.80998	5.84699	0.0199454	0.223546
METAP1D	-0.243208	4.17881	5.84685	0.0199468	0.223546
CCNA2	0.334135	4.48183	5.84446	0.0199705	0.223667
ZNF652	-0.166456	6.22727	5.84301	0.019985	0.223686
CTBP1	0.151686	7.54048	5.83898	0.0200252	0.22371
TIGD7	-0.55604	1.11073	5.83795	0.0200354	0.22371
PEX11A	0.781584	-1.19427	5.83785	0.0200364	0.22371
LOC525367	0.782577	-1.81523	5.83762	0.0200387	0.22371
KIF4A	0.521268	3.79554	5.83477	0.0200672	0.223884
FEM1A	0.129877	6.61392	5.83112	0.0201037	0.224078
HTRA2	-0.248429	5.57567	5.82932	0.0201218	0.224078
LOC784606	0.706784	-0.663634	5.82589	0.0201562	0.224078
LOC101906870	0.15437	6.24146	5.82553	0.0201598	0.224078
VAPA	0.119599	6.24056	5.82442	0.020171	0.224078
LOC101902907	0.41638	2.62528	5.82221	0.0201932	0.224078
CEND1	0.395662	2.36057	5.82203	0.020195	0.224078
AGGF1	-0.259407	6.89905	5.82076	0.0202078	0.224078
OXNAD1	-0.244587	4.01207	5.81875	0.0202281	0.224078
LOC101906363	0.631307	0.483455	5.8178	0.0202377	0.224078
HSD17B11	-0.183193	6.23453	5.81745	0.0202412	0.224078
LOC784206	0.754245	-1.02988	5.81632	0.0202526	0.224078
LOC101908111	-2.18198	0.7385	5.81538	0.0202621	0.224078
ZDHHC6	0.162694	4.71437	5.81508	0.0202651	0.224078
LOC100140567	0.812093	-2.27636	5.81191	0.0202972	0.22423
LOC112449387	-0.898878	0.34228	5.81104	0.020306	0.22423
HELQ	-1.67853	0.438854	5.80982	0.0203183	0.22423
SNPH	-0.874529	-1.32974	5.80861	0.0203306	0.22423
LOC101907566	0.509753	0.139424	5.80682	0.0203488	0.224288
MRPL34	0.218202	4.17069	5.79696	0.0204491	0.225106
HMGB1	0.220721	8.23257	5.79588	0.0204602	0.225106
LOC112446862	-0.808578	-1.68503	5.79571	0.0204619	0.225106
GXYLT2	0.723885	1.38424	5.79426	0.0204767	0.225127
LSM6	-0.141956	4.63062	5.79221	0.0204977	0.225215
LOC112448056	-0.407451	5.68594	5.78446	0.020577	0.225772
SLC34A3	5.70157	-1.91847	5.84246	0.020593	0.225772
LOC104971296	-0.651963	-1.38316	5.7827	0.0205951	0.225772
TMEM191C	-0.318918	1.55906	5.77997	0.0206233	0.225772
EPB41L3	0.569331	4.30665	5.77971	0.020626	0.225772
UBXN1	0.20095	6.4725	5.77967	0.0206263	0.225772
SEPHS1	0.160853	5.07768	5.77772	0.0206465	0.225788
LOC789018	0.474914	2.86456	5.77701	0.0206538	0.225788
PCNA	0.329887	6.36287	5.77386	0.0206863	0.225864
GFER	0.236583	3.60033	5.77381	0.0206868	0.225864
ZFHX2	-0.427493	3.51633	5.77254	0.0206999	0.225865
P2RX4	0.25019	4.06074	5.76121	0.0208174	0.227005
MIEF2	0.216003	3.03113	5.75931	0.0208372	0.227071
FBXL2	-0.456536	2.79909	5.75727	0.0208585	0.227071
LOC112444972	-0.808588	-0.662569	5.75642	0.0208673	0.227071
RPLP0	0.264289	10.4977	5.75562	0.0208757	0.227071
BTLA	-0.513662	6.21814	5.75226	0.0209107	0.22709
MRPL9	0.143043	5.95795	5.74683	0.0209676	0.22709
SCX	-0.526485	0.508861	5.74663	0.0209697	0.22709
PRPF19	0.226551	6.64291	5.74455	0.0209915	0.22709
DCAF10	-0.265457	4.44292	5.74414	0.0209958	0.22709
APEX2	0.1361	4.74229	5.74363	0.0210011	0.22709
CENPS	0.388198	2.84317	5.74337	0.0210039	0.22709
BEGAIN	0.429351	3.05349	5.74285	0.0210094	0.22709
SC5D	-0.211087	5.82904	5.74227	0.0210154	0.22709
METTL26	0.215076	4.59457	5.74226	0.0210155	0.22709
TRNAN-GUU-25	-0.306464	4.26945	5.74171	0.0210213	0.22709
LY75	-0.255789	7.1107	5.73773	0.0210632	0.227306
LOC112442221	-0.985554	-0.627917	5.73733	0.0210674	0.227306
PHTF2	-0.300916	6.26496	5.73126	0.0211315	0.22753
PABPN1	-0.190328	7.82126	5.73095	0.0211347	0.22753
CDK1	0.458257	4.1401	5.73095	0.0211348	0.22753
EDF1	0.199049	6.2317	5.7304	0.0211406	0.22753
GINS2	0.524605	2.98639	5.72835	0.0211622	0.227622
INIP	-1.35209	3.95255	5.72519	0.0211957	0.227841
LOC112443306	0.756519	2.15949	5.72367	0.0212119	0.227874
LOC101904564	-0.643348	-0.431727	5.71891	0.0212625	0.228276
ZBTB2	-0.194969	6.35045	5.71665	0.0212866	0.228313
ANP32B	0.197065	7.62402	5.71508	0.0213033	0.228313
COQ8B	-0.233301	5.55032	5.71488	0.0213054	0.228313
ZC3H18	0.107597	6.89617	5.71305	0.021325	0.228382
ZNF207	-0.250169	8.32691	5.70446	0.0214168	0.229128
MYSM1	-0.252386	6.20889	5.70287	0.0214339	0.229128
BAK1	0.250668	6.40713	5.70285	0.0214341	0.229128
LSM5	-0.261422	3.65111	5.69864	0.0214793	0.229368
ZAR1L	-0.271521	6.3674	5.6983	0.021483	0.229368
FOSB	0.773709	3.30494	5.69601	0.0215076	0.22949
LOC112447376	0.786378	-0.0179646	5.69003	0.0215722	0.229938
PSMA7	0.212403	6.73386	5.6889	0.0215844	0.229938
CDK5RAP2	-0.17413	6.41071	5.68844	0.0215894	0.229938
AQP1	1.99292	-1.93768	5.68577	0.0216182	0.230104
EFR3B	-0.763196	3.00139	5.68442	0.0216329	0.230119
XPNPEP1	0.205927	5.48134	5.68079	0.0216723	0.23034
SYNE1	-0.315006	8.22852	5.68007	0.0216801	0.23034
CXCL5	-0.827317	0.19445	5.67775	0.0217053	0.230349
XPNPEP2	0.500525	3.70514	5.67696	0.0217139	0.230349
TRNAT-AGU-6	-0.444225	5.92503	5.67633	0.0217208	0.230349
HSF5	-0.858572	-1.35008	5.67372	0.0217492	0.23051
HIRIP3	0.255406	3.76726	5.6699	0.0217909	0.230587
LOC101904570	0.619435	-0.461766	5.66811	0.0218105	0.230587
FMR1	-0.239331	6.72556	5.66764	0.0218157	0.230587
OTUD4	-0.200639	6.88049	5.66672	0.0218257	0.230587
PPP1R18	0.114005	8.88566	5.66672	0.0218257	0.230587
AS3MT	-0.450726	2.52105	5.66577	0.0218361	0.230587
LOC112442711	-0.617258	4.13825	5.66348	0.0218612	0.230711
LOC508252	0.873493	-1.05459	5.66133	0.0218847	0.230716
RIOX1	0.170029	4.41559	5.66069	0.0218918	0.230716
RPL15	0.244607	9.67839	5.65981	0.0219015	0.230716
MKLN1	-0.212502	6.33444	5.65506	0.0219537	0.231126
IQCB1	-0.376748	3.47833	5.65368	0.0219689	0.231146
VPS25	0.180941	6.19509	5.65047	0.0220043	0.231268
LOC112446042	-0.549703	2.36835	5.64765	0.0220355	0.231268
TAF8	-0.128967	6.2642	5.64705	0.0220422	0.231268
EXOC3L4	-1.55162	0.369616	5.64622	0.0220513	0.231268
LOC527137	1.04974	-1.07559	5.64546	0.0220598	0.231268
LOC100337142	-0.722391	-0.132442	5.64522	0.0220624	0.231268
MRPS7	0.260128	3.95064	5.6442	0.0220737	0.231268
NELFE	0.243784	4.76016	5.64189	0.0220993	0.231397
FAM217B	-0.282425	4.08555	5.64036	0.0221163	0.231435
CATSPERD	-0.341847	4.93655	5.63761	0.0221468	0.231615
ALG8	0.240323	3.36765	5.63285	0.0221999	0.231901
NDUFC1	-0.244241	4.60644	5.63275	0.0222009	0.231901
GIGYF1	-0.234085	7.8273	5.62808	0.0222531	0.232307
LOC618268	-1.20251	1.08449	5.62618	0.0222743	0.232316
TWF2	0.178567	7.31451	5.62561	0.0222807	0.232316
SOX4	0.524143	5.68229	5.6235	0.0223043	0.232423
NIN	-0.291037	8.21324	5.62224	0.0223185	0.232431
FSTL3	0.548491	-0.184793	5.62049	0.022338	0.232495
LOC101904563	-0.392322	3.29712	5.61676	0.0223799	0.232734
CCNT2	-0.2719	6.79807	5.61607	0.0223878	0.232734
PKDCC	-1.95239	-1.94029	5.61386	0.0224126	0.232853
LOC784521	0.708951	0.790365	5.60762	0.022483	0.233445
LPIN3	0.425273	1.94715	5.60578	0.0225038	0.233521
KIF3B	-0.172586	5.8772	5.60428	0.0225207	0.233557
ZDHHC2	-0.598288	3.43041	5.60113	0.0225564	0.233721
TUBB1	-0.680126	8.91044	5.60051	0.0225635	0.233721
TCP11L1	-0.169921	6.30187	5.59498	0.0226264	0.234131
PNO1	0.210599	3.62077	5.59406	0.0226368	0.234131
AGO3	-2.03954	4.67686	5.59347	0.0226435	0.234131
POP7	0.306881	3.99115	5.58696	0.0227178	0.234421
LOC782039	1.09233	-1.56672	5.58567	0.0227326	0.234421
TPGS2	0.285384	2.68848	5.58412	0.0227503	0.234421
NFYC	0.165392	6.22299	5.58347	0.0227576	0.234421
ZMYND8	-0.121499	7.05894	5.58132	0.0227823	0.234421
ZNF527	-0.224026	3.56784	5.58123	0.0227834	0.234421
BRCA1	0.290976	4.69804	5.58069	0.0227896	0.234421
RIPK3	-0.195059	6.78634	5.57926	0.022806	0.234421
MGMT	0.274501	3.77396	5.57841	0.0228157	0.234421
TMEM53	0.477557	0.252526	5.57751	0.022826	0.234421
UMPS	0.216665	4.24495	5.57707	0.0228311	0.234421
DDX47	0.178321	4.65855	5.57686	0.0228335	0.234421
ADA	0.373689	4.88562	5.57531	0.0228514	0.234466
LOC507581	0.403692	2.50283	5.57232	0.0228858	0.234569
TCAP	-0.287206	6.82006	5.57209	0.0228884	0.234569
LOC101902135	-0.432778	0.0739783	5.57001	0.0229124	0.234655
XPO7	0.124204	6.192	5.56902	0.0229238	0.234655
LOC104975925	-0.359334	7.10798	5.56537	0.022966	0.234679
SEC14L5	-0.587709	2.11319	5.56535	0.0229661	0.234679
LOC100848017	-0.513778	0.31427	5.56531	0.0229667	0.234679
LOC783567	1.32098	-2.3017	5.56391	0.0229828	0.234706
MOSMO	-0.285178	4.63323	5.56137	0.0230123	0.234869
SPICE1	-0.179283	4.91801	5.55771	0.0230547	0.235163
TEDC1	0.322035	4.50532	5.55647	0.023069	0.235172
LOC530973	-0.215452	4.21572	5.5544	0.0230932	0.23528
TSSC4	0.194686	4.3525	5.55032	0.0231407	0.235626
DUS2	0.327366	3.01023	5.54714	0.0231778	0.235865
LOC112449531	-0.846703	-0.562077	5.54403	0.0232141	0.236096
ATP6V0E2	1.55821	0.393116	5.54282	0.0232283	0.236102
RBM12B	-0.234722	6.58803	5.53995	0.0232619	0.236305
SAPCD2	0.558288	1.49587	5.53722	0.0232939	0.236441
APOBR	-0.307281	7.08736	5.53576	0.023311	0.236441
ZNF703	0.298438	2.99015	5.53472	0.0233233	0.236441
MRPL12	0.209406	4.68573	5.53377	0.0233344	0.236441
NUP37	0.327207	2.78879	5.53302	0.0233433	0.236441
SIT1	0.246927	6.90408	5.52955	0.0233841	0.236596
SLC35A1	-0.191577	3.90383	5.52867	0.0233946	0.236596
LASP1	0.11627	8.84114	5.52825	0.0233995	0.236596
LOC100141036	-0.960569	-0.223765	5.5252	0.0234356	0.236823
TSR2	-0.352168	6.96001	5.52137	0.0234808	0.237142
GCFC2	-0.466294	5.99921	5.51941	0.023504	0.237238
TNFRSF10D	-0.371338	6.3815	5.51684	0.0235345	0.237409
IGHMBP2	-0.210211	6.55039	5.51518	0.0235542	0.237436
RAB28	-0.206965	5.43403	5.51431	0.0235645	0.237436
LOC112443484	-0.236971	4.65701	5.51031	0.0236121	0.237704
MFSD13A	-0.243616	4.71294	5.50894	0.0236284	0.237704
ZNF746	0.150197	5.23275	5.50863	0.0236321	0.237704
LOC783301	0.493951	1.74348	5.50653	0.0236572	0.237818
DCN	-2.99846	-0.646426	5.50387	0.0236891	0.237819
LMAN2	0.180107	6.72378	5.50288	0.0237009	0.237819
ERCC5	-0.158538	5.83695	5.50212	0.0237099	0.237819
LOC100297381	-0.964328	-1.91719	5.50054	0.0237289	0.237819
PDAP1	0.25602	6.34656	5.49944	0.0237421	0.237819
LOC100141052	-0.899227	-2.02526	5.49928	0.0237439	0.237819
FAM96B	0.230762	4.3613	5.49815	0.0237575	0.237819
P2RY11	0.394734	3.34273	5.49648	0.0237776	0.237819
FARS2	0.233681	3.57441	5.49623	0.0237805	0.237819
TSPAN9	0.590168	1.19239	5.49093	0.0238443	0.238193
NSMCE3	0.166879	4.99409	5.49017	0.0238534	0.238193
GSE1	0.16237	7.52823	5.48964	0.0238599	0.238193
BANF1	0.25818	6.71943	5.48757	0.0238848	0.238193
LYPLAL1	0.27207	3.37783	5.4866	0.0238964	0.238193
LOC112445150	-0.621798	-0.984942	5.48602	0.0239035	0.238193
LOC112442295	-1.16242	-2.07875	5.48515	0.023914	0.238193
TPM1	-0.426503	5.05968	5.48125	0.0239611	0.238431
GNB1	0.124099	8.44092	5.48091	0.0239653	0.238431
LOC615733	-0.249595	10.268	5.47857	0.0239935	0.238576
ACTN3	0.538062	0.982578	5.47456	0.0240422	0.238641
ASNA1	0.188807	5.46249	5.4744	0.0240441	0.238641
RHOC	-0.686204	-0.329966	5.47389	0.0240503	0.238641
LOC789157	0.662346	-0.364569	5.47351	0.024055	0.238641
ARHGEF6	-0.137404	7.99697	5.46712	0.0241328	0.238967
CXCR3	0.50849	4.21857	5.46608	0.0241454	0.238967
CCT5	0.241926	6.75464	5.46528	0.0241552	0.238967
LOC112447353	-0.604238	5.23889	5.4648	0.0241611	0.238967
OGFOD3	0.238993	2.97011	5.46457	0.0241639	0.238967
FKRP	-0.208196	4.08493	5.46355	0.0241764	0.238967
IFT52	-0.220402	5.31793	5.46291	0.0241842	0.238967
LIN7A	-0.669978	0.6397	5.46018	0.0242175	0.23916
LOC112448042	-1.04711	-1.57043	5.45874	0.0242352	0.239199
MPV17L2	0.314433	3.84448	5.45208	0.024317	0.239869
UBQLN4	-0.171763	6.12848	5.44505	0.0244036	0.240457
SELENOK	-0.176967	4.47045	5.44412	0.0244151	0.240457
LOC112449346	-0.293081	2.33007	5.44347	0.0244231	0.240457
rna-NR_031123.1	-0.33333	4.04746	5.44105	0.024453	0.240457
PAK1IP1	0.576315	2.33677	5.43866	0.0244826	0.240457
DMTN	1.68173	-1.98749	5.43769	0.0244947	0.240457
LYPLA2	0.16963	6.05011	5.43686	0.0245049	0.240457
C23H6orf136	-0.296509	6.6335	5.43558	0.0245208	0.240457
OGN	0.821184	3.89175	5.43434	0.0245362	0.240457
GTF2H5	0.269853	3.23145	5.43393	0.0245412	0.240457
EMC4	0.212922	3.63482	5.43321	0.0245502	0.240457
GID8	0.13968	5.80815	5.43278	0.0245556	0.240457
LOC107132784	0.876861	-0.335672	5.4327	0.0245565	0.240457
LOC101903326	0.440434	1.51471	5.43081	0.02458	0.240552
GAST	-2.92172	1.14756	5.42924	0.0245997	0.240608
BLMH	0.199198	5.15824	5.42119	0.0247001	0.241455
LOC112447137	-1.0658	-2.21708	5.419	0.0247274	0.241586
USP5	0.173307	6.64224	5.41129	0.0248243	0.242313
LOC112443158	-0.53928	3.18626	5.41085	0.0248297	0.242313
LOC781770	0.457122	0.420916	5.40958	0.0248458	0.242333
ZNF473	-0.245316	4.93354	5.40361	0.024921	0.242931
TSPAN2	-0.302399	4.43913	5.39564	0.0250219	0.243778
ARGLU1	-0.294044	8.85288	5.39258	0.0250607	0.244019
SWSAP1	0.307806	2.09416	5.38999	0.0250936	0.244202
PLA2G4B	-0.244177	4.46763	5.38832	0.0251149	0.244272
YTHDC2	-0.202867	6.45201	5.38642	0.025139	0.24437
LOC782525	0.40343	5.37446	5.38478	0.02516	0.244438
GET4	0.666349	3.37002	5.37918	0.0252315	0.244913
AP5M1	-0.300594	5.12821	5.37874	0.0252371	0.244913
LOC112445016	3.38728	-1.67408	5.37732	0.0252553	0.244952
PLXNA1	-0.502376	3.59771	5.37441	0.0252926	0.245177
BANK1	-0.417189	7.67272	5.37231	0.0253197	0.245303
RSF1	-0.230095	6.83435	5.37028	0.0253457	0.245418
MRPL48	0.304733	2.59563	5.36793	0.0253759	0.245574
KIAA1958	-0.38804	4.27186	5.36608	0.0253997	0.245667
RCHY1	-0.234137	4.89312	5.36487	0.0254154	0.245683
DLGAP5	0.536617	3.81093	5.35936	0.0254866	0.245689
GOT2	0.184411	6.50144	5.35867	0.0254955	0.245689
PLEKHA3	-0.178831	4.35045	5.3584	0.0254989	0.245689
ZBTB40	-0.203668	7.19643	5.35409	0.0255548	0.245689
LOC112446352	-0.589738	0.683158	5.35245	0.0255761	0.245689
CPSF3	0.179648	5.28986	5.35225	0.0255787	0.245689
CKAP5	0.190728	7.09404	5.35176	0.0255851	0.245689
AMIGO2	0.413259	3.3415	5.35114	0.0255931	0.245689
FHL1	-0.568674	6.64511	5.35094	0.0255957	0.245689
LIN7B	-0.346891	1.90972	5.34883	0.0256232	0.245689
CTSB	0.415064	8.43907	5.34827	0.0256305	0.245689
WDR72	-1.93272	-1.92503	5.34762	0.0256389	0.245689
TUBGCP2	-0.336566	7.16171	5.34673	0.0256505	0.245689
PSMA3	-0.273211	6.82342	5.34661	0.025652	0.245689
MPND	-0.214153	4.34729	5.34646	0.025654	0.245689
LOC508628	0.289937	6.72438	5.34415	0.0256842	0.245689
LOC781528	0.654875	-0.522903	5.34407	0.0256852	0.245689
FOXM1	0.519883	3.71424	5.34386	0.025688	0.245689
CPA3	-0.6543	0.780228	5.34275	0.0257024	0.245689
GATA3	0.35949	6.58048	5.34204	0.0257117	0.245689
TTLL11	0.390066	0.218629	5.34114	0.0257234	0.245689
LOC112446104	-0.455448	0.679321	5.33854	0.0257574	0.245689
PRKAR2B	0.42157	4.48746	5.33816	0.0257625	0.245689
DDX19B	0.219289	6.51116	5.33788	0.025766	0.245689
LOC112445697	-0.516033	2.7916	5.33449	0.0258105	0.245689
LOC101906989	-3.09199	-1.65092	5.33328	0.0258264	0.245689
IL2RG	0.149553	8.67675	5.33253	0.0258362	0.245689
MCRIP1	-0.184366	6.72847	5.33236	0.0258384	0.245689
NDUFV1	0.246353	5.71183	5.33235	0.0258386	0.245689
SLC25A51	-0.161313	6.29264	5.3308	0.0258589	0.245689
VGF	0.361276	0.652923	5.33062	0.0258612	0.245689
LOC112447392	-0.66363	0.594383	5.33005	0.0258687	0.245689
NDUFS7	0.502904	3.97996	5.32203	0.0259745	0.246559
SLC9A8	-0.149998	5.79365	5.31716	0.0260388	0.246828
RPL23	0.225127	9.58859	5.3162	0.0260515	0.246828
KNSTRN	0.296508	3.65908	5.31589	0.0260556	0.246828
EXOSC7	-0.222169	5.47058	5.31478	0.0260703	0.246828
CAMK2D	-0.343274	7.55828	5.31451	0.0260739	0.246828
LOC782688	0.217361	4.77518	5.3128	0.0260967	0.246864
PIN1	0.192018	5.87385	5.31208	0.0261061	0.246864
LOC101905099	-0.398135	2.12167	5.30967	0.0261382	0.247033
GNAT2	-0.28585	5.6207	5.30787	0.0261621	0.247125
LYRM9	0.279622	2.70889	5.30483	0.0262026	0.247174
CNTRL	-0.161716	8.31597	5.3046	0.0262056	0.247174
MINDY2	-0.248078	5.26565	5.30347	0.0262207	0.247174
SMIM4	0.273949	3.07028	5.30122	0.0262508	0.247174
LOC101903290	-0.364494	1.57823	5.30113	0.026252	0.247174
TAF10	0.253225	6.06475	5.30107	0.0262527	0.247174
SUSD1	-0.251529	5.67519	5.29705	0.0263066	0.247547
TECR	0.190737	5.47239	5.29433	0.026343	0.247755
TADA1	-0.355206	5.54485	5.2892	0.0264119	0.248269
CASC1	-0.327549	1.92755	5.28419	0.0264793	0.248768
CRADD	0.254815	2.17669	5.27977	0.026539	0.248964
LOC112442805	-0.361566	1.01792	5.27957	0.0265416	0.248964
PTPN5	-0.611311	2.13815	5.27946	0.0265432	0.248964
LOC112441809	-0.971048	-1.7073	5.27639	0.0265847	0.249219
DQX1	-0.450337	1.3841	5.27103	0.0266574	0.249766
FKBP1B	-0.505371	0.2505	5.26831	0.0266943	0.249977
QPCTL	0.241491	3.56913	5.25844	0.0268289	0.250997
LOC112446111	-0.59578	-0.414653	5.2582	0.0268322	0.250997
C5H12orf75	-0.243165	5.93306	5.25236	0.0269122	0.251359
PER1	-0.282147	4.50184	5.2521	0.0269158	0.251359
TXNDC9	-0.34861	4.66506	5.25156	0.0269232	0.251359
LOC107133226	0.618795	0.555786	5.25116	0.0269287	0.251359
LIPT2	0.400574	0.595555	5.24637	0.0269946	0.251838
CCDC171	0.2171	2.56286	5.24129	0.0270645	0.252307
AP4B1	-0.202563	5.40681	5.24062	0.0270738	0.252307
LOC515006	0.944005	-1.32596	5.2389	0.0270975	0.252392
SENP7	-0.237938	6.40059	5.23487	0.0271534	0.252777
LOC107132724	-0.61528	0.972568	5.23284	0.0271814	0.252902
RNPC3	-0.412998	6.10585	5.22978	0.0272239	0.253081
SMARCB1	0.221408	5.71366	5.22936	0.0272298	0.253081
RBM25	-0.216253	7.95947	5.22831	0.0272444	0.253081
AGBL3	-0.523741	1.24785	5.21452	0.0274369	0.254563
FZD5	-0.45464	6.27744	5.21407	0.0274432	0.254563
ANGEL2	-0.243096	5.79929	5.21373	0.0274479	0.254563
SDHB	0.123105	6.66123	5.20973	0.027504	0.254827
LOC100848208	0.30755	2.25564	5.20929	0.0275102	0.254827
PAN3	-0.157697	7.66976	5.20857	0.0275204	0.254827
HPS4	-0.307555	5.22141	5.2056	0.0275621	0.255077
LOC100848320	0.559885	0.30071	5.20099	0.0276271	0.255543
ENTPD2	0.339063	3.33647	5.19933	0.0276505	0.255624
CGN	-0.491804	2.05776	5.19713	0.0276816	0.255643
PDLIM1	-0.766127	5.25832	5.1971	0.027682	0.255643
SNAPIN	0.275491	4.59947	5.19404	0.0277253	0.255687
PDIA4	0.282842	7.25578	5.19322	0.0277369	0.255687
LOC107131623	0.397732	1.77356	5.18806	0.0278102	0.255687
REEP4	0.200685	4.51529	5.18795	0.0278118	0.255687
ALG2	-0.138147	4.7476	5.18752	0.0278179	0.255687
ENHO	-1.21358	-0.0259021	5.1831	0.0278808	0.255687
HRH4	-0.649619	3.91551	5.18011	0.0279235	0.255687
rna-NR_031289.1	-0.323446	7.91588	5.17979	0.027928	0.255687
MCRS1	0.200769	5.23684	5.17952	0.0279318	0.255687
RASL10B	0.298432	4.03429	5.17856	0.0279456	0.255687
TAOK2	-0.158618	7.31574	5.17848	0.0279467	0.255687
SKA1	0.514582	1.8546	5.17821	0.0279506	0.255687
IGSF9B	0.85085	1.13103	5.17714	0.0279659	0.255687
ZMYND11	-0.104846	6.89178	5.17713	0.027966	0.255687
SASH3	0.17518	8.10424	5.1766	0.0279736	0.255687
SSC5D	-1.59676	-2.16098	5.1766	0.0279737	0.255687
CCS	-0.237894	6.48028	5.17623	0.0279789	0.255687
TAF1	-0.185605	6.86966	5.17615	0.0279801	0.255687
LOC112449243	-0.695645	-0.635425	5.17594	0.0279831	0.255687
DNPH1	0.25581	4.15119	5.17558	0.0279882	0.255687
EMP3	0.378029	6.7118	5.17505	0.0279959	0.255687
ITGA2B	-0.168364	7.70695	5.17284	0.0280274	0.25584
GRPEL1	0.190876	5.7684	5.1697	0.0280726	0.256027
CSNK1B	-0.26504	4.50439	5.16937	0.0280773	0.256027
DDIT3	-0.226522	4.70499	5.16799	0.0280971	0.256073
MRPS27	0.173174	4.9118	5.16513	0.0281383	0.256314
SLC2A3	-0.276104	8.36687	5.16031	0.0282078	0.256698
AGA	-0.200789	5.17248	5.16015	0.0282101	0.256698
HSPA14	-0.203295	6.41462	5.15462	0.02829	0.257178
WWOX	0.248493	2.96794	5.15446	0.0282924	0.257178
CARD11	-0.180267	7.8254	5.15193	0.028329	0.257376
HSPE1	0.285192	5.54372	5.14614	0.0284131	0.258005
NDOR1	-0.26352	7.45661	5.14275	0.0284624	0.258049
AGAP2	0.131336	6.76254	5.14265	0.0284639	0.258049
TSR1	0.190309	5.44472	5.14136	0.0284827	0.258049
LOC101905254	0.396017	0.549459	5.14057	0.0284942	0.258049
PPP1R37	-0.168152	5.65376	5.14025	0.0284989	0.258049
LOC101906694	-0.882874	1.92627	5.13969	0.0285071	0.258049
EFCAB10	-0.663805	-0.644981	5.13567	0.0285658	0.258446
TLE1	0.353454	5.62423	5.13463	0.028581	0.258449
SCRT2	-0.64816	0.221122	5.13079	0.0286374	0.258718
ZNF274	-0.235712	4.67212	5.13057	0.0286405	0.258718
LOC112445993	-0.475877	-0.636327	5.12781	0.0286811	0.258831
CAPN7	-0.156984	5.97827	5.12677	0.0286965	0.258831
RPL7A	0.224876	9.63037	5.12526	0.0287185	0.258831
LOC615610	0.494629	0.636428	5.12466	0.0287274	0.258831
LOC112446779	-0.576322	-0.410634	5.12419	0.0287344	0.258831
EED	-0.151576	5.52116	5.1224	0.0287607	0.258831
CNMD	-0.338071	4.96497	5.12159	0.0287727	0.258831
EDRF1	-0.158065	5.54578	5.12143	0.0287751	0.258831
CYP4V2	-0.291923	5.82239	5.12061	0.0287871	0.258831
KIF11	0.498598	4.81274	5.11935	0.0288058	0.258864
KMT2A	-0.300419	8.79713	5.11605	0.0288545	0.259168
PHPT1	0.272443	3.87503	5.10496	0.029019	0.260512
KRT14	-5.09628	-0.254398	5.10382	0.029036	0.260529
TMA7	0.245553	6.60552	5.0986	0.0291139	0.261093
NME2	0.329308	6.00349	5.09687	0.0291397	0.261186
CFD	0.403873	8.39526	5.0959	0.0291543	0.261186
LOC534391	0.289448	4.11008	5.09088	0.0292295	0.261687
CINP	0.219506	4.67524	5.09016	0.0292403	0.261687
SNRPF	0.247682	4.07633	5.08905	0.029257	0.261701
LOC104969531	-1.21354	-1.89724	5.0871	0.0292863	0.261828
KLF4	0.488529	4.28406	5.08481	0.0293207	0.262001
LOC786829	0.744092	-1.22152	5.08215	0.0293608	0.262224
PHC2	0.13641	5.80002	5.0795	0.0294007	0.262325
LOC101904891	-0.769493	0.0305195	5.07896	0.0294089	0.262325
LTC4S	-0.972056	1.33483	5.0784	0.0294173	0.262325
NFIX	-0.382337	0.934304	5.07703	0.029438	0.262374
CHCHD3	0.184221	5.63828	5.07249	0.0295067	0.262803
LOC531196	0.742797	-2.21328	5.07186	0.0295163	0.262803
RAD17	-0.234917	5.2681	5.06873	0.0295639	0.26301
MRPS25	0.273312	3.85327	5.06729	0.0295857	0.26301
UBA1	0.114515	8.41496	5.06654	0.0295971	0.26301
MED30	0.200274	3.24589	5.06607	0.0296043	0.26301
PGS1	-0.191131	7.55357	5.06534	0.0296153	0.26301
LOC783148	0.727171	0.127266	5.06306	0.0296501	0.26309
KIAA0930	0.983959	5.17054	5.06181	0.0296691	0.26309
TIMP1	0.186067	6.58415	5.06108	0.0296802	0.26309
POMK	0.163343	4.18748	5.06077	0.0296849	0.26309
LOC112442441	-0.783242	-2.28916	5.15974	0.0297121	0.263157
G2E3	-0.293162	5.73877	5.05829	0.0297228	0.263157
LOC112445739	0.274213	4.73408	5.05455	0.02978	0.263239
TLR6	-0.325932	7.316	5.05445	0.0297815	0.263239
ELAC1	0.225458	2.90822	5.05438	0.0297827	0.263239
FANCI	0.422425	3.63433	5.05283	0.0298063	0.263239
SCG5	-0.34992	2.68507	5.05258	0.0298103	0.263239
AKR1A1	0.255596	5.93945	5.05134	0.0298293	0.263239
TPI1	0.285586	6.65524	5.05076	0.0298381	0.263239
MPP1	0.293033	6.43181	5.04612	0.0299093	0.263529
MED16	0.149272	6.37882	5.04601	0.029911	0.263529
KLHDC3	0.424839	3.76462	5.04566	0.0299164	0.263529
NHLRC2	-0.246544	5.86963	5.04305	0.0299566	0.263629
UTP6	-0.15715	6.68936	5.04295	0.0299582	0.263629
MTERF2	-0.528888	3.46082	5.03658	0.0300566	0.26424
SMIM15	-0.56215	4.10261	5.03579	0.0300687	0.26424
LOC783835	0.63569	0.329068	5.03549	0.0300733	0.26424
ENSA	0.607966	6.17102	5.03127	0.0301387	0.264492
LOC107131684	-0.321562	5.27697	5.0312	0.0301398	0.264492
CFL2	-0.382275	3.61433	5.03069	0.0301476	0.264492
LOC112448809	-0.609891	0.203744	5.02616	0.0302181	0.264977
LOC512627	1.09299	-1.90792	5.01973	0.0303182	0.265654
RPH3AL	-0.251728	3.65845	5.01924	0.0303259	0.265654
RTL8C	0.203579	5.33839	5.01254	0.0304306	0.266341
LOC101902440	0.650337	-0.93884	5.01226	0.030435	0.266341
ADD1	0.125278	8.40278	5.00622	0.0305299	0.266988
ATG14	-0.179769	3.98155	5.0056	0.0305396	0.266988
TMEM156	-0.262824	7.52781	5.00385	0.0305671	0.267093
NCALD	0.285488	5.46974	4.99838	0.0306535	0.267713
LOC100849652	-0.223398	3.05316	4.99582	0.0306938	0.267899
LOC101906266	0.688177	2.71545	4.99333	0.0307332	0.267899
LOC101902807	0.50945	2.08063	4.99274	0.0307426	0.267899
CD3E	0.328853	8.68221	4.99229	0.0307497	0.267899
UBE2D1	-0.305162	4.39405	4.99216	0.0307518	0.267899
LOC112443906	-0.60949	-0.314842	4.99065	0.0307758	0.267914
RASSF4	0.433025	4.7004	4.98973	0.0307903	0.267914
SBNO1	-0.203501	7.23108	4.98914	0.0307998	0.267914
LOC104973683	-0.892622	-0.917772	4.98764	0.0308236	0.267982
LPP	-0.196989	5.81107	4.9867	0.0308385	0.267982
[truncated: 15,372 more rows]

## Sheet: Novax T1vT4
	logFC	logCPM	F	PValue	FDR
ST8SIA1	-1.9745	2.7221	42.1321	7.27718e-08	0.00126412
IL5RA	-2.96918	2.94187	37.8147	2.27707e-07	0.00197775
PIKFYVE	-0.822684	6.87578	33.7604	7.05718e-07	0.00368501
DAPP1	-0.498392	5.78314	32.3241	1.06978e-06	0.00368501
FUCA2	-0.31319	6.35835	32.1636	1.12128e-06	0.00368501
KBTBD2	-0.376847	5.39837	31.7326	1.27281e-06	0.00368501
ALOX15	-2.68829	5.37823	30.5554	1.80667e-06	0.00394792
ZBTB43	-0.378558	5.03369	30.3914	1.89789e-06	0.00394792
P2RY10	-0.384166	6.07432	30.143	2.04544e-06	0.00394792
CD80	-0.464868	5.81108	29.0219	2.87731e-06	0.00499818
IGF2BP3	0.574926	5.32185	27.2968	4.91978e-06	0.0072718
SPRED2	0.580178	3.44759	27.1411	5.1675e-06	0.0072718
KLF11	1.17419	4.4482	26.9774	5.44202e-06	0.0072718
MYBBP1A	0.32462	6.66114	26.6012	6.13256e-06	0.00760919
FCGRT	0.755308	6.40038	25.7081	8.16653e-06	0.00906749
ADGRB2	-2.37717	0.662408	25.6387	8.35185e-06	0.00906749
SSPN	-0.879094	2.10675	25.3505	9.16927e-06	0.00936937
HSPB8	-2.26314	2.29369	24.4255	1.24111e-05	0.0119774
FBXO34	-0.254876	4.99802	24.026	1.4164e-05	0.0129497
RAB44	-1.87514	1.33441	23.4187	1.73444e-05	0.0149637
GPR34	0.956751	1.48726	23.2933	1.80898e-05	0.0149637
CAMK1	-1.42098	2.48634	23.0897	1.93726e-05	0.0152965
EPPK1	0.691128	4.91323	22.7668	2.16061e-05	0.0161819
RALGPS2	-0.453251	7.57989	22.6425	2.25365e-05	0.0161819
LOC514978	1.52266	2.13046	22.5459	2.32887e-05	0.0161819
TP53	0.300862	7.32829	22.3822	2.46238e-05	0.0164515
CDC42BPA	0.752299	3.42041	22.1194	2.69392e-05	0.0168208
LOC104976293	1.13267	1.00144	22.0091	2.79771e-05	0.0168208
TRA2B	-0.272881	7.98616	21.8786	2.92608e-05	0.0168208
LOC531196	1.62913	-2.21328	21.807	2.99901e-05	0.0168208
SMPD3	-2.15383	3.0808	21.7403	3.06875e-05	0.0168208
EED	-0.312179	5.52116	21.7122	3.09865e-05	0.0168208
LOC100297044	-1.65377	5.50693	21.3723	3.48548e-05	0.0176897
TSC22D1	0.253174	5.50274	21.3311	3.53568e-05	0.0176897
SLC7A11	-1.55653	0.833559	21.3079	3.56421e-05	0.0176897
DBN1	0.815996	4.30944	21.1532	3.7614e-05	0.0179966
B3GAT1	-3.00385	0.000429356	21.0989	3.83326e-05	0.0179966
ARL6IP6	-0.276512	5.58485	20.8409	4.19491e-05	0.0188097
FAM78A	0.271462	8.00339	20.8218	4.22301e-05	0.0188097
HNRNPH3	-0.380076	8.10306	20.5424	4.6585e-05	0.0200713
GDPD3	-0.955435	0.912352	20.4948	4.73733e-05	0.0200713
MAP3K8	-1.42728	7.6147	20.3896	4.91649e-05	0.0200715
LOC112449608	-3.525	0.104991	20.3598	4.96847e-05	0.0200715
LOC104969170	1.14714	-0.977974	20.2379	5.18735e-05	0.0204794
INSIG1	-0.59556	5.61662	20.0491	5.54651e-05	0.0214108
LOC615278	-0.343771	6.17282	19.8657	5.92051e-05	0.0223577
TLE1	0.69496	5.62423	19.6883	6.30753e-05	0.0233124
ATP12A	-2.03014	1.00857	19.55	6.62783e-05	0.0235484
IL17REL	-1.55238	0.540309	19.4735	6.81206e-05	0.0235484
LOC785760	0.437976	4.58213	19.4341	6.90925e-05	0.0235484
DYNC1LI2	-0.264005	5.65659	19.4323	6.91365e-05	0.0235484
IFNLR1	-1.33247	0.374325	19.2687	7.33286e-05	0.024496
NME4	-1.47496	0.698177	19.1115	7.76057e-05	0.0254356
LOC784210	1.41561	-0.58381	19.0096	8.05206e-05	0.0256673
RBM39	-0.261297	8.59861	18.9169	8.32699e-05	0.0256673
ARPC5L	-0.513647	7.04847	18.8941	8.39628e-05	0.0256673
CRBN	-0.190796	5.87594	18.8855	8.42229e-05	0.0256673
SBK1	0.743809	3.82252	18.8139	8.64407e-05	0.025889
LOC112442039	1.07096	1.32087	18.6759	9.08934e-05	0.0263301
RTL8C	0.392974	5.33839	18.6235	9.26438e-05	0.0263301
PRDM16	1.38619	3.69602	18.5892	9.38101e-05	0.0263301
SIVA1	0.470847	3.61863	18.5844	9.39766e-05	0.0263301
TMEM64	-0.643465	4.29248	18.4753	9.77963e-05	0.0269654
CD72	-0.630029	5.63681	18.3214	0.000103464	0.0280823
ZC3H12A	-0.349374	5.08379	18.1574	0.000109884	0.029366
LOC112448083	-1.61324	-0.0928625	18.0523	0.000114222	0.030063
DCTPP1	0.584358	2.07212	17.9995	0.000116466	0.030196
PEG10	1.16905	2.07181	17.7156	0.00012936	0.0325518
CDCA7	0.35467	7.76104	17.702	0.000130014	0.0325518
EXT1	0.486638	3.10558	17.6781	0.000131174	0.0325518
ALOX5	-2.31137	3.65197	17.6163	0.000134218	0.0328381
UTP6	-0.293365	6.68936	17.5583	0.000137143	0.0330542
CPT1A	0.876796	6.81605	17.5239	0.000138907	0.0330542
NXN	0.582363	3.69904	17.4586	0.000142327	0.0334103
TMEM250	0.351213	5.35484	17.309	0.000150503	0.0347513
PFAS	0.24807	6.23821	17.2804	0.00015212	0.0347513
MTHFD2	-0.382808	5.25359	17.2468	0.000154041	0.0347513
LOC104969476	1.55826	-1.69664	17.1505	0.000159703	0.0355666
LOC789732	-2.34326	0.0860527	17.1074	0.000162301	0.0356878
LOC783202	0.610006	2.61831	17.0176	0.000167872	0.0364514
SOX5	-1.31398	4.29233	16.8995	0.000175497	0.0369911
LOC112442974	-1.43599	0.43207	16.8686	0.000177557	0.0369911
NME8	-2.83237	-0.937001	16.8675	0.00017763	0.0369911
LOC101903326	0.780595	1.51471	16.8383	0.000179591	0.0369911
PCMTD1	-0.23681	8.23129	16.8176	0.000181005	0.0369911
PLXNA1	-0.891306	3.59771	16.7845	0.000183278	0.03702
KLHL5	-0.435371	5.18966	16.7029	0.000189015	0.0377399
LOC509415	0.881525	2.24836	16.4288	0.000209723	0.0413988
COX3	-0.637646	9.49045	16.3545	0.000215734	0.0417995
DDX55	-0.324726	4.61346	16.3444	0.000216565	0.0417995
LOC782823	1.88515	-1.68559	16.1833	0.000230291	0.0433785
SLC25A20	0.546443	5.09385	16.1663	0.000231788	0.0433785
rna-NR_030872.1	-0.448659	6.12825	16.1613	0.000232237	0.0433785
MRPL36	0.48271	3.42935	16.12	0.000235933	0.0435999
ACSL3	-0.477503	4.3062	16.0717	0.000240334	0.0439458
LOC782966	0.741086	2.03837	16.004	0.000246649	0.0441845
OTUD7B	-0.342222	4.41599	16.0032	0.000246727	0.0441845
LOC107132697	0.936172	0.877147	15.9361	0.000253158	0.0448736
LOC107132529	1.55477	-2.31684	15.863	0.000260369	0.0456856
PDCD4	-0.426021	7.74689	15.8038	0.000266369	0.0459183
IFFO1	-1.44719	0.542843	15.7978	0.000266982	0.0459183
TMEM238	0.510282	2.51137	15.6863	0.000278713	0.0464135
TSPAN2	-0.515741	4.43913	15.6597	0.000281582	0.0464135
GPR4	-1.31231	2.63584	15.654	0.000282206	0.0464135
PMVK	-0.318372	3.86125	15.6351	0.00028427	0.0464135
DOK7	0.720254	4.80435	15.6296	0.000284881	0.0464135
LOC613985	-0.809208	2.09678	15.6204	0.000285893	0.0464135
R3HCC1L	-0.27816	4.80129	15.5514	0.000293619	0.0471933
B3GALT2	-0.679767	4.09054	15.5295	0.00029613	0.0471933
AUTS2	0.86681	3.26796	15.3737	0.000314569	0.0496761
TFAP4	0.400526	3.45168	15.3342	0.000319432	0.0499897
BAHCC1	0.758499	4.35409	15.3068	0.000322846	0.0500729
KCTD1	0.565316	3.0066	15.1829	0.000338802	0.0520826
HPS4	-0.524533	5.22141	15.1033	0.000349493	0.0532547
APOBR	-0.507411	7.08736	15.0512	0.000356685	0.0537396
MAML3	0.399791	5.18172	15.0039	0.000363335	0.0537396
GDAP1	0.924109	0.258893	14.9936	0.000364802	0.0537396
ZNF410	-0.207154	6.23041	14.9919	0.00036505	0.0537396
SCD	-0.608847	5.38438	14.926	0.000374592	0.054681
USP12	-0.256616	5.54104	14.7889	0.000395311	0.0563954
SC5D	-0.338765	5.82904	14.7763	0.000397277	0.0563954
TAF15	-0.272096	7.73457	14.7695	0.000398332	0.0563954
LIG4	-0.258288	4.76253	14.7458	0.000402069	0.0563954
UBIAD1	0.29065	4.07396	14.7426	0.000402569	0.0563954
ST6GALNAC2	-0.514846	8.34603	14.6348	0.000420025	0.0576559
PPP3CB	-0.258249	6.57301	14.6271	0.000421303	0.0576559
SOX4	0.849398	5.68229	14.6228	0.000422032	0.0576559
MPO	-1.81578	0.95584	14.6059	0.000424844	0.0576559
RAB29	-0.28643	5.61139	14.5669	0.000431441	0.0580973
PNMA1	-0.428073	3.33768	14.445	0.00045275	0.0604979
NOL6	0.338639	5.37147	14.4026	0.000460411	0.0610518
MAP4K3	-0.728075	5.12122	14.3319	0.000473506	0.0622614
CRTC1	0.318675	5.27834	14.3149	0.000476701	0.0622614
IPO9	0.164222	7.10315	14.2253	0.000493991	0.0640382
RGS1	-1.05693	2.28547	14.183	0.000502373	0.0643164
CACNA1C	0.795168	1.11164	14.163	0.000506386	0.0643164
HMGA1	0.349065	7.63088	14.1419	0.000510662	0.0643164
DIP2C	0.694924	4.09129	14.1405	0.000510947	0.0643164
CCNG2	-0.383955	4.93079	14.0883	0.000521688	0.064745
AFTPH	-0.246079	6.41809	14.0877	0.000521807	0.064745
NKX3-1	-0.79844	0.267113	14.0617	0.000527264	0.0649582
RDH11	-0.215215	5.86011	14.0358	0.000532742	0.0649791
NUP214	0.170247	7.80447	14.0256	0.000534915	0.0649791
DNAJC27	-0.327573	3.84089	14.0081	0.000538668	0.0649805
PPP2R1A	0.256327	7.41613	13.9817	0.000544386	0.0651483
CHCHD10	-0.827199	1.67059	13.9671	0.000547559	0.0651483
NRROS	0.209666	7.20604	13.8585	0.000571892	0.0663952
DGKE	-0.315682	4.71763	13.8585	0.000571899	0.0663952
POU6F1	-0.710485	3.31115	13.8498	0.000573895	0.0663952
MSMO1	-0.669392	5.52272	13.8357	0.000577145	0.0663952
MYO18A	-2.77127	3.72991	13.8226	0.000580193	0.0663952
LOC104976009	-0.933513	5.54613	13.8193	0.000580972	0.0663952
HEXDC	-0.464098	6.13124	13.787	0.000588548	0.0667896
MFGE8	0.519252	3.78892	13.744	0.000598793	0.0667896
PLAG1	0.899605	0.935397	13.7425	0.000599148	0.0667896
MRPL57	0.584927	4.41645	13.7062	0.000607962	0.0667896
WDR35	-0.954596	2.21652	13.6912	0.000611647	0.0667896
H1FX	0.424896	8.08688	13.6823	0.000613844	0.0667896
FCRL6	1.12196	0.669623	13.6469	0.00062266	0.0667896
HR	0.787271	2.78055	13.6282	0.000627354	0.0667896
NONO	0.194331	8.49662	13.6258	0.000627958	0.0667896
MINDY4	1.18251	-0.845633	13.6084	0.000632393	0.0667896
ITSN2	-0.265018	7.44363	13.6067	0.000632805	0.0667896
TRMT1	0.302079	4.18396	13.5851	0.000638338	0.0667896
TBK1	-0.398965	4.74745	13.5615	0.000644445	0.0667896
MGAT3	-1.6915	-0.375534	13.5609	0.000644615	0.0667896
HSPBP1	1.59795	0.000436634	13.5574	0.000645531	0.0667896
INTS1	0.202902	7.17107	13.5558	0.000645942	0.0667896
ZMIZ1	0.261157	7.53494	13.5043	0.000659514	0.0677894
AP2A1	0.262737	6.71693	13.4334	0.000678691	0.0693503
PLEKHA3	-0.28287	4.35045	13.4041	0.000686782	0.0697666
RCHY1	-0.369871	4.89312	13.3776	0.000694199	0.0700131
CYP51A1	-0.508377	5.78687	13.3667	0.000697269	0.0700131
SEL1L3	-1.568	4.10547	13.3398	0.000704915	0.0701545
rna-NR_031389.1	0.74491	2.77654	13.3209	0.000710337	0.0701545
MIF	0.475729	5.2346	13.2893	0.000719508	0.0701545
GPBP1L1	-0.160937	7.37341	13.2885	0.000719743	0.0701545
TMEM160	0.403705	3.74788	13.2786	0.000722615	0.0701545
LOC101902037	1.13055	0.141369	13.2673	0.000725956	0.0701545
TUBB3	0.615183	3.47819	13.2639	0.000726947	0.0701545
AHI1	-0.574662	2.65607	13.2268	0.000737995	0.0707097
LAMA4	1.08274	3.35133	13.2071	0.000743923	0.0707097
LOC784251	0.616192	3.39133	13.2039	0.000744913	0.0707097
NCBP3	-0.15488	6.17499	13.1733	0.000754223	0.0710062
CD209	1.69185	0.426337	13.144	0.000763289	0.0710062
ASPRV1	-1.81596	0.115028	13.1393	0.000764736	0.0710062
HBQ1	-0.345901	1.81804	13.1208	0.000770518	0.0710062
KLHL2	-0.19993	6.30429	13.1175	0.000771571	0.0710062
BEAN1	-1.53101	0.013702	13.1143	0.000772562	0.0710062
LOC100299324	0.834375	-0.317683	13.0962	0.0007783	0.0710391
DUSP23	0.594911	0.895272	13.0873	0.000781099	0.0710391
LOC615640	1.22545	2.60358	13.0689	0.000787001	0.0711822
LOC533307	0.391057	5.40468	13.0448	0.000794766	0.0711822
SLC35A4	0.428675	5.53496	13.0442	0.000794966	0.0711822
PURA	-0.312298	6.27938	13.0103	0.00080606	0.0714889
EBI3	-0.682878	1.74039	13.0086	0.000806621	0.0714889
ALCAM	-0.558325	4.60302	12.981	0.000815748	0.0719307
JADE1	-0.363454	6.52188	12.9513	0.000825731	0.0723252
HGH1	0.267496	5.42981	12.9399	0.000829571	0.0723252
LOC783067	1.16318	-0.446497	12.9285	0.000833443	0.0723252
NFKB2	-0.371894	6.61204	12.9185	0.000836875	0.0723252
LOC112446739	-0.865941	6.85688	12.8903	0.000846595	0.072803
RABEP1	-0.207735	6.14105	12.8421	0.000863479	0.073789
LOC104969340	0.850261	2.56749	12.8209	0.000871014	0.073789
LTBP1	0.736649	5.243	12.8063	0.000876251	0.073789
MXI1	-0.424966	5.06581	12.776	0.000887198	0.073789
LOC100337044	-1.8898	3.55222	12.7707	0.000889119	0.073789
BMP1	0.659614	0.836767	12.7692	0.000889684	0.073789
MUC13	-1.36045	1.7385	12.7422	0.000899588	0.073789
SETD1A	0.175625	6.74332	12.7403	0.000900323	0.073789
ZC4H2	0.404701	2.19438	12.736	0.000901883	0.073789
GZMB	-1.08577	4.37293	12.7182	0.000908514	0.073789
TGS1	-0.250722	5.57439	12.7179	0.00090863	0.073789
TBCC	-0.240556	6.42478	12.7168	0.000909035	0.073789
NEB	-0.883039	3.00089	12.7004	0.000915192	0.0739433
ARHGAP12	-0.277484	6.55582	12.668	0.000927492	0.0745901
LOC520336	-0.529283	4.25907	12.5392	0.000978038	0.0781415
NELL2	-1.94064	-0.598452	12.5327	0.000980648	0.0781415
PRMT9	-0.29003	4.58776	12.4769	0.00100352	0.0793964
FSCN1	0.784346	5.16235	12.46	0.00101057	0.0793964
MYO1E	-0.531089	4.91705	12.4532	0.00101339	0.0793964
ZNF516	0.413878	4.75467	12.4476	0.00101576	0.0793964
ABHD18	3.5529	-0.680185	12.4393	0.00101925	0.0793964
LOC112448835	-0.840053	0.970356	12.3836	0.00104303	0.0804831
RAB2B	-0.239233	4.53443	12.3814	0.00104398	0.0804831
LOC101902840	-0.596019	1.21978	12.3742	0.0010471	0.0804831
MCL1	-0.290072	9.5041	12.3482	0.00105842	0.0809944
LRRK2	-0.475114	7.87359	12.3305	0.00106623	0.0812348
PXYLP1	-0.926847	1.55196	12.2998	0.00107989	0.0815689
B4GALT6	-0.823379	5.36846	12.2996	0.00108001	0.0815689
LOC783294	1.0153	-0.289545	12.2531	0.00110102	0.0827129
HCFC1	0.917226	7.59788	12.2452	0.00110468	0.0827129
LOC104976574	0.992867	-0.423762	12.2243	0.00111431	0.0830756
SAFB	-0.206285	9.18304	12.1901	0.00113025	0.0839039
RAB3D	1.35322	1.97169	12.1737	0.00113801	0.0841206
HNRNPA2B1	-0.305048	9.9433	12.1561	0.00114635	0.0843783
CRK	-0.288361	6.23496	12.1306	0.00115862	0.0848989
DOC2G	-3.38437	-1.00302	12.1211	0.0011632	0.0848989
LOC617944	1.09439	-0.350156	12.1044	0.00117133	0.0850066
ACTR10	-0.239549	5.31778	12.098	0.00117446	0.0850066
BATF	-0.843883	4.62927	12.0718	0.00118736	0.0855835
LOC112446426	-1.42279	1.13758	12.0398	0.00120333	0.0863151
ELOVL5	-0.440774	6.89709	12.0281	0.00120922	0.0863151
ITGB1BP2	-1.50675	-1.86305	12.0161	0.00121527	0.0863151
LOC112448853	1.2143	-1.94975	11.995	0.00122607	0.0863151
TXNDC11	-0.28085	8.13939	11.9884	0.00122942	0.0863151
AKIRIN1	-0.284459	7.4608	11.9835	0.00123194	0.0863151
GLS	-0.49788	7.57266	11.9743	0.00123671	0.0863151
PPARGC1B	-0.578326	5.07332	11.9715	0.00123816	0.0863151
LIMD1	-0.487949	8.05489	11.9541	0.00124718	0.0863151
B3GALT5	-0.915616	4.39744	11.9447	0.00125211	0.0863151
RIN2	0.600487	3.04438	11.9446	0.00125217	0.0863151
LOC112445697	-0.773259	2.7916	11.9256	0.00126218	0.0866616
MECR	0.230829	3.79021	11.9028	0.00127426	0.0870719
NUDCD2	-0.242746	4.62793	11.8955	0.00127818	0.0870719
LOC613664	1.03019	1.50645	11.8619	0.00129629	0.0879601
ALG3	0.299514	3.89662	11.8404	0.00130805	0.0882162
LOC101903526	-1.07529	0.952028	11.8364	0.00131022	0.0882162
SLC35B2	-0.282852	5.93279	11.7966	0.00133229	0.0889935
LOC112448002	-1.20644	-0.19844	11.7827	0.00134012	0.0889935
PNMA2	-1.79025	-1.72928	11.7697	0.00134741	0.0889935
SLC16A11	-0.598646	1.73502	11.7624	0.00135157	0.0889935
LOC531679	1.00133	0.961375	11.7588	0.00135364	0.0889935
LOC104969128	1.20713	-0.637895	11.7546	0.00135603	0.0889935
TUBB	0.311469	9.1639	11.7518	0.00135762	0.0889935
LOC101905668	0.607899	0.953946	11.7425	0.00136294	0.0890058
PTBP1	0.156441	8.93518	11.7237	0.00137373	0.0890769
HABP4	-0.606626	5.13514	11.7228	0.00137428	0.0890769
EIF5A	0.297642	8.05983	11.6842	0.00139676	0.0901976
ZC3H4	0.282167	7.37649	11.656	0.00141345	0.090865
PISD	0.277753	4.50544	11.6467	0.001419	0.090865
TGDS	-0.340773	5.56117	11.6404	0.00142279	0.090865
PPP1R14B	0.362985	4.62172	11.6212	0.00143435	0.0912676
DDX54	0.202207	6.68607	11.5952	0.00145013	0.0919353
COG3	-0.2156	6.29109	11.5814	0.00145864	0.0921384
DIRAS2	-0.868552	4.86374	11.5243	0.00149419	0.0932762
BIRC2	-0.308997	5.32943	11.5227	0.0014952	0.0932762
RBM7	-0.297138	4.85173	11.5193	0.00149738	0.0932762
EIF2AK3	-0.229242	6.16013	11.5181	0.00149813	0.0932762
C28H10orf105	0.544889	4.58911	11.499	0.00151028	0.0933016
HPGD	-1.56242	2.40933	11.4856	0.00151884	0.0933016
SCARB1	0.456014	6.678	11.4729	0.00152705	0.0933016
WTAP	-0.206267	7.29417	11.4635	0.00153315	0.0933016
TSSC4	0.279728	4.3525	11.4462	0.00154437	0.0933016
LOC100337152	1.03547	0.0201324	11.4402	0.00154835	0.0933016
YWHAQ	-0.439492	6.96659	11.4393	0.00154892	0.0933016
SNAP23	-0.440543	6.11498	11.4364	0.00155079	0.0933016
RHBDF1	-0.948377	0.996283	11.432	0.00155373	0.0933016
PHF1	-0.227997	7.47383	11.4269	0.00155706	0.0933016
LOC112448828	-1.38018	3.09963	11.4215	0.0015606	0.0933016
EFR3B	-1.08654	3.00139	11.4179	0.00156299	0.0933016
LOC112443444	-1.46541	-1.08472	11.3991	0.00157551	0.0937268
FCRL5	-0.492943	6.42792	11.3722	0.00159359	0.0942266
DTNBP1	-0.368568	4.9989	11.3667	0.00159733	0.0942266
ID3	0.641098	5.85011	11.3625	0.00160019	0.0942266
CREBRF	-0.371546	6.82584	11.3541	0.0016059	0.0942435
LOC107131607	0.605045	3.85606	11.3454	0.00161182	0.0942726
MAPK8IP1	0.642757	2.18802	11.3081	0.00163756	0.0954566
LOC784606	0.994208	-0.663634	11.2941	0.00164734	0.0955692
PYCR1	0.539762	2.53066	11.2874	0.00165201	0.0955692
PCMTD2	-0.201786	7.46347	11.2817	0.001656	0.0955692
CLASP1	0.212511	6.40996	11.2559	0.00167428	0.0961309
NCF2	-0.395766	6.05494	11.2524	0.0016768	0.0961309
LOC505052	-10.5538	0.755184	11.4329	0.00169219	0.0962972
TIMP1	0.277184	6.58415	11.2205	0.00169965	0.0962972
GRAMD2B	-0.247658	6.29712	11.1973	0.00171658	0.0962972
CHD2	-0.193671	8.33729	11.1965	0.00171712	0.0962972
NDST3	0.861146	2.23545	11.1784	0.00173043	0.0962972
TKFC	0.229417	5.26479	11.1768	0.00173158	0.0962972
PSMD11	0.156862	6.86312	11.1654	0.00174005	0.0962972
S1PR1	0.314561	7.8723	11.1608	0.00174342	0.0962972
SAFB2	-0.247934	8.05966	11.1431	0.00175666	0.0962972
LOC104970913	0.697752	0.813582	11.1428	0.00175691	0.0962972
rna-NR_031390.1	1.36035	3.89356	11.1423	0.00175729	0.0962972
SCAND1	0.317653	5.51861	11.142	0.00175751	0.0962972
WSB2	-0.307975	6.73184	11.1419	0.00175759	0.0962972
P2RY8	0.303775	5.95528	11.1223	0.00177229	0.0962972
HNRNPH1	-0.273063	9.81296	11.1206	0.00177362	0.0962972
LOC112442086	-1.97103	2.61458	11.1167	0.00177659	0.0962972
MYH14	-1.72576	3.81723	11.1166	0.00177661	0.0962972
TMEM94	0.221506	6.54125	11.1128	0.00177948	0.0962972
TIAM1	0.395546	6.98214	11.0602	0.00181996	0.098076
INPP5B	-0.294247	7.66966	11.05	0.00182792	0.098076
LOC100848407	1.20363	-0.762983	11.0482	0.00182929	0.098076
PABPC4	0.201771	6.26201	11.024	0.00184835	0.0987931
TBX21	-0.713588	6.94997	11.0131	0.00185695	0.0989482
PAK6	0.701993	0.949049	10.9913	0.00187433	0.0993363
UGCG	-0.389888	6.45521	10.9897	0.00187567	0.0993363
LOC784768	-1.40108	-1.44262	10.9705	0.00189115	0.0998515
PLEKHD1	-0.832149	4.79068	10.9555	0.00190336	0.100191
BANK1	-0.5961	7.67272	10.9311	0.00192332	0.100635
FAM222A	0.48803	2.59818	10.9311	0.00192336	0.100635
KANK1	-1.10735	-0.0262298	10.9232	0.00192988	0.100673
IDI1	-0.363738	5.44996	10.916	0.00193583	0.100681
IGDCC3	-1.15054	0.892789	10.8646	0.00197898	0.102303
PGM3	-0.387587	3.94753	10.8562	0.0019861	0.102303
POLR3GL	-0.260321	3.77736	10.8465	0.00199441	0.102303
LOC101904667	0.597796	4.02902	10.8443	0.00199627	0.102303
ZFAND6	-0.228909	6.16617	10.8441	0.00199648	0.102303
LOC104968411	-1.10062	2.88129	10.8147	0.0020219	0.103149
STAC2	-0.97477	3.8095	10.8015	0.00203338	0.103149
ZDHHC17	-0.300532	5.31078	10.7981	0.00203638	0.103149
PRNP	-0.398735	4.36036	10.7977	0.00203674	0.103149
CCNG1	-0.343313	7.12702	10.7623	0.00206794	0.103938
PRKAG1	-2.24752	-0.184753	10.7604	0.00206968	0.103938
LOC112447376	1.09175	-0.0179646	10.7597	0.00207026	0.103938
SLFN11	-0.415257	6.51865	10.7505	0.0020785	0.104051
MDM2	-0.284993	7.00654	10.7243	0.00210209	0.104713
MYO18B	-2.96604	-0.388685	10.7224	0.00210378	0.104713
NAV2	0.545708	3.9553	10.7054	0.00211928	0.105137
KATNB1	0.290137	4.07017	10.6998	0.00212441	0.105137
TEAD3	-0.70726	0.715856	10.6825	0.00214028	0.105621
LOC541276	0.351436	4.90711	10.6237	0.00219534	0.107471
ZMYM5	-0.304298	5.81512	10.6152	0.00220342	0.107471
MVB12B	0.474588	5.75459	10.6143	0.00220423	0.107471
PHC1	0.282811	6.16817	10.6118	0.00220661	0.107471
SAR1B	-0.276068	5.80065	10.6096	0.0022087	0.107471
LOC112442093	-0.452379	4.59018	10.5943	0.00222339	0.107884
CMAS	-0.245648	5.602	10.5721	0.00224485	0.108368
FAH	0.602893	0.51179	10.5711	0.00224583	0.108368
RBM19	0.253584	5.12135	10.5536	0.00226282	0.108591
SDE2	-0.202049	5.68453	10.544	0.00227224	0.108591
SMARCD1	0.161683	6.39602	10.5431	0.00227315	0.108591
LOC101904794	0.550287	3.19264	10.529	0.00228706	0.108591
OTULIN	-0.283508	7.03394	10.5289	0.00228713	0.108591
LOC783461	0.630872	2.68033	10.5281	0.00228798	0.108591
LOC112443648	-0.536469	1.00377	10.499	0.00231695	0.108941
ADAMTSL4	-0.445936	6.62779	10.4951	0.00232086	0.108941
ARHGEF10L	-0.815994	6.80545	10.4939	0.00232209	0.108941
UVRAG	-0.242422	5.4441	10.4926	0.00232343	0.108941
PRKCG	-1.27897	1.13241	10.4836	0.00233253	0.108941
HMGCS1	-1.01197	5.27203	10.4831	0.00233299	0.108941
PBX1	0.673317	3.29051	10.4727	0.00234358	0.108941
SSR4	0.33933	7.75258	10.4406	0.00237641	0.108941
INPP1	-0.342069	5.51657	10.4402	0.00237686	0.108941
AVL9	-0.327336	5.3664	10.4376	0.0023795	0.108941
ZBTB38	-0.370039	6.63279	10.4363	0.00238083	0.108941
EPS8	0.876051	0.52492	10.436	0.00238112	0.108941
ZNF777	0.295937	4.8093	10.4302	0.00238719	0.108941
LOC104970193	-7.91208	-1.61754	10.6051	0.00238837	0.108941
PPP4R3A	-0.22199	7.61104	10.428	0.00238942	0.108941
ATP6V0D1	0.330751	6.48761	10.4152	0.00240275	0.109172
LOC781412	0.6655	2.44965	10.3948	0.00242418	0.109172
PYGM	0.903731	3.79226	10.3933	0.00242572	0.109172
LOC112443650	-1.02499	-1.42563	10.3926	0.00242649	0.109172
RBBP9	0.360329	2.89209	10.3886	0.00243063	0.109172
SOCS5	-0.301439	4.44199	10.3872	0.00243218	0.109172
PTPRS	0.564956	4.73076	10.381	0.00243874	0.109184
CCNB1IP1	-4.98731	-0.983039	10.3675	0.00245302	0.10941
MLLT1	0.187991	5.80269	10.3644	0.00245639	0.10941
SHMT2	0.317261	6.05786	10.3563	0.00246508	0.109456
FZD5	-0.641687	6.27744	10.3505	0.00247121	0.109456
DCHS1	0.537677	3.2302	10.3458	0.00247632	0.109456
TRNAK-CUU-4	-0.503485	5.57282	10.3397	0.00248293	0.10947
S100A14	-2.05559	-1.05138	10.3118	0.0025132	0.109904
LIMS2	0.836661	2.0882	10.3105	0.00251465	0.109904
LOC101904574	0.653959	1.58023	10.2946	0.00253213	0.109904
TMEM107	-0.51789	2.24147	10.2938	0.00253297	0.109904
UBAP2L	1.11831	5.8379	10.2873	0.00254016	0.109904
NCDN	0.244623	5.89101	10.2738	0.00255514	0.109904
CLEC12A	1.99505	1.67851	10.2684	0.00256119	0.109904
SPRY4	1.06933	0.261053	10.2672	0.00256255	0.109904
POLRMT	0.237481	5.64758	10.2591	0.00257153	0.109904
LOC781612	0.70137	2.33609	10.2585	0.0025723	0.109904
ARHGEF3	-0.339967	6.90471	10.252	0.00257957	0.109904
KDM3A	-0.187769	7.04505	10.2508	0.00258096	0.109904
SELENOK	-0.242745	4.47045	10.2431	0.0025896	0.109904
PPP1R10	0.183604	6.7178	10.243	0.00258972	0.109904
CDC14B	-0.322452	6.09751	10.2418	0.0025911	0.109904
ORMDL3	-0.299937	7.40853	10.2392	0.00259401	0.109904
OSTF1	-0.165492	6.691	10.2322	0.00260195	0.109972
NEURL1	0.487739	4.2067	10.2053	0.0026326	0.110997
LOC101906989	-4.14465	-1.65092	10.1867	0.0026541	0.111633
EPS8L2	-4.4416	-1.46793	10.1733	0.00266964	0.11199
CMTM3	-0.556571	7.99171	10.1633	0.00268143	0.11199
LOC783148	1.0396	0.127266	10.1628	0.00268194	0.11199
DDHD2	-0.155727	6.22478	10.1548	0.00269132	0.112113
CCR10	0.602063	1.30369	10.1485	0.00269874	0.112135
LOC101904590	0.588192	1.84469	10.1391	0.00270991	0.112135
TCAF1	0.49748	4.5019	10.138	0.00271124	0.112135
LOC786614	0.387782	5.3391	10.1223	0.00272989	0.112273
GPR83	-0.750473	0.609781	10.1211	0.00273137	0.112273
rna-NR_129534.1	-0.322976	10.2727	10.1189	0.00273395	0.112273
STARD10	-0.624443	2.13418	10.1076	0.00274754	0.112565
DUSP7	0.359635	6.29607	10.098	0.00275909	0.112616
MYCN	1.13554	-0.71039	10.0958	0.00276176	0.112616
RAP1GDS1	-0.226441	6.81506	10.0826	0.00277774	0.112746
RPL28	0.36723	8.64349	10.073	0.0027894	0.112746
LOC112444563	-0.417494	4.95719	10.072	0.00279063	0.112746
CEBPE	-1.29957	2.01342	10.0718	0.00279091	0.112746
UBAP2	0.230166	5.71307	10.0533	0.00281357	0.113167
MYO7B	1.07241	0.140565	10.0517	0.00281554	0.113167
LOC616944	0.453132	1.14636	10.0431	0.00282624	0.113167
LOC112445089	-1.19931	2.0546	10.041	0.00282884	0.113167
DDX46	-0.205028	7.24532	10.0315	0.00284063	0.113167
ACOXL	1.33088	1.69948	10.0294	0.00284321	0.113167
KCNQ4	0.911106	1.46952	10.0264	0.00284693	0.113167
NUPR1	-1.13	2.44765	10.0108	0.00286652	0.113686
TAF11	-0.212923	4.2754	9.99894	0.00288148	0.113728
TRUB1	0.353847	3.0414	9.99547	0.00288587	0.113728
SF3A1	0.158482	8.07783	9.9944	0.00288722	0.113728
PABPC1L2A	0.274906	5.39534	9.97126	0.00291671	0.114629
CD53	-0.327626	8.51118	9.96237	0.00292811	0.114818
RGS12	0.815896	1.38332	9.95622	0.00293603	0.114827
LOC518768	0.179978	6.05401	9.95193	0.00294157	0.114827
LOC101904902	-0.278713	6.3532	9.94356	0.00295242	0.114992
CD40	-0.5371	6.46946	9.93294	0.00296623	0.115233
CNN3	-1.07982	-0.26653	9.92275	0.00297954	0.115233
INPPL1	-0.296486	7.66031	9.92073	0.00298219	0.115233
rna-NR_030863.1	-0.644091	6.42617	9.9158	0.00298866	0.115233
RRN3	-0.195139	5.77806	9.90974	0.00299664	0.115233
INTS2	-0.271199	5.42838	9.9084	0.00299841	0.115233
UFSP2	-0.29903	5.56475	9.88395	0.00303083	0.115952
EIF4G1	1.08198	7.26554	9.88323	0.00303179	0.115952
OASL	-1.20426	3.23189	9.87923	0.00303713	0.115952
RIOK2	-0.244129	4.84222	9.86888	0.00305101	0.116219
LUZP1	0.600069	2.60439	9.86319	0.00305866	0.116219
CXCR6	-0.893753	4.59262	9.85873	0.00306467	0.116219
LSS	-0.287071	5.30783	9.84866	0.00307829	0.116219
DERL2	-0.272851	5.6625	9.83668	0.00309458	0.116219
RNF8	-0.181386	5.29266	9.83611	0.00309536	0.116219
COIL	-0.26004	5.16178	9.83579	0.0030958	0.116219
rna-NR_030975.1	1.2881	5.91042	9.83238	0.00310045	0.116219
LOC112442235	0.912167	-1.73024	9.82759	0.003107	0.116219
LIN7A	-0.89898	0.6397	9.82465	0.00311103	0.116219
PTRHD1	0.392498	3.10492	9.80781	0.00313422	0.116409
LOC783539	0.498194	3.26308	9.80705	0.00313527	0.116409
LOC784208	0.615105	6.98309	9.80404	0.00313944	0.116409
NCALD	0.400148	5.46974	9.80151	0.00314294	0.116409
TIGAR	-0.24936	3.945	9.77736	0.00317661	0.117269
TCP11L1	-0.224567	6.30187	9.77055	0.00318617	0.117269
ZMYM2	-0.201754	6.71687	9.76948	0.00318768	0.117269
CYP2S1	0.680238	1.11327	9.76499	0.00319401	0.117269
LOC782266	1.14936	0.533286	9.75883	0.00320271	0.117269
GALNT4	-0.287861	3.57301	9.75603	0.00320666	0.117269
LOC112444802	1.76174	-0.171635	9.7385	0.0032316	0.117646
BAP1	0.16419	6.51031	9.73235	0.00324038	0.117646
PTP4A2	-0.30605	9.16052	9.72844	0.00324598	0.117646
LOC784966	0.747901	1.87637	9.72759	0.00324721	0.117646
SLTM	-0.16796	7.30215	9.72508	0.00325081	0.117646
SHARPIN	0.236385	5.05316	9.71485	0.00326554	0.117933
LOC107132302	0.664617	2.66854	9.69401	0.00329577	0.118184
TNIP3	-1.2022	-0.755333	9.68595	0.00330754	0.118184
LOC101902721	-0.93494	3.51618	9.68215	0.00331311	0.118184
CACNB1	-0.478746	2.78044	9.68119	0.00331451	0.118184
SCIMP	-0.573571	6.24919	9.67964	0.00331679	0.118184
THOC1	-0.245296	5.32823	9.67924	0.00331737	0.118184
PKNOX2	-1.16513	0.609669	9.67332	0.00332607	0.118184
EGR2	0.716648	2.42094	9.67276	0.00332691	0.118184
LOC107131939	0.641509	0.311242	9.66763	0.00333446	0.11821
SRSF7	-0.319675	7.45078	9.65391	0.00335478	0.118688
ZDHHC12	0.316797	4.646	9.64601	0.00336653	0.118862
LOC107133226	0.842312	0.555786	9.63211	0.00338733	0.118965
HSD17B12	-0.418987	4.92008	9.63115	0.00338876	0.118965
PLXNB1	0.793033	3.2228	9.62871	0.00339243	0.118965
PIP4K2C	-0.249365	6.51716	9.62482	0.00339829	0.118965
NFKBIA	-0.414618	6.65702	9.62122	0.00340371	0.118965
TK1	0.367494	5.80167	9.61068	0.00341965	0.119222
ZNF75D	-0.231924	5.79509	9.60206	0.00343275	0.119222
RPS16	0.333943	9.24639	9.57643	0.00347199	0.119222
LOC101902440	0.906751	-0.93884	9.5761	0.00347249	0.119222
ENPP4	-0.465774	4.04293	9.57417	0.00347548	0.119222
LOC783224	0.819734	0.236359	9.57382	0.00347602	0.119222
DPF1	0.807658	-0.526314	9.57194	0.00347891	0.119222
ZNF106	-0.392721	7.84785	9.56812	0.00348482	0.119222
LOC509118	0.538369	1.83399	9.56778	0.00348534	0.119222
GATA1	-0.963585	2.44383	9.56523	0.00348928	0.119222
PDK4	1.14123	4.87595	9.55825	0.00350012	0.119222
SLC9A7	-0.363752	5.82725	9.55555	0.00350432	0.119222
ATP7B	0.566819	1.53785	9.55402	0.0035067	0.119222
CISD2	-0.345083	4.85497	9.55374	0.00350713	0.119222
LRMP	-0.27362	6.66396	9.54446	0.00352162	0.11948
FADS1	-0.540597	3.95	9.53385	0.00353824	0.119683
LOC100335428	0.983403	-2.15746	10.2831	0.00354138	0.119683
LOC100848368	-0.859203	2.92102	9.50943	0.00357685	0.120547
ITPRIPL2	-0.377838	6.16284	9.50693	0.00358082	0.120547
CARD11	-0.244845	7.8254	9.49989	0.00359205	0.120691
LOC101906828	0.648714	0.585254	9.48226	0.00362033	0.121287
LOC101902790	0.912351	0.595312	9.48014	0.00362373	0.121287
PROM1	0.867355	1.3914	9.46966	0.00364067	0.121465
R3HDM2	-1.06807	5.03417	9.46407	0.00364974	0.121465
NHS	-1.23929	-1.14063	9.45912	0.00365779	0.121465
BCL9L	0.270221	8.66892	9.45634	0.00366232	0.121465
METTL2A	-0.209713	4.74932	9.4553	0.00366401	0.121465
LOC100141266	0.497839	5.28476	9.44207	0.00368566	0.121644
PCF11	-0.296172	7.83327	9.43989	0.00368923	0.121644
KIAA2013	0.205615	5.6949	9.43117	0.00370358	0.121644
KIAA1841	-0.683119	-0.282694	9.42982	0.00370581	0.121644
GALNT7	-0.272235	6.62916	9.42758	0.00370952	0.121644
TAP2	-0.218266	8.14942	9.42641	0.00371144	0.121644
YTHDF2	-0.191326	7.13469	9.41973	0.00372251	0.12165
DBR1	-0.168612	4.72988	9.41587	0.00372892	0.12165
SNRNP48	-0.24122	5.94827	9.41364	0.00373263	0.12165
SQLE	-0.356093	6.12421	9.38167	0.00378621	0.123165
RHOBTB2	-0.706714	4.61616	9.37721	0.00379374	0.12318
FRRS1	-3.66491	-1.77082	9.36969	0.00380649	0.123363
ASPSCR1	0.231632	5.53545	9.36417	0.00381588	0.123437
GPR25	0.735086	4.36304	9.35153	0.00383746	0.123904
RFX5	-0.237096	6.37963	9.33933	0.00385843	0.123974
GAREM1	0.746497	1.56064	9.33821	0.00386035	0.123974
MIR1291	-0.541006	1.03426	9.33623	0.00386377	0.123974
LOC101904481	0.73581	-0.525936	9.33368	0.00386816	0.123974
BEGAIN	0.547983	3.05349	9.32791	0.00387815	0.124065
HMGCR	-0.304264	7.05334	9.31944	0.00389286	0.124307
LOC530348	-0.819361	0.544624	9.30734	0.00391395	0.124751
PNN	-0.270359	7.74823	9.29367	0.00393794	0.125286
FBP1	-1.21444	1.65051	9.28116	0.00396003	0.125758
THAP4	0.240196	4.37847	9.26856	0.00398241	0.126226
NUDT9	-0.235463	5.60944	9.2647	0.00398929	0.126226
ITGAM	-2.02052	5.37974	9.24177	0.00403044	0.127296
HSPA14	-0.272094	6.41462	9.23037	0.00405107	0.127715
ABCC11	-2.78903	-1.64759	9.22217	0.00406597	0.127953
ARMCX2	-0.408588	4.21981	9.18736	0.00412989	0.129633
LOC784980	0.538885	2.72285	9.18499	0.00413429	0.129633
LSM8	-0.24712	4.48634	9.17094	0.00416042	0.130103
MBD3	0.206509	6.33987	9.16888	0.00416426	0.130103
LOC784055	0.646084	-0.535787	9.16263	0.00417596	0.130235
LOC789587	0.654098	1.83975	9.14967	0.00420031	0.130759
LOC787257	0.635736	1.55227	9.14405	0.00421093	0.130855
SRM	0.365143	4.13366	9.13412	0.00422973	0.131117
RABGAP1L-2	-0.284498	7.59468	9.12744	0.00424244	0.131117
NOL4L	0.448982	5.3495	9.12449	0.00424807	0.131117
A4GALT	-0.567415	4.91475	9.11617	0.00426396	0.131117
LOC101904042	-0.526309	0.792124	9.10888	0.00427796	0.131117
PPIP5K1	-0.36665	3.43301	9.108	0.00427965	0.131117
CLINT1	-0.195544	6.87616	9.10446	0.00428647	0.131117
ARL14EP	-0.248765	4.55967	9.10405	0.00428725	0.131117
GLMP	0.242088	5.07817	9.10069	0.00429373	0.131117
SOCS2	-0.583509	2.52347	9.0975	0.00429989	0.131117
STK17A	-0.180229	7.53624	9.09622	0.00430237	0.131117
SAP30L	-0.172862	6.06771	9.0889	0.00431655	0.131201
LOC787530	-1.16101	-0.952566	9.08699	0.00432026	0.131201
TMEM59	-0.180103	6.71555	9.07576	0.00434211	0.131479
SOGA1	0.473324	5.16644	9.07453	0.00434452	0.131479
LOC100297616	1.28687	-1.62356	9.05985	0.0043733	0.131811
LNP1	0.532122	1.0049	9.05172	0.00438933	0.131811
POGLUT1	-0.27517	5.01111	9.04909	0.00439453	0.131811
LOC101905744	0.953162	-0.829491	9.04569	0.00440126	0.131811
RNF7	-0.231787	4.44722	9.04288	0.00440684	0.131811
LOC101907577	-0.72148	3.20952	9.0428	0.00440698	0.131811
RNPS1	0.156015	7.55969	9.03893	0.00441467	0.131811
RNF19A	-0.229555	7.09675	9.03816	0.00441621	0.131811
B3GALNT2	-0.575524	2.8314	9.01646	0.00445957	0.132877
PTPN1	-0.186514	8.11859	9.00652	0.00447958	0.133244
MAPRE1	-0.181115	7.71126	8.9974	0.00449803	0.1334
SMIM15	-0.752718	4.10261	8.99634	0.00450017	0.1334
TMEM38A	-0.707137	0.503055	8.98694	0.00451929	0.133739
DUSP28	0.212751	5.33647	8.96215	0.00457009	0.13465
LY75	-0.319705	7.1107	8.95808	0.0045785	0.13465
GPS1	0.217053	6.02217	8.95528	0.00458429	0.13465
OTUB2	-0.596585	0.722764	8.95514	0.00458458	0.13465
LOC101906273	0.621053	1.10399	8.95092	0.00459332	0.13465
ZNF473	-0.315726	4.93354	8.94793	0.00459951	0.13465
MOSPD3	0.271293	5.2938	8.9456	0.00460435	0.13465
PDE4C	-0.99368	0.485735	8.92841	0.00464022	0.135471
DECR2	-0.448133	2.72609	8.92306	0.00465145	0.135571
FFAR3	-0.582404	8.59689	8.90544	0.00468861	0.136229
ZNF358	0.358037	4.17073	8.90492	0.00468972	0.136229
NDUFAF7	-0.264614	5.02279	8.89912	0.00470202	0.136359
ADAMTS12	-0.807592	0.302284	8.87856	0.00474591	0.137237
TCF7	0.406985	9.24577	8.87325	0.00475734	0.137237
C1QTNF12	-0.837025	1.98128	8.8685	0.00476756	0.137237
SLC38A9	-0.29532	5.14682	8.86839	0.00476779	0.137237
APP	0.417864	4.50267	8.86654	0.0047718	0.137237
TRAPPC9	0.230202	5.63448	8.86102	0.00478373	0.137352
RNF26	0.314141	4.87906	8.83682	0.00483639	0.138635
TRNAY-GUA-17	-0.414329	2.67188	8.81227	0.00489046	0.139729
BMF	0.308248	6.19807	8.81174	0.00489165	0.139729
NSMF	-5.66672	0.628206	8.80841	0.00489903	0.139729
LOC515006	1.23857	-1.32596	8.80494	0.00490673	0.139729
ZNF831	-0.306698	6.17866	8.79866	0.00492072	0.139885
LOC112447353	-0.767942	5.23889	8.79461	0.00492975	0.139885
ARL2	0.372644	3.93256	8.78906	0.00494217	0.139885
CD19	-0.577685	7.28886	8.78807	0.0049444	0.139885
LOC101904498	-1.22579	-1.72041	8.78371	0.00495417	0.139933
ZNF628	0.307375	4.23296	8.77344	0.0049773	0.140358
DDX49	0.25867	4.26949	8.76519	0.00499596	0.140656
LOC107131623	0.517532	1.77356	8.75789	0.00501252	0.140874
C19H17orf75	-0.248078	5.86862	8.75464	0.00501993	0.140874
ARSJ	-1.01505	0.996608	8.74612	0.00503938	0.141192
PSKH1	0.171545	5.10048	8.74019	0.00505295	0.141221
ELFN2	0.784415	-0.163285	8.73857	0.00505668	0.141221
DUSP11	-0.255618	5.79383	8.72864	0.00507951	0.141631
FCRLA	-0.575025	5.92771	8.71621	0.00510826	0.1417
STARD3NL	-0.216694	4.68559	8.71017	0.00512231	0.1417
RPS14	-0.787616	9.95357	8.70593	0.00513217	0.1417
MTPN	-0.288816	8.6295	8.70391	0.0051369	0.1417
LOC782987	0.75699	0.517923	8.70269	0.00513975	0.1417
LSM6	-0.173976	4.63062	8.70126	0.00514307	0.1417
GPER1	-1.08374	-1.04358	8.70076	0.00514424	0.1417
SMIM14	-0.342967	6.17212	8.69948	0.00514724	0.1417
TMEM39A	-0.245018	4.9951	8.6901	0.00516923	0.14208
LOC107132487	0.702883	0.782836	8.68504	0.00518113	0.142182
SUDS3	-0.152152	6.36204	8.67875	0.00519598	0.142365
MTSS1	-0.371823	7.77874	8.66092	0.00523827	0.143171
YTHDC1	-0.212437	7.1984	8.65941	0.00524189	0.143171
EXOSC9	-0.213596	4.95933	8.65238	0.00525867	0.143404
LOC104969028	0.650591	1.52328	8.64807	0.005269	0.143461
LOC112445631	0.758569	2.79197	8.64089	0.00528624	0.143705
KLRA1	-2.16144	-0.835541	8.61934	0.00533836	0.144895
OST4	0.288926	5.83876	8.61429	0.00535067	0.144975
RAI1	0.230908	5.3658	8.6106	0.00535968	0.144975
MIR1248-1	-1.06409	-1.1989	8.60624	0.00537032	0.144975
MOB1A	-0.373353	8.41611	8.60446	0.00537468	0.144975
PPP1R3E	0.197942	4.26123	8.58597	0.00542016	0.145975
LOC509941	0.600349	0.780464	8.57808	0.00543969	0.146274
HNRNPR	-0.160207	7.63856	8.57123	0.00545671	0.146505
ZC3H12D	-0.34124	7.16441	8.54709	0.00551715	0.147663
LOC104975559	1.43713	1.14286	8.54624	0.00551929	0.147663
GATA3	0.455004	6.58048	8.54384	0.00552534	0.147663
LOC104972309	-1.46716	1.65805	8.53513	0.00554736	0.148023
CFDP2	-0.178831	8.13956	8.52019	0.00558533	0.148808
ERC1	0.209562	5.30358	8.51275	0.00560435	0.149086
PHF10	-0.206057	6.24717	8.50575	0.00562228	0.149334
CDK7	-1.86443	0.0665024	8.48639	0.00567225	0.150223
SMPDL3A	-0.413863	4.51446	8.4838	0.00567897	0.150223
C7H19orf71	-0.363008	5.30956	8.48276	0.00568169	0.150223
LOC101902469	-0.790674	1.89717	8.47447	0.00570326	0.150477
DENND1A	0.229321	5.57146	8.47243	0.0057086	0.150477
UBA52	0.302182	10.004	8.46762	0.00572115	0.150579
FPGS	0.286307	3.60824	8.45814	0.00574603	0.151005
PPM1B	-0.230837	7.11172	8.44776	0.00577339	0.1513
UBL3	-0.27974	6.92476	8.44728	0.00577466	0.1513
PLP2	0.2638	6.23479	8.42079	0.00584512	0.152915
CNTRL	-0.203636	8.31597	8.40898	0.00587683	0.153265
LOC101906363	0.76122	0.483455	8.40602	0.00588482	0.153265
LONRF1	-0.3066	3.29137	8.40444	0.00588906	0.153265
AURKB	0.541726	4.28798	8.39773	0.00590722	0.153265
MOBP	1.13192	0.235843	8.39725	0.0059085	0.153265
DNAJB2	-0.29861	5.68646	8.39338	0.00591901	0.153265
MRI1	0.282859	4.95044	8.39292	0.00592025	0.153265
LOXL3	-0.619361	3.54907	8.3887	0.00593171	0.153281
LOC101903312	1.07111	-1.43238	8.3862	0.00593852	0.153281
RABGGTB	-0.222167	5.20502	8.37487	0.00596945	0.153661
CMTM6	-0.143406	8.26689	8.37433	0.00597093	0.153661
PNISR	-1.07215	-0.718654	8.36826	0.00598758	0.153771
SLC29A1	0.390202	3.98936	8.36631	0.00599293	0.153771
LOC112442295	-1.41496	-2.07875	8.36099	0.00600758	0.153863
LOC100141064	-0.978195	-0.427926	8.35675	0.00601927	0.153863
NFRKB	0.14904	6.08183	8.35538	0.00602307	0.153863
ZNF462	0.769681	3.74991	8.34703	0.0060462	0.154177
ZSWIM9	-0.371261	2.9136	8.34453	0.00605313	0.154177
TRMT61A	0.316841	4.34619	8.33871	0.00606933	0.154364
WDR47	-0.276875	4.16089	8.33412	0.00608213	0.154463
USP13	-0.411241	3.4138	8.32978	0.00609427	0.154545
SNF8	-0.158191	5.99185	8.31111	0.00614677	0.155649
SEPTIN2	-0.176894	7.67232	8.30338	0.00616864	0.155976
FAM129B	0.529942	4.88609	8.29455	0.00619372	0.156224
FOXK1	0.208495	7.22797	8.2936	0.00619643	0.156224
ZNF93	-0.314295	4.86645	8.27704	0.00624379	0.157119
LOC112442611	-1.02841	-0.771223	8.27479	0.00625027	0.157119
LOC107132767	0.737953	1.09274	8.26868	0.00626785	0.157119
ST3GAL6	-0.291006	6.84748	8.2685	0.00626838	0.157119
LOC112447400	-0.665908	-0.390778	8.26546	0.00627716	0.157119
LOC112446659	0.785259	0.886106	8.25508	0.00630719	0.157644
SRSF3	-0.174257	7.60013	8.24049	0.00634969	0.15834
DOCK5	0.445399	3.98296	8.23926	0.00635329	0.15834
POLR2L	0.293053	4.29243	8.23449	0.00636727	0.158461
EXOSC6	0.260037	4.79891	8.22798	0.0063864	0.158501
CENPV	0.520184	4.51068	8.22539	0.00639401	0.158501
FSTL3	0.664964	-0.184793	8.22463	0.00639627	0.158501
TMEM268	-0.161428	6.17385	8.21241	0.00643236	0.159042
SOBP	0.560647	1.81317	8.21106	0.00643637	0.159042
INTS6	-0.227745	6.51094	8.20404	0.00645723	0.159117
MED24	0.189069	5.88793	8.20386	0.00645775	0.159117
ARHGDIA	0.189789	8.9256	8.18685	0.00650861	0.160126
NDFIP2	-0.328629	5.74901	8.18401	0.00651713	0.160126
GFI1B	-0.701974	2.14969	8.17618	0.00654073	0.160479
EML5	-0.695399	4.51628	8.16992	0.00655964	0.160716
MTG1	-1.46609	-1.73236	8.16393	0.00657778	0.160871
LOC101903506	-7.71916	-1.22738	8.27106	0.00659217	0.160871
LOC112444972	-0.960606	-0.662569	8.15794	0.00659599	0.160871
LOC101908350	-7.70925	-1.61245	8.41664	0.00660302	0.160871
CD300LB	-0.779505	4.01437	8.14199	0.00664476	0.161661
LOC112442309	-2.9082	-1.87982	8.1365	0.0066616	0.161778
BHLHE40	-0.575384	6.0363	8.13258	0.00667369	0.161778
LARP6	1.06808	1.08467	8.13135	0.00667749	0.161778
ICAM1	-0.785209	1.93184	8.12326	0.00670247	0.162157
NDUFA7	0.297217	5.22406	8.11155	0.00673885	0.16281
ZNF428	0.376728	2.84845	8.10646	0.00675473	0.162967
GLTPD2	-0.446149	1.87448	8.09802	0.00678112	0.163377
USP48	-0.14178	6.5339	8.08342	0.00682708	0.164256
TEC	-0.339387	6.06933	8.07048	0.00686808	0.164836
STON2	0.637548	2.18259	8.06766	0.00687704	0.164836
LOC783854	4.02862	-1.46213	8.06684	0.00687964	0.164836
PSEN2	-0.302115	5.52871	8.05868	0.00690569	0.165198
LOC107131703	0.395513	5.73847	8.05615	0.00691377	0.165198
CST3	0.552758	6.49414	8.0511	0.00692994	0.165357
FADS3	-0.490998	6.37026	8.03102	0.00699469	0.166673
IGSF10	-0.795296	-0.39782	8.01855	0.00703523	0.166914
NPEPPS	-0.191222	6.24356	8.01811	0.00703668	0.166914
HDAC4	0.364537	5.17561	8.01725	0.00703949	0.166914
ARHGEF12-2	-0.363959	4.391	8.01611	0.00704321	0.166914
ZNF746	0.181089	5.23275	8.00638	0.00707505	0.16744
GMPS	-0.213628	6.39084	8.00169	0.00709043	0.167575
LOC786417	0.508123	3.71452	7.99647	0.00710762	0.167753
TREML2	0.190191	8.55331	7.99047	0.00712744	0.167993
ARHGEF6	-0.166029	7.99697	7.98136	0.00715763	0.168476
LOC112445076	0.432901	4.3652	7.96835	0.00720097	0.169216
PRELID1	0.244819	7.09176	7.96375	0.00721634	0.169216
TARDBP	-0.250122	7.58027	7.96265	0.00722005	0.169216
FAM57A	0.304344	2.27045	7.96027	0.00722802	0.169216
COMT	0.302129	5.47033	7.95357	0.00725055	0.169466
MSR1	0.607452	2.3627	7.94863	0.00726718	0.169466
MXRA5	0.931954	0.32284	7.9484	0.00726798	0.169466
RASGRP3	-0.413448	6.40309	7.94442	0.00728141	0.169551
KIF3B	-0.205397	5.8772	7.93727	0.00730564	0.169888
LOC783033	0.474444	4.09912	7.93351	0.0073184	0.169957
CLK4	-0.338083	6.79837	7.90903	0.00740218	0.171642
TSPAN9	0.709731	1.19239	7.90655	0.00741072	0.171642
BOLA-DRB2	-0.844307	1.90879	7.90096	0.00743	0.171755
DOT1L	0.162672	7.15614	7.89834	0.00743907	0.171755
ENOX1	0.753267	0.822007	7.89655	0.00744525	0.171755
AEBP2	-0.30241	5.60594	7.88532	0.00748424	0.171949
NT5C2	-0.178044	6.05627	7.88472	0.00748635	0.171949
NAA20	-0.21413	5.20474	7.8811	0.00749896	0.171949
VGF	0.439723	0.652923	7.87509	0.00751997	0.171949
KCNMA1	-2.82714	-2.59599	7.87404	0.00752363	0.171949
SLC12A2	-0.311649	5.81647	7.87201	0.00753075	0.171949
FKBP1A	0.21547	7.5144	7.87164	0.00753205	0.171949
ZRANB1	-0.163211	5.85692	7.86708	0.00754806	0.171949
LOC784289	0.783617	1.01265	7.86658	0.0075498	0.171949
PPAT	-0.210123	5.74432	7.86577	0.00755265	0.171949
ZFHX2	-0.499114	3.51633	7.86248	0.00756425	0.171988
PDLIM2	0.256902	5.48587	7.85458	0.00759212	0.17224
ZC3H7A	-0.154029	6.96685	7.8532	0.00759702	0.17224
BDA20	-6.34659	0.862738	7.8496	0.00760975	0.17224
APEX2	0.159094	4.74229	7.84811	0.00761503	0.17224
PHF19	0.207685	6.62422	7.83879	0.00764815	0.172609
TRA2A	-0.314306	8.41285	7.83752	0.0076527	0.172609
RSRP1	-0.396185	6.27548	7.82763	0.00768805	0.172609
HNRNPD	-0.1642	8.79237	7.82697	0.00769041	0.172609
ABCA2	0.505488	7.83117	7.82134	0.00771062	0.172609
CYTH3	0.337747	4.41994	7.82022	0.00771464	0.172609
ADNP	2.70461	2.36134	7.82004	0.00771529	0.172609
CDK14	0.587361	3.83611	7.81958	0.00771695	0.172609
LOC104972276	-7.02978	-1.97985	8.05991	0.00772073	0.172609
NCAPD3	0.263058	5.08488	7.81192	0.00774458	0.172919
CCNL2	-0.253327	7.92233	7.80559	0.00776745	0.173207
CPT1B	-0.549487	5.95073	7.79929	0.00779032	0.173495
FBXO3	-0.227192	5.38097	7.79189	0.00781725	0.173686
NPEPL1	0.362843	4.86459	7.79143	0.00781894	0.173686
TMEM104	0.248118	4.39268	7.7864	0.00783731	0.173851
BCL7A	0.365675	2.95394	7.78228	0.00785242	0.173851
COBLL1	-0.645784	5.38523	7.77826	0.00786714	0.173851
GZMA	-1.33081	6.14636	7.77367	0.00788403	0.173851
RHOG	0.286745	7.95096	7.77199	0.00789021	0.173851
SNTB1	-0.583186	4.72737	7.76979	0.00789832	0.173851
HHEX	-0.49387	5.91511	7.76885	0.00790181	0.173851
EMID1	0.642733	3.84971	7.7676	0.00790641	0.173851
LRP5	0.391914	5.38299	7.76117	0.00793019	0.174074
GYG1	-0.232153	5.22811	7.75944	0.00793659	0.174074
RNF20	-0.167094	6.80837	7.75221	0.00796346	0.174139
MICAL3	0.310026	3.6496	7.75101	0.00796792	0.174139
rna-NR_031211.1	-0.230884	5.58674	7.75028	0.00797064	0.174139
LOC104975054	-6.52469	-2.26049	7.98521	0.00797968	0.174139
RPL38	0.323166	7.64204	7.74448	0.00799227	0.174162
PTPRJ	-0.299509	8.45481	7.7422	0.00800078	0.174162
ADGRL1	0.467779	6.15214	7.73052	0.00804456	0.174699
FBXO17	-0.511262	1.70381	7.73026	0.00804555	0.174699
CYSLTR1	-0.61591	3.78087	7.7265	0.00805973	0.174788
NBDY	0.514395	2.66094	7.71991	0.00808459	0.174847
ARID3B	-0.227159	5.56519	7.71803	0.0080917	0.174847
LOC614643	0.468302	4.82247	7.71778	0.00809264	0.174847
NXPH3	0.924446	-1.43059	7.71321	0.00810996	0.175004
CYSLTR2	-0.614189	2.84332	7.70844	0.00812807	0.17514
GPATCH11	-0.274933	3.98459	7.70624	0.00813645	0.17514
GGNBP2	-0.165923	6.25534	7.69794	0.00816812	0.175445
PSME3	0.116638	7.20168	7.69723	0.00817081	0.175445
NHLRC3	-0.238884	4.51141	7.66093	0.00831088	0.178232
CDADC1	-0.247412	5.88671	7.65697	0.0083263	0.17824
ASIC1	0.576937	1.35082	7.65216	0.00834511	0.17824
MIS12	-0.274182	3.54961	7.65202	0.00834563	0.17824
CAPN7	-0.191774	5.97827	7.65033	0.00835227	0.17824
MAGED1	0.238464	5.84663	7.63664	0.00840605	0.179167
MIR1721	-0.816015	-0.211302	7.62883	0.00843689	0.179341
BVD1.23	0.823853	2.87895	7.6276	0.00844173	0.179341
SELENON	0.478734	5.41371	7.62508	0.00845173	0.179341
GPATCH2L	-0.1451	6.15477	7.62413	0.00845547	0.179341
KIAA1324L	0.589558	3.64262	7.61792	0.00848013	0.179644
ARHGAP25	-0.211173	7.56941	7.60932	0.00851444	0.179846
HIF1AN	-0.129035	5.71211	7.60808	0.00851938	0.179846
CPPED1	0.428473	3.03286	7.60609	0.00852735	0.179846
FAM207A	-0.412583	6.31991	7.60517	0.00853104	0.179846
MAN1C1	0.373205	4.07707	7.59779	0.00856063	0.179975
TRABD2B	-0.652335	3.76117	7.59658	0.00856548	0.179975
UBE2C	0.484058	4.28591	7.59528	0.00857071	0.179975
FAM126A	-0.397806	5.37142	7.5881	0.00859968	0.179975
LOC100336381	0.432832	6.43852	7.58692	0.00860443	0.179975
ERI1	-0.283268	3.84771	7.58518	0.00861147	0.179975
MRPS30	0.211851	4.12934	7.58086	0.00862894	0.179975
NDUFB7	0.320953	4.40938	7.57987	0.00863297	0.179975
CASP9	-0.325704	5.0822	7.57982	0.00863317	0.179975
MED27	0.233659	4.99594	7.57795	0.00864077	0.179975
LOC100847951	0.816276	1.60056	7.57384	0.00865744	0.180106
LOC107132784	1.04132	-0.335672	7.57049	0.00867107	0.180174
WDR83OS	0.325662	5.37838	7.56684	0.00868597	0.180268
UBALD1	0.277004	4.969	7.56029	0.00871274	0.180607
LOC101903758	0.47294	2.97039	7.55075	0.00875189	0.181203
GTF2E1	-0.239719	4.54981	7.52953	0.00883967	0.182658
SF3B1	-0.201444	9.96539	7.52366	0.00886412	0.182658
HNRNPC	-0.133595	8.09396	7.52365	0.00886413	0.182658
SNAI3	0.536542	2.51642	7.52352	0.00886468	0.182658
EGLN2	0.523291	4.00606	7.52111	0.00887477	0.182658
ARL1	-0.190703	5.43272	7.51163	0.00891443	0.18298
LOC112446664	0.683738	0.434549	7.509	0.00892548	0.18298
CEBPG	-0.194184	5.70581	7.50823	0.0089287	0.18298
TMEM40	-0.774637	0.113526	7.50484	0.00894298	0.18298
MRPS25	0.332757	3.85327	7.50481	0.00894308	0.18298
LOC104971032	1.02551	-0.64997	7.49613	0.00897971	0.183514
SLC37A3	-0.248747	6.02379	7.48581	0.00902347	0.184191
LOC785477	0.639547	0.385533	7.47841	0.00905495	0.184376
SYTL2	-0.466215	5.11431	7.47369	0.00907513	0.184376
SETBP1	-0.548185	3.39495	7.47257	0.00907991	0.184376
FAM171B	0.735516	1.43124	7.47241	0.00908061	0.184376
PRMT6	0.219554	3.89155	7.46803	0.00909936	0.184376
LOC112442036	-0.677688	-0.597779	7.46652	0.00910583	0.184376
SINHCAF	-0.340975	5.38152	7.46412	0.00911615	0.184376
PYGO1	-0.436121	5.63892	7.46382	0.00911745	0.184376
NOC4L	0.260153	3.86565	7.45872	0.00913938	0.184605
REEP1	1.39338	-0.696577	7.45468	0.00915682	0.184742
WNT5A	1.11006	3.47083	7.45123	0.00917171	0.184828
AMN1	-0.338377	6.56261	7.44679	0.00919093	0.185001
CCDC117	-0.526049	5.72552	7.44151	0.00921384	0.185016
ENHO	-1.45383	-0.0259021	7.44115	0.00921543	0.185016
SLC9B2	-0.730132	5.2533	7.43856	0.00922668	0.185016
RBMX	-0.203783	8.50532	7.43304	0.00925073	0.185016
IPO5	0.207018	7.34728	7.43283	0.00925168	0.185016
PITPNA	-0.254618	7.44692	7.42814	0.00927218	0.185016
HOPX	-0.634524	5.58825	7.42809	0.0092724	0.185016
FLVCR1	-0.427326	6.17805	7.42706	0.00927689	0.185016
SBNO1	-0.248209	7.23108	7.41992	0.0093082	0.185284
TMEM87A	-0.159516	5.61111	7.41872	0.00931348	0.185284
PAFAH1B1	-0.146669	7.66848	7.41515	0.00932918	0.185284
ZNF703	0.345544	2.99015	7.41429	0.00933298	0.185284
CASP2	0.134452	6.05911	7.40681	0.00936599	0.185552
LOC112443561	-0.844488	-1.68465	7.4035	0.00938066	0.185552
RASGEF1A	-0.391648	5.09873	7.4027	0.0093842	0.185552
LOC100848208	0.366756	2.25564	7.40156	0.00938925	0.185552
LOC783565	0.465903	0.125965	7.39557	0.00941585	0.185663
SLIT1	0.953367	0.0531527	7.39549	0.0094162	0.185663
PDE9A	0.422916	1.81346	7.39243	0.00942981	0.185705
CYP2D14	0.631114	2.17867	7.39021	0.0094397	0.185705
NECAP1	-0.170218	5.15636	7.36984	0.009531	0.186949
rna-NR_031254.1	0.524259	4.85428	7.36967	0.0095318	0.186949
ATG4D	-0.235326	5.28749	7.36802	0.00953923	0.186949
ZNF689	0.188945	5.17606	7.36631	0.00954696	0.186949
MSANTD4	-0.243805	4.68543	7.36413	0.00955679	0.186949
PRR36	0.468148	3.0332	7.3519	0.00961221	0.187615
RHOU	-0.586984	2.13644	7.35153	0.0096139	0.187615
CDSN	-5.1796	-1.50149	7.34948	0.00962322	0.187615
TMEM53	0.548409	0.252526	7.34053	0.00966408	0.1882
RCBTB1	-0.162786	4.65982	7.33397	0.00969413	0.188574
KANK4	-2.26083	-2.23512	7.33079	0.0097087	0.188646
HEXIM2	-0.202658	6.14891	7.32447	0.00973782	0.189001
UBE2Q2	-0.254194	5.21914	7.32199	0.00974926	0.189012
MUC6	1.09033	-0.684952	7.31231	0.00979403	0.189607
CETN2	-0.19471	4.93827	7.30943	0.0098074	0.189607
DENND5B	-0.442229	5.32726	7.30588	0.00982393	0.189607
RAB27A	-0.286777	8.15432	7.30382	0.0098335	0.189607
CCDC126	-0.362313	2.14323	7.30359	0.00983456	0.189607
RAD1	-0.258651	5.06502	7.29727	0.00986407	0.189853
HAUS1	-0.215788	4.56021	7.29618	0.00986917	0.189853
FOXP4	0.224482	5.47934	7.29132	0.00989192	0.19008
CBWD2	-0.266213	3.51403	7.28763	0.00990922	0.190202
rna-NR_036347.1	0.496857	7.18715	7.28476	0.00992273	0.190251
CDC20	0.558217	4.33418	7.27683	0.00996009	0.190574
LOC101905014	0.558506	0.208499	7.27495	0.00996895	0.190574
LOC104972830	0.886415	0.545255	7.27421	0.00997249	0.190574
TSHZ1	0.27693	4.77716	7.25669	0.0100557	0.191745
MSANTD2	-0.311223	5.45108	7.25666	0.0100558	0.191745
ZNF527	-0.255358	3.56784	7.25177	0.0100792	0.19198
RP9	-0.267018	4.67788	7.23765	0.0101469	0.192625
BIRC3	-0.386965	8.74386	7.23636	0.0101532	0.192625
LOC100336368	0.390737	2.95408	7.23422	0.0101635	0.192625
COLQ	-0.801016	-1.01598	7.23323	0.0101683	0.192625
KCNIP3	0.684905	3.69634	7.23319	0.0101685	0.192625
FBXO9	-0.200906	7.37223	7.2283	0.0101921	0.192698
AKTIP	-0.241559	4.65092	7.22624	0.0102021	0.192698
PRLR	-0.97453	0.433994	7.2254	0.0102061	0.192698
DHX40	-0.196035	4.98142	7.22322	0.0102167	0.192698
FUNDC2	-0.175145	6.5985	7.21982	0.0102333	0.19273
C3H1orf109	-0.17939	4.35206	7.21684	0.0102477	0.19273
LOC101905114	0.493964	2.9457	7.21575	0.010253	0.19273
LOC783730	0.253102	4.10024	7.21026	0.0102798	0.19273
GORAB	-0.27471	2.73875	7.2101	0.0102806	0.19273
PLK2	-0.45188	0.737724	7.20613	0.0103	0.19273
FLNB	0.358541	8.18339	7.20513	0.0103049	0.19273
PTPN9	-0.186526	5.19297	7.20467	0.0103072	0.19273
SP2	0.208853	5.21	7.19689	0.0103454	0.19294
KCNMB1	-1.32603	-1.59315	7.19584	0.0103505	0.19294
KCP	-0.698716	4.18044	7.19559	0.0103517	0.19294
BCKDK	1.46407	1.00414	7.19181	0.0103703	0.19308
IL6R	2.41068	4.33136	7.18797	0.0103893	0.193226
LOC784738	0.651623	5.98289	7.18351	0.0104114	0.193429
PLPP6	0.691093	0.0350818	7.17722	0.0104425	0.193801
C29H11orf24	0.433839	2.88191	7.16656	0.0104956	0.194578
HNRNPUL1	0.128115	9.17526	7.1608	0.0105244	0.194904
SYNE1	-0.353546	8.22852	7.15172	0.01057	0.195523
DAB2	0.940817	1.21104	7.14736	0.010592	0.195523
SLC35C1	0.254681	3.70828	7.14633	0.0105972	0.195523
COX6B2	0.858174	0.172615	7.1452	0.0106029	0.195523
RASL10B	0.350597	4.03429	7.14217	0.0106182	0.195598
LRRC8A	0.152932	5.53483	7.13357	0.0106618	0.196192
NUP50	-0.190212	6.70724	7.13074	0.0106762	0.19625
SOX13	0.731702	7.27441	7.12631	0.0106987	0.196456
CNR2	-0.298149	5.03952	7.12103	0.0107256	0.196743
LOC112442711	-0.692302	4.13825	7.11587	0.0107521	0.196883
BCL2	0.745899	2.72803	7.11043	0.01078	0.196883
SEPTIN9	0.195725	9.64966	7.10927	0.0107859	0.196883
PRPF3	-0.176018	6.68736	7.10913	0.0107867	0.196883
NDUFB3	-0.242911	4.09305	7.10849	0.01079	0.196883
TAF1A	-0.274704	4.48192	7.10248	0.0108209	0.19724
VAMP3	-0.199054	5.6149	7.09105	0.01088	0.197879
IGSF9B	0.998266	1.13103	7.0887	0.0108922	0.197879
ZNF362	0.38351	4.8032	7.08828	0.0108945	0.197879
KBTBD8	-0.371809	5.95092	7.08692	0.0109015	0.197879
NEK4	-0.310669	3.86324	7.07847	0.0109456	0.198471
LOC100335822	-0.412983	5.90963	7.06997	0.01099	0.198975
SFT2D2	-1.71458	-0.840074	7.06878	0.0109963	0.198975
SLC10A5	2.40324	-1.84524	7.06102	0.0110371	0.199383
NRCAM	-0.880064	2.08561	7.05951	0.0110451	0.199383
ZNF692	-0.302136	5.10903	7.05796	0.0110532	0.199383
PRPF38B	-0.202436	7.05363	7.05557	0.0110659	0.199404
EIF1	-0.205922	7.83508	7.04921	0.0110995	0.199709
LOC100848574	-0.890869	-0.487247	7.04802	0.0111058	0.199709
PRELID3B	-0.239366	5.83077	7.04393	0.0111275	0.199893
POLR2B	-0.166759	7.2087	7.03138	0.0111945	0.200888
LOC112444589	-0.995656	-1.61506	7.02388	0.0112347	0.201401
TRNT1	-0.213893	5.50135	7.01784	0.0112672	0.201588
WDR72	-2.19282	-1.92503	7.0162	0.011276	0.201588
MYC	0.20483	8.00854	7.01548	0.0112799	0.201588
C13H20orf27	0.237884	6.1709	7.00688	0.0113264	0.20221
TCF4	-0.415798	6.68585	7.0003	0.0113621	0.20264
ZMYND11	-0.121889	6.89178	6.99709	0.0113795	0.202743
LOC100847677	-5.71816	-1.04926	7.07726	0.0114018	0.202843
USP38	-0.244777	5.25316	6.98903	0.0114235	0.202843
TECR	0.219147	5.47239	6.98787	0.0114298	0.202843
CAD	0.179651	6.6781	6.9875	0.0114319	0.202843
NUP62	0.183879	6.17577	6.98033	0.0114711	0.20331
SAT1	-0.196785	8.27846	6.97653	0.0114921	0.20331
SPOP	-0.146821	5.80393	6.9763	0.0114933	0.20331
ZNF865	0.332593	4.97018	6.96979	0.0115292	0.20359
CRB3	-0.321853	5.52825	6.96918	0.0115326	0.20359
HSF1	0.150221	6.10809	6.96389	0.0115618	0.203809
DSP	-2.98777	0.401888	6.96269	0.0115684	0.203809
LOC508858	-2.12195	0.908838	6.95833	0.0115927	0.204028
RNF215	-0.329877	3.66521	6.95388	0.0116174	0.204252
LOC100848499	1.01064	-1.88266	6.95182	0.0116289	0.204252
LOC782884	3.79305	-1.80925	6.94823	0.0116489	0.204397
ZFP90	-0.223062	5.29358	6.93495	0.0117233	0.205495
RAB1B	0.20429	7.37598	6.92821	0.0117612	0.205951
MEAF6	-0.163549	5.66751	6.9226	0.0117929	0.206105
ITGB1BP1	-0.16594	6.01819	6.92246	0.0117937	0.206105
KLHL7	-0.286673	3.56525	6.91378	0.0118429	0.206425
MTR	-0.234773	5.66525	6.91135	0.0118567	0.206425
BRAP	1.40653	2.4183	6.91128	0.0118571	0.206425
EEPD1	-0.567621	0.365139	6.90944	0.0118676	0.206425
RAPH1	0.653077	2.29217	6.90514	0.0118921	0.206425
RABGEF1	-0.218055	5.37114	6.90463	0.011895	0.206425
PRRT1B	0.731335	-0.572066	6.9046	0.0118952	0.206425
KRT14	-5.90068	-0.254398	6.88925	0.0119832	0.207744
FANCM	-0.264711	5.29783	6.88624	0.0120005	0.207837
RBM12B	-0.261646	6.58803	6.88279	0.0120204	0.207874
OGA	-0.189717	8.35369	6.88172	0.0120265	0.207874
STXBP3	-0.308893	5.27156	6.87808	0.0120476	0.208031
TLL2	0.984028	1.59295	6.87589	0.0120603	0.208043
SLU7	-0.201212	6.21632	6.87352	0.012074	0.208073
TARP	0.761054	4.51817	6.8698	0.0120956	0.208239
AGO3	-2.27695	4.67686	6.86652	0.0121147	0.208345
CYP2J2	0.663052	3.07328	6.86462	0.0121258	0.208345
TMED3	0.254983	4.1563	6.85398	0.0121879	0.209206
C18H19orf54	0.316844	3.90347	6.84706	0.0122286	0.209416
C29H11orf68	0.243679	4.69754	6.84659	0.0122313	0.209416
EIPR1	0.230259	4.55226	6.84297	0.0122526	0.209416
KRT10	-3.82635	2.05299	6.84277	0.0122538	0.209416
RETSAT	-0.187968	4.93534	6.84164	0.0122605	0.209416
TLE2	0.760475	2.44562	6.83783	0.0122829	0.209594
RBAK	-0.20816	4.59655	6.83396	0.0123058	0.209778
ERG	-0.462744	1.48338	6.82722	0.0123458	0.210253
DIO2	-2.63595	-1.43278	6.8238	0.0123661	0.210392
ZNF326	-0.208795	6.20054	6.82178	0.0123781	0.210392
LOC101906916	0.57814	1.91818	6.81509	0.012418	0.210864
CNOT3	0.143535	6.67666	6.81243	0.0124339	0.210928
FAM114A2	-0.178014	4.68343	6.80869	0.0124564	0.211073
LOC101905525	0.40133	2.31053	6.80695	0.0124668	0.211073
CACNA1A	0.433851	2.29527	6.79977	0.01251	0.21143
PLAU	-0.379415	4.7359	6.79939	0.0125122	0.21143
SNX17	0.182686	6.34853	6.7969	0.0125273	0.21146
FAM173B	-0.248516	3.71609	6.79348	0.0125479	0.21146
BLOC1S2	-0.265528	4.29377	6.79006	0.0125686	0.21146
JMJD6	-0.380429	4.99853	6.78879	0.0125763	0.21146
USP50	-0.832885	5.80479	6.78708	0.0125867	0.21146
BOP1	0.224576	5.10126	6.78524	0.0125978	0.21146
ABL1	0.183709	5.4524	6.78501	0.0125992	0.21146
TMCC3	-0.683588	2.99242	6.78099	0.0126237	0.211666
CHIC1	-0.434612	4.34846	6.77822	0.0126405	0.211744
CERS4	-0.464919	5.56372	6.77299	0.0126724	0.212074
TADA3	-0.228342	6.80481	6.768	0.0127029	0.21238
NAB1	-0.272408	5.50589	6.76417	0.0127264	0.212445
LOC112442801	-0.306321	4.1033	6.76338	0.0127313	0.212445
SHMT1	0.852457	-1.05229	6.75178	0.0128027	0.213266
OVCA2	0.390271	4.76788	6.75118	0.0128064	0.213266
ITGAD	-1.0722	4.68768	6.74941	0.0128173	0.213266
NCAPD2	0.187639	6.47411	6.74486	0.0128455	0.21353
PTGR2	-0.274138	4.24362	6.73806	0.0128877	0.213693
CENPI	-0.270606	5.59664	6.73754	0.0128909	0.213693
OGFOD2	-0.37885	5.18426	6.73734	0.0128922	0.213693
LOC515276	-2.933	-1.72772	6.72766	0.0129525	0.214163
SSH3	-0.222376	6.49858	6.72686	0.0129575	0.214163
LOC101902656	-0.809754	0.23927	6.7254	0.0129667	0.214163
KIF21B	0.157274	9.19255	6.72357	0.0129781	0.214163
LOC784866	0.317729	2.36715	6.72283	0.0129828	0.214163
RAB13	0.297082	6.19027	6.72095	0.0129945	0.214163
GPR18	-0.313745	4.97231	6.70961	0.013066	0.215136
rna-NR_031265.1	-0.373089	6.44431	6.7074	0.0130799	0.215162
SLC16A1	0.315	5.11064	6.70467	0.0130972	0.215242
SRGAP1	-0.566632	0.36545	6.69936	0.0131308	0.215591
RAB18	-0.264274	6.3097	6.69679	0.0131471	0.215655
FAM219B	-0.181685	5.4151	6.68811	0.0132024	0.216316
RSF1	-0.25677	6.83435	6.68656	0.0132123	0.216316
RANBP9	-0.160707	6.35674	6.67988	0.013255	0.216811
CLEC4D	1.51229	1.54074	6.67327	0.0132975	0.217147
TRNAC-ACA	-0.628577	-1.37597	6.6725	0.0133024	0.217147
LOC112443431	-1.71053	-2.42011	6.6689	0.0133256	0.217147
LOC789018	0.510444	2.86456	6.6689	0.0133256	0.217147
RABEP2	-0.254683	5.87853	6.66005	0.0133828	0.217874
MBD2	-0.160039	7.31615	6.65562	0.0134115	0.218137
LPAR5	0.348931	3.11984	6.64712	0.0134668	0.218279
KLF13	0.231493	8.70517	6.64576	0.0134756	0.218279
PES1	0.196982	7.21682	6.64462	0.0134831	0.218279
PACSIN1	-0.565794	4.82507	6.64337	0.0134912	0.218279
LOC112443193	0.756379	1.75676	6.64336	0.0134913	0.218279
UPF3B	-0.183316	5.63733	6.64271	0.0134955	0.218279
CAB39L	-0.606841	5.90873	6.63782	0.0135275	0.218333
SFMBT1	-0.225441	4.9354	6.63734	0.0135307	0.218333
LOC112442076	-1.20416	-1.04204	6.63304	0.0135589	0.218333
LOC100300091	-6.83722	-2.20838	6.81113	0.0135598	0.218333
MED16	0.171143	6.37882	6.63245	0.0135627	0.218333
LOC787269	-0.549253	3.11017	6.63068	0.0135744	0.218333
CTR9	-0.148971	7.20339	6.62578	0.0136066	0.21865
FAM210A	-0.198666	4.95334	6.62349	0.0136217	0.21869
ALKBH6	3.55481	-2.2775	6.62044	0.0136419	0.218811
NDUFS8	0.225108	5.72886	6.61496	0.0136782	0.218841
SHCBP1L	-1.18434	0.377942	6.61377	0.0136861	0.218841
URM1	0.174649	5.97985	6.61286	0.0136921	0.218841
PRPF39	-0.320211	6.41171	6.6116	0.0137004	0.218841
CEP76	-0.199252	4.64185	6.60717	0.0137299	0.218841
AGAP1	0.52724	3.13412	6.60552	0.0137408	0.218841
R3HDM1	0.152054	5.84286	6.60385	0.013752	0.218841
ECE2	0.33296	2.38255	6.60371	0.0137529	0.218841
ARL4A	-0.369346	5.80318	6.60072	0.0137729	0.218841
LOC107132982	-0.72295	1.20307	6.60021	0.0137763	0.218841
LOC112448041	-0.388149	3.31471	6.59931	0.0137823	0.218841
MUCL1	-5.85762	0.492197	6.66972	0.0138174	0.219198
BTBD19	0.547798	0.359632	6.58069	0.0139073	0.220423
PPDPF	0.249189	7.67384	6.57669	0.0139343	0.220632
TMEM128	-0.20494	4.60722	6.5733	0.0139573	0.220632
CASKIN2	0.582384	0.266732	6.57206	0.0139656	0.220632
GLB1L	-0.363823	2.83034	6.56782	0.0139945	0.220632
TMEM143	0.234015	4.35427	6.56589	0.0140076	0.220632
PACSIN3	-0.435629	0.561226	6.56452	0.0140169	0.220632
SYNE3	-0.187875	7.312	6.56274	0.014029	0.220632
MFAP2	0.876153	0.0266791	6.56268	0.0140294	0.220632
FARP1	0.466869	2.00444	6.55891	0.0140551	0.220632
DMWD	-0.369176	2.99083	6.55875	0.0140562	0.220632
LOC112449565	0.526612	2.51689	6.55692	0.0140686	0.220632
DAB2IP	0.688567	1.0885	6.5563	0.0140729	0.220632
HOOK2	-0.514957	1.75074	6.55167	0.0141046	0.220929
LOC781528	0.726532	-0.522903	6.54722	0.0141351	0.221208
LOC101904625	1.83336	5.6405	6.53679	0.0142069	0.221958
LYPD6	-0.747806	1.01203	6.53619	0.014211	0.221958
LOC783835	0.725727	0.329068	6.5327	0.0142352	0.221958
DYNLT3	-0.31575	5.1033	6.5311	0.0142462	0.221958
LRRC32	0.354402	2.75114	6.531	0.0142469	0.221958
RCC1L	0.228118	4.29057	6.52588	0.0142824	0.222312
ESYT1	0.218234	9.14536	6.52307	0.014302	0.222416
LSM1	-0.179873	4.16516	6.51996	0.0143236	0.2225
LIX1L	-0.382184	3.74542	6.51862	0.0143329	0.2225
PHPT1	0.307853	3.87503	6.51529	0.0143561	0.222661
ZBTB1	-0.307194	7.06165	6.51155	0.0143822	0.222867
FAM181B	0.72823	-0.987108	6.50904	0.0143998	0.22294
FGD4	-0.447295	5.57949	6.50537	0.0144256	0.22314
CSTB	0.297155	4.84797	6.49508	0.014498	0.223925
NUB1	-0.176444	7.15603	6.49355	0.0145087	0.223925
TRAPPC2	-0.233027	3.84204	6.49267	0.014515	0.223925
LOC101903752	-0.920343	0.603423	6.49057	0.0145298	0.223955
SIK1	-0.411785	5.81742	6.48756	0.0145511	0.224084
TTF1	-0.158896	5.58849	6.4821	0.0145898	0.224481
USP45	-0.303662	5.89334	6.47923	0.0146102	0.224482
MAPK1IP1L	-0.20982	7.61762	6.47846	0.0146157	0.224482
ZBTB33	-0.216328	5.88826	6.47389	0.0146483	0.2246
DQX1	-0.498887	1.3841	6.4736	0.0146504	0.2246
PSD3	0.82301	2.69176	6.47194	0.0146622	0.2246
TPGS2	0.307161	2.68848	6.46638	0.0147019	0.22501
DVL1	-0.244478	4.84144	6.46289	0.014727	0.225195
MCM5	0.395824	6.43264	6.45974	0.0147495	0.225342
RPP38	0.32062	2.85359	6.45691	0.0147699	0.225373
PDIA4	0.315398	7.25578	6.45484	0.0147848	0.225373
TCEA1	-0.166767	6.28179	6.45406	0.0147905	0.225373
MEX3B	0.495035	2.72112	6.45198	0.0148054	0.225403
FAM3C	-0.280302	4.533	6.4495	0.0148233	0.225478
ESM1	-1.56118	1.18292	6.43844	0.0149035	0.226499
TMEM170A	-0.279476	5.8159	6.43573	0.0149231	0.2266
PPP1R13L	-0.305646	2.42257	6.43041	0.014962	0.226906
INIP	-1.43539	3.95255	6.42835	0.014977	0.226906
LOC112447662	-0.691835	2.01048	6.42583	0.0149954	0.226906
SLC5A2	-1.08168	-1.61694	6.4258	0.0149956	0.226906
LOC788293	0.417492	2.35212	6.42177	0.0150251	0.22712
GPD1L	-0.266657	3.92689	6.42031	0.0150359	0.22712
GLOD5	-1.28783	-1.55637	6.41815	0.0150517	0.227161
EPHB6	0.817144	-0.253606	6.41323	0.0150878	0.227509
RNASE6	0.622551	7.16924	6.40416	0.0151548	0.227861
STX12	-0.311824	5.10745	6.40216	0.0151696	0.227861
EVA1B	0.650253	2.86808	6.39873	0.015195	0.227861
C25H16orf72	-0.196523	8.73261	6.3982	0.0151989	0.227861
HIF3A	-0.656674	-1.21571	6.39802	0.0152002	0.227861
LOC100848353	0.380481	4.4369	6.3961	0.0152146	0.227861
FAM13B	-0.270792	6.76623	6.39587	0.0152162	0.227861
KRT1	-7.21961	2.04993	6.39313	0.0152366	0.227861
VSTM2L	0.618915	4.25489	6.39279	0.0152391	0.227861
TMEM256	0.262362	6.96959	6.39236	0.0152423	0.227861
LOC100298331	-5.60518	0.854081	6.37993	0.0153352	0.229014
SSBP3	0.23741	6.85189	6.37791	0.0153503	0.229014
LOC781989	0.519471	2.35441	6.37621	0.0153631	0.229014
MYOM3	-2.69297	-2.21487	6.37499	0.0153722	0.229014
IKZF4	0.354186	3.15397	6.37156	0.015398	0.229049
GTF3A	0.138402	4.70073	6.36943	0.015414	0.229049
C21H15orf39	0.235562	6.33035	6.36834	0.0154222	0.229049
DUSP10	-0.290491	2.92239	6.36767	0.0154273	0.229049
LOC783466	0.445057	3.98688	6.36094	0.0154781	0.229607
STX7	-0.307258	7.03635	6.35771	0.0155026	0.229774
ADD1	0.141142	8.40278	6.35396	0.015531	0.229974
LOC508252	0.92748	-1.05459	6.35245	0.0155425	0.229974
DYNLL1	-0.330321	5.97501	6.34462	0.0156021	0.230659
ATP5ME	1.58399	1.65346	6.34202	0.015622	0.230757
PAQR3	0.317344	1.95175	6.33817	0.0156515	0.230996
TMTC1	0.935098	0.544475	6.33409	0.0156827	0.23126
LOC613519	0.492844	4.28137	6.33157	0.0157021	0.231349
SORBS3	-0.416723	5.97331	6.30029	0.0159444	0.234231
MCF2	-1.17283	-1.34424	6.29904	0.0159542	0.234231
HSPA6	-1.85544	3.98952	6.29818	0.0159609	0.234231
PTPRC	-0.141682	10.9245	6.29808	0.0159617	0.234231
P2RX4	0.261566	4.06074	6.29696	0.0159704	0.234231
SLC12A4	-0.347203	7.72407	6.29592	0.0159786	0.234231
GPR174	-0.410348	8.21905	6.28478	0.016066	0.235314
LOC112448524	1.1691	-1.90332	6.28093	0.0160964	0.23537
HSF5	-0.901385	-1.35008	6.28086	0.0160969	0.23537
SENP2	-0.202145	6.5856	6.27724	0.0161256	0.235516
LOC101906010	0.876325	-1.79153	6.27617	0.016134	0.235516
PIM1	-0.235874	7.26114	6.27085	0.0161762	0.235757
ATG9A	0.181651	6.96489	6.2703	0.0161805	0.235757
FBXL17	-0.178573	5.13151	6.26793	0.0161993	0.235757
GOLGA1	-0.160796	5.05996	6.26724	0.0162048	0.235757
LINS1	-0.203886	4.04885	6.25512	0.0163014	0.236619
PDK2	0.366011	5.0926	6.25474	0.0163045	0.236619
BMI1	-0.332223	4.93131	6.25278	0.0163202	0.236619
MCPH1	0.201225	3.9276	6.24675	0.0163685	0.236619
LOC112445401	0.746627	-0.633075	6.24364	0.0163936	0.236619
CD93	1.16101	-0.903783	6.2414	0.0164116	0.236619
LOC100140567	0.841377	-2.27636	6.23753	0.0164428	0.236619
API5	-0.214327	6.92155	6.23556	0.0164587	0.236619
LOC100848985	-6.31888	-1.32227	6.30206	0.016473	0.236619
VWA2	-1.01002	0.876625	6.23097	0.0164958	0.236619
TM6SF1	-0.217979	6.55174	6.23053	0.0164994	0.236619
SBF1	0.161683	8.78658	6.22863	0.0165148	0.236619
LOC521656	1.28523	1.58026	6.2281	0.0165191	0.236619
TCAP	-0.303639	6.82006	6.22725	0.016526	0.236619
AOAH	-0.439519	5.92675	6.2266	0.0165313	0.236619
LOC614376	-0.905943	-0.300724	6.22465	0.0165471	0.236619
TRMT1L	-0.165873	5.9449	6.22269	0.0165631	0.236619
TXNRD1	-0.221925	7.17919	6.22104	0.0165765	0.236619
ARID4A	-0.27606	7.17225	6.22	0.016585	0.236619
TMEM9	0.282559	5.18501	6.21901	0.0165931	0.236619
OXA1L	0.228742	6.03173	6.21663	0.0166125	0.236619
ATP2B4	0.300481	7.31425	6.21525	0.0166237	0.236619
MBD5	0.2066	4.76949	6.2123	0.0166479	0.236619
ABRACL	-0.282944	5.62603	6.20981	0.0166682	0.236619
LOC101902106	0.551955	2.56186	6.20666	0.0166941	0.236619
KMT5B	-0.148626	7.15584	6.20623	0.0166976	0.236619
LOC107131906	0.596155	2.51974	6.20615	0.0166983	0.236619
WHRN	0.349804	3.89292	6.20561	0.0167027	0.236619
LOC112441682	-0.705271	1.48759	6.2052	0.016706	0.236619
USP47	-0.165766	6.9	6.20427	0.0167136	0.236619
EVI5L	0.195129	4.68679	6.20342	0.0167206	0.236619
FNBP1L	0.504156	1.28558	6.20278	0.016726	0.236619
LSM14A	-0.145874	7.35599	6.19821	0.0167635	0.236619
ZFP64	0.22448	4.74495	6.19733	0.0167708	0.236619
LOC101907335	0.931452	1.18252	6.19709	0.0167728	0.236619
DET1	0.275342	4.03002	6.19633	0.016779	0.236619
IRF9	0.501936	7.09	6.19483	0.0167915	0.236619
BRAF	-0.373798	6.43593	6.19469	0.0167926	0.236619
LOC104975749	0.498017	0.975758	6.19436	0.0167953	0.236619
CHD1L	-0.248443	5.57845	6.18787	0.016849	0.237035
LOC112445931	-0.496153	7.73612	6.18707	0.0168557	0.237035
BOLA-DQA5	-3.34631	-1.52585	6.1843	0.0168786	0.237035
LOC101905162	-0.347759	4.62641	6.18421	0.0168794	0.237035
REXO1	0.116604	7.07718	6.17883	0.0169241	0.237092
EPHX3	0.410278	3.209	6.1788	0.0169244	0.237092
LOC112445816	-1.61613	-2.04732	6.17879	0.0169244	0.237092
RASSF4	0.482028	4.7004	6.1767	0.0169418	0.237144
NCOA7	-0.279397	5.84902	6.1747	0.0169585	0.237188
BRB	1.30455	3.43331	6.17109	0.0169887	0.23725
LOC785761	0.274098	4.31118	6.17029	0.0169954	0.23725
PACS2	0.43501	5.21492	6.16926	0.017004	0.23725
ZBTB41	-0.305034	5.14601	6.16676	0.0170249	0.237273
LOC112449037	0.335522	5.07358	6.16358	0.0170516	0.237273
LOC112446857	0.82692	2.88863	6.16311	0.0170555	0.237273
LOC112446663	0.281412	4.42472	6.16254	0.0170603	0.237273
TCAM1	-0.624339	0.895933	6.15976	0.0170837	0.237408
LOC507581	0.424308	2.50283	6.15461	0.0171271	0.237664
1-Mar	-0.510811	3.0925	6.15354	0.0171361	0.237664
LOC101907926	0.86939	-0.337137	6.15271	0.0171431	0.237664
LOC100849762	0.817991	-0.0390319	6.14211	0.0172329	0.238309
GYG2	0.343987	4.15407	6.14193	0.0172344	0.238309
ZCRB1	-0.189577	4.51762	6.14138	0.017239	0.238309
LOC613756	0.711502	1.63457	6.13939	0.017256	0.238309
PAK1IP1	0.612657	2.33677	6.13912	0.0172582	0.238309
BNIP1	1.0718	2.60243	6.12475	0.0173809	0.239566
NR3C1	-0.253856	6.69154	6.12416	0.017386	0.239566
CDH2	0.825425	1.49812	6.12361	0.0173907	0.239566
IRF3	-0.219561	7.26774	6.11817	0.0174373	0.240019
TIGIT	-0.554557	4.56573	6.11362	0.0174766	0.240368
STAC3	0.345976	6.65757	6.10949	0.0175122	0.240479
UBAC2	-0.167204	5.67495	6.10891	0.0175172	0.240479
DNAJC7	-0.12215	6.47197	6.10787	0.0175262	0.240479
TNFAIP3	-0.336612	5.4003	6.09934	0.0176001	0.241062
JAM3	0.594142	3.12461	6.0982	0.01761	0.241062
TSPAN31	-0.187005	5.0222	6.09817	0.0176102	0.241062
LOC107131564	0.575071	1.48216	6.09332	0.0176525	0.241273
ZBTB46	0.521753	3.941	6.09166	0.0176669	0.241273
DNAJA2	-0.141721	6.76647	6.09156	0.0176678	0.241273
DYRK2	0.384565	7.20137	6.08975	0.0176836	0.241273
LOC783542	0.690054	-1.37122	6.0836	0.0177374	0.241273
LOC786126	-1.63254	3.79888	6.08256	0.0177464	0.241273
AP4B1	-0.218201	5.40681	6.08139	0.0177567	0.241273
EDNRB	-1.30337	-0.976138	6.07988	0.0177699	0.241273
ABCB1	0.385608	3.85773	6.07828	0.017784	0.241273
CEP95	-0.247501	7.0665	6.07404	0.0178213	0.241273
LOC112443034	1.55448	-2.15428	6.06675	0.0178856	0.241273
CARNS1	-0.545265	1.90781	6.06462	0.0179044	0.241273
SYAP1	-0.176648	4.89478	6.0642	0.0179081	0.241273
COL27A1	-0.740458	-0.232923	6.06263	0.017922	0.241273
rna-NR_030821.1	-0.179885	7.32731	6.06174	0.0179299	0.241273
CYTIP	-0.239481	8.62652	6.06173	0.01793	0.241273
MAP4K2	1.67996	4.85596	6.06172	0.0179301	0.241273
PRDM8	0.474458	1.4911	6.06101	0.0179364	0.241273
DDX59	0.311976	3.75063	6.061	0.0179365	0.241273
MRPL34	0.223085	4.17069	6.05998	0.0179455	0.241273
PNPLA7	0.294436	7.12034	6.05751	0.0179674	0.241273
TK2	-0.346459	4.87349	6.05231	0.0180137	0.241273
LOC100847490	0.533499	1.39593	6.05137	0.018022	0.241273
KCNK6	-0.245425	6.6977	6.04896	0.0180435	0.241273
WNK2	0.467817	2.63335	6.04816	0.0180506	0.241273
TTC39B	-0.342375	4.19241	6.04777	0.0180542	0.241273
LOC783504	0.737069	0.124876	6.04737	0.0180577	0.241273
SLC2A3	-0.298899	8.36687	6.04615	0.0180686	0.241273
HIST2H2BE	-0.332542	7.09635	6.04534	0.0180758	0.241273
MRPL10	1.24098	1.2025	6.04415	0.0180865	0.241273
LOC112442719	-0.391308	5.70556	6.04197	0.018106	0.241273
AK2	0.204045	6.40829	6.04195	0.0181062	0.241273
NR4A2	0.36144	2.1071	6.04154	0.0181098	0.241273
TPPP3	0.763136	4.94453	6.04023	0.0181215	0.241273
LOC112447296	-1.21265	0.0104549	6.03982	0.0181252	0.241273
NDUFB5	-0.344623	4.93834	6.03977	0.0181257	0.241273
LOC101902937	-0.279252	1.89646	6.03483	0.01817	0.241559
CAPN15	0.910914	3.67367	6.03314	0.0181852	0.241559
GPATCH8	1.10941	3.78864	6.03198	0.0181956	0.241559
NAALADL1	0.35643	5.29055	6.03035	0.0182103	0.241559
CTSK	-0.361081	2.53484	6.02964	0.0182167	0.241559
ANAPC15	0.25009	4.1606	6.02562	0.0182529	0.241855
RAPGEF1	-0.179546	8.66348	6.02301	0.0182765	0.241932
SEC13	0.136478	5.71598	6.0219	0.0182866	0.241932
RHBDF2	-0.337434	7.62362	6.01949	0.0183084	0.241999
PECR	-0.383751	4.73813	6.01574	0.0183425	0.241999
ZFAT	0.148837	4.02426	6.01463	0.0183525	0.241999
SMAP2	-0.256142	7.55288	6.01426	0.0183559	0.241999
TESC	-0.28132	3.61505	6.01314	0.0183661	0.241999
LRRN2	0.392752	4.04508	6.01213	0.0183752	0.241999
RPS15	0.198532	9.67025	6.0071	0.0184211	0.242243
HIST1H1D	-0.50837	3.63977	6.00703	0.0184217	0.242243
RUFY2	-0.358695	4.1023	5.99856	0.0184991	0.243078
GCA	-0.599996	2.71643	5.99497	0.0185321	0.243326
CBX7	-0.239317	6.43141	5.98979	0.0185797	0.243627
MGAT4A	-0.247376	7.37394	5.98942	0.018583	0.243627
PPIG	-0.240162	6.60099	5.98615	0.0186132	0.243753
LOC112442265	0.735715	2.12585	5.98294	0.0186428	0.243753
LAS1L	-0.188582	7.51428	5.98253	0.0186466	0.243753
FOLR2	0.823606	0.170868	5.97992	0.0186707	0.243753
LOC112442714	-0.488216	-0.0943514	5.97958	0.0186739	0.243753
COPG1	0.147463	7.76761	5.97886	0.0186805	0.243753
LOC781728	0.827545	-1.71338	5.97775	0.0186909	0.243753
DYNLL2	-0.215146	6.94732	5.97023	0.0187607	0.24448
DDOST	0.18078	6.51822	5.964	0.0188187	0.245052
CDKL4	-0.719413	2.19849	5.96231	0.0188345	0.245074
TMEM258	0.272574	4.84491	5.95784	0.0188763	0.245371
RBM6	-0.146293	6.64328	5.95675	0.0188865	0.245371
HTRA2	-0.251087	5.57567	5.95534	0.0188997	0.245371
LOC104971817	0.717581	1.50065	5.95287	0.0189229	0.245488
GCLM	-0.357337	3.46137	5.94726	0.0189756	0.245989
CFD	0.436264	8.39526	5.94279	0.0190177	0.246153
NEUROD4	-0.419465	3.85992	5.94147	0.0190302	0.246153
LOC104973730	-0.489368	2.89334	5.93988	0.0190452	0.246153
PICALM	-0.233529	8.14241	5.93687	0.0190737	0.246153
FAT4	0.693489	1.69165	5.9368	0.0190744	0.246153
PYY	0.586794	5.20966	5.93669	0.0190754	0.246153
DTNB	-0.232816	4.86995	5.93393	0.0191016	0.246153
ZRANB3	-0.171609	4.80911	5.93392	0.0191016	0.246153
SLC46A3	-0.364235	6.89285	5.92991	0.0191397	0.246339
LOC104971647	-0.787918	0.300757	5.92942	0.0191444	0.246339
SNIP1	-0.176567	5.0751	5.92725	0.019165	0.246422
SLC23A1	-0.505628	0.860622	5.92061	0.0192283	0.246931
LOC100337495	0.554081	-0.242558	5.91756	0.0192575	0.246931
SCAMP5	0.50102	1.682	5.91712	0.0192616	0.246931
DUS3L	1.08425	2.17253	5.91569	0.0192754	0.246931
MED13	-0.300016	7.33822	5.91291	0.019302	0.246931
HIF1A	-0.361371	7.17691	5.91248	0.0193061	0.246931
DDR1	-1.05764	0.749109	5.91247	0.0193062	0.246931
TMEM156	-0.285686	7.52781	5.9112	0.0193184	0.246931
CCNL1	-0.263146	7.08554	5.90797	0.0193495	0.247147
MBD4	-0.170096	4.7983	5.90578	0.0193705	0.247234
LOC512672	-0.331995	9.78642	5.89587	0.0194661	0.248272
LOC101904840	0.723206	-0.802871	5.89367	0.0194875	0.248361
SERINC4	-0.492427	3.04454	5.89132	0.0195102	0.248409
RANBP1	0.283776	5.43321	5.89033	0.0195198	0.248409
CCDC66	-0.289091	4.9098	5.88435	0.019578	0.248886
EFNB1	0.425917	2.85013	5.88353	0.0195859	0.248886
RTF2	-0.146658	5.57313	5.88022	0.0196182	0.249114
CCL3	-0.675026	1.09711	5.87445	0.0196746	0.249648
TET1	0.464243	4.45525	5.87258	0.0196929	0.249698
LOC112443079	-0.377789	2.21995	5.86776	0.0197402	0.249929
CUTA	0.284518	4.78634	5.8654	0.0197634	0.249929
MXD3	0.391059	2.92978	5.86445	0.0197728	0.249929
LOC100848921	1.30942	-0.713813	5.86348	0.0197823	0.249929
LOC101902681	0.57569	2.95362	5.8634	0.0197831	0.249929
TRAM2	0.362062	5.00249	5.86052	0.0198115	0.250073
CLN6	0.27341	4.02639	5.85777	0.0198387	0.250073
LOC782525	0.420798	5.37446	5.85697	0.0198466	0.250073
FBXL3	-0.204648	6.11926	5.85641	0.0198521	0.250073
ACTR5	-0.187177	5.35448	5.85034	0.0199121	0.250364
RASAL1	-0.843997	3.17931	5.84816	0.0199338	0.250364
GCC2	-0.175618	5.66096	5.84705	0.0199449	0.250364
ASAP3	0.627079	1.93625	5.84511	0.0199641	0.250364
ELOVL6	-0.386235	2.9269	5.84446	0.0199706	0.250364
NSDHL	-0.193974	5.23254	5.84386	0.0199765	0.250364
NUP188	0.133601	6.55956	5.84268	0.0199883	0.250364
FCF1	0.225223	3.67678	5.84111	0.0200039	0.250364
TTC19	-0.294059	7.47914	5.8386	0.0200289	0.250364
DIS3L	-0.305657	7.29851	5.83736	0.0200413	0.250364
UHRF2	-0.228565	6.89219	5.83574	0.0200575	0.250364
ZCCHC9	-0.206686	3.85603	5.8341	0.0200739	0.250364
PSMB10	1.03378	5.41782	5.8338	0.0200769	0.250364
LOC112447302	-2.20358	-0.510714	5.83365	0.0200784	0.250364
C14H8orf82	0.782028	3.18062	5.83236	0.0200914	0.250364
ADORA3	-1.06713	1.1398	5.82722	0.0201428	0.250801
NUP210	0.174757	9.11632	5.82525	0.0201626	0.250801
SEPHS1	0.161491	5.07768	5.82454	0.0201698	0.250801
EPB41L4A	-2.60023	-1.89643	5.82136	0.0202018	0.25102
LOC112444352	-0.576583	0.323593	5.81951	0.0202204	0.251071
STMN3	0.594434	2.39058	5.80976	0.0203189	0.251936
LOC101906870	0.154144	6.24146	5.80914	0.0203252	0.251936
CCR9	0.434171	5.87945	5.80684	0.0203486	0.251936
SETD6	-0.281944	4.25526	5.80541	0.0203631	0.251936
ANGEL2	-0.256499	5.79929	5.80469	0.0203704	0.251936
C18H19orf33	0.872143	-0.00346303	5.80403	0.0203771	0.251936
LOC104973153	-0.724181	-0.968581	5.802	0.0203978	0.252012
LOC112447420	-0.49799	2.43788	5.79829	0.0204355	0.252298
MKL2	0.265912	4.50184	5.79688	0.0204499	0.252298
AES	0.232515	8.19764	5.78985	0.0205218	0.252955
TBL2	-0.166167	4.92815	5.78883	0.0205323	0.252955
SLC44A1	-0.255516	5.99032	5.78421	0.0205796	0.253358
SRSF10	-0.286989	7.66198	5.7818	0.0206044	0.253484
CBX2	0.46062	1.39117	5.78017	0.0206213	0.253512
CLK1	-0.374882	8.15243	5.77663	0.0206577	0.25378
ZNF565	-0.230302	3.20023	5.7751	0.0206735	0.253794
ZNF891	-0.53617	0.0669354	5.77258	0.0206996	0.253935
CFLAR	-0.209604	7.53768	5.77107	0.0207152	0.253947
WDR37	-0.127072	6.91619	5.76696	0.0207577	0.25429
LOC107132315	0.554754	-0.493706	5.76185	0.0208108	0.254515
CORO7	0.216597	7.81858	5.76001	0.0208299	0.254515
ZNF557	-0.271915	4.83124	5.75898	0.0208406	0.254515
LOC783797	0.598546	2.40932	5.75878	0.0208427	0.254515
WDFY4	-0.348492	9.16596	5.75548	0.0208772	0.254515
MS4A1	-0.469048	9.34747	5.75527	0.0208793	0.254515
WDR82	-1.02166	6.76709	5.75278	0.0209053	0.254515
CCNYL1	-0.348594	3.77695	5.75158	0.0209179	0.254515
ZDHHC2	-0.606192	3.43041	5.75046	0.0209296	0.254515
FARS2	0.238999	3.57441	5.7504	0.0209302	0.254515
TPRKB	-0.190314	4.67654	5.74972	0.0209373	0.254515
ZNF207	-0.251097	8.32691	5.74697	0.0209661	0.254687
TRAPPC6B	-0.318175	3.84116	5.74379	0.0209995	0.254914
GINS1	0.311406	4.05525	5.73826	0.0210576	0.255441
SLC38A5	0.266213	3.78994	5.73142	0.0211298	0.255666
SIPA1	0.178197	8.01082	5.73111	0.0211331	0.255666
TESPA1	-0.21817	6.79006	5.7311	0.0211331	0.255666
MFF	-0.177636	6.53546	5.73093	0.021135	0.255666
LOC100295883	-0.573829	4.01614	5.72916	0.0211536	0.255713
SHISA7	0.572884	0.668223	5.72255	0.0212237	0.255847
KAT6B	0.177946	6.27239	5.72166	0.0212332	0.255847
DMTN	1.72093	-1.98749	5.71991	0.0212518	0.255847
ZNF575	0.298789	4.02876	5.71991	0.0212518	0.255847
ATAD1	-0.211794	6.51253	5.7199	0.021252	0.255847
SEC62	-0.216667	6.72821	5.71866	0.0212651	0.255847
TBC1D2	0.387223	3.18478	5.71841	0.0212678	0.255847
CASZ1	0.288552	4.11417	5.71567	0.021297	0.255913
LOC100297381	-0.982335	-1.91719	5.71389	0.0213159	0.255913
SLC9A1	0.123872	6.24149	5.7116	0.0213404	0.255913
STK17B	-0.26932	8.92397	5.71108	0.0213459	0.255913
EGR1	0.369843	3.60752	5.7106	0.0213511	0.255913
LOC112443156	-1.02281	-1.78165	5.70961	0.0213616	0.255913
COPB1	-0.17826	6.50323	5.7075	0.0213843	0.256007
CFL2	-0.407104	3.61433	5.70526	0.0214083	0.256118
H2AFX	0.280314	5.68484	5.70023	0.0214622	0.256586
SLC1A5	0.345833	5.25517	5.69509	0.0215176	0.256915
HCFC1R1	0.24915	3.51135	5.69493	0.0215193	0.256915
ISLR	1.18859	-0.375071	5.69076	0.0215643	0.256992
RNF122	-0.199443	5.62443	5.68941	0.0215789	0.256992
AP1S2	-0.30738	6.4262	5.6889	0.0215844	0.256992
LAPTM4A	-0.148158	6.28887	5.68885	0.0215849	0.256992
MIR27A	1.19429	-1.60194	5.68509	0.0216257	0.257287
ITGA5	0.253769	6.29892	5.68368	0.0216409	0.257287
INPP5K	0.599524	5.68484	5.68247	0.0216541	0.257287
LOC101903678	-0.626624	-0.97777	5.67934	0.0216881	0.257413
B3GNT3	0.342511	5.07789	5.67876	0.0216944	0.257413
NCBP2-AS2	0.415373	1.87657	5.67672	0.0217166	0.257501
LOC100300483	-0.935414	2.78767	5.67243	0.0217633	0.257879
BEND7	-0.690775	0.0430127	5.67056	0.0217838	0.257945
NFIC	0.235458	6.64962	5.66316	0.0218647	0.258401
RPS29	0.304841	8.29895	5.66163	0.0218815	0.258401
DOCK3	-0.358474	1.62407	5.6589	0.0219114	0.258401
LOC789192	-0.320418	4.30352	5.65869	0.0219138	0.258401
KLHDC8A	-0.826412	3.91277	5.65763	0.0219255	0.258401
PCBP3	0.373073	3.54462	5.65453	0.0219596	0.258401
LOC513580	0.52872	1.12369	5.65413	0.021964	0.258401
TMEM19	-0.339125	6.2142	5.65308	0.0219756	0.258401
RAB7A	0.108272	8.45881	5.64931	0.0220171	0.258401
IFT27	0.525523	3.42796	5.64908	0.0220197	0.258401
VCPKMT	-0.283159	3.55572	5.64907	0.0220199	0.258401
DNAJB14	-0.447145	4.74697	5.64641	0.0220492	0.258401
COX16	-0.32429	4.05622	5.64639	0.0220495	0.258401
AMDHD2	1.13171	0.992104	5.64636	0.0220498	0.258401
FCHSD1	-0.186979	6.61018	5.64556	0.0220586	0.258401
NIN	-0.291614	8.21324	5.64459	0.0220694	0.258401
HDGFL2	-0.179921	5.97284	5.64407	0.0220751	0.258401
GAS1	0.708609	1.61546	5.63904	0.022131	0.25888
EXD3	0.268142	5.29856	5.63751	0.0221479	0.258898
FLVCR2	-0.59783	3.81998	5.63622	0.0221623	0.258898
ZNF280B	-0.320398	3.83628	5.63228	0.0222061	0.259236
ACTL8	1.2531	-0.972888	5.6284	0.0222495	0.259568
LOC512627	1.1611	-1.90792	5.62477	0.0222901	0.259867
ZNF467	0.328837	4.39184	5.62328	0.0223068	0.259887
LOC100337293	-0.471563	4.66423	5.61606	0.0223878	0.260637
BOLA-DRB3	-0.392704	9.32793	5.61487	0.0224012	0.260637
POLR1A	0.147742	6.01672	5.60892	0.0224683	0.261019
ARHGEF2	-0.157282	7.83196	5.60874	0.0224704	0.261019
CXCL12	0.643526	4.10082	5.60777	0.0224813	0.261019
MRPS7	0.259213	3.95064	5.60636	0.0224972	0.261019
SNX18	-0.361689	6.50623	5.60531	0.0225091	0.261019
SQSTM1	-0.149398	8.25736	5.59796	0.0225924	0.26181
YDJC	0.43543	0.923633	5.59269	0.0226524	0.26233
SEC61A1	0.199438	7.60515	5.59066	0.0226755	0.262422
TH	-0.512749	3.07262	5.58878	0.022697	0.262497
HCFC2	-0.264108	4.75501	5.58413	0.0227501	0.262791
GSDME	0.625024	0.304487	5.5839	0.0227527	0.262791
YIPF3	0.124068	6.39365	5.57917	0.022807	0.263175
PPP1R16B	-0.224305	6.76986	5.57649	0.0228378	0.263175
GPS2	0.488398	4.82448	5.57428	0.0228632	0.263175
SP140	-0.204337	9.54233	5.57073	0.0229041	0.263175
LOC107132401	0.92282	-1.86608	5.57016	0.0229107	0.263175
AMH	-0.776928	0.0330756	5.56929	0.0229207	0.263175
LOC112444676	-0.511113	5.6007	5.56832	0.0229318	0.263175
STX2	-0.403453	5.21435	5.56771	0.0229389	0.263175
TLR6	-0.34211	7.316	5.5677	0.022939	0.263175
STK25	0.147967	5.83239	5.56654	0.0229524	0.263175
SELPLG	0.29504	8.38062	5.56652	0.0229527	0.263175
IL17D	-0.477199	0.507954	5.56454	0.0229755	0.263207
MMP24OS	-0.756739	4.44889	5.56366	0.0229857	0.263207
BTG3	-0.24549	3.09766	5.55957	0.0230331	0.263575
CMTM8	-0.773861	1.05529	5.55743	0.023058	0.263687
GDF11	-0.395845	2.70254	5.55329	0.0231061	0.264063
LOC614423	0.452013	2.01978	5.54422	0.0232119	0.265028
LOC104970966	0.568563	2.42866	5.54197	0.0232382	0.265028
PLCG2	-0.35293	8.02722	5.54159	0.0232426	0.265028
CCDC127	-0.115495	5.41525	5.54083	0.0232516	0.265028
LRRFIP1	-0.208511	8.54229	5.5378	0.0232871	0.26526
WBP4	-0.261117	4.90593	5.53175	0.0233583	0.265789
HIST3H2A	-0.429961	1.74612	5.53023	0.0233762	0.265789
LOC539893	0.783272	-1.41254	5.52994	0.0233795	0.265789
ATL2	-0.248184	5.54701	5.52759	0.0234073	0.26593
ZNF142	0.167037	6.2694	5.52517	0.0234358	0.266081
LOC516599	-0.274779	6.6527	5.52289	0.0234628	0.266114
LOC101907127	0.43411	2.07403	5.52234	0.0234694	0.266114
LOC104974749	1.21231	-1.6528	5.52057	0.0234902	0.266177
SH2D5	0.592739	-0.118706	5.51732	0.0235288	0.266295
LOC107132395	0.602892	2.1402	5.51711	0.0235313	0.266295
LAT2	-0.289196	7.51255	5.51378	0.0235709	0.266569
DNASE2	-0.403139	5.57741	5.51048	0.0236102	0.26684
RIN1	-0.297772	5.91253	5.50301	0.0236993	0.267222
SYT11	-0.463008	5.72741	5.50143	0.0237182	0.267222
ACKR3	0.395293	1.7175	5.50101	0.0237232	0.267222
CDV3	-0.136537	7.63885	5.50086	0.023725	0.267222
SLC25A29	-0.291312	5.19562	5.50048	0.0237296	0.267222
CCNF	0.426399	4.12478	5.49901	0.0237472	0.267222
EIF1AD	-0.19309	4.75474	5.49864	0.0237517	0.267222
HASPIN	0.389171	2.24496	5.49708	0.0237704	0.267259
HENMT1	-0.556997	0.146541	5.49507	0.0237945	0.267357
ATP5MC2	0.203967	7.24552	5.49152	0.0238371	0.267663
LOC101906501	-0.618385	-0.911632	5.48817	0.0238775	0.267943
RSPRY1	-0.184456	5.58358	5.4856	0.0239086	0.268119
FAM204A	-0.206419	5.17651	5.48033	0.0239722	0.268659
SMAD3	-0.156206	7.35363	5.47817	0.0239985	0.268693
CLUH	0.161521	5.95495	5.47719	0.0240103	0.268693
LOC767888	1.13164	-2.12698	5.47593	0.0240256	0.268693
LOC100848275	-0.887917	-1.08352	5.47498	0.0240371	0.268693
PKDCC	-1.92827	-1.94029	5.4734	0.0240563	0.268734
LOC101904602	0.637419	-0.695564	5.47136	0.0240812	0.268839
SLC30A9	-0.232924	5.39831	5.46918	0.0241076	0.268934
HDAC7	0.205198	7.65506	5.46805	0.0241215	0.268934
MYNN	-0.261641	5.75005	5.46685	0.0241361	0.268934
THOC6	0.263057	3.79063	5.46475	0.0241617	0.268953
COX6A2	-2.13515	-1.8025	5.46417	0.0241688	0.268953
ADNP2	0.132711	5.56834	5.46276	0.024186	0.268972
FGD5	0.671249	1.44223	5.46009	0.0242186	0.269163
DSG1	-4.21058	-1.47348	5.455	0.0242811	0.269665
POP7	0.303161	3.99115	5.45388	0.0242948	0.269665
RUBCN	-0.233347	6.04757	5.45205	0.0243173	0.269742
CEP164	-0.217637	4.70502	5.44928	0.0243514	0.269764
LOC525367	0.755008	-1.81523	5.44913	0.0243533	0.269764
UNC119B	-0.188172	6.11797	5.44811	0.0243659	0.269764
LOC101906408	0.87968	2.45322	5.44196	0.0244417	0.270431
VARS	0.618172	5.50423	5.4384	0.0244858	0.270747
PNPLA8	-0.159322	4.61488	5.43472	0.0245314	0.271069
PXDC1	-0.411783	5.56048	5.43354	0.0245462	0.271069
LOC112447358	-1.26891	-1.46687	5.4317	0.0245689	0.271148
LOC101902413	1.01428	0.735964	5.42832	0.0246111	0.271441
NIPA2	-0.145031	5.93735	5.42626	0.0246367	0.271551
GRIN1	0.864967	-1.35592	5.42177	0.0246928	0.271997
TAGLN2	0.257575	8.82086	5.41815	0.0247382	0.272179
SLC6A2	-0.796838	0.133877	5.4168	0.0247551	0.272179
TOR4A	0.367246	4.42314	5.41669	0.0247564	0.272179
rna-NR_130621.1	-0.350813	6.81966	5.41533	0.0247735	0.272195
FKBPL	-0.300619	5.59192	5.41169	0.0248192	0.272445
LOC615002	0.614877	-0.151006	5.41102	0.0248276	0.272445
PDE6D	-0.244611	4.48221	5.40642	0.0248856	0.272909
REPS1	-0.183311	6.35711	5.40325	0.0249256	0.273144
MLYCD	0.212029	4.7006	5.39956	0.0249721	0.273144
ATF1	-0.171861	5.51057	5.39899	0.0249794	0.273144
LOC112442651	-0.493318	5.11821	5.39881	0.0249816	0.273144
LOC112443475	0.548457	-0.0285506	5.3985	0.0249856	0.273144
LOC112448538	0.771647	-0.86685	5.39721	0.0250019	0.27315
SPRTN	-0.191117	5.68477	5.39428	0.0250391	0.273384
LOC112445002	-0.179075	5.3993	5.38605	0.0251438	0.274261
LIPT2	0.405731	0.595555	5.38419	0.0251675	0.274261
FDXACB1	0.539397	0.796736	5.38304	0.0251821	0.274261
LOC112448751	1.25369	-1.8484	5.38102	0.0252079	0.274261
CCDC186	-0.354612	5.76499	5.38066	0.0252126	0.274261
AQP10	2.02252	-2.4613	5.38054	0.0252141	0.274261
SH3BGRL3	0.1889	8.94415	5.37737	0.0252547	0.27453
PLPPR5	-2.63039	-0.786372	5.37519	0.0252826	0.274662
AREL1	0.111397	6.08225	5.3719	0.0253249	0.27495
CASP7	-0.316005	5.32018	5.36288	0.0254411	0.276038
BACE1	0.612243	1.21814	5.36057	0.0254709	0.27612
LOC104971307	0.504327	0.279534	5.35984	0.0254804	0.27612
TADA1	-0.357509	5.54485	5.3582	0.0255015	0.276176
CBLC	-0.400844	2.47719	5.35538	0.0255381	0.276262
SHOC2	-0.28708	6.13545	5.35314	0.0255672	0.276262
TMEM201	0.257645	5.57908	5.3531	0.0255676	0.276262
NCSTN	0.166612	7.19234	5.35269	0.025573	0.276262
ARIH1	-2.12057	1.85569	5.34588	0.0256616	0.276961
MLST8	0.29903	3.66388	5.34526	0.0256697	0.276961
ELL3	-0.80472	4.05597	5.34328	0.0256955	0.277068
UBXN2A	-0.27656	5.5639	5.33653	0.0257837	0.277847
TMEM209	0.23528	4.78101	5.33325	0.0258268	0.277981
HELQ	-1.60822	0.438854	5.33314	0.0258282	0.277981
LOC112447381	-0.343452	2.28213	5.32801	0.0258956	0.278338
LOC782560	-0.245811	2.78886	5.32634	0.0259175	0.278338
BICRA	0.235992	6.88182	5.32602	0.0259218	0.278338
LOC112447462	-0.585868	6.75581	5.32458	0.0259408	0.278338
SON	-0.159799	9.26058	5.32453	0.0259414	0.278338
CDT1	0.422551	4.3119	5.32259	0.025967	0.27844
DUSP2	0.471895	7.19059	5.32033	0.0259969	0.278589
RAB21	-0.292997	5.95675	5.316	0.0260542	0.27903
PRF1	-0.631602	6.41583	5.31117	0.0261182	0.279544
NUFIP2	-0.344067	7.90538	5.30597	0.0261874	0.280112
RNF2	-0.241097	5.38634	5.30441	0.0262082	0.280161
TRNAN-GUU-25	-0.294483	4.26945	5.30288	0.0262286	0.280207
LOC100298320	0.702218	-1.90065	5.30118	0.0262514	0.280278
CAMKK2	-0.280081	5.66331	5.29959	0.0262725	0.280332
VSIG10	-8.57282	0.365224	5.41625	0.0262932	0.28038
IFNGR2	-2.60443	2.98265	5.29422	0.0263445	0.280553
NHLRC2	-0.252598	5.86963	5.29409	0.0263462	0.280553
HNRNPK	-0.118933	9.25557	5.29318	0.0263584	0.280553
ZNF22	-0.124252	4.97323	5.29202	0.026374	0.280553
SRCIN1	1.14896	-1.57827	5.28499	0.0264685	0.281386
LTBP2	-0.519861	0.640148	5.28353	0.0264882	0.281392
TSPAN5	-0.237464	4.63282	5.28254	0.0265015	0.281392
WDR34	0.201873	3.42454	5.28112	0.0265207	0.281424
BLZF1	-0.193476	4.73059	5.27819	0.0265604	0.281673
LOC510860	2.94038	-2.42217	5.27546	0.0265973	0.281808
LGR4	-0.621069	3.92314	5.27485	0.0266056	0.281808
CREBZF	-0.220885	6.99443	5.27081	0.0266603	0.282021
SAYSD1	0.33307	2.18141	5.27001	0.0266712	0.282021
LOC511386	0.403791	0.468839	5.26978	0.0266744	0.282021
PABPC1	0.169665	10.6306	5.26736	0.0267072	0.282196
RPS5	0.246898	9.7737	5.26473	0.0267431	0.282404
ZNF335	0.13849	6.90385	5.26052	0.0268005	0.282719
LOC107132942	-0.774841	-0.893887	5.26016	0.0268054	0.282719
EPB41L3	0.542868	4.30665	5.25854	0.0268276	0.282781
LOC104973042	-0.830255	-1.8366	5.25635	0.0268575	0.282924
PCGF5	-0.33173	7.00274	5.25307	0.0269024	0.283225
SLC9A5	-0.813387	2.14032	5.2506	0.0269363	0.283411
WDR53	-0.182455	3.34013	5.24875	0.0269618	0.283507
KIF13B	-0.256856	5.88478	5.24728	0.026982	0.283548
LRRC1	-0.326219	3.86392	5.24469	0.0270177	0.283751
LOC112448415	0.932327	-0.295578	5.23834	0.0271052	0.284499
CELSR2	0.188649	5.65406	5.23407	0.0271645	0.284505
ACBD4	-0.26923	2.92909	5.23393	0.0271663	0.284505
LOC786173	-0.344534	2.22724	5.23294	0.0271801	0.284505
YIF1B	0.218181	4.29226	5.23289	0.0271807	0.284505
BRD7	-0.128901	6.64339	5.23239	0.0271877	0.284505
LOC112441639	0.365002	1.5604	5.22941	0.0272291	0.284766
AP1B1	0.14637	7.87388	5.22701	0.0272624	0.284943
PATZ1	0.198898	5.91565	5.22302	0.027318	0.285352
BAG6	0.0891628	8.29315	5.22143	0.0273402	0.285413
ZNF354A	-0.271767	4.80867	5.21817	0.0273858	0.285716
UNC119	-0.169381	7.95422	5.21667	0.0274066	0.285763
FOXN3	0.168301	6.6821	5.21523	0.0274268	0.285802
PHF20	-0.143053	6.34126	5.21116	0.0274839	0.286104
CDH17	-0.73596	1.34518	5.2089	0.0275157	0.286104
MTA1	0.163762	6.09116	5.20851	0.0275211	0.286104
C1H3orf70	-2.04033	2.5267	5.20847	0.0275217	0.286104
RRP9	0.229695	3.87886	5.20173	0.0276167	0.286919
LOC112445801	-0.691713	3.61232	5.19793	0.0276702	0.287304
METAP1	-0.150609	5.42509	5.19611	0.0276961	0.287401
LOC104969513	-0.818767	0.177096	5.1932	0.0277372	0.287656
OGFOD3	0.232891	2.97011	5.19128	0.0277645	0.287657
ZNF830	-0.195436	4.57136	5.19085	0.0277705	0.287657
RIOK3	-0.248971	7.80435	5.18743	0.0278192	0.28799
C2H2orf69	-0.370107	3.77612	5.18374	0.0278717	0.288282
TERF1	-0.259377	5.44218	5.18312	0.0278806	0.288282
SMIM4	0.270666	3.07028	5.17673	0.0279718	0.289031
NFIX	-0.38587	0.934304	5.17572	0.0279863	0.289031
LOC100847190	0.190866	4.7955	5.17372	0.0280149	0.289154
CCDC32	-0.144051	5.87311	5.17185	0.0280416	0.289166
TRAPPC8	-0.209766	6.58969	5.17132	0.0280493	0.289166
RANBP10	0.140127	5.49706	5.16936	0.0280775	0.289284
GTF2B	-0.167783	5.57814	5.16761	0.0281025	0.289371
ROR2	0.759395	0.409718	5.16545	0.0281337	0.28952
MEST	0.478761	1.541	5.15759	0.028247	0.289716
LOC788565	-1.22652	0.251722	5.15709	0.0282543	0.289716
LOC112445935	-0.525839	3.23313	5.15699	0.0282556	0.289716
LOC112448056	-0.384593	5.68594	5.15565	0.0282751	0.289716
PNKD	0.219301	3.92148	5.15298	0.0283138	0.289716
AP1M1	0.170494	6.78113	5.15291	0.0283147	0.289716
PIGW	-0.173101	4.31636	5.1529	0.028315	0.289716
GFRA1	-1.76021	-1.88769	5.15154	0.0283346	0.289716
ALAD	0.434569	4.2157	5.15152	0.028335	0.289716
OCIAD1	-0.257113	7.4106	5.15107	0.0283415	0.289716
LOC107131974	0.533002	-0.17412	5.15093	0.0283435	0.289716
SFXN2	0.628296	2.99876	5.14716	0.0283983	0.289716
TLE4	0.219588	6.14567	5.14699	0.0284007	0.289716
CCR3	-0.807155	4.67807	5.14591	0.0284165	0.289716
LOC112449254	-0.299528	1.54499	5.14492	0.0284308	0.289716
PTBP3	-0.267093	8.04349	5.14408	0.0284431	0.289716
LZTS1	0.886859	-0.136703	5.14311	0.0284572	0.289716
LOC529930	0.542701	0.00112187	5.14276	0.0284624	0.289716
GATAD2A	0.106364	7.82096	5.14076	0.0284914	0.289716
CEACAM1	-0.942798	4.41287	5.14059	0.0284939	0.289716
PLVAP	0.73976	-0.0861667	5.13997	0.0285029	0.289716
BRI3	0.227266	5.47504	5.13632	0.0285564	0.289733
ZFYVE27	-0.173192	6.46588	5.13582	0.0285636	0.289733
LOC616160	0.488937	0.38929	5.13513	0.0285737	0.289733
SLC25A40	-0.273779	3.39711	5.1351	0.0285742	0.289733
SLC22A7	-0.883264	-0.59584	5.13415	0.0285881	0.289733
CTLA4	-0.499243	1.78668	5.13164	0.0286249	0.289938
GALNT6	-0.249899	5.79281	5.12986	0.028651	0.290033
TLDC1	-0.384129	4.63463	5.12686	0.028695	0.290139
LOC112445063	0.280759	1.39972	5.12674	0.0286968	0.290139
TRNAY-GUA-15	-0.93201	0.951821	5.12574	0.0287116	0.290139
SPIN4	0.755577	-0.230895	5.12369	0.0287418	0.290209
SMIM7	-0.108046	7.86392	5.123	0.028752	0.290209
TRMT13	-0.300779	6.30147	5.12152	0.0287738	0.290261
PYCR3	0.201043	5.29868	5.11751	0.0288329	0.290689
ATP11C	-0.257212	5.15405	5.11555	0.0288619	0.290812
TAF7	-0.171073	6.12662	5.11231	0.02891	0.291127
LOC531038	-0.180919	5.03644	5.11082	0.0289319	0.291145
TRNAY-GUA-18	-0.302614	3.38888	5.10993	0.0289453	0.291145
USP8	-0.165935	6.26054	5.10806	0.0289729	0.291195
METTL9	-0.175403	5.60582	5.10733	0.0289838	0.291195
LOC104974812	-0.589255	3.90555	5.10174	0.029067	0.291863
IFFO2	-0.309708	5.11207	5.09727	0.0291337	0.292364
MIRLET7D	-0.63081	-1.84543	5.09553	0.0291598	0.292457
TIAL1	-0.170624	7.51271	5.09294	0.0291986	0.2926
BGLAP	-1.66664	-2.34868	5.09196	0.0292133	0.2926
PWP2	0.146076	4.89838	5.0912	0.0292247	0.2926
LOC101907000	0.5835	-0.553151	5.08872	0.0292619	0.292805
THBD	0.466837	3.57632	5.08638	0.0292971	0.292987
LOC112443199	-0.703197	-0.720145	5.08512	0.0293161	0.293009
LOC508646	-1.70266	3.19771	5.08193	0.0293641	0.29332
LOC100851913	-0.402728	4.59932	5.08013	0.0293912	0.293422
KLF3	-0.192513	7.75793	5.07248	0.029507	0.294409
HDAC10	1.36762	-1.8959	5.06684	0.0295926	0.295094
ATN1	-0.246369	7.28665	5.0639	0.0296372	0.295273
LONP1	0.139404	5.7524	5.06336	0.0296455	0.295273
GHITM	-0.142097	6.49762	5.0623	0.0296616	0.295273
DONSON	-0.199614	5.71113	5.06033	0.0296917	0.295302
LOC101906592	0.519746	0.0638286	5.05885	0.0297143	0.295302
LOC101904875	0.746247	-1.53669	5.05877	0.0297155	0.295302
TMEM168	-0.252795	4.97628	5.05658	0.0297489	0.295465
FOXP3	0.38111	3.27018	5.05458	0.0297795	0.2956
RNF31	-0.296816	7.30251	5.05058	0.0298409	0.295958
ENAH	0.479925	3.07781	5.0489	0.0298667	0.295958
FOS	0.626617	4.72021	5.0479	0.0298819	0.295958
GCSAML	-0.69257	3.37295	5.04711	0.0298941	0.295958
UHMK1	-0.31138	6.92094	5.04588	0.029913	0.295958
NCLN	0.187667	6.90175	5.04533	0.0299215	0.295958
SENP5	-0.129836	6.06087	5.04423	0.0299384	0.295958
ERI3	0.270242	3.67317	5.04336	0.0299519	0.295958
RFX2	0.573555	3.21352	5.03867	0.0300241	0.296503
NTF3	-1.63037	-2.15366	5.03539	0.0300749	0.29657
LOC100848006	0.521987	7.82195	5.03498	0.0300813	0.29657
FOXP1	0.128941	7.85501	5.03378	0.0300999	0.29657
NECAB2	0.82995	1.47604	5.03306	0.030111	0.29657
LOC101906266	0.690701	2.71545	5.03272	0.0301162	0.29657
PTPN5	-0.596528	2.13815	5.02929	0.0301695	0.296926
LOC101905532	-0.829451	0.852411	5.02702	0.0302047	0.29704
KCNN1	-0.321919	6.06412	5.02634	0.0302153	0.29704
TRNAC-GCA	-0.272487	2.85392	5.0224	0.0302766	0.297214
LOC784266	0.810349	0.115059	5.0217	0.0302875	0.297214
ZNF177	-0.150666	4.66117	5.01997	0.0303145	0.297214
ANAPC11	0.204991	4.63309	5.01986	0.0303162	0.297214
SPRY1	0.438602	0.515454	5.01796	0.0303458	0.297214
GLI1	-0.407089	2.72945	5.01777	0.0303488	0.297214
ARPP21	0.39976	2.53333	5.01696	0.0303615	0.297214
RDX	-0.329678	5.61754	5.01643	0.0303698	0.297214
COG7	0.18889	4.15036	5.01239	0.030433	0.297611
LOC613345	0.48847	0.953193	5.01128	0.0304505	0.297611
LOC104970511	-0.240882	5.60278	5.01001	0.0304704	0.297611
JDP2	-0.282363	5.03381	5.00916	0.0304836	0.297611
C25H16orf58	0.224845	4.82764	5.00837	0.0304961	0.297611
LOC788694	-0.750213	3.26585	5.00701	0.0305175	0.297653
SH2B1	-0.176657	6.18623	5.00484	0.0305516	0.297818
MYBL2	0.334091	5.781	5.00256	0.0305876	0.298002
MIR23A	1.30781	-1.74343	5.00032	0.0306229	0.298178
PAF1	-0.188255	6.25573	4.99514	0.0307047	0.298789
LOC784735	0.433339	1.03624	4.99417	0.03072	0.298789
PDPK1	-0.120435	7.17087	4.98861	0.0308081	0.299478
PERP	-1.89383	-0.640602	4.98512	0.0308636	0.29985
USPL1	-0.259845	5.72251	4.97315	0.0310547	0.301538
PPP1CC	-0.134284	7.70005	4.96878	0.0311248	0.301597
SMG1	-0.326869	9.11519	4.96778	0.0311409	0.301597
LOC784354	0.527807	2.22835	4.96635	0.0311639	0.301597
ZNF341	-0.171618	5.77072	4.96447	0.0311942	0.301597
UBN2	-0.370995	6.12477	4.96351	0.0312096	0.301597
LOC112443427	-1.77872	-2.27882	4.9614	0.0312436	0.301597
DNAL1	-0.42721	1.39404	4.96068	0.0312552	0.301597
PODNL1	0.403858	4.61993	4.96013	0.0312641	0.301597
LOC107131498	-0.317985	3.06724	4.95817	0.0312957	0.301597
SFN	-1.94826	-0.737936	4.95712	0.0313127	0.301597
LOC112448329	-0.544622	7.96668	4.95676	0.0313184	0.301597
RPE	-0.229645	4.85647	4.95485	0.0313494	0.301597
ABHD13	-0.275761	5.68039	4.95478	0.0313505	0.301597
DTX2	-1.45587	2.86979	4.95466	0.0313525	0.301597
INPP5F	-0.219186	5.66354	4.95456	0.0313542	0.301597
CCNJ	0.332054	2.85218	4.95261	0.0313857	0.301597
MTX2	-0.175396	3.6312	4.9525	0.0313875	0.301597
TBC1D10C	-0.211092	7.30393	4.95137	0.0314058	0.301597
C15H11orf74	0.449026	1.44512	4.95109	0.0314103	0.301597
DNAJC10	-0.246506	6.71222	4.9502	0.0314248	0.301597
PMEPA1	0.164332	7.71352	4.95016	0.0314254	0.301597
TEPSIN	0.189454	4.70786	4.94633	0.0314875	0.302027
PKIA	-1.08571	-0.757399	4.94282	0.0315448	0.302317
CAMLG	-0.145812	4.32959	4.94234	0.0315526	0.302317
SLC25A14	-0.209915	2.68505	4.93917	0.0316042	0.302603
LOC507443	0.355333	3.67468	4.93837	0.0316173	0.302603
DPAGT1	-1.46853	2.19132	4.93623	0.0316523	0.302771
OVGP1	-1.77071	-1.41583	4.93512	0.0316704	0.302778
TMEM88	0.548357	7.30661	4.92949	0.0317628	0.303494
CYB5B	-0.1527	6.93968	4.92819	0.0317841	0.303531
MTFR1	-0.192342	4.36992	4.9242	0.0318497	0.30399
LRCH1	-0.158219	5.13402	4.91923	0.0319316	0.304604
CD180	-0.386151	5.8441	4.9181	0.0319503	0.304615
KNOP1	0.186181	5.11629	4.91525	0.0319974	0.304782
LOC101902340	0.630259	-0.423426	4.91419	0.0320149	0.304782
RILPL1	-0.56639	2.00315	4.91386	0.0320205	0.304782
LOC781318	1.35541	-2.13125	4.91186	0.0320536	0.304931
ISOC2	0.33641	2.67759	4.90967	0.0320899	0.305018
ZMYND10	-0.29291	5.45845	4.90914	0.0320986	0.305018
MNT	0.171208	6.45222	4.90728	0.0321296	0.305018
RNF6	-0.158121	3.61395	4.90707	0.0321331	0.305018
LOC515551	-0.160315	7.19271	4.90538	0.0321612	0.305119
DAPK2	-0.393571	4.38663	4.90331	0.0321957	0.305279
LOC100848180	-1.29119	2.24638	4.89858	0.0322745	0.305859
RYK	-0.229376	3.14593	4.89647	0.0323097	0.306026
MANSC1	0.501088	1.85177	4.89287	0.0323701	0.306326
LOC781741	0.314091	2.32079	4.8916	0.0323913	0.306326
LOC101905648	-0.534951	0.0833612	4.89142	0.0323943	0.306326
NACC1	0.142547	6.97681	4.88965	0.0324241	0.306441
PHF23	-0.147628	6.04756	4.88806	0.0324508	0.306527
RPL18A	0.227983	9.50501	4.8865	0.0324769	0.306607
LOC784193	0.571336	0.0427682	4.88326	0.0325316	0.306876
LOC107133315	-0.757131	1.12315	4.88271	0.0325408	0.306876
CCDC121	0.333146	1.42166	4.87944	0.0325959	0.307229
CBLB	-0.240244	6.01132	4.87548	0.0326629	0.307694
LOC787904	1.79761	0.208971	4.87127	0.0327341	0.308198
TUBA1C	0.456992	5.07084	4.86898	0.032773	0.308396
LOC107133255	0.889713	-2.12869	4.86606	0.0328227	0.30857
SLC10A1	-0.656513	-0.643741	4.86332	0.0328693	0.30857
USO1	-0.21936	6.39597	4.86289	0.0328767	0.30857
LOC112443325	-0.284721	3.48451	4.86224	0.0328878	0.30857
TNRC6C	0.211394	7.20549	4.86097	0.0329093	0.30857
SH3GL1	-0.188931	6.79231	4.86008	0.0329245	0.30857
VGLL4	0.347407	4.53211	4.85964	0.032932	0.30857
GCNT3	-0.661222	0.284374	4.85955	0.0329335	0.30857
UTP18	-0.191573	5.21861	4.85517	0.0330085	0.308797
PRPF38A	-0.18142	6.02874	4.85455	0.0330191	0.308797
BOD1	-0.175818	4.55449	4.85417	0.0330256	0.308797
AANAT	-0.894685	2.17678	4.85398	0.0330288	0.308797
ASB7	-0.149668	4.34647	4.85036	0.0330908	0.309176
KIF13A	-0.510924	5.7628	4.84858	0.0331214	0.309176
IKZF3	-0.166788	9.02977	4.8485	0.0331228	0.309176
NUDT12	-0.267088	4.44893	4.8469	0.0331504	0.309267
LOC782601	0.338587	1.56373	4.84109	0.0332504	0.310033
TOR1AIP2	-0.191943	6.08187	4.8379	0.0333055	0.310381
LOC618071	0.56459	3.53354	4.83242	0.0334003	0.310879
ZP3	0.435588	2.64882	4.83094	0.033426	0.310879
CEBPZ	-0.159656	6.80826	4.83087	0.0334272	0.310879
C7H19orf53	0.225914	5.4343	4.83067	0.0334306	0.310879
HOXA3	1.80251	-2.44803	4.82771	0.0334821	0.310959
PDE6C	-1.05075	-2.13334	4.82501	0.033529	0.310959
LAMC2	1.13048	0.153368	4.82494	0.0335302	0.310959
FUBP1	-0.234117	7.63594	4.82437	0.0335401	0.310959
ZNF41	-0.240232	4.11522	4.82417	0.0335436	0.310959
RBM26	-0.258033	6.64291	4.82244	0.0335738	0.310959
LOC104971122	-0.653323	-0.112652	4.82059	0.0336061	0.310959
MSI2	-0.180578	6.1812	4.82016	0.0336135	0.310959
DHX37	0.116536	5.48675	4.82	0.0336164	0.310959
FCRLB	-0.973146	-1.42977	4.81912	0.0336317	0.310959
ZNHIT1	0.236157	4.10475	4.81887	0.0336361	0.310959
LOC511330	0.84433	-1.92546	4.81369	0.0337267	0.311631
CYC1	0.165891	6.11899	4.81226	0.0337518	0.311697
FAM217B	-0.260709	4.08555	4.80794	0.0338276	0.312231
KYNU	-0.3437	5.46803	4.80509	0.0338777	0.312455
IMPDH2	0.587601	5.47554	4.80452	0.0338878	0.312455
CTSB	0.393139	8.43907	4.79995	0.0339684	0.31298
PRKCD	-0.243098	7.10066	4.79925	0.0339808	0.31298
KCTD7	-0.473809	2.80486	4.79771	0.0340078	0.313007
MYLIP	-0.166066	6.39467	4.79692	0.0340219	0.313007
LOC112448856	-0.382406	2.76184	4.79602	0.0340377	0.313007
YY1	-0.126204	7.76847	4.79486	0.0340584	0.313031
LOC523963	0.318993	1.88415	4.79083	0.0341298	0.313521
ABT1	-0.136604	4.37285	4.78361	0.0342582	0.314017
STK19	-0.226707	6.77127	4.78318	0.0342658	0.314017
PSPH	-0.264787	3.98303	4.78167	0.0342928	0.314017
FAM13A	0.367651	0.977343	4.78078	0.0343087	0.314017
ITPRIP	-0.340046	6.77334	4.78066	0.0343107	0.314017
GTF2IRD2	0.458189	0.306359	4.78008	0.0343212	0.314017
TEX264	0.227688	5.82833	4.77997	0.0343231	0.314017
KIZ	-0.374275	1.64589	4.77952	0.0343312	0.314017
LOC104970908	0.305609	4.30233	4.77866	0.0343465	0.314017
LOC101902643	-0.774336	0.987916	4.77761	0.0343652	0.314023
INTS9	0.196759	5.12166	4.77615	0.0343913	0.314096
RTN2	-0.398514	0.256423	4.77418	0.0344266	0.314131
METRNL	-0.339145	4.59081	4.77392	0.0344312	0.314131
LOC781774	0.88136	-1.49708	4.77035	0.0344953	0.31455
POMP	-0.200659	6.13956	4.76871	0.0345248	0.314654
METTL17	1.92705	1.06206	4.76569	0.034579	0.314982
C18H19orf12	0.245467	3.68575	4.76419	0.0346061	0.315065
SETDB2	-0.220076	7.58234	4.76046	0.0346734	0.315359
DUSP3	0.274014	1.82328	4.75958	0.0346892	0.315359
TP53BP1	-0.1784	6.53938	4.75831	0.0347122	0.315359
TRIM41	-0.152705	5.71561	4.75804	0.034717	0.315359
TPD52	-0.221211	6.44649	4.75737	0.0347292	0.315359
UPF2	-0.153702	6.65594	4.75539	0.034765	0.315387
CUL3	-0.161771	6.92121	4.75519	0.0347687	0.315387
LOC101905242	0.56508	-0.779532	4.75215	0.0348237	0.315696
AP2M1	0.193065	7.54637	4.75127	0.0348397	0.315696
LOC537017	-0.275186	7.66411	4.74997	0.0348633	0.315696
LOC505199	0.326755	3.31072	4.7493	0.0348754	0.315696
NAT14	-1.71796	-2.13757	4.74525	0.0349491	0.316078
TRNAG-CCC	-0.434147	1.10946	4.74498	0.0349539	0.316078
LOC112441607	0.611569	-0.144797	4.74253	0.0349988	0.316318
WDR62	0.238161	5.15159	4.73732	0.0350939	0.317013
SLC23A3	0.163399	6.53269	4.73603	0.0351174	0.31706
SCX	-0.477424	0.508861	4.73028	0.0352228	0.317793
PRR3	0.494879	3.40733	4.72961	0.0352351	0.317793
HS6ST2	-0.826998	0.311455	4.72761	0.035272	0.31796
rna-NR_030911.1	-0.362165	4.29218	4.72618	0.0352982	0.318032
SPATS2	-0.28702	5.00184	4.72456	0.035328	0.318109
PRR35	0.520487	4.15908	4.72373	0.0353434	0.318109
ZRSR2	-0.218794	5.63744	4.72048	0.0354033	0.318377
ARMCX3	-0.24053	5.7461	4.71757	0.035457	0.318377
LOC107131510	-0.428826	0.137889	4.7161	0.0354843	0.318377
LOC614531	0.525944	1.05825	4.71578	0.0354902	0.318377
CGN	-0.468413	2.05776	4.71517	0.0355016	0.318377
NAPB	-0.298754	5.33055	4.7148	0.0355084	0.318377
PELO	-0.227234	5.57992	4.71468	0.0355105	0.318377
MOCS2	-0.14481	5.56126	4.7124	0.0355529	0.318377
NAGS	-0.311368	1.42542	4.71176	0.0355647	0.318377
SFPQ	-0.21949	9.00954	4.71144	0.0355707	0.318377
SSSCA1	-0.284894	8.12482	4.71095	0.0355797	0.318377
LOC616063	0.348416	6.40502	4.70949	0.035607	0.318377
HRH4	-0.619113	3.91551	4.70924	0.0356115	0.318377
LOC100124497	-0.415316	4.48007	4.70405	0.0357081	0.319077
ASB13	-0.184662	4.15134	4.69763	0.035828	0.319983
TRIM35	-0.115366	6.34885	4.69477	0.0358815	0.320163
UCK2	0.235002	4.30485	4.69403	0.0358954	0.320163
ZBED5	-0.7106	8.6643	4.69266	0.035921	0.320163
TMEM87B	-0.203184	6.55121	4.69262	0.0359218	0.320163
LMO2	-0.435863	7.38924	4.68776	0.0360132	0.320748
C6H4orf19	-0.889891	-0.147646	4.68716	0.0360244	0.320748
IL10	-0.666482	-0.748317	4.68505	0.0360642	0.320815
ZNF438	0.345077	2.35328	4.6848	0.0360688	0.320815
ATP5MC1	0.262253	4.22257	4.68246	0.036113	0.321044
ETFDH	0.236168	3.74574	4.67854	0.036187	0.321537
TRAPPC5	0.261612	4.50781	4.67671	0.0362217	0.321538
CDCA3	0.430155	3.20051	4.67458	0.0362621	0.321538
LOC112442661	-1.53974	-2.20952	4.67346	0.0362833	0.321538
PPP1R21	-0.167387	5.75045	4.67118	0.0363265	0.321538
LOC505306	0.491451	3.72835	4.67108	0.0363284	0.321538
NAP1L1	-0.250656	7.79274	4.67011	0.0363469	0.321538
PLIN3	0.404779	3.06516	4.66981	0.0363525	0.321538
TSKU	0.876273	1.14247	4.66963	0.036356	0.321538
MSTO1	0.292516	2.9608	4.66906	0.0363669	0.321538
SAMD13	0.448721	0.501235	4.66812	0.0363847	0.321538
PI4KA	0.141654	7.93223	4.66709	0.0364043	0.321538
ATP1B1	0.282167	4.35844	4.66575	0.0364297	0.321538
MRPS18B	0.219325	4.61749	4.66503	0.0364436	0.321538
LOC539747	-0.882158	-1.47421	4.66488	0.0364463	0.321538
LOC615610	0.471357	0.636428	4.66283	0.0364854	0.32172
CFAP46	-1.12786	1.76504	4.6604	0.0365319	0.32195
DDX17	-0.165699	10.2645	4.65952	0.0365486	0.32195
LOC101905894	0.356524	6.09221	4.65734	0.0365903	0.322155
FAM13C	1.7665	-2.33588	4.65401	0.0366542	0.322454
LOC107132877	-0.650843	-1.28592	4.6527	0.0366793	0.322454
LOC101902926	-0.474429	2.55599	4.65249	0.0366833	0.322454
USE1	0.216171	4.32435	4.6517	0.0366986	0.322454
LOC112449367	0.428725	3.50781	4.65015	0.0367284	0.322506
ORMDL1	-0.252217	5.25581	4.64901	0.0367503	0.322506
FBXO28	-0.195382	5.10035	4.64849	0.0367603	0.322506
TAF1	-0.175846	6.86966	4.64665	0.0367957	0.322573
LOC788648	0.305884	4.70528	4.64616	0.0368051	0.322573
ZNF461	-0.338873	2.91996	4.64334	0.0368594	0.322869
SERPINC1	-0.374326	3.91675	4.64248	0.0368759	0.322869
TOE1	0.254818	3.84345	4.63802	0.0369623	0.323291
GFPT1	-0.247486	5.55164	4.63716	0.0369788	0.323291
LOC107131843	0.575381	0.189174	4.6368	0.0369857	0.323291
ZNF655	-0.18155	6.79324	4.63614	0.0369986	0.323291
LOC112444252	-0.662057	-0.969212	4.63451	0.0370302	0.323371
GSKIP	-0.239095	3.44432	4.6334	0.0370517	0.323371
CLN5	-0.28673	6.60606	4.63242	0.0370707	0.323371
C23H6orf52	-0.20655	4.94616	4.63183	0.0370822	0.323371
TPPP	0.426488	3.85244	4.62617	0.0371923	0.324157
ZNF263	-0.198291	4.78825	4.62375	0.0372396	0.324157
DCAF15	0.152609	6.55195	4.62353	0.0372438	0.324157
GRPEL2	-0.218926	4.57832	4.62336	0.037247	0.324157
ZNF526	0.1784	4.35186	4.61945	0.0373235	0.324606
GRAMD4	-0.214903	7.63825	4.61662	0.0373789	0.324606
LOC104976804	-0.265707	10.2488	4.61629	0.0373854	0.324606
[truncated: 15,372 more rows]

## Sheet: Novax T2vT3
	logFC	logCPM	F	PValue	FDR
AGO3	-4.98846	4.67686	24.3113	1.28877e-05	0.214006
rna-NR_129535.1	5.08105	3.86816	20.7931	4.26571e-05	0.214006
IL5RA	-2.11994	2.94187	20.4377	4.83373e-05	0.214006
LRRC32	0.628888	2.75114	20.383	4.92788e-05	0.214006
PURA	-0.367614	6.27938	17.9926	0.000116764	0.318904
KHSRP	4.50801	3.6435	17.9794	0.000117333	0.318904
FUCA2	-0.230551	6.35835	17.4296	0.000143874	0.318904
ARHGAP15	-0.355903	6.78413	16.6777	0.00019083	0.318904
ZNF449	-0.46473	1.94947	16.592	0.000197121	0.318904
RALGPS2	-0.382922	7.57989	16.1716	0.000231322	0.318904
FBXL17	-0.28589	5.13151	16.0176	0.000245362	0.318904
STUB1	0.251678	5.65529	15.9396	0.000252821	0.318904
MGAT3	-1.84989	-0.375534	15.9209	0.000254641	0.318904
FBP1	-1.60899	1.65051	15.8967	0.000257018	0.318904
ALOX15	-1.86339	5.37823	15.5876	0.000289541	0.335308
LOC101905453	1.16984	1.968	15.3258	0.000320476	0.347937
AMZ1	1.3028	0.568098	15.0025	0.000363546	0.368315
IQSEC3	-5.82367	-2.4648	15.1796	0.000387311	0.368315
LOC112442974	-1.34945	0.43207	14.535	0.000436912	0.368315
PLPP1	-0.272783	5.89753	14.474	0.000447576	0.368315
CDC40	-0.305637	5.11925	14.3614	0.000467998	0.368315
FCRL6	1.15385	0.669623	14.2127	0.000496459	0.368315
TUBB3	0.638616	3.47819	14.2064	0.000497704	0.368315
SSSCA1	0.494669	8.12482	14.1507	0.000508869	0.368315
SLFN11	-0.471302	6.51865	13.8096	0.000583235	0.373826
SLC7A11	-1.23639	0.833559	13.7412	0.000599473	0.373826
SYF2	-0.24197	5.84951	13.6669	0.000617651	0.373826
STK17A	-0.220953	7.53624	13.6594	0.000619526	0.373826
RBM18	-0.217346	4.9746	13.5978	0.000635101	0.373826
LOC104971032	1.3702	-0.64997	13.4559	0.000672537	0.373826
ATP6	0.36122	7.0304	13.436	0.000677963	0.373826
TRIAP1	-0.654987	0.0495802	13.347	0.000702868	0.373826
THADA	1.00457	1.75162	13.2122	0.000742382	0.373826
EPC2	-0.237119	5.53174	13.1684	0.000755722	0.373826
PAGR1	1.60828	-0.316496	13.1001	0.000777065	0.373826
ATG5	-0.315277	4.5979	13.0608	0.000789595	0.373826
UVRAG	-0.270157	5.4441	13.0046	0.000807922	0.373826
QTRT1	0.312016	4.79669	12.9584	0.000823307	0.373826
TMEM238	0.462592	2.51137	12.8911	0.000846313	0.373826
AFTPH	-0.2346	6.41809	12.7923	0.000881296	0.373826
LOC101902036	0.503417	1.71218	12.7827	0.000884749	0.373826
OTUD7B	-0.302593	4.41599	12.5023	0.000993064	0.373826
GBE1	-0.315921	5.76737	12.4134	0.00103024	0.373826
PEG10	0.972668	2.07181	12.3587	0.00105384	0.373826
TMEM64	-0.525465	4.29248	12.2972	0.00108107	0.373826
CYC1	0.265271	6.11899	12.2843	0.00108686	0.373826
PLEKHA3	-0.270942	4.35045	12.2703	0.00109322	0.373826
CNOT4	-0.289841	5.69366	12.1423	0.00115299	0.373826
RRM2B	-0.275636	5.60734	12.0745	0.00118603	0.373826
ST8SIA1	-1.03596	2.7221	12.0449	0.00120074	0.373826
LOC112444355	1.05266	-1.33678	12.0173	0.00121467	0.373826
NT5C3B	0.412471	7.36852	11.9976	0.00122474	0.373826
RORC	0.737947	2.38366	11.9939	0.00122662	0.373826
ZNF143	-0.210296	5.04703	11.9836	0.00123191	0.373826
LOC100297044	-1.2167	5.50693	11.8335	0.00131185	0.373826
SSPN	-0.600489	2.10675	11.8077	0.00132613	0.373826
AP1S3	-0.322025	4.14186	11.8076	0.00132615	0.373826
NCKAP1	-0.599049	1.88799	11.7844	0.00133914	0.373826
MED24	0.226515	5.88793	11.7738	0.0013451	0.373826
LOC512953	0.659074	4.29123	11.7517	0.00135769	0.373826
ZNF444	0.396489	4.64828	11.7095	0.00138195	0.373826
PIKFYVE	-0.480288	6.87578	11.5973	0.00144887	0.373826
GABPB1	-0.247848	4.7975	11.5963	0.0014495	0.373826
TRNAY-GUA-18	0.45478	3.38888	11.5829	0.00145767	0.373826
CFP	1.59216	3.92502	11.5108	0.00150279	0.373826
TEPSIN	0.288635	4.70786	11.474	0.00152633	0.373826
CTR9	-0.195552	7.20339	11.4058	0.00157104	0.373826
NDFIP2	-0.387764	5.74901	11.357	0.00160391	0.373826
CARMIL2	0.252267	6.9382	11.2731	0.00166205	0.373826
ACLY	-1.42978	5.32105	11.2642	0.00166838	0.373826
HBA1	2.67656	6.557	11.2545	0.00167529	0.373826
TRAF4	0.357774	4.55446	11.2041	0.00171156	0.373826
LOC112448744	4.00653	-0.963071	11.1892	0.00172248	0.373826
LOC789732	-1.88778	0.0860527	11.1167	0.00177652	0.373826
PNPLA8	-0.227631	4.61488	11.061	0.00181929	0.373826
DCAF10	-0.36876	4.44292	11.0537	0.00182504	0.373826
SMPD3	-1.49826	3.0808	11.0226	0.00184946	0.373826
GCA	-0.81641	2.71643	10.9734	0.00188879	0.373826
FANCM	-0.333978	5.29783	10.9323	0.00192232	0.373826
FAM3C	-0.365647	4.533	10.9302	0.00192406	0.373826
NOC3L	-0.288395	4.96136	10.9158	0.00193602	0.373826
IGF2BP3	0.362124	5.32185	10.868	0.00197608	0.373826
MEST	0.696162	1.541	10.8361	0.00200339	0.373826
CLINT1	-0.213394	6.87616	10.8319	0.00200696	0.373826
LOC509415	0.713635	2.24836	10.7796	0.00205261	0.373826
ALOX5	-1.77208	3.65197	10.7397	0.00208814	0.373826
LOC112445016	4.64067	-1.67408	10.7141	0.00211132	0.373826
NEURL4	0.218011	7.04814	10.6897	0.00213362	0.373826
LOC101904570	0.851728	-0.461766	10.6695	0.00215232	0.373826
MRPL42	-0.295669	3.95118	10.6401	0.00217986	0.373826
METTL16	-0.196885	5.73351	10.6287	0.00219056	0.373826
ALG3	0.282848	3.89662	10.5715	0.00224541	0.373826
CEBPZ	-0.236262	6.80826	10.5636	0.00225304	0.373826
GSKIP	-0.360658	3.44432	10.4902	0.00232588	0.373826
LOC100300760	0.730199	5.06577	10.4724	0.00234382	0.373826
EMC8	0.240097	4.92226	10.4324	0.0023849	0.373826
DCAF15	0.228926	6.55195	10.3985	0.00242028	0.373826
MCL1	-0.266099	9.5041	10.3928	0.00242622	0.373826
NOL11	-0.189743	5.76896	10.3532	0.00246831	0.373826
ZC3H6	-0.447179	2.6153	10.3249	0.00249891	0.373826
PNMA1	-0.362097	3.33768	10.3208	0.00250336	0.373826
ASXL1	0.16477	7.58743	10.313	0.00251196	0.373826
ZMAT1	-2.82279	-2.48839	10.2929	0.00253399	0.373826
EPSTI1	-0.464505	7.26736	10.2907	0.00253641	0.373826
ARMC1	-0.233277	5.5813	10.2863	0.0025413	0.373826
HERC5	-0.619384	6.09855	10.2433	0.00258941	0.373826
DLG1	-0.359333	5.00538	10.2392	0.00259395	0.373826
LAPTM4A	-0.198881	6.28887	10.2388	0.00259449	0.373826
BLZF1	-0.269713	4.73059	10.2258	0.00260924	0.373826
ARHGAP12	-0.248709	6.55582	10.1755	0.00266714	0.373826
TOMM70	-0.234951	6.06448	10.1621	0.00268276	0.373826
TLE2	0.92835	2.44562	10.148	0.0026994	0.373826
SLC35A1	-0.25958	3.90383	10.1276	0.00272356	0.373826
SLU7	-0.244417	6.21632	10.1235	0.00272844	0.373826
TBC1D15	-0.311923	5.14432	10.102	0.00275425	0.373826
TRNT1	-0.256454	5.50135	10.0691	0.00279424	0.373826
TBK1	-0.344072	4.74745	10.0623	0.00280257	0.373826
CREBRF	-0.349292	6.82584	10.036	0.00283497	0.373826
LOC112442023	-2.5623	-1.58701	10.0343	0.00283713	0.373826
PRDM16	1.01148	3.69602	10.0286	0.00284423	0.373826
ADM	-1.7357	-1.44526	10.0034	0.00287579	0.373826
POT1	-0.28017	5.05766	9.93167	0.00296788	0.373826
SBK1	0.538785	3.82252	9.92332	0.00297879	0.373826
TTLL11	0.532304	0.218629	9.91863	0.00298495	0.373826
HBA	2.58147	5.54197	9.91121	0.00299469	0.373826
FBXO48	-0.417132	1.82907	9.87169	0.00304723	0.373826
HR	0.668437	2.78055	9.86963	0.00305	0.373826
HEXIM1	1.34951	1.24502	9.85515	0.00306951	0.373826
EIF2AK2	-0.657112	7.76298	9.85265	0.0030729	0.373826
METTL17	2.86384	1.06206	9.84635	0.00308142	0.373826
PPP4R3B	-0.327161	7.55344	9.84525	0.00308292	0.373826
HERC6	-0.770148	6.94078	9.83571	0.00309591	0.373826
CWF19L2	-0.351465	4.99329	9.83427	0.00309787	0.373826
SRPK2	-0.219103	7.24443	9.82298	0.00311332	0.373826
PCBP3	0.491967	3.54462	9.81675	0.0031219	0.373826
FAM13B	-0.334868	6.76623	9.76311	0.00319666	0.373826
SMNDC1	-0.260162	4.96448	9.74839	0.00321751	0.373826
TKFC	0.214309	5.26479	9.7411	0.00322788	0.373826
LRRK2	-0.422065	7.87359	9.7361	0.00323501	0.373826
TPD52	-0.316634	6.44649	9.72589	0.00324964	0.373826
PDXP	0.24711	4.51448	9.70743	0.00327627	0.373826
LOC101907697	0.419658	1.49591	9.70387	0.00328143	0.373826
CDADC1	-0.278107	5.88671	9.65544	0.00335251	0.373826
ZNF652	-0.213979	6.22727	9.6462	0.00336625	0.373826
LOC616400	-0.422555	2.0809	9.63544	0.00338234	0.373826
GTF3C6	-0.370796	4.06865	9.63373	0.00338491	0.373826
RNF19A	-0.237011	7.09675	9.62711	0.00339484	0.373826
SREK1IP1	-0.320057	5.43557	9.5948	0.00344381	0.373826
LOC615278	-0.238622	6.17282	9.58268	0.00346238	0.373826
MOB1A	-0.393888	8.41611	9.5698	0.00348222	0.373826
LOC785760	0.307305	4.58213	9.56293	0.00349285	0.373826
SFT2D2	-2.03276	-0.840074	9.55678	0.00350239	0.373826
LOC104970809	-0.627182	-0.0355381	9.53442	0.00353735	0.373826
CCNG1	-0.322949	7.12702	9.51867	0.00356218	0.373826
VRK2	-0.27277	3.65506	9.51618	0.00356613	0.373826
TOR1AIP2	-0.269465	6.08187	9.5137	0.00357007	0.373826
RAB44	-1.16885	1.33441	9.50753	0.00357986	0.373826
SNAPC1	-0.429524	3.08216	9.4959	0.00359843	0.373826
CDC42SE2	-0.19191	7.2435	9.49564	0.00359884	0.373826
PXMP2	0.220119	6.09713	9.46176	0.0036535	0.373826
MRS2	-0.289737	4.61857	9.45277	0.00366813	0.373826
ACBD5	-0.195217	5.09725	9.40576	0.00374576	0.373826
rna-NR_031044.1	1.62924	7.56232	9.37317	0.00380059	0.373826
PCIF1	0.21798	6.21366	9.34292	0.00385225	0.373826
RRP12	0.192908	6.28667	9.32868	0.00387682	0.373826
OTUD6B	-0.262807	4.10002	9.31834	0.00389476	0.373826
WDR13	0.289443	7.25272	9.30734	0.00391396	0.373826
LOC112444948	1.07263	-1.56075	9.29615	0.00393357	0.373826
SMIM14	-0.354194	6.17212	9.26403	0.00399048	0.373826
REEP1	1.58881	-0.696577	9.25724	0.00400263	0.373826
U2AF1L4	0.273369	7.03881	9.25414	0.00400819	0.373826
GLYR1	0.149209	7.4472	9.24914	0.00401717	0.373826
NUDT9	-0.235145	5.60944	9.22479	0.0040612	0.373826
USP47	-0.201911	6.9	9.19773	0.00411075	0.373826
MDM2	-0.263925	7.00654	9.19177	0.00412175	0.373826
MANEA	-0.388548	4.12568	9.17056	0.00416112	0.373826
PURG	-0.90198	-0.970657	9.16391	0.00417357	0.373826
NCOA7	-0.340786	5.84902	9.16258	0.00417605	0.373826
ATAD3A	0.192634	5.05049	9.15582	0.00418874	0.373826
SMPD2	0.282405	4.27709	9.14369	0.00421159	0.373826
ERCC6L2	-0.352406	5.31232	9.14348	0.004212	0.373826
MIR2285B-2	-0.478399	4.30837	9.1357	0.00422673	0.373826
DDX51	0.241648	4.74236	9.11036	0.00427511	0.373826
CAMTA1	-0.254162	3.5702	9.0868	0.00432061	0.373826
DCTN2	0.145138	7.19586	9.08404	0.00432598	0.373826
BIRC2	-0.274448	5.32943	9.07405	0.00434546	0.373826
CPSF1	0.216079	7.51879	9.07157	0.00435031	0.373826
KIAA1551	-0.456256	9.34642	9.06745	0.00435838	0.373826
AIDA	-0.304295	4.96286	9.05786	0.00437722	0.373826
BMI1	-0.400468	4.93131	9.05456	0.00438374	0.373826
LBR	-0.185101	8.24541	9.03773	0.00441707	0.373826
ESF1	-0.378064	4.50203	9.01653	0.00445942	0.373826
RGS18	-0.660422	5.22172	9.00796	0.00447668	0.373826
ABCB7	-0.182253	5.43834	8.99905	0.00449468	0.373826
LOC522610	1.0354	1.73915	8.99177	0.00450947	0.373826
LOC505918	-0.279927	4.67244	8.98781	0.00451753	0.373826
UBE2Q2	-0.281314	5.21914	8.96954	0.00455488	0.373826
LOC783854	-3.84326	-1.46213	8.92167	0.00465437	0.373826
ABI3BP	-1.52962	-1.69807	8.91537	0.00466763	0.373826
LOC100298331	8.16291	0.854081	8.89431	0.00471226	0.373826
DCTN1	0.13306	7.56891	8.89399	0.00471294	0.373826
RNF139	-0.19605	6.3051	8.87761	0.00474797	0.373826
ARIH1	2.79995	1.85569	8.86941	0.00476561	0.373826
LOC100847773	0.233821	3.37057	8.86909	0.00476629	0.373826
WDR48	-0.146551	6.01243	8.86466	0.00477586	0.373826
CYTIP	-0.289486	8.62652	8.85016	0.00480729	0.373826
ZBTB38	-0.340811	6.63279	8.84358	0.00482162	0.373826
TMA16	-0.37795	6.10378	8.83884	0.00483199	0.373826
ASB7	-0.202276	4.34647	8.83401	0.00484255	0.373826
PSMD3	0.172241	7.16854	8.82732	0.00485724	0.373826
CENPT	0.520107	3.50792	8.82132	0.00487047	0.373826
CDC73	-0.236603	5.9968	8.79471	0.00492953	0.373826
LOC112446891	-0.301243	10.7212	8.78609	0.00494883	0.373826
LOC101903506	6.38028	-1.22738	8.91178	0.0049544	0.373826
MOSPD2	-0.243578	4.83317	8.78133	0.00495951	0.373826
ZNF428	0.392134	2.84845	8.76783	0.00498998	0.373826
TMEM87A	-0.173482	5.61111	8.76245	0.00500218	0.373826
ATAD1	-0.262285	6.51253	8.75945	0.00500898	0.373826
ABHD16B	1.55869	-0.938778	8.75574	0.00501743	0.373826
CASC1	-0.422142	1.92755	8.73689	0.00506054	0.373826
PABPC4	0.179664	6.26201	8.73634	0.00506178	0.373826
TBL1XR1	-0.333879	7.47609	8.73514	0.00506456	0.373826
KLHDC3	0.559707	3.76462	8.73029	0.00507571	0.373826
LOC112448083	-1.09598	-0.0928625	8.7212	0.00509671	0.373826
PYGM	0.826553	3.79226	8.68526	0.00518061	0.373826
ZMYM1	-0.308654	5.49003	8.66482	0.005229	0.373826
GSPT2	-0.217175	4.3975	8.65017	0.00526397	0.373826
LOC613282	1.14974	0.979541	8.64853	0.0052679	0.373826
ALCAM	-0.454821	4.60302	8.61381	0.00535182	0.373826
AP1AR	-0.403711	4.72132	8.61119	0.00535823	0.373826
LOC533597	-0.221577	5.86599	8.60512	0.00537307	0.373826
UBXN7	-0.323358	7.42493	8.59898	0.00538811	0.373826
UHMK1	-0.406892	6.92094	8.5972	0.00539249	0.373826
MFSD4B	-0.447863	2.45822	8.58839	0.00541419	0.373826
DDX11	0.328657	5.22944	8.57139	0.00545632	0.373826
TPRKB	-0.232644	4.67654	8.56946	0.00546113	0.373826
PUM2	-0.260246	7.88093	8.56155	0.00548086	0.373826
VIPAS39	0.20923	5.10302	8.55685	0.00549264	0.373826
LOC112448853	1.04391	-1.94975	8.54845	0.00551373	0.373826
NHS	-1.23063	-1.14063	8.54046	0.00553388	0.373826
QARS	0.18442	7.2664	8.53729	0.00554189	0.373826
AEBP2	-0.315031	5.60594	8.53706	0.00554246	0.373826
PTBP3	-0.343849	8.04349	8.5138	0.00560165	0.373826
ACTR6	-0.400017	4.00965	8.50709	0.00561885	0.373826
EFCAB14	-0.158194	7.05619	8.49756	0.00564337	0.373826
MUCL1	9.53647	0.492197	8.6173	0.00564545	0.373826
SIKE1	-0.291936	7.22612	8.48732	0.00566986	0.373826
PCMTD1	-0.16802	8.23129	8.47032	0.00571409	0.373826
PROM1	0.815825	1.3914	8.4667	0.00572356	0.373826
DBN1	0.513959	4.30944	8.46234	0.00573499	0.373826
ATP5IF1	0.617693	6.1677	8.46204	0.00573579	0.373826
API5	-0.249695	6.92155	8.45198	0.00576226	0.373826
PNRC2	-0.330629	8.40837	8.444	0.00578334	0.373826
MUTYH	0.225626	4.70168	8.41048	0.00587279	0.373826
RNF169	-0.203486	5.4405	8.40306	0.00589279	0.373826
PPHLN1	-0.22223	4.37565	8.4008	0.0058989	0.373826
PHF3	-0.204052	7.28721	8.39856	0.00590496	0.373826
PLGRKT	-0.430856	5.28069	8.39632	0.00591101	0.373826
KCTD1	0.419668	3.0066	8.37943	0.00595697	0.373826
SAMD1	0.256586	7.53561	8.37881	0.00595868	0.373826
ASMTL	0.200881	5.71241	8.35097	0.00603526	0.373826
P2RY10	-0.202085	6.07432	8.35015	0.00603754	0.373826
LOC104971388	-7.55513	-1.74685	8.46365	0.00604629	0.373826
TIMP1	0.238963	6.58415	8.34194	0.00606032	0.373826
IKBKE	0.255992	5.67561	8.3382	0.00607074	0.373826
C3H1orf52	-0.419213	6.08817	8.32853	0.00609777	0.373826
MIS12	-0.286644	3.54961	8.32181	0.00611661	0.373826
GLS	-0.414619	7.57266	8.31393	0.00613881	0.373826
CD244	1.07597	3.25269	8.31166	0.0061452	0.373826
MIR2358	3.6032	-0.179504	8.3089	0.006153	0.373826
RAB21	-0.366534	5.95675	8.29583	0.00619008	0.373826
NAA40	0.193847	5.05556	8.27665	0.00624491	0.373826
HSF2	-0.351671	3.33264	8.27637	0.00624572	0.373826
TEX22	0.405256	5.23498	8.2735	0.00625398	0.373826
ARID4A	-0.31852	7.17225	8.27022	0.0062634	0.373826
FAM114A2	-0.19639	4.68343	8.26832	0.00626889	0.373826
IFIH1	-0.527212	6.87563	8.26805	0.00626968	0.373826
LOC101903877	0.450672	2.49148	8.25861	0.00629697	0.373826
EMID1	0.662344	3.84971	8.25791	0.006299	0.373826
MFN1	-0.297282	5.70092	8.2154	0.0064235	0.373826
YME1L1	-0.168007	6.92504	8.2058	0.006452	0.373826
LOC101908237	2.46737	-1.4889	8.20573	0.00645221	0.373826
NXN	0.398205	3.69904	8.18843	0.00650385	0.373826
LOC107132410	0.286201	3.72117	8.17796	0.00653535	0.373826
DYNC2LI1	-1.04062	-0.675899	8.16588	0.00657186	0.373826
C25H7orf43	0.485533	4.06233	8.16196	0.00658378	0.373826
TXLNG	-0.172965	5.17246	8.15794	0.00659601	0.373826
LOC100847677	7.88316	-1.04926	8.26594	0.00660741	0.373826
ARL13B	-0.357411	2.48183	8.14332	0.00664068	0.373826
HSD17B11	-0.216774	6.23453	8.13914	0.00665348	0.373826
LOC100141052	-1.11909	-2.02526	8.13651	0.00666157	0.373826
CNST	-0.217337	4.76157	8.13545	0.00666484	0.373826
NAXD	0.409943	5.57349	8.12746	0.0066895	0.373826
BBX	-0.278014	6.72243	8.12183	0.00670693	0.373826
RAD21	-0.192771	7.94442	8.10764	0.00675102	0.373826
NDUFAF4	-0.323931	1.87068	8.10656	0.00675441	0.373826
rna-NR_031098.1	0.394914	4.84903	8.09044	0.00680493	0.373826
YTHDF3	-0.263581	7.02675	8.0819	0.00683187	0.373826
LOC107132856	0.544165	1.20284	8.08026	0.00683707	0.373826
SERINC1	-0.238024	7.28627	8.076	0.00685055	0.373826
USP11	0.16539	6.83644	8.07173	0.0068641	0.373826
SCAF11	-0.279173	7.66943	8.06953	0.00687109	0.373826
GFPT1	-0.326826	5.55164	8.0638	0.00688934	0.373826
LOC112443816	-0.567581	0.69866	8.06355	0.00689012	0.373826
RAB33A	0.475827	1.80131	8.05107	0.00693005	0.373826
LY75	-0.303066	7.1107	8.04733	0.00694205	0.373826
ZNF566	-0.317566	3.36747	8.03898	0.00696895	0.373826
PLAG1	0.686087	0.935397	8.03729	0.00697442	0.373826
ZNF41	-0.310281	4.11522	8.03333	0.00698722	0.373826
TMED8	-0.278242	5.48376	8.02644	0.00700958	0.373826
LOC112441507	-1.49926	2.7564	8.02098	0.00702731	0.373826
SOX5	-0.899858	4.29233	8.01891	0.00703406	0.373826
GCC2	-0.205851	5.66096	8.01664	0.00704145	0.373826
EIF3I	0.230647	6.28954	8.00909	0.00706615	0.373826
GAPT	-0.751725	5.88646	8.00266	0.00708725	0.373826
LOC112445002	-0.21836	5.3993	7.98996	0.00712913	0.373826
ZHX2	-0.21537	5.80195	7.98956	0.00713043	0.373826
CCNH	-0.221754	3.62915	7.97079	0.00719283	0.373826
LSM14A	-0.165475	7.35599	7.96974	0.0071963	0.373826
TMEM19	-0.402722	6.2142	7.96064	0.00722676	0.373826
RAB27A	-0.29905	8.15432	7.94145	0.00729146	0.373826
TCEA1	-0.185146	6.28179	7.94006	0.00729617	0.373826
LOC112443444	-1.22681	-1.08472	7.93424	0.00731592	0.373826
MRPL10	1.4416	1.2025	7.91716	0.00737423	0.373826
USP25	-0.355727	6.96019	7.91155	0.0073935	0.373826
SLC9A7	-0.330961	5.82725	7.90477	0.00741682	0.373826
PARP14	-0.488337	8.55704	7.89774	0.00744111	0.373826
LOC112449302	-0.35109	3.43199	7.89657	0.00744519	0.373826
SRCIN1	1.40364	-1.57827	7.87913	0.00750585	0.373826
TARP	0.816724	4.51817	7.8783	0.00750875	0.373826
LOC781412	0.580575	2.44965	7.87789	0.00751017	0.373826
GNPDA2	-0.322069	4.56057	7.87048	0.00753612	0.373826
DOK7	0.50955	4.80435	7.86777	0.00754565	0.373826
PSMA3	-0.331498	6.82342	7.86252	0.00756411	0.373826
TEDC1	0.383331	4.50532	7.86095	0.00756964	0.373826
SBDS	-0.258874	5.46779	7.85877	0.00757732	0.373826
METAP1	-0.185357	5.42509	7.85333	0.00759654	0.373826
RMND5B	0.198188	5.88781	7.85176	0.00760211	0.373826
MSANTD4	-0.252024	4.68543	7.85065	0.00760604	0.373826
PANK4	0.213833	4.88001	7.84619	0.00762185	0.373826
INTS6	-0.222798	6.51094	7.84602	0.00762244	0.373826
PRKACB	-0.270006	7.48453	7.84188	0.00763718	0.373826
ARL2BP	-0.224296	4.70344	7.81788	0.00772309	0.373826
NUDT14	0.733381	-0.591645	7.81648	0.00772813	0.373826
PAPD5	-0.363971	6.56931	7.81635	0.00772858	0.373826
FEM1B	-0.197584	6.49453	7.81557	0.00773138	0.373826
CDK10	0.297806	3.88271	7.81513	0.00773299	0.373826
MPHOSPH10	-0.313088	4.26307	7.81099	0.00774792	0.373826
TMEM167B	-0.246447	4.28121	7.81099	0.00774793	0.373826
HSPA13	-0.311802	5.44662	7.8075	0.00776055	0.373826
INSIG2	-0.32263	3.59703	7.80672	0.00776338	0.373826
HECTD3	0.154791	5.56151	7.79883	0.00779198	0.373826
TMEM50B	-0.316337	5.46787	7.78716	0.00783454	0.373826
LOC100847951	0.830161	1.60056	7.77277	0.00788735	0.373826
LOC614091	2.62249	0.152825	7.74427	0.00799306	0.373826
AUP1	0.189863	6.84372	7.73723	0.00801938	0.373826
PDCD4	-0.297776	7.74689	7.73155	0.0080407	0.373826
RLIM	-0.312252	6.58441	7.73146	0.00804105	0.373826
LOC112447350	0.247437	4.85707	7.71583	0.00810002	0.373826
POLR2K	-0.259593	4.27081	7.71328	0.00810968	0.373826
ANXA11	0.131635	8.06684	7.71206	0.00811431	0.373826
LOC112444466	0.875543	0.730231	7.70837	0.00812836	0.373826
LOC785745	0.924668	2.29161	7.70682	0.00813422	0.373826
CABLES2	0.186032	4.90578	7.69232	0.00818963	0.373826
MPV17	0.277232	4.51063	7.69062	0.00819615	0.373826
LOC101902681	0.660086	2.95362	7.68038	0.00823552	0.373826
MAPK8IP1	0.529927	2.18802	7.68035	0.00823564	0.373826
LOC104972276	7.08442	-1.97985	7.91273	0.00823992	0.373826
CD5L	-2.21615	0.430598	7.67385	0.00826072	0.373826
TRPS1	-0.28773	5.38304	7.67158	0.00826952	0.373826
SLC7A7	0.185775	6.7174	7.66858	0.00828113	0.373826
USP5	0.206365	6.64224	7.6678	0.00828418	0.373826
TAB2	-0.227959	7.08182	7.66667	0.00828858	0.373826
IDH2	0.19263	7.64672	7.66392	0.00829924	0.373826
WDR44	-0.237742	5.31054	7.6568	0.00832698	0.373826
NT5C	0.239514	7.4313	7.65562	0.00833158	0.373826
CAND1	-0.209806	6.83112	7.65287	0.00834234	0.373826
TDP2	-0.204627	4.63028	7.64738	0.0083638	0.373826
LRMP	-0.24472	6.66396	7.62991	0.0084326	0.373826
LOC510382	-1.83704	-0.0289425	7.62697	0.00844422	0.373826
DCTN3	0.229674	5.36334	7.612	0.00850373	0.373826
EMC2	-0.24404	4.98973	7.60565	0.0085291	0.373826
MIA2	-0.260449	5.3022	7.59955	0.00855357	0.373826
UBE2W	-0.390153	5.84284	7.59624	0.00856687	0.373826
DCTPP1	0.37981	2.07212	7.59071	0.00858914	0.373826
MXD1	2.19635	1.53589	7.59068	0.00858926	0.373826
SMIM15	-0.691388	4.10261	7.58324	0.0086193	0.373826
ZCCHC10	-0.408563	3.45029	7.57729	0.00864344	0.373826
PPP1CC	-0.165829	7.70005	7.57101	0.00866896	0.373826
CASZ1	0.331626	4.11417	7.54311	0.00878338	0.373826
SYPL1	-0.357812	5.84344	7.53869	0.00880168	0.373826
LOC507494	-0.696294	-0.733296	7.52682	0.00885095	0.373826
NRN1L	1.02819	-1.83967	7.52276	0.00886786	0.373826
RDX	-0.40421	5.61754	7.51865	0.00888504	0.373826
LOC101901896	0.931748	0.232391	7.51756	0.00888957	0.373826
DENND5B	-0.448995	5.32726	7.51738	0.00889035	0.373826
DOT1L	0.158705	7.15614	7.51723	0.00889098	0.373826
LOC101907852	1.18681	-1.61504	7.51102	0.008917	0.373826
MMS19	0.146987	6.11833	7.51049	0.00891921	0.373826
ATG9A	0.198727	6.96489	7.50284	0.0089514	0.373826
KCNMA1	-2.98063	-2.59599	7.50032	0.008962	0.373826
LOC526230	4.73402	-2.06668	7.49257	0.00899476	0.373826
NAGK	0.281904	6.11521	7.48733	0.00901702	0.373826
MYLIP	-0.207475	6.39467	7.47941	0.0090507	0.373826
PLRG1	-0.204634	5.96803	7.47712	0.00906047	0.373826
MRPS34	1.00083	4.3454	7.47673	0.00906214	0.373826
ITGA5	0.291023	6.29892	7.47415	0.00907316	0.373826
UPF2	-0.192657	6.65594	7.46236	0.0091237	0.373826
NDUFB5	-0.383683	4.93834	7.45414	0.00915913	0.373826
SRFBP1	-0.366865	4.91656	7.44439	0.00920134	0.373826
ARFGEF1	-0.214219	7.18804	7.44388	0.00920356	0.373826
SC5D	-0.24041	5.82904	7.44172	0.00921293	0.373826
CWC22	-0.289549	5.15245	7.43962	0.00922207	0.373826
ATP12A	-1.23616	1.00857	7.43689	0.00923398	0.373826
ZBTB43	-0.187014	5.03369	7.42601	0.00928149	0.373826
KLHL24	-0.335787	6.57343	7.4234	0.00929293	0.373826
MTFP1	0.228741	4.96312	7.4212	0.00930259	0.373826
EFEMP2	0.707722	-0.423939	7.41801	0.00931661	0.373826
C2H2orf69	-0.443694	3.77612	7.41396	0.00933442	0.373826
HCN2	0.259472	4.16385	7.40253	0.00938495	0.373826
LOC789192	-0.367118	4.30352	7.39864	0.00940219	0.373826
GTPBP10	-0.379885	2.6713	7.39079	0.00943714	0.373826
LOC101906072	-1.68794	-1.88487	7.39002	0.00944055	0.373826
POLK	-0.40604	3.4322	7.3868	0.00945495	0.373826
TRNAE-UUC-22	-0.51971	5.29349	7.38516	0.00946224	0.373826
SERTAD2	-0.212468	6.69616	7.37754	0.00949641	0.373826
ANKRD49	-0.223411	3.74316	7.37629	0.00950202	0.373826
CMTR2	-0.351565	4.62021	7.37567	0.0095048	0.373826
RABGAP1L-2	-0.255551	7.59468	7.3668	0.00954473	0.373826
CCDC43	-0.200287	4.58749	7.36316	0.00956117	0.373826
SHOC2	-0.33707	6.13545	7.36305	0.00956167	0.373826
EPPK1	0.391677	4.91323	7.35895	0.00958021	0.373826
TAF10	0.298294	6.06475	7.34918	0.00962457	0.373826
TIGD2	-0.325027	3.75479	7.33797	0.00967579	0.373826
GYG2	0.375813	4.15407	7.32864	0.00971859	0.373826
RIC8A	0.367031	5.85751	7.3286	0.00971879	0.373826
SCP2	-0.214094	6.46273	7.32698	0.00972622	0.373826
RRP1	0.195613	5.40508	7.32527	0.00973411	0.373826
ATF1	-0.200404	5.51057	7.32449	0.0097377	0.373826
SELENOF	-0.257439	5.66256	7.32297	0.00974471	0.373826
CNOT6	-0.30282	6.7116	7.31598	0.00977702	0.373826
CRBN	-0.118721	5.87594	7.3124	0.00979363	0.373826
RBM3	-1.09665	2.84217	7.3097	0.00980613	0.373826
RBM48	-0.206416	4.85064	7.3078	0.00981495	0.373826
UBL3	-0.26028	6.92476	7.30727	0.00981746	0.373826
PHAX	-0.243493	4.9756	7.29777	0.00986173	0.373826
EML2	1.76162	2.10082	7.29395	0.00987958	0.373826
CAPZA1	-0.270739	8.51344	7.28843	0.00990545	0.373826
HBB	1.16399	6.2792	7.28505	0.00992136	0.373826
TAB3	-0.253112	6.20121	7.28501	0.00992155	0.373826
DAPP1	-0.236292	5.78314	7.28353	0.00992849	0.373826
LOC787956	-0.736047	-0.695735	7.27481	0.00996964	0.373826
ACAD9	0.280602	5.18744	7.26815	0.0100012	0.373826
CD80	-0.232368	5.81108	7.26498	0.0100162	0.373826
PRKCG	-1.05719	1.13241	7.26228	0.0100291	0.373826
DNAJC28	-0.404566	2.63691	7.25757	0.0100515	0.373826
TMEM156	-0.316664	7.52781	7.25748	0.0100519	0.373826
G3BP2	-0.224748	7.33296	7.2538	0.0100695	0.373826
STXBP3	-0.317382	5.27156	7.24641	0.0101049	0.373826
MKKS	-0.188467	5.25368	7.24621	0.0101058	0.373826
SP3	-0.253351	7.11867	7.24157	0.0101281	0.373826
DYNLT3	-0.332851	5.1033	7.24018	0.0101348	0.373826
ACOT13	-0.196654	4.66558	7.23957	0.0101377	0.373826
TAX1BP1	-0.250344	6.69689	7.23766	0.0101469	0.373826
EXOC3	0.154592	6.94509	7.23281	0.0101703	0.373826
VCPIP1	-0.325688	6.77053	7.23235	0.0101725	0.373826
GPR180	-0.283037	3.43748	7.22604	0.010203	0.373826
ITGB7	0.210617	9.32036	7.22207	0.0102223	0.373826
ZNRF1	0.297775	6.60246	7.21672	0.0102483	0.373826
LOC507443	0.429245	3.67468	7.21369	0.0102631	0.373826
PEX3	-0.369581	3.25534	7.21326	0.0102652	0.373826
NOC2L	0.205519	5.65649	7.21078	0.0102773	0.373826
MTPN	-0.26288	8.6295	7.21053	0.0102785	0.373826
LOC785503	0.380586	4.09263	7.21015	0.0102803	0.373826
NDUFAF3	0.22775	5.20413	7.20368	0.010312	0.373826
CENPV	0.486522	4.51068	7.20218	0.0103194	0.373826
TM7SF2	1.90129	-0.525342	7.20131	0.0103237	0.373826
LOC101902757	-0.870577	1.21124	7.19993	0.0103304	0.373826
LOC112448603	0.637583	-0.123996	7.19256	0.0103666	0.373826
LOC112444778	-0.503112	1.90933	7.19181	0.0103704	0.373826
YWHAH	0.149415	7.00143	7.19139	0.0103724	0.373826
ZNF239	-0.256955	3.44995	7.19134	0.0103727	0.373826
LOC788293	0.442265	2.35212	7.17647	0.0104463	0.37425
LOC112444207	-0.554113	5.42571	7.17433	0.0104569	0.37425
LOC112449618	7.75633	-0.993696	7.25839	0.0104776	0.37425
IQCB1	-0.424779	3.47833	7.16749	0.010491	0.37425
AP4M1	0.245962	4.6725	7.16725	0.0104922	0.37425
CUL4B	-0.31081	6.07309	7.15664	0.0105453	0.374873
CRIPT	-0.354986	4.1168	7.15515	0.0105528	0.374873
COPE	0.159071	6.65028	7.13604	0.0106493	0.375828
CAMK1	-0.780725	2.48634	7.13594	0.0106498	0.375828
PHF19	0.198184	6.62422	7.13458	0.0106566	0.375828
GTF3C3	-0.199855	5.39742	7.13269	0.0106662	0.375828
TRMT1L	-0.177642	5.9449	7.12809	0.0106896	0.37589
RBM41	-0.319147	5.07198	7.1218	0.0107217	0.375962
MROH1	0.216299	6.80021	7.11727	0.0107449	0.375962
TAOK3	-0.157427	6.94302	7.11357	0.0107639	0.375962
LY6G5B	0.424171	5.95712	7.11077	0.0107782	0.375962
LOC783033	0.44896	4.09912	7.09069	0.0108819	0.37779
STRN	-0.281194	6.37507	7.08758	0.0108981	0.37779
SIRT7	0.171706	5.80333	7.08068	0.010934	0.37779
LIN7A	-0.76635	0.6397	7.0799	0.0109381	0.37779
ERLEC1	-0.277774	4.81687	7.07831	0.0109464	0.37779
LOC112444774	0.12922	5.79988	7.07422	0.0109678	0.37779
USB1	0.153818	5.56204	7.06808	0.0109999	0.37779
CDC42BPA	0.423244	3.42041	7.06214	0.0110312	0.37779
EIF4E	-0.315023	5.7256	7.05938	0.0110458	0.37779
ZFAND6	-0.18474	6.16617	7.05627	0.0110621	0.37779
LTBP4	-1.42531	-0.331868	7.04947	0.0110982	0.37779
CNIH2	0.860167	-0.428894	7.04359	0.0111293	0.37779
DNAJC2	-0.261242	5.69142	7.04103	0.011143	0.37779
RSL24D1	-0.286856	4.72069	7.03949	0.0111512	0.37779
ZDHHC16	0.236654	4.95601	7.03842	0.0111569	0.37779
RPAP3	-0.32001	4.36995	7.0251	0.0112281	0.378762
LARS	-0.144691	6.37412	7.02257	0.0112417	0.378762
FRRS1	-3.1531	-1.77082	7.02084	0.011251	0.378762
SENP7	-0.275577	6.40059	7.01585	0.0112779	0.378787
DDX58	-0.665281	6.48058	7.01063	0.0113061	0.378787
TMEM115	0.19336	5.96738	6.99695	0.0113803	0.378787
MRPL1	-0.355776	3.31874	6.99467	0.0113927	0.378787
FAM227B	-0.84391	-1.80761	6.99435	0.0113944	0.378787
DHX40	-0.193093	4.98142	6.99368	0.0113981	0.378787
NHLRC2	-0.290432	5.86963	6.99049	0.0114155	0.378787
YPEL5	-0.214661	5.7462	6.98854	0.0114262	0.378787
ERCC8	-0.264225	4.98395	6.97946	0.0114759	0.379711
TMEM170A	-0.291193	5.8159	6.97494	0.0115008	0.379812
LOC616281	0.286891	4.2254	6.96957	0.0115304	0.379965
SLC52A2	0.239573	5.39846	6.96617	0.0115492	0.379965
LOC104975977	0.358863	1.67129	6.95822	0.0115933	0.380425
USO1	-0.262529	6.39597	6.95575	0.011607	0.380425
LOC785115	-0.950984	-1.87349	6.93663	0.0117138	0.381831
ARFGAP2	0.141231	6.59398	6.93661	0.0117139	0.381831
SUCO	-0.312263	5.40467	6.93627	0.0117158	0.381831
PLCB3	0.254428	5.45478	6.92867	0.0117586	0.381864
POMT1	0.252448	4.84711	6.92828	0.0117608	0.381864
TXNL1	-0.264671	5.50422	6.91742	0.0118222	0.381875
LOC112449367	0.521173	3.50781	6.91667	0.0118265	0.381875
NICN1	0.298344	6.63252	6.91656	0.0118271	0.381875
TNFAIP8	-0.490115	6.95944	6.90386	0.0118994	0.383496
SEC62	-0.238116	6.72821	6.89944	0.0119247	0.383599
AP2A1	0.18807	6.71693	6.88424	0.012012	0.383834
UBE2J1	-0.304401	6.62055	6.8819	0.0120255	0.383834
IGFLR1	0.951364	-0.0438143	6.87669	0.0120556	0.383834
MFSD14A	-0.170138	6.21207	6.87513	0.0120647	0.383834
TMEM214	0.151633	6.66854	6.8745	0.0120683	0.383834
NRXN2	0.392939	1.05827	6.87086	0.0120895	0.383834
ARFIP1	-0.275023	4.46844	6.87033	0.0120925	0.383834
rna-NR_031262.1	0.626143	6.62091	6.86754	0.0121087	0.383834
LOC101905779	0.818259	-1.04801	6.85879	0.0121597	0.384749
ZFAND2B	0.189052	5.32741	6.85433	0.0121858	0.384873
LOC101902037	0.807531	0.141369	6.84674	0.0122304	0.385448
CCSER2	-0.304853	5.16849	6.83618	0.0122927	0.385448
RBM10	0.129902	8.19703	6.83499	0.0122997	0.385448
LOC112442278	3.35293	2.81868	6.83219	0.0123163	0.385448
PGRMC2	-0.278881	5.40756	6.82939	0.0123329	0.385448
NEK4	-0.305081	3.86324	6.82867	0.0123372	0.385448
RSAD1	0.343955	2.8196	6.82293	0.0123713	0.385819
TFAM	-0.352327	5.97557	6.81109	0.0124419	0.386707
LOC104972780	0.508232	3.01635	6.81071	0.0124442	0.386707
TLK2	-0.179914	5.7627	6.79931	0.0125127	0.387275
TSKU	1.06813	1.14247	6.79422	0.0125435	0.387275
APPBP2	-0.203762	6.51811	6.79327	0.0125492	0.387275
MRE11	-0.219746	5.88546	6.79194	0.0125572	0.387275
SNAP23	-0.339354	6.11498	6.78917	0.012574	0.387275
TNFRSF25	0.275209	5.7458	6.78389	0.012606	0.387573
SINHCAF	-0.325234	5.38152	6.78009	0.0126291	0.387598
GMDS	0.285201	4.66652	6.76921	0.0126955	0.3882
MTMR14	0.152758	6.77346	6.76533	0.0127193	0.3882
CCDC59	-0.259785	3.89053	6.76477	0.0127227	0.3882
PCGF5	-0.376585	7.00274	6.75927	0.0127565	0.3882
BCL7A	0.340924	2.95394	6.7538	0.0127902	0.3882
PRPF38A	-0.213928	6.02874	6.73724	0.0128928	0.3882
FAM57A	0.279876	2.27045	6.7366	0.0128968	0.3882
ADSL	0.231486	6.47407	6.72691	0.0129573	0.3882
LOC524181	-0.310374	2.79766	6.72469	0.0129711	0.3882
RSBN1L	-0.234586	5.9827	6.7193	0.0130049	0.3882
LINS1	-0.211323	4.04885	6.71762	0.0130155	0.3882
HNRNPR	-0.14185	7.63856	6.71645	0.0130229	0.3882
PLEKHG2	0.244993	5.63402	6.71404	0.013038	0.3882
BRD7	-0.14603	6.64339	6.70811	0.0130754	0.3882
SP110	-0.207042	8.05378	6.70639	0.0130863	0.3882
LEMD3	-0.231016	5.79967	6.70523	0.0130936	0.3882
AIP	0.173247	6.15503	6.70316	0.0131067	0.3882
PPP1R15B	-0.184457	7.17811	6.69348	0.0131682	0.3882
ARG1	1.67954	-0.675423	6.69259	0.0131738	0.3882
URM1	0.175744	5.97985	6.69258	0.0131739	0.3882
MINDY2	-0.278773	5.26565	6.68945	0.0131938	0.3882
GADD45B	-0.415674	4.63663	6.68794	0.0132035	0.3882
MINPP1	-0.248111	4.1156	6.6863	0.0132139	0.3882
UBA1	0.131538	8.41496	6.68348	0.0132319	0.3882
POMP	-0.237685	6.13956	6.68089	0.0132485	0.3882
LOC613756	0.74226	1.63457	6.67691	0.013274	0.3882
SCP2D1	0.513603	4.39847	6.67417	0.0132916	0.3882
EPB41L4A	-2.82529	-1.89643	6.67413	0.0132919	0.3882
COASY	0.176968	4.95261	6.67337	0.0132968	0.3882
GPR162	0.525647	2.60169	6.66986	0.0133194	0.388207
UHRF1BP1L	-0.394005	5.95394	6.6603	0.0133811	0.388971
CBX2	0.496896	1.39117	6.65887	0.0133904	0.388971
CEBPD	3.18586	2.38569	6.64563	0.0134764	0.389478
SLAIN2	-0.219899	5.44246	6.63606	0.0135391	0.389478
LOC783301	0.543127	1.74348	6.63359	0.0135552	0.389478
LOC101905222	0.478278	3.18364	6.63305	0.0135588	0.389478
KMT5C	0.240094	4.56586	6.63183	0.0135668	0.389478
PTP4A2	-0.25264	9.16052	6.63174	0.0135674	0.389478
DDX52	-0.254451	5.53868	6.63093	0.0135727	0.389478
HERC4	-0.26263	5.93517	6.62313	0.0136241	0.389478
SMARCA5	-0.261466	7.81054	6.62281	0.0136262	0.389478
VPS4A	0.135422	6.33903	6.62113	0.0136373	0.389478
MAP4K3	-0.493723	5.12122	6.61725	0.013663	0.389478
LOC112447353	-0.665672	5.23889	6.61514	0.0136769	0.389478
LOC100300091	6.93531	-2.20838	6.78818	0.0137043	0.389619
CLK3	0.180941	6.35446	6.59555	0.0138075	0.391911
LOC100337044	-1.3369	3.55222	6.59159	0.013834	0.392022
CCNG2	-0.262511	4.93079	6.58257	0.0138946	0.392609
GPR4	-0.844213	2.63584	6.57845	0.0139224	0.392609
LRRC8A	0.14694	5.53483	6.57844	0.0139225	0.392609
RHEB	-0.322217	3.7335	6.57314	0.0139584	0.392983
PPIG	-0.251566	6.60099	6.56232	0.0140318	0.394126
PUS3	-0.163695	4.86774	6.55955	0.0140507	0.394126
ZNF638	-0.223571	8.19854	6.55716	0.014067	0.394126
COPZ1	0.145676	6.78785	6.54303	0.0141639	0.395618
NOL8	-0.236731	5.34167	6.54275	0.0141658	0.395618
MRPL47	-0.337486	4.71794	6.53585	0.0142134	0.395957
CEP72	0.420624	2.64897	6.52763	0.0142703	0.395957
SLC30A6	-0.205966	4.3543	6.52414	0.0142945	0.395957
LOC100847469	1.87664	-0.534713	6.52222	0.0143079	0.395957
CRTAC1	-4.27136	-1.45867	6.52144	0.0143133	0.395957
KYNU	-0.400768	5.46803	6.52123	0.0143147	0.395957
FRS3	0.570367	0.208082	6.50856	0.0144032	0.39671
WDR33	-0.150282	7.54786	6.50761	0.0144099	0.39671
KLHL5	-0.271731	5.18966	6.50753	0.0144104	0.39671
PMS1	-0.406808	3.2406	6.50161	0.014452	0.396946
POC1B	-0.309513	3.27794	6.4998	0.0144647	0.396946
TOMM20	-0.232784	5.49332	6.49595	0.0144918	0.397062
SLC35E3	-0.281073	3.52139	6.49172	0.0145217	0.397254
LOC533307	0.27581	5.40468	6.48416	0.0145752	0.398022
CHD1	-0.348818	7.20279	6.48129	0.0145956	0.398022
TMEM255A	-1.05146	-1.51099	6.47079	0.0146704	0.399435
TUBA1C	0.52713	5.07084	6.45876	0.0147566	0.399777
PAN2	0.201183	6.20645	6.45737	0.0147666	0.399777
ATP6V1C2	0.559391	-0.195762	6.45705	0.0147689	0.399777
LOC101906009	-0.547684	2.08188	6.45269	0.0148003	0.399777
TOGARAM2	0.488294	1.13217	6.45218	0.014804	0.399777
MYO18B	-2.33922	-0.388685	6.4468	0.0148429	0.399777
GANAB	1.00854	1.80808	6.44663	0.0148441	0.399777
RAB33B	-0.259826	4.60644	6.44013	0.0148912	0.399853
ZYG11B	-0.202952	5.53082	6.43215	0.0149493	0.399853
NUP43	-0.212543	4.80238	6.43209	0.0149497	0.399853
FBXO33	-0.203321	5.51076	6.42946	0.0149689	0.399853
KBTBD8	-0.354095	5.95092	6.42225	0.0150216	0.399853
IDH3G	0.19526	6.21878	6.4214	0.0150278	0.399853
EXOSC6	0.229803	4.79891	6.41753	0.0150562	0.399853
HDGFL3	-0.466436	4.86371	6.41144	0.015101	0.399853
UBR1	-0.254734	6.41117	6.40934	0.0151165	0.399853
NUCKS1	-0.195941	7.90299	6.40821	0.0151248	0.399853
KRIT1	-0.22396	4.95612	6.4075	0.0151301	0.399853
ZNF879	-0.547421	0.685408	6.40627	0.0151392	0.399853
UBA3	-0.318398	7.00902	6.40249	0.0151671	0.399853
SUDS3	-0.130718	6.36204	6.40222	0.0151691	0.399853
TMED1	0.217681	3.79106	6.38837	0.0152721	0.401796
LOC112448893	0.890631	-1.17896	6.38427	0.0153027	0.401796
STK17B	-0.284771	8.92397	6.38299	0.0153122	0.401796
LOC619131	0.610039	2.19953	6.3687	0.0154195	0.403372
STK38L	-0.287398	6.40345	6.36552	0.0154435	0.403372
MLYCD	0.23012	4.7006	6.36357	0.0154582	0.403372
JAK2	-0.413019	6.17003	6.3615	0.0154739	0.403372
LOC112445108	-1.0722	-1.01943	6.35958	0.0154884	0.403372
C18H16orf87	-0.427068	3.43443	6.35483	0.0155244	0.403482
PIK3C3	-0.143175	5.52318	6.3529	0.0155391	0.403482
LIN9	-0.332664	3.33431	6.34967	0.0155636	0.403516
HECA	-0.188235	7.99445	6.34003	0.0156372	0.404507
ADGRL1	0.423131	6.15214	6.33856	0.0156484	0.404507
LOC101906221	0.461483	2.20785	6.32903	0.0157216	0.405795
LOC507581	0.430404	2.50283	6.32383	0.0157617	0.406073
FAM84B	-0.25679	5.75106	6.32135	0.0157808	0.406073
LOC104973478	1.05722	-0.868668	6.31551	0.015826	0.406073
ORC2	-0.247517	5.65361	6.31074	0.015863	0.406073
DCN	-3.28165	-0.646426	6.30548	0.0159039	0.406073
ROCK1	-0.325473	8.06665	6.30459	0.0159109	0.406073
ELOC	-0.297163	4.93434	6.29373	0.0159957	0.406073
CNTN2	0.60966	1.12321	6.29365	0.0159963	0.406073
YIPF6	-0.262719	5.49563	6.2919	0.0160101	0.406073
RAB18	-0.256235	6.3097	6.29147	0.0160134	0.406073
EXOC6	-0.263782	5.24972	6.28682	0.01605	0.406073
GPS1	0.181932	6.02217	6.28591	0.0160572	0.406073
LOC112448908	0.577423	-0.567449	6.2848	0.0160658	0.406073
LOC100847825	0.38905	2.83135	6.28221	0.0160863	0.406073
ING3	-0.220919	4.78019	6.27681	0.0161289	0.406073
CCSER1	-0.607723	0.0555495	6.27488	0.0161442	0.406073
C14H8orf82	0.812501	3.18062	6.27465	0.0161461	0.406073
LOC100141266	0.405869	5.28476	6.27375	0.0161532	0.406073
FDPS	0.632221	4.43751	6.26884	0.0161921	0.406464
DLST	0.1881	6.67917	6.26107	0.0162539	0.406946
BOLA-DQB	-1.53976	7.01608	6.26054	0.0162581	0.406946
NAA30	-0.30918	5.33847	6.25639	0.0162913	0.407188
GPR82	-0.539378	3.72689	6.25204	0.0163261	0.407292
PICALM	-0.239553	8.14241	6.24437	0.0163877	0.407292
LOC112445797	0.637532	-0.259362	6.2427	0.0164011	0.407292
DENND6B	0.280943	5.17137	6.2346	0.0164664	0.407292
NCBP2	-0.214068	5.5837	6.23422	0.0164696	0.407292
PPP1R12A	-0.281217	7.2549	6.23151	0.0164914	0.407292
SLC5A6	0.239877	4.22758	6.23062	0.0164987	0.407292
BRIX1	-0.20343	4.78564	6.23022	0.0165019	0.407292
SCYL2	-0.258788	5.77007	6.22966	0.0165065	0.407292
RNF6	-0.178388	3.61395	6.22242	0.0165652	0.407566
PLEKHH1	0.554642	3.65218	6.221	0.0165768	0.407566
LRRC58	-0.311437	5.92576	6.21963	0.016588	0.407566
TCF20	-0.583414	6.68532	6.21206	0.0166498	0.408408
PAPD4	-0.266133	6.08939	6.20969	0.0166692	0.408408
SMG9	0.223399	4.86429	6.2051	0.0167068	0.408753
LOC101905514	-0.258261	3.43111	6.19648	0.0167778	0.409215
PEX10	0.232785	5.63359	6.19619	0.0167802	0.409215
BLOC1S2	-0.253865	4.29377	6.1939	0.0167991	0.409215
SENP5	-0.143889	6.06087	6.19138	0.01682	0.409215
MTHFR	0.162626	5.19066	6.18092	0.0169067	0.410518
DRG2	0.193696	4.94202	6.17923	0.0169208	0.410518
LNPK	-0.284758	5.18329	6.17265	0.0169756	0.411275
ITSN2	-0.17825	7.44363	6.15743	0.0171033	0.412104
ETS1	-1.12913	8.09646	6.15606	0.0171149	0.412104
FBXO34	-0.129117	4.99802	6.15556	0.0171191	0.412104
LOC101904625	-1.77417	5.6405	6.15503	0.0171235	0.412104
LMBR1	-0.171947	4.29174	6.15194	0.0171496	0.412104
OXR1	-0.296146	6.10299	6.15163	0.0171522	0.412104
SEC63	-0.20958	5.87707	6.14826	0.0171807	0.412217
PDIK1L	-0.309697	3.97514	6.14099	0.0172424	0.412591
LOC112449531	-0.895508	-0.562077	6.13869	0.0172619	0.412591
CUL7	0.143212	7.64794	6.13616	0.0172834	0.412591
MED13	-0.305721	7.33822	6.13524	0.0172912	0.412591
MTERF1	-0.214511	4.61456	6.1318	0.0173206	0.412725
PPAT	-0.185447	5.74432	6.1221	0.0174036	0.413975
XRCC1	0.171758	5.23178	6.11156	0.0174943	0.413975
LOC101904903	-0.703929	-0.0993072	6.11005	0.0175074	0.413975
TAF6	0.146614	6.69287	6.10919	0.0175148	0.413975
TBPL1	-0.278295	4.90004	6.10916	0.017515	0.413975
CEBPE	-1.00748	2.01342	6.10904	0.0175161	0.413975
ABCA2	0.44616	7.83117	6.10301	0.0175683	0.414249
HINT3	-0.260243	2.8669	6.10219	0.0175754	0.414249
TTC9C	-0.270929	5.47893	6.09658	0.0176241	0.414835
CDC5L	-0.181784	6.71536	6.09179	0.0176657	0.415253
LOC784208	0.4842	6.98309	6.08855	0.0176941	0.415357
CD53	-0.255916	8.51118	6.08197	0.0177516	0.415613
ARL1	-0.171686	5.43272	6.0791	0.0177768	0.415613
LOC615640	0.827527	2.60358	6.0778	0.0177883	0.415613
FBXL3	-0.208542	6.11926	6.07567	0.0178069	0.415613
LOC783835	0.700548	0.329068	6.07366	0.0178246	0.415613
CAD	0.167208	6.6781	6.05345	0.0180035	0.41625
NFIX	-0.418397	0.934304	6.04945	0.0180392	0.41625
NUPR1	-0.877032	2.44765	6.04683	0.0180625	0.41625
LOC100847831	0.222851	3.53474	6.04209	0.0181049	0.41625
RASGRP2	0.253349	9.0646	6.04182	0.0181074	0.41625
MX2	-1.12112	8.20974	6.03715	0.0181492	0.41625
COIL	-0.203664	5.16178	6.03396	0.0181779	0.41625
USP8	-0.180367	6.26054	6.02788	0.0182326	0.41625
EAPP	-0.232933	6.40796	6.026	0.0182495	0.41625
SP100	-1.89795	1.50656	6.02218	0.0182841	0.41625
PIK3CB	-0.277315	4.88865	6.01675	0.0183333	0.41625
MBOAT2	0.563382	0.9705	6.01549	0.0183447	0.41625
LOC112446500	0.309897	4.40046	6.01236	0.0183731	0.41625
SPIN1	-0.210194	5.47077	6.0114	0.0183819	0.41625
RNF11	-0.277749	5.22478	6.0085	0.0184083	0.41625
SAXO2	0.650998	-0.976009	6.00746	0.0184177	0.41625
ZNF770	-0.289465	3.11947	6.00425	0.018447	0.41625
ALAS2	0.998597	2.94054	6.00242	0.0184638	0.41625
LOC784966	0.586921	1.87637	5.99629	0.0185199	0.41625
ZMYND11	-0.112833	6.89178	5.99357	0.0185449	0.41625
APOL3-2	-6.54323	-1.6549	6.05567	0.018558	0.41625
LYSMD2	-0.439072	3.00876	5.99129	0.0185658	0.41625
LOC104970193	4.33513	-1.61754	6.05138	0.0185967	0.41625
HMMR	-0.38487	4.25078	5.98736	0.018602	0.41625
COL18A1	0.605853	5.57071	5.9869	0.0186062	0.41625
RAB3GAP1	-0.127018	6.44348	5.98376	0.0186353	0.41625
NCK1	-0.210474	6.84439	5.9832	0.0186404	0.41625
POU2F1	-0.250519	6.06823	5.98237	0.0186481	0.41625
SAMD9	-0.503797	9.23762	5.9774	0.0186941	0.41625
CLEC3B	-2.60379	-1.397	5.9718	0.0187461	0.41625
TRANK1	-0.389415	8.91937	5.9714	0.0187498	0.41625
MIR23A	1.41515	-1.74343	5.97009	0.018762	0.41625
RGP1	0.162037	6.03384	5.9684	0.0187777	0.41625
KIF22	2.03656	0.120636	5.96619	0.0187982	0.41625
PAX2	-1.39258	-1.78764	5.96379	0.0188207	0.41625
TRIM25	-0.277497	7.32468	5.96073	0.0188492	0.41625
KIAA2026	-0.235182	5.44551	5.96051	0.0188512	0.41625
PPP1CA	0.177718	7.56609	5.95973	0.0188586	0.41625
NXT2	-0.267332	4.19682	5.95746	0.0188798	0.41625
RFNG	0.232918	5.98061	5.95594	0.0188941	0.41625
DCAF4	0.179091	6.44157	5.95528	0.0189003	0.41625
LOC782177	-0.282103	2.59167	5.95266	0.0189248	0.41625
KTN1	-0.294977	5.85561	5.94969	0.0189528	0.41625
LOC101902527	0.503769	-0.300922	5.94923	0.018957	0.41625
CACNA1C	0.513678	1.11164	5.94883	0.0189609	0.41625
GLCCI1	-0.185051	6.55237	5.94694	0.0189786	0.41625
PIK3CA	-0.327704	6.87878	5.94352	0.0190108	0.41625
LOC100336562	-1.09566	-1.36947	5.94248	0.0190206	0.41625
C2H2orf88	-0.473088	1.83493	5.9419	0.0190261	0.41625
PARP9	-0.303365	6.47577	5.93789	0.019064	0.416346
BTLA	-0.521996	6.21814	5.93598	0.0190822	0.416346
RPS6KA4	0.185335	5.76144	5.93	0.0191389	0.416346
VSIG10	-9.15085	0.365224	6.07513	0.019139	0.416346
RNGTT	-0.211092	5.95845	5.92879	0.0191503	0.416346
GHSR	-0.43567	3.13049	5.92008	0.0192334	0.416945
HP1BP3	-0.147072	7.54015	5.91883	0.0192453	0.416945
LOC516742	-0.699265	-0.184797	5.91217	0.019309	0.416945
EFR3A	-0.242779	7.3706	5.91187	0.019312	0.416945
rna-NR_031108.1	0.847835	5.15739	5.91172	0.0193134	0.416945
GOLGA4	-0.225876	6.76225	5.90963	0.0193335	0.416945
RAB8B	-0.391524	7.5531	5.9054	0.0193742	0.416945
CNN3	-0.841333	-0.26653	5.9054	0.0193742	0.416945
VMA21	-0.315983	5.97354	5.90335	0.0193939	0.416945
RSAD2	-1.24841	6.33495	5.88912	0.0195316	0.417085
PPIL4	-0.271634	5.72313	5.88859	0.0195367	0.417085
PPME1	0.17961	4.9004	5.88601	0.0195618	0.417085
PDCD10	-0.276032	5.48726	5.88232	0.0195977	0.417085
RBM27	-0.264233	6.11094	5.87847	0.0196353	0.417085
KLHL7	-0.264745	3.56525	5.87758	0.019644	0.417085
NAA25	-0.204011	5.39295	5.8774	0.0196458	0.417085
NIPA2	-0.151018	5.93735	5.87681	0.0196515	0.417085
RHBDD3	0.199264	4.78259	5.8722	0.0196967	0.417085
CHUK	-0.19579	5.41402	5.86979	0.0197203	0.417085
STARD3NL	-0.17791	4.68559	5.86297	0.0197873	0.417085
SLC4A1AP	-0.141718	5.54143	5.8618	0.0197988	0.417085
C2CD5	-0.189463	6.89964	5.86169	0.0198	0.417085
GOSR1	-0.167169	5.97608	5.85538	0.0198622	0.417085
THAP9	-0.244066	4.77809	5.85528	0.0198632	0.417085
CYB5R4	-0.576372	4.9478	5.85253	0.0198904	0.417085
LOC100847159	0.68821	6.28124	5.85207	0.019895	0.417085
NMI	-0.308865	6.80644	5.85207	0.019895	0.417085
SBF1	0.156706	8.78658	5.8515	0.0199007	0.417085
HDAC6	0.184249	6.3428	5.8514	0.0199016	0.417085
LOC112442827	0.250821	4.21566	5.8511	0.0199046	0.417085
THAP5	-0.332719	4.72228	5.84534	0.0199618	0.417152
CLCN6	0.178111	4.95735	5.84533	0.0199619	0.417152
RASGRP3	-0.354419	6.40309	5.83732	0.0200417	0.417152
LOC101902721	-0.724214	3.51618	5.83608	0.0200541	0.417152
USP48	-0.120457	6.5339	5.83092	0.0201058	0.417152
NUTF2	0.177805	6.20863	5.83036	0.0201113	0.417152
IDE	-0.204683	5.58102	5.82427	0.0201725	0.417152
MTREX	-0.237193	5.67942	5.82179	0.0201974	0.417152
KIAA0930	1.05676	5.17054	5.82077	0.0202077	0.417152
GPAA1	0.231883	6.16923	5.81775	0.0202381	0.417152
SH3D21	0.741705	-0.585144	5.81715	0.0202442	0.417152
VPS16	0.198838	5.83315	5.81323	0.0202838	0.417152
AP1G2	0.246142	5.809	5.8125	0.0202912	0.417152
HSPA12B	0.188527	4.08569	5.80402	0.0203772	0.417152
PPP1R2	-0.321589	6.13381	5.8029	0.0203886	0.417152
NR4A1	0.394905	3.26512	5.80114	0.0204065	0.417152
SLC34A3	5.72743	-1.91847	5.8596	0.0204208	0.417152
MORC3	-0.339165	6.54062	5.79869	0.0204314	0.417152
RAB29	-0.180748	5.61139	5.79807	0.0204378	0.417152
CMTM6	-0.119315	8.26689	5.79584	0.0204606	0.417152
PAIP2	-0.210437	7.43802	5.79457	0.0204735	0.417152
SLC25A16	-0.359906	4.19674	5.79432	0.0204761	0.417152
HIGD2A	0.241779	4.30984	5.7929	0.0204906	0.417152
EIF5A2	-0.431771	3.39805	5.79202	0.0204996	0.417152
CDC16	-1.23315	3.21204	5.79118	0.0205082	0.417152
MIR93	0.550739	-0.106508	5.7876	0.0205449	0.417287
LOC100335404	0.469654	2.02696	5.78374	0.0205844	0.417287
GNAS	0.182153	9.37206	5.78267	0.0205955	0.417287
TRMT11	-0.30231	2.90187	5.78117	0.0206109	0.417287
ABI1	-0.168984	7.09041	5.76888	0.0207378	0.419367
CNOT6L	-0.242812	7.69203	5.76472	0.020781	0.419734
LOC101906010	0.881043	-1.79153	5.76012	0.0208288	0.419734
MTA1	0.172208	6.09116	5.75817	0.0208491	0.419734
PPM1M	0.1972	6.38527	5.75783	0.0208526	0.419734
MGAT4A	-0.242442	7.37394	5.75189	0.0209147	0.419853
ZSWIM7	0.305595	3.87235	5.74896	0.0209452	0.419853
AQR	-0.20412	6.85492	5.74385	0.0209989	0.419853
RICTOR	-0.389708	6.34008	5.74345	0.021003	0.419853
REEP4	0.211256	4.51529	5.7426	0.0210119	0.419853
PPP1R3E	0.161838	4.26123	5.74175	0.0210209	0.419853
LOC112448269	0.949224	-0.592287	5.7411	0.0210277	0.419853
TUBB4B	0.201444	7.55245	5.73375	0.0211051	0.420528
CCDC186	-0.366277	5.76499	5.73041	0.0211404	0.420528
SEC23IP	-0.121758	6.53938	5.72921	0.0211531	0.420528
LOC112448795	-0.527466	0.294519	5.72872	0.0211583	0.420528
NEURL1	0.364914	4.2067	5.72174	0.0212324	0.421517
LOC100848353	0.360217	4.4369	5.71919	0.0212595	0.421574
ZNF148	-0.219244	6.20846	5.7101	0.0213565	0.42184
AAAS	0.266069	4.29324	5.70575	0.021403	0.42184
COPS7B	0.156916	5.42229	5.70363	0.0214258	0.42184
CYTH3	0.288316	4.41994	5.70169	0.0214465	0.42184
GPATCH2	-0.190906	4.88642	5.70127	0.0214511	0.42184
DOCK7	-0.86983	4.47303	5.6999	0.0214658	0.42184
RIOK2	-0.185652	4.84222	5.69926	0.0214726	0.42184
LOC782521	0.834866	-1.48101	5.69555	0.0215126	0.42184
RAP1GDS1	-0.170198	6.81506	5.69431	0.0215259	0.42184
GUK1	0.226491	7.45153	5.69401	0.0215292	0.42184
TAGLN2	0.264049	8.82086	5.693	0.0215401	0.42184
MBNL1	-0.229011	8.76778	5.68772	0.0215971	0.421895
ADO	-0.197065	5.00477	5.68159	0.0216636	0.421895
SIPA1	0.177399	8.01082	5.67919	0.0216897	0.421895
LOC100848368	-0.662467	2.92102	5.67682	0.0217155	0.421895
SAV1	-0.193374	4.45179	5.67612	0.0217231	0.421895
URI1	-0.277366	5.62638	5.67565	0.0217282	0.421895
BBS4	-0.223165	7.1699	5.67104	0.0217785	0.421895
LGALS1	0.296513	6.57662	5.66998	0.0217901	0.421895
ZBTB44	-0.240395	6.99377	5.6664	0.0218292	0.421895
SRA1	0.208173	6.07169	5.66566	0.0218373	0.421895
LOC112446774	0.644056	-0.909227	5.66103	0.021888	0.421895
IFIT5	-0.691537	6.00906	5.65819	0.0219193	0.421895
FAP	-2.80396	-2.51663	5.65731	0.0219289	0.421895
PJA2	-0.17335	7.23297	5.65396	0.0219658	0.421895
CEPT1	-0.267338	5.9092	5.65373	0.0219684	0.421895
ALMS1	-0.23254	5.28246	5.64649	0.0220483	0.421895
SOS2	-0.253748	5.89117	5.6428	0.0220892	0.421895
ARL6IP6	-0.143845	5.58485	5.64146	0.0221041	0.421895
PNPLA7	0.283969	7.12034	5.63919	0.0221293	0.421895
FSD1L	-0.52552	2.17262	5.62759	0.0222585	0.421895
CDKN2AIP	-0.265954	5.84586	5.62753	0.0222593	0.421895
FAM49B	-0.226542	7.52472	5.62637	0.0222722	0.421895
ANKZF1	0.163813	5.31539	5.62532	0.022284	0.421895
LOC790266	1.73404	0.491548	5.62522	0.022285	0.421895
LIN7C	-0.28493	5.28713	5.62425	0.022296	0.421895
FAM214B	0.195016	5.4654	5.62321	0.0223076	0.421895
GIN1	-0.315828	3.04488	5.62026	0.0223406	0.421895
NAA50	-0.255569	6.39411	5.62006	0.0223429	0.421895
LOC107133128	0.686637	-0.827093	5.61964	0.0223476	0.421895
LOC112441530	0.498463	0.48309	5.61788	0.0223674	0.421895
TUBG2	0.414271	5.16176	5.61652	0.0223827	0.421895
CDC14B	-0.238697	6.09751	5.61452	0.0224051	0.421895
LYPLA1	-0.234002	5.56652	5.61194	0.0224342	0.421895
KIAA1841	-0.525142	-0.282694	5.61074	0.0224477	0.421895
ATP11C	-0.269548	5.15405	5.61032	0.0224526	0.421895
BROX	-0.311585	6.20659	5.60926	0.0224644	0.421895
EHBP1	-0.20424	4.40366	5.60814	0.0224771	0.421895
STK11	0.124492	7.40375	5.60017	0.0225674	0.421895
COPB1	-0.176617	6.50323	5.59639	0.0226103	0.421895
TAF5	-0.15479	4.52268	5.59007	0.0226822	0.421895
FMO5	-0.306509	3.14292	5.59004	0.0226826	0.421895
DNAJC10	-0.262082	6.71222	5.58975	0.0226859	0.421895
RYK	-0.245256	3.14593	5.5856	0.0227333	0.421895
BAHCC1	0.456525	4.35409	5.58168	0.0227782	0.421895
COPS3	0.182815	6.23109	5.57928	0.0228058	0.421895
LOC104974928	-1.08822	-1.51777	5.57897	0.0228093	0.421895
ATF2	-0.201192	6.19917	5.57183	0.0228914	0.421895
ATXN3	-0.28715	5.12754	5.56658	0.022952	0.421895
SERBP1	-0.172873	8.63515	5.56497	0.0229706	0.421895
ZNF181	-0.357508	3.47954	5.56391	0.0229828	0.421895
CDH17	-0.761549	1.34518	5.56186	0.0230066	0.421895
SOX4	0.521259	5.68229	5.55976	0.0230309	0.421895
LOC100139990	0.40871	1.29424	5.55882	0.0230418	0.421895
STAP1	-0.550561	4.14865	5.55826	0.0230483	0.421895
LOC101902724	0.426932	0.409352	5.55424	0.023095	0.421895
RNF123	0.171339	6.44381	5.55155	0.0231264	0.421895
SLC38A7	0.187702	4.61072	5.55117	0.0231307	0.421895
LOC101902705	1.25991	0.669857	5.54857	0.0231611	0.421895
FBXO28	-0.213674	5.10035	5.54634	0.0231871	0.421895
BCLAF1	-0.23747	7.83205	5.54532	0.0231991	0.421895
TMX4	-0.213024	6.02916	5.54395	0.0232151	0.421895
COX6B2	0.762256	0.172615	5.54163	0.0232422	0.421895
GBA2	0.129426	6.29871	5.54073	0.0232527	0.421895
CUL3	-0.174665	6.92121	5.53744	0.0232913	0.421895
LOC785445	0.375978	2.50896	5.53155	0.0233605	0.421895
INSL6	-0.873627	-1.48094	5.52995	0.0233794	0.421895
LOC107131715	0.778268	-0.108475	5.52976	0.0233817	0.421895
NAA15	-0.313392	6.27246	5.52975	0.0233818	0.421895
MAPK1IP1L	-0.193855	7.61762	5.52847	0.0233969	0.421895
SNRNP70	0.258914	8.32885	5.52453	0.0234434	0.421895
TROVE2	-0.366078	6.17796	5.51635	0.0235403	0.421895
PSMB3	0.269043	5.70609	5.51563	0.0235488	0.421895
THOC2	-0.284291	7.13259	5.51436	0.0235639	0.421895
MUS81	0.16115	4.66013	5.51124	0.0236011	0.421895
MAML2	-0.221512	5.54981	5.50882	0.0236299	0.421895
PPM1B	-0.186381	7.11172	5.50705	0.0236511	0.421895
TCF4	-0.368843	6.68585	5.50655	0.023657	0.421895
CCDC25	-0.174402	6.071	5.50395	0.0236881	0.421895
ZNF507	-0.204882	5.59905	5.50115	0.0237216	0.421895
OOSP2	-1.9903	-2.43165	5.49784	0.0237613	0.421895
ANHX	0.959394	0.156504	5.49497	0.0237957	0.421895
LOC101908350	6.67292	-1.61245	5.62115	0.0237972	0.421895
RCE1	0.204698	3.89427	5.49266	0.0238234	0.421895
IFI44L	-0.685037	7.05787	5.49016	0.0238535	0.421895
ATF7IP	-0.224687	8.23406	5.48871	0.023871	0.421895
MPO	-1.10469	0.95584	5.48601	0.0239036	0.421895
GPBP1	-0.251564	7.62961	5.48593	0.0239045	0.421895
LOC781951	-7.55801	-0.696811	5.5376	0.0239335	0.421895
HDAC9	-0.36693	4.80401	5.48019	0.023974	0.421895
NAP1L1	-0.271622	7.79274	5.47969	0.0239801	0.421895
ATM	-0.291156	6.24933	5.47921	0.0239858	0.421895
LOC101904098	-0.829649	4.94051	5.47774	0.0240037	0.421895
CYTH2	0.160513	5.18006	5.47566	0.0240289	0.421895
DALRD3	0.247209	4.36589	5.47445	0.0240435	0.421895
LOC112445781	0.840869	-0.12172	5.47249	0.0240674	0.421895
LRP4	0.434586	3.58184	5.47066	0.0240897	0.421895
GALNT7	-0.207357	6.62916	5.46924	0.024107	0.421895
TRIM65	0.183905	5.91434	5.46833	0.0241181	0.421895
NR3C1	-0.239953	6.69154	5.4683	0.0241185	0.421895
ME2	-0.223322	7.80173	5.46327	0.0241798	0.421895
STK25	0.1466	5.83239	5.46319	0.0241808	0.421895
NT5DC2	0.343294	3.3056	5.46225	0.0241923	0.421895
TRAM1	-0.285977	6.77882	5.45955	0.0242253	0.421895
RRAS2	-0.237061	5.64885	5.45698	0.0242568	0.421895
RNF126	0.176463	6.54398	5.45274	0.0243088	0.421895
CBWD2	-0.230297	3.51403	5.45039	0.0243377	0.421895
AP2M1	0.206793	7.54637	5.44841	0.0243621	0.421895
LOC101903253	0.536708	4.2106	5.44429	0.024413	0.421895
BGN	1.64387	-1.29734	5.43893	0.0244793	0.421895
ATP13A1	0.153221	6.5911	5.43873	0.0244817	0.421895
HAUS6	-0.276789	5.17724	5.43694	0.0245039	0.421895
PNKP	0.149032	6.42674	5.43459	0.024533	0.421895
CFLAR	-0.203413	7.53768	5.43456	0.0245334	0.421895
FAM126A	-0.336632	5.37142	5.43073	0.024581	0.421895
MPP5	-0.254771	5.79698	5.42927	0.0245993	0.421895
LOC784755	1.41972	-1.98924	5.42878	0.0246053	0.421895
SLC38A9	-0.231208	5.14682	5.42803	0.0246147	0.421895
SETDB1	0.123134	6.47941	5.4242	0.0246625	0.421895
GPR174	-0.381049	8.21905	5.42193	0.0246908	0.421895
ZC3H13	-0.149031	6.91545	5.41937	0.0247228	0.421895
PTDSS2	0.255396	3.60906	5.41789	0.0247413	0.421895
ANKMY2	-0.238653	4.46574	5.41688	0.024754	0.421895
AVL9	-0.23571	5.3664	5.41623	0.0247621	0.421895
TIPRL	-0.253174	4.79511	5.41549	0.0247714	0.421895
CD3G	-0.394997	5.03356	5.41438	0.0247854	0.421895
KBTBD2	-0.155557	5.39837	5.41435	0.0247858	0.421895
CDC37L1	-0.328577	4.91715	5.4124	0.0248103	0.421895
PSMD11	0.109144	6.86312	5.40354	0.0249219	0.421895
FAM78A	0.138201	8.00339	5.40195	0.024942	0.421895
BANK1	-0.418282	7.67272	5.39921	0.0249765	0.421895
SMCHD1	-0.28263	8.09437	5.39545	0.0250243	0.421895
ZNF705A	-0.150114	4.95467	5.39341	0.0250502	0.421895
NAALADL1	0.337091	5.29055	5.39309	0.0250543	0.421895
LRRC47	0.121005	5.95444	5.38891	0.0251074	0.421895
PPP4R3A	-0.159518	7.61104	5.38464	0.0251618	0.421895
TMEM59	-0.138695	6.71555	5.38208	0.0251944	0.421895
RSBN1	-0.277951	5.90202	5.38175	0.0251987	0.421895
NIT1	0.227861	2.9793	5.38174	0.0251988	0.421895
PPP2R5A	-0.215912	7.55932	5.38094	0.0252089	0.421895
MSH3	-0.239518	5.37811	5.37922	0.025231	0.421895
LOC112448032	-1.17626	-1.68629	5.37749	0.0252532	0.421895
PARVG	0.175565	6.98721	5.37384	0.0252999	0.421895
PRR19	0.501516	-0.185761	5.37372	0.0253015	0.421895
SLC37A4	0.270274	3.83396	5.37366	0.0253023	0.421895
SPATA2	0.0949349	5.38375	5.37335	0.0253062	0.421895
SPTY2D1	-0.192507	5.82906	5.37277	0.0253137	0.421895
TK1	0.274853	5.80167	5.37125	0.0253333	0.421895
LOC101902790	0.685926	0.595312	5.36926	0.0253588	0.421895
RFX2	0.59205	3.21352	5.36667	0.0253922	0.421895
VAMP7	-0.323432	4.09769	5.36483	0.0254159	0.421895
MLST8	0.29993	3.66388	5.36436	0.025422	0.421895
DRAM2	-0.344186	5.94685	5.36431	0.0254226	0.421895
ZRANB1	-0.134794	5.85692	5.36203	0.0254521	0.421895
LOC107131649	0.58864	-0.41744	5.36156	0.0254581	0.421895
TRIP11	-0.234371	6.45062	5.35872	0.0254948	0.421895
LOC112449236	0.741609	1.56823	5.3574	0.0255119	0.421895
HACE1	-0.230368	3.93702	5.35628	0.0255265	0.421895
LOC104969531	-1.26579	-1.89724	5.35594	0.0255309	0.421895
TOP2B	-0.207779	8.34407	5.35581	0.0255325	0.421895
COQ9	0.17006	4.61448	5.35524	0.0255398	0.421895
MDK	0.461861	3.38173	5.3544	0.0255508	0.421895
NABP2	1.07164	2.87361	5.35437	0.0255512	0.421895
HOOK1	-0.544422	2.07554	5.35365	0.0255606	0.421895
ZBTB33	-0.196731	5.88826	5.34994	0.0256087	0.421895
LOC112444909	0.507414	-0.514617	5.34701	0.0256468	0.421895
MRPL24	0.273509	3.21384	5.34649	0.0256536	0.421895
CEP19	-0.245827	2.77912	5.34645	0.0256542	0.421895
MARCO	-3.07923	-1.28358	5.34552	0.0256662	0.421895
GINM1	-0.243296	4.92015	5.3426	0.0257044	0.421895
GAA	0.222494	4.67432	5.34219	0.0257097	0.421895
IWS1	1.23337	2.89884	5.34101	0.0257251	0.421895
LOC101905199	-0.507466	-0.604597	5.33968	0.0257425	0.421895
KLF13	0.207502	8.70517	5.33952	0.0257445	0.421895
LOC104969002	-1.66422	-0.419055	5.33211	0.0258418	0.422986
P3H1	0.204206	5.63644	5.33073	0.0258598	0.422986
CARD6	-0.138679	6.99443	5.32479	0.025938	0.423866
LOC100139548	0.172242	6.35051	5.3216	0.0259802	0.424156
HGS	0.110921	7.04574	5.31284	0.0260961	0.425649
IKZF3	-0.174562	9.02977	5.30929	0.0261433	0.426018
PIAS1	-0.233908	6.92992	5.30058	0.0262593	0.426911
LLPH	-0.302188	4.53491	5.29932	0.0262762	0.426911
MRPL4	0.191702	5.06764	5.2989	0.0262818	0.426911
LOC505052	5.6035	0.755184	5.34746	0.0263114	0.426911
LOC107132911	-8.03433	0.04629	5.34464	0.0263486	0.426911
NAAA	-0.98797	4.8288	5.29303	0.0263605	0.426911
AK3	-0.278935	6.07409	5.29225	0.0263709	0.426911
PRX	-0.688197	-0.951396	5.29047	0.0263947	0.426911
CD99	0.185947	8.16077	5.28824	0.0264248	0.427
TDH	-0.261717	4.37524	5.28063	0.0265273	0.427716
SLC25A28	0.206296	6.00638	5.27897	0.0265497	0.427716
RBM7	-0.201217	4.85173	5.27702	0.0265761	0.427716
VWA7	0.37509	6.38604	5.27601	0.0265898	0.427716
PPP2R2A	-0.15526	6.29666	5.27402	0.0266167	0.427716
NCL	-0.170277	8.87634	5.27402	0.0266169	0.427716
MATK	0.640177	3.56244	5.2692	0.0266823	0.428371
TAF13	-0.412699	3.72903	5.26601	0.0267256	0.428671
LOC616868	-0.295519	6.35987	5.25866	0.0268259	0.429468
SEC22B	-0.175587	5.98446	5.25617	0.0268599	0.429468
LOC101903649	0.170176	6.30499	5.25548	0.0268694	0.429468
LDB1	0.147677	8.02635	5.25487	0.0268778	0.429468
ARF5	0.207205	4.44814	5.24975	0.026948	0.429468
ATG14	-0.184199	3.98155	5.24885	0.0269604	0.429468
TUBA1B	0.265178	8.76857	5.24846	0.0269658	0.429468
CACUL1	-0.187956	6.31306	5.2463	0.0269955	0.429468
PDS5A	-0.193345	7.55399	5.2456	0.0270051	0.429468
UBR3	-0.259645	5.92951	5.24113	0.0270667	0.429468
WRAP53	0.1592	5.33433	5.23487	0.0271533	0.429468
ZNF292	-0.253901	6.57665	5.23373	0.0271692	0.429468
rna-NR_107779.1	0.207036	5.75553	5.23329	0.0271752	0.429468
CHIC2	-0.219529	5.17589	5.22743	0.0272566	0.429468
AGGF1	-0.245821	6.89905	5.2264	0.027271	0.429468
SPP1	2.66504	-2.09212	5.225	0.0272904	0.429468
HMGXB3	0.115741	6.0165	5.22399	0.0273045	0.429468
SCFD1	-0.218308	5.22109	5.22245	0.027326	0.429468
LOC101902807	0.521659	2.08063	5.22114	0.0273442	0.429468
TTC33	-0.229598	4.61423	5.22045	0.0273538	0.429468
MZT1	-0.397883	2.61534	5.21923	0.0273709	0.429468
LZIC	-0.194438	4.50287	5.21567	0.0274206	0.429468
DDX18	-0.173256	5.68672	5.21476	0.0274335	0.429468
POMT2	0.177077	4.29332	5.2139	0.0274454	0.429468
rna-NR_030961.1	-0.244849	5.09082	5.21343	0.0274521	0.429468
ARMC2	-0.532845	1.93799	5.21314	0.0274561	0.429468
RUVBL1	0.216937	5.61416	5.21271	0.0274622	0.429468
TSTD3	-0.363781	3.59852	5.21076	0.0274896	0.429468
LOC112442384	0.346914	1.05104	5.20908	0.0275132	0.429468
LOC100847604	-0.351383	7.80659	5.20881	0.027517	0.429468
JAM3	0.548623	3.12461	5.20566	0.0275613	0.429773
PUS7L	-0.253558	4.35476	5.19933	0.0276505	0.430136
LOC516599	-0.266603	6.6527	5.19874	0.0276589	0.430136
FAM189B	0.17585	4.70512	5.19422	0.0277227	0.430136
NOL6	0.203298	5.37147	5.19267	0.0277447	0.430136
ZNF461	-0.358959	2.91996	5.19203	0.0277538	0.430136
VKORC1L1	-0.29591	5.25484	5.18888	0.0277986	0.430136
AQP1	1.9125	-1.93768	5.18632	0.0278349	0.430136
CAPN10	0.283883	6.36036	5.18574	0.0278433	0.430136
WDR5B	-0.185352	6.89464	5.18572	0.0278434	0.430136
PAN3	-0.157364	7.66976	5.18571	0.0278437	0.430136
CDK9	0.132141	7.13905	5.18478	0.0278569	0.430136
UBE2J2	0.118979	5.82899	5.17958	0.027931	0.430896
LPCAT4	0.187469	6.65243	5.1742	0.0280079	0.431538
TCEA2	0.430783	1.216	5.1732	0.0280223	0.431538
CNTROB	0.184189	5.97448	5.16564	0.028131	0.432067
GOLT1B	-0.368931	4.10387	5.16359	0.0281604	0.432067
GPD1	1.14182	0.506838	5.16358	0.0281605	0.432067
NKIRAS2	0.148115	4.6821	5.16298	0.0281691	0.432067
SMAD2	-0.170267	6.49998	5.15796	0.0282416	0.432067
SLC35B1	0.191675	6.92595	5.15771	0.0282453	0.432067
WDR75	-0.236107	5.95601	5.15571	0.0282743	0.432067
COMMD8	-0.222901	5.72561	5.15461	0.0282901	0.432067
HSPB8	-1.01091	2.29369	5.15374	0.0283027	0.432067
CCR10	0.427295	1.30369	5.15164	0.0283331	0.432067
AP4E1	-0.136844	6.07549	5.1504	0.0283511	0.432067
USP12	-0.15145	5.54104	5.14894	0.0283724	0.432067
SLC10A7	-0.230246	4.34751	5.14842	0.02838	0.432067
ZNF146	-0.279696	5.99311	5.14594	0.028416	0.432146
N4BP1	-0.195395	7.40151	5.14003	0.0285021	0.432146
AFF4	-0.263533	6.86457	5.13686	0.0285484	0.432146
LOC101903326	0.428601	1.51471	5.13373	0.0285942	0.432146
LOC783740	0.861926	-1.80919	5.13178	0.0286228	0.432146
CSNK2B	-1.62882	3.92046	5.13144	0.0286278	0.432146
USP34	-0.206684	8.24807	5.13067	0.0286391	0.432146
LOC112441465	-0.221265	2.40269	5.12978	0.0286522	0.432146
LOC112444926	0.402886	1.91757	5.12775	0.028682	0.432146
SLF2	-0.245476	7.45663	5.12722	0.0286898	0.432146
SCAMP1	-0.291382	4.89271	5.1266	0.0286989	0.432146
CNOT7	-0.240127	6.95221	5.12612	0.028706	0.432146
LOC541276	0.24422	4.90711	5.12565	0.0287128	0.432146
FBXW11	-0.122765	6.11931	5.12425	0.0287334	0.432146
SPRYD3	0.115872	6.28602	5.12227	0.0287627	0.432212
LOC112446029	1.50274	0.144815	5.11429	0.0288806	0.433263
SLC12A2	-0.251299	5.81647	5.11416	0.0288825	0.433263
LOC112445273	-0.634852	5.3148	5.11205	0.0289138	0.433357
COPS2	-0.322355	4.88382	5.10845	0.0289672	0.433642
ZP3	0.449143	2.64882	5.10741	0.0289827	0.433642
P2RX4	0.23561	4.06074	5.10357	0.0290398	0.433903
CMPK2	-0.792283	5.76489	5.10273	0.0290523	0.433903
USP16	-0.179342	5.62617	5.1012	0.0290751	0.433903
G6PC3	0.237326	4.12414	5.09953	0.0291	0.433903
IFNGR2	2.53246	2.98265	5.09741	0.0291317	0.434002
DIMT1	-0.270736	5.92769	5.09455	0.0291744	0.434267
DGKE	-0.191277	4.71763	5.09114	0.0292256	0.43436
STX7	-0.27491	7.03635	5.08914	0.0292556	0.43436
METTL26	0.202515	4.59457	5.08598	0.0293031	0.43436
ZNF581	0.170367	8.45645	5.08335	0.0293427	0.43436
ZNF569	-0.319177	4.03954	5.0831	0.0293465	0.43436
DHCR24	0.204212	7.45103	5.08171	0.0293674	0.43436
AGL	-0.290352	4.33586	5.0784	0.0294174	0.43436
LOC112442701	-0.987105	-1.15339	5.07732	0.0294337	0.43436
DNTTIP2	-0.223883	6.49714	5.07529	0.0294644	0.43436
PSMG3	0.296424	3.38262	5.07383	0.0294865	0.43436
RTF1	-0.112493	6.50445	5.07357	0.0294905	0.43436
LOC101904573	0.432591	3.57063	5.07221	0.029511	0.43436
ACTR1B	0.253949	4.59264	5.07105	0.0295285	0.43436
ST3GAL6	-0.227836	6.84748	5.07091	0.0295308	0.43436
TNFSF10	-0.363383	8.38925	5.06574	0.0296093	0.435044
SRM	0.271982	4.13366	5.06455	0.0296274	0.435044
TXNDC15	-0.11633	4.91325	5.06015	0.0296944	0.435063
ASB3	-0.257481	6.11456	5.0596	0.0297028	0.435063
SLC38A2	-0.278436	8.20853	5.05658	0.0297489	0.435063
UBL4A	0.219134	5.25168	5.05262	0.0298096	0.435063
NRBP2	0.343679	4.73589	5.05181	0.029822	0.435063
CAMLG	-0.147584	4.32959	5.05153	0.0298264	0.435063
CHMP2B	-0.332636	4.40592	5.05144	0.0298277	0.435063
PPP1CB	-0.203308	7.64652	5.05133	0.0298294	0.435063
CPT1C	2.16026	0.187445	5.04972	0.0298541	0.435063
CUL2	-0.175648	4.79667	5.04632	0.0299062	0.435096
CCDC91	-0.301599	4.09937	5.04092	0.0299894	0.435096
P2RY13	-0.700934	4.57154	5.03597	0.030066	0.435096
LOC104973218	2.25452	-0.131905	5.03493	0.0300821	0.435096
IREB2	-0.263147	6.24053	5.0326	0.0301181	0.435096
LOC781799	0.362157	1.09482	5.03144	0.0301361	0.435096
CDK16	0.200476	7.07369	5.03116	0.0301405	0.435096
ANKRD13C	-0.209417	4.7658	5.02769	0.0301942	0.435096
GDAP2	-0.171381	5.2311	5.0274	0.0301988	0.435096
GUSB	0.207131	5.36599	5.02739	0.030199	0.435096
MXI1	-0.26654	5.06581	5.02658	0.0302115	0.435096
LOC101902293	-0.775054	0.412152	5.02652	0.0302124	0.435096
TEX261	0.14726	6.00679	5.02571	0.030225	0.435096
CPSF2	-0.183493	5.84003	5.02441	0.0302453	0.435096
QDPR	0.176878	5.5581	5.02059	0.0303047	0.435096
USP9X	-0.178254	7.73279	5.0176	0.0303514	0.435096
STK16	0.192007	4.57678	5.01452	0.0303996	0.435096
DNAJA2	-0.128581	6.76647	5.00934	0.0304809	0.435096
LOC112449292	0.298319	7.27042	5.00919	0.0304832	0.435096
USP18	-0.381519	6.18672	5.00713	0.0305156	0.435096
TMEM30A	-0.248149	6.75235	5.00631	0.0305285	0.435096
PPP2R3C	-0.33375	4.19818	5.00121	0.0306087	0.435096
LOC614695	0.447509	3.78578	4.99804	0.0306588	0.435096
CEP290	-0.345527	5.05561	4.99793	0.0306605	0.435096
XIAP	-0.3135	6.61975	4.99601	0.0306909	0.435096
TRAF7	0.104333	6.29345	4.99057	0.0307771	0.435096
TREML2	0.150274	8.55331	4.98955	0.0307933	0.435096
PDLIM2	0.204782	5.48587	4.98858	0.0308087	0.435096
ABCC3	0.313191	4.01801	4.9859	0.0308513	0.435096
DENND4C	-0.26328	6.68208	4.9837	0.0308862	0.435096
BMPR1B	-1.43399	-1.1909	4.98333	0.0308922	0.435096
UBE2I	0.105591	7.13361	4.98318	0.0308946	0.435096
ZNF644	-0.330307	6.71281	4.98173	0.0309176	0.435096
LYSMD3	-0.358812	4.62131	4.98035	0.0309396	0.435096
RNF115	-0.182539	5.55032	4.9793	0.0309564	0.435096
TRIP13	0.286468	3.87253	4.97359	0.0310477	0.435096
BMP1	0.409602	0.836767	4.97197	0.0310737	0.435096
TAZ	0.218121	3.85843	4.97165	0.0310787	0.435096
COBLL1	-0.516083	5.38523	4.97097	0.0310897	0.435096
HOMER1	-0.352871	3.96945	4.96986	0.0311075	0.435096
ZNRF2	-0.250124	5.64215	4.96938	0.0311153	0.435096
TANK	-0.263457	6.17743	4.96876	0.0311251	0.435096
MIER1	-0.363346	6.44755	4.9682	0.0311341	0.435096
RALGAPB	-0.160681	7.13591	4.96742	0.0311467	0.435096
SLC2A3	-0.27087	8.36687	4.96609	0.031168	0.435096
STK19	0.230738	6.77127	4.95816	0.0312959	0.435096
LOC789494	0.331366	2.06848	4.95804	0.0312978	0.435096
UBE3A	-0.20066	6.09592	4.9578	0.0313017	0.435096
WAC	-0.132742	7.92934	4.95379	0.0313665	0.435096
FAM131A	0.200198	3.6923	4.95168	0.0314007	0.435096
CSNK1A1	-0.160656	7.8383	4.95086	0.031414	0.435096
PTPRS	0.389457	4.73076	4.94966	0.0314335	0.435096
NRBP1	0.128184	7.2452	4.94873	0.0314486	0.435096
C25H16orf58	0.223418	4.82764	4.94836	0.0314546	0.435096
DCLRE1A	-0.336911	4.31887	4.94807	0.0314594	0.435096
LOC782966	0.411959	2.03837	4.94282	0.0315448	0.435096
BIRC3	-0.319602	8.74386	4.94068	0.0315796	0.435096
YTHDC2	-0.194279	6.45201	4.93854	0.0316145	0.435096
CUL4A	0.117305	7.39988	4.93817	0.0316205	0.435096
ARID5B	-0.199941	6.5116	4.9353	0.0316676	0.435096
RABL3	-0.29642	3.49249	4.93434	0.0316832	0.435096
LOC100847143	0.457706	2.82007	4.93341	0.0316985	0.435096
LOC787269	-0.474148	3.11017	4.93257	0.0317122	0.435096
DUSP10	-0.256286	2.92239	4.93161	0.031728	0.435096
BBS7	-1.16274	0.363511	4.93062	0.0317442	0.435096
HAUS1	-0.177506	4.56021	4.93055	0.0317453	0.435096
FRAT1	0.217426	4.19782	4.92954	0.031762	0.435096
PPIP5K2	-0.25265	5.94317	4.92762	0.0317935	0.435096
SLC25A22	0.200279	4.62283	4.92747	0.0317959	0.435096
LOC101902760	0.476232	4.39259	4.92511	0.0318348	0.435096
CISD2	-0.247738	4.85497	4.92256	0.0318766	0.435096
EME1	0.133392	5.2021	4.92142	0.0318954	0.435096
LOC101905053	-0.243779	2.91898	4.92066	0.0319081	0.435096
RANBP2	-0.153509	8.46377	4.91776	0.0319559	0.435096
PRLR	-0.811641	0.433994	4.91723	0.0319647	0.435096
CAPZA2	-0.330922	5.85099	4.91512	0.0319996	0.435096
PLCB2	0.240809	6.79173	4.91475	0.0320057	0.435096
ZNF782	-0.476466	0.656119	4.91441	0.0320113	0.435096
LOC613444	-0.239454	3.8964	4.91281	0.0320379	0.435096
SNHG4	-0.251798	8.16404	4.91262	0.032041	0.435096
EIF4A3	0.166761	6.51375	4.91153	0.032059	0.435096
SPIRE1	-0.190485	3.79066	4.91049	0.0320763	0.435096
TSHZ2	-0.878927	-0.401877	4.90982	0.0320874	0.435096
NRROS	0.124742	7.20604	4.90831	0.0321125	0.435096
ZAP70	0.340952	9.07047	4.90692	0.0321355	0.435096
DDX6	-0.160411	8.96607	4.90599	0.032151	0.435096
LOC112447330	-0.259294	5.30059	4.90587	0.032153	0.435096
PPP4R2	-0.386511	6.67005	4.90552	0.0321589	0.435096
HMGXB4	-0.166272	4.88114	4.90545	0.03216	0.435096
EIF3E	-0.231602	7.9281	4.90522	0.0321638	0.435096
MEF2A	-0.228554	6.39701	4.90487	0.0321696	0.435096
LOC107131489	0.298803	2.88948	4.9046	0.0321741	0.435096
WAPL	-0.17135	7.19767	4.90391	0.0321857	0.435096
HBP1	-0.136542	6.6513	4.89694	0.032302	0.436328
TUBA1D	0.545744	3.59386	4.89295	0.0323687	0.436467
CTC1	0.87356	4.51631	4.89114	0.0323991	0.436467
WDR54	0.297868	2.48137	4.891	0.0324014	0.436467
SASS6	-0.342803	4.96392	4.89032	0.0324128	0.436467
LOC104970645	0.319611	2.58896	4.88698	0.0324689	0.436884
LOC512672	-0.302102	9.78642	4.88344	0.0325285	0.437306
SNX4	-0.273545	5.38157	4.88213	0.0325506	0.437306
BICRAL	-0.139461	6.94898	4.87851	0.0326116	0.437477
HCFC2	-0.246995	4.75501	4.87763	0.0326265	0.437477
BDP1	-0.33329	6.75901	4.8765	0.0326455	0.437477
LOC104975099	0.415865	0.0952842	4.87541	0.0326641	0.437477
ZC3H15	-0.253261	5.7491	4.8694	0.0327659	0.438227
LOC615610	0.483355	0.636428	4.86913	0.0327705	0.438227
LOC100336381	0.346463	6.43852	4.86339	0.032868	0.438456
PDK2	0.322646	5.0926	4.86166	0.0328975	0.438456
TBRG4	0.150677	5.78767	4.85909	0.0329414	0.438456
NME1	0.202133	5.74975	4.85823	0.0329562	0.438456
TRMT10C	-0.248406	3.64188	4.85459	0.0330183	0.438456
LOC100848499	0.842702	-1.88266	4.85425	0.0330242	0.438456
LOC112442076	-1.04296	-1.04204	4.85372	0.0330332	0.438456
MYO1G	0.144974	8.45854	4.85212	0.0330606	0.438456
RCC1L	0.196651	4.29057	4.84819	0.0331282	0.438456
SNX17	0.154327	6.34853	4.84788	0.0331334	0.438456
LOC112446793	0.71272	1.6655	4.84571	0.0331707	0.438456
BDA20	4.57322	0.862738	4.84419	0.0331969	0.438456
YIF1B	0.210152	4.29226	4.84352	0.0332085	0.438456
GDPGP1	-2.32006	-0.0254017	4.84159	0.0332417	0.438456
SLC30A4	-0.449197	5.05504	4.83967	0.0332749	0.438456
PAPOLA	-0.237198	8.47364	4.83819	0.0333004	0.438456
LOC101901950	0.524315	-0.391533	4.83765	0.0333097	0.438456
NDUFA3	0.22136	5.34249	4.83754	0.0333117	0.438456
HS6ST2	-0.835696	0.311455	4.83268	0.0333958	0.438456
CORO7	0.198347	7.81858	4.83072	0.0334298	0.438456
BLK	0.459845	7.59225	4.83055	0.0334327	0.438456
SNRPB2	-0.287123	4.97956	4.83055	0.0334327	0.438456
PPP3CA	-0.215385	6.22862	4.82989	0.0334442	0.438456
LOC112441827	0.856473	3.11639	4.82806	0.033476	0.438456
LOC100336644	0.52467	0.321882	4.8279	0.0334788	0.438456
ACAP2	-0.275609	7.14632	4.82684	0.0334972	0.438456
LNPEP	-0.242032	8.96147	4.82668	0.0334999	0.438456
LOC101906837	-0.313799	3.24078	4.82044	0.0336087	0.438456
MAP3K8	-0.683647	7.6147	4.81855	0.0336417	0.438456
NMD3	-0.246187	4.96034	4.81835	0.0336451	0.438456
KCNQ4	0.62769	1.46952	4.81655	0.0336766	0.438456
LOC112445194	-0.187665	3.99749	4.81443	0.0337138	0.438456
NDUFA11	0.186651	4.60706	4.81393	0.0337225	0.438456
HNRNPK	-0.113428	9.25557	4.81378	0.0337251	0.438456
TBKBP1	0.252796	5.45218	4.81355	0.0337291	0.438456
RAP2C	-0.230873	5.59758	4.81289	0.0337408	0.438456
RAB40C	0.129982	5.09672	4.81139	0.033767	0.438456
MECR	0.146683	3.79021	4.80892	0.0338104	0.438456
1-Mar	-0.452305	3.0925	4.80714	0.0338416	0.438456
USP37	-0.221095	5.35499	4.80638	0.0338549	0.438456
PKIA	-1.08758	-0.757399	4.80434	0.033891	0.438456
HLTF	-0.321789	7.01925	4.80398	0.0338972	0.438456
POLR2G	1.03712	2.76079	4.80293	0.0339158	0.438456
FANCE	0.325589	3.47151	4.80195	0.033933	0.438456
PIF1	0.550315	0.804991	4.8001	0.0339657	0.438456
DBP	0.278159	4.93273	4.799	0.0339851	0.438456
KLHL25	0.276795	1.76351	4.79767	0.0340086	0.438456
IFT88	-0.223937	2.33888	4.79648	0.0340296	0.438456
RBFA	0.171637	5.12792	4.79613	0.0340358	0.438456
SH3GLB1	-0.173254	6.40025	4.79337	0.0340848	0.438456
RNF219	-0.27637	3.54496	4.79307	0.03409	0.438456
LYPD6	-0.639691	1.01203	4.7925	0.0341002	0.438456
ACTR1A	0.150642	6.99751	4.78971	0.0341497	0.438613
CYSLTR1	-0.485222	3.78087	4.78896	0.0341629	0.438613
PLPBP	0.218884	5.31349	4.78487	0.0342358	0.439031
DBF4	-0.281385	4.71787	4.78344	0.0342612	0.439031
TMEM168	-0.246225	4.97628	4.78287	0.0342713	0.439031
EMB	-0.471087	6.01636	4.78145	0.0342967	0.439033
FOXS1	-0.823227	3.85812	4.77831	0.0343527	0.439426
FYB1	-0.302358	8.25565	4.77587	0.0343963	0.439632
DOK2	0.248634	6.31772	4.77371	0.034435	0.439632
ATF6B	0.164388	6.82585	4.7727	0.0344531	0.439632
RBFOX3	0.458478	1.5765	4.77176	0.03447	0.439632
BBS1	0.258385	3.32509	4.76782	0.0345407	0.44021
CEBPZOS	-0.340071	3.35434	4.76513	0.0345891	0.440405
ZNF830	-0.187325	4.57136	4.76386	0.0346121	0.440405
LTB4R	0.429049	1.20191	4.75853	0.0347082	0.440405
HPS5	-0.192318	5.68011	4.75728	0.0347307	0.440405
DECR1	-0.346559	2.94729	4.75541	0.0347646	0.440405
SLK	-0.215654	6.24703	4.75357	0.034798	0.440405
LOC101907138	-0.309684	1.79614	4.75342	0.0348007	0.440405
LYRM7	-0.32158	3.88161	4.75333	0.0348022	0.440405
ACTR2	-0.496817	8.48318	4.75313	0.0348059	0.440405
ZMYM5	-0.203496	5.81512	4.7519	0.0348282	0.440405
FCHO1	0.168215	7.06188	4.75154	0.0348349	0.440405
MRPL40	0.195005	3.63184	4.74872	0.0348861	0.440731
SP4	-0.291581	5.0182	4.7441	0.03497	0.440826
SCOC	-0.400018	3.05531	4.74209	0.0350067	0.440826
TCEAL4	-0.183183	4.37052	4.74061	0.0350338	0.440826
DPH7	1.14393	1.53414	4.73948	0.0350544	0.440826
MOCS2	-0.145333	5.56126	4.7392	0.0350594	0.440826
LOC112444953	0.746264	-1.83521	4.7389	0.0350649	0.440826
COL3A1	-3.00058	2.88013	4.73768	0.0350873	0.440826
NUP54	-0.207089	4.43454	4.73271	0.0351782	0.440826
SUSD1	-0.237773	5.67519	4.73128	0.0352045	0.440826
LOC101904574	0.443494	1.58023	4.73104	0.0352089	0.440826
GABPA	-0.218551	5.93066	4.72962	0.035235	0.440826
ZNF570	-0.285605	3.81559	4.72936	0.0352398	0.440826
MRPS36	-0.183624	5.47763	4.72661	0.0352902	0.440826
EIF4G3	-0.147754	7.45096	4.72625	0.035297	0.440826
CCDC126	-0.29176	2.14323	4.72318	0.0353534	0.440826
ASB2	-1.1201	1.01966	4.72243	0.0353674	0.440826
ADAMTS18	-0.964225	-1.457	4.72226	0.0353705	0.440826
LOC100336602	0.355526	1.3225	4.72207	0.035374	0.440826
TNRC18	-1.70566	9.40372	4.72198	0.0353757	0.440826
NKAP	-0.172136	4.86962	4.72039	0.035405	0.440873
LARP7	-0.277037	5.16068	4.718	0.0354491	0.440873
LOC112449261	1.17279	-2.36021	4.71765	0.0354556	0.440873
LOC112449343	-0.843002	-1.75244	4.71178	0.0355644	0.441722
TEKT2	0.49736	-0.403902	4.71122	0.0355748	0.441722
NET1	-0.182945	5.3558	4.7092	0.0356124	0.441873
C20H5orf34	-0.175094	3.76367	4.70558	0.0356797	0.442393
MAP3K10	0.182708	4.8179	4.7028	0.0357315	0.442719
DCP2	-0.189504	7.31101	4.70089	0.035767	0.442843
DDX21	-0.184373	7.17402	4.69907	0.0358011	0.442949
CCNYL1	-0.315015	3.77695	4.6966	0.0358472	0.44311
HBS1L	-0.188157	5.90057	4.69565	0.0358651	0.44311
RPS6KB2	0.177412	5.25217	4.69305	0.0359139	0.443397
EIF2B4	0.156127	5.61126	4.6906	0.0359598	0.443649
IFRD2	1.04253	3.69537	4.68587	0.0360488	0.444128
LOC112444346	0.599308	8.3389	4.68227	0.0361167	0.444128
POLD1	0.181494	5.94647	4.68182	0.036125	0.444128
VPS25	0.164686	6.19509	4.67868	0.0361844	0.444128
IFI6	-0.872119	5.72742	4.67674	0.0362211	0.444128
LOC100139781	-0.456513	1.49927	4.67442	0.0362651	0.444128
SRP14	-0.149335	5.29077	4.67164	0.0363178	0.444128
CTDSPL2	-0.2464	6.258	4.67049	0.0363396	0.444128
LOC107131293	0.569573	0.37914	4.66767	0.0363933	0.444128
LOC100139115	0.173612	4.65355	4.66698	0.0364064	0.444128
ERBIN	-0.191392	7.84341	4.666	0.036425	0.444128
GHITM	-0.136485	6.49762	4.66538	0.0364368	0.444128
ACAP3	0.209057	5.86596	4.66484	0.0364471	0.444128
GTF2A1	-0.234827	5.55963	4.66291	0.0364839	0.444128
GOLGB1	-0.179971	7.24469	4.66229	0.0364958	0.444128
FAM98A	-0.144052	4.81581	4.66044	0.0365312	0.444128
LOC613401	0.433545	0.273321	4.66032	0.0365333	0.444128
TPCN1	0.176201	5.45039	4.65711	0.0365948	0.444128
MAGT1	-0.178724	6.47839	4.65629	0.0366105	0.444128
MICU2	-0.117347	5.86644	4.65169	0.0366987	0.444128
MED11	0.309182	2.92277	4.65083	0.0367153	0.444128
LOC112447385	-0.607283	-0.599621	4.65023	0.0367267	0.444128
EIF2S3	-0.182525	6.74951	4.65002	0.0367308	0.444128
POLR2H	0.215068	5.11395	4.6487	0.0367561	0.444128
LOC107132556	-0.502576	1.68725	4.64805	0.0367687	0.444128
WC1-8	2.91317	-1.39996	4.64724	0.0367843	0.444128
AP1S2	-0.277738	6.4262	4.64284	0.0368691	0.444128
SLC25A11	0.229065	5.14447	4.64027	0.0369186	0.444128
KLHL18	-0.920544	3.95255	4.63917	0.0369399	0.444128
ATRX	-0.333594	7.25337	4.63794	0.0369638	0.444128
ILK	0.242246	6.9612	4.63607	0.037	0.444128
TRNAU1AP	0.278869	4.56964	4.63566	0.037008	0.444128
TMCO6	0.152096	5.46579	4.63363	0.0370472	0.444128
NIN	-0.264126	8.21324	4.63149	0.0370888	0.444128
METAP2	-0.207534	6.16378	4.62954	0.0371268	0.444128
TMCO1	-0.226459	5.84986	4.62849	0.0371471	0.444128
H1FX	0.246882	8.08688	4.62842	0.0371486	0.444128
KLC2	0.195728	5.11588	4.62835	0.0371498	0.444128
NAMPT	-0.33361	5.16853	4.62709	0.0371744	0.444128
LIN52	-0.159908	3.59501	4.62644	0.0371871	0.444128
PCED1A	0.278385	4.23132	4.62593	0.0371969	0.444128
TMEM230	-0.171718	5.89365	4.62588	0.037198	0.444128
LOC784521	0.645487	0.790365	4.62474	0.0372203	0.444128
MED25	0.16824	7.6428	4.62412	0.0372322	0.444128
HACD2	-0.244264	4.99089	4.62277	0.0372586	0.444128
LTN1	-0.24078	5.94607	4.62177	0.0372781	0.444128
SLC35A4	0.255048	5.53496	4.62162	0.037281	0.444128
MRPL23	0.313218	3.77355	4.62048	0.0373033	0.444128
TRGC6	0.602945	3.90202	4.61847	0.0373427	0.444128
CDK13	-0.135729	6.94826	4.61814	0.0373491	0.444128
LOC112443420	0.505832	2.87027	4.61747	0.0373622	0.444128
ARID4B	-0.219841	7.47293	4.61692	0.037373	0.444128
LOC104970966	0.519612	2.42866	4.6155	0.0374008	0.444128
NKRF	-0.150235	4.41627	4.61144	0.0374804	0.444128
ZNF580	1.70309	-1.37348	4.61105	0.0374882	0.444128
ZNF500	0.209624	4.91203	4.60992	0.0375104	0.444128
GPD1L	-0.226266	3.92689	4.60777	0.0375527	0.444128
RAB11A	-0.187961	6.32502	4.60721	0.0375638	0.444128
CD300LB	-0.586238	4.01437	4.60583	0.0375909	0.444128
MOBP	0.822121	0.235843	4.6013	0.0376803	0.444128
DDX41	0.134253	6.41151	4.5971	0.0377634	0.444128
PPP6C	-0.191553	5.94606	4.59569	0.0377914	0.444128
ALYREF	0.249804	5.58459	4.59541	0.0377969	0.444128
DECR2	-0.322111	2.72609	4.59523	0.0378004	0.444128
TGDS	-0.213959	5.56117	4.59471	0.0378107	0.444128
DRAP1	0.17597	5.36895	4.59426	0.0378196	0.444128
CDC25B	0.206437	9.02097	4.59249	0.0378548	0.444128
LOC785122	1.11071	-0.617878	4.59125	0.0378794	0.444128
TRNAG-CCC-28	0.342269	4.90221	4.59113	0.0378819	0.444128
PAQR4	0.223971	4.81949	4.5881	0.0379422	0.444128
UBQLN1	-0.147993	7.33707	4.58781	0.0379478	0.444128
LOC112443849	0.654772	3.11352	4.58679	0.0379682	0.444128
FSCN1	0.474595	5.16235	4.58663	0.0379714	0.444128
ST8SIA4	-0.24643	7.09924	4.58662	0.0379715	0.444128
CLCN7	0.171046	6.72212	4.58659	0.0379721	0.444128
MFSD2B	1.82496	-0.046438	4.58466	0.0380107	0.444128
OTULIN	-0.187007	7.03394	4.58333	0.0380372	0.444128
ORMDL1	-0.250484	5.25581	4.58198	0.0380641	0.444128
NT5C3A	-0.420002	5.48602	4.58111	0.0380816	0.444128
IGFBP5	-2.39197	-1.32692	4.58103	0.0380832	0.444128
U2SURP	-0.24986	7.10022	4.58085	0.0380867	0.444128
FZD3	-0.41397	3.09206	4.58043	0.0380952	0.444128
ITPKC	0.207922	4.05108	4.57848	0.0381342	0.444285
MPHOSPH9	-0.184946	6.27542	4.57465	0.0382109	0.44488
NCAPD2	0.154524	6.47411	4.57152	0.0382739	0.445315
C1GALT1C1	-0.20874	4.29205	4.56713	0.0383621	0.445317
TNFAIP8L2	0.205807	5.78338	4.56667	0.0383715	0.445317
ETNK1	-0.345185	7.5071	4.56524	0.0384002	0.445317
THOC6	0.24079	3.79063	4.56362	0.038433	0.445317
DGKQ	0.187037	5.60142	4.56176	0.0384704	0.445317
HGSNAT	0.171764	6.07218	4.56175	0.0384707	0.445317
DOLK	0.299547	2.5083	4.56174	0.038471	0.445317
C1H21orf2	0.278482	2.83876	4.55896	0.0385272	0.445317
LOC104974749	1.0706	-1.6528	4.55793	0.038548	0.445317
ACIN1	0.132396	9.03582	4.557	0.038567	0.445317
GALNS	0.335125	6.37243	4.55616	0.0385839	0.445317
LOC614423	0.410592	2.01978	4.5554	0.0385992	0.445317
C18H19orf33	0.783263	-0.00346303	4.555	0.0386073	0.445317
CDKN2B	-0.705938	0.815986	4.55334	0.0386411	0.445347
LOC112444860	0.523079	2.20809	4.55235	0.0386612	0.445347
DHX30	0.116436	7.13415	4.55079	0.0386929	0.445417
ATP4B	0.507762	5.21938	4.54618	0.0387868	0.446203
ZCCHC7	-0.248523	5.13255	4.5414	0.0388844	0.446348
PRKAA1	-0.224857	6.23982	4.54045	0.0389039	0.446348
THAP1	-0.167453	4.49074	4.53885	0.0389366	0.446348
DDX46	-0.1379	7.24532	4.53882	0.0389373	0.446348
SHMT2	0.210027	6.05786	4.53806	0.0389529	0.446348
INTS5	0.110286	8.3463	4.53418	0.0390324	0.446348
GFI1B	-0.520643	2.14969	4.53361	0.0390442	0.446348
CRIP2	0.338454	7.09299	4.53338	0.0390489	0.446348
SEMA4C	0.432916	2.10885	4.53198	0.0390776	0.446348
RAB4B	0.19183	7.44665	4.53139	0.0390896	0.446348
TMCO3	0.105845	6.00642	4.53052	0.0391077	0.446348
GCLM	-0.31224	3.46137	4.52821	0.0391552	0.446348
SNX13	-0.286745	5.5023	4.52721	0.0391759	0.446348
GPALPP1	-0.16925	5.24465	4.52576	0.0392057	0.446348
LOC509118	0.370796	1.83399	4.52541	0.0392129	0.446348
ERGIC3	0.151348	6.69895	4.5242	0.0392379	0.446348
FUNDC1	-0.21297	3.41413	4.52094	0.0393053	0.446348
UBE2D3	-0.207561	8.49572	4.52076	0.0393089	0.446348
RTP4	-0.574531	4.8074	4.52056	0.0393132	0.446348
SRSF12	-0.461211	1.44522	4.51794	0.0393674	0.446348
GSK3B	-0.170661	6.71863	4.51539	0.0394202	0.446348
TRNAY-GUA-15	-0.872982	0.951821	4.51524	0.0394234	0.446348
FAM222A	0.313556	2.59818	4.51514	0.0394255	0.446348
PDS5B	-0.250547	5.88203	4.51418	0.0394454	0.446348
NFIA	-0.439302	0.722727	4.51074	0.0395169	0.446348
SLC12A9	0.175284	6.19614	4.50926	0.0395478	0.446348
HTATSF1	-0.204633	4.98256	4.50762	0.039582	0.446348
TOR1AIP1	-0.216351	6.24826	4.5074	0.0395865	0.446348
FBXW12	0.16165	6.63252	4.50503	0.0396359	0.446348
SMARCAD1	-0.297358	5.60576	4.50484	0.03964	0.446348
TTLL3	0.383901	7.04429	4.50457	0.0396456	0.446348
CTTNBP2	0.638306	0.921832	4.50452	0.0396467	0.446348
LOC104972797	-3.25417	-1.20452	4.5037	0.0396638	0.446348
CASP4	-0.393579	7.30472	4.501	0.0397202	0.446348
NUDT22	1.07397	-1.01549	4.49988	0.0397437	0.446348
DTYMK	0.264596	3.66293	4.49977	0.0397459	0.446348
SUFU	0.223771	5.48822	4.49925	0.0397569	0.446348
PEX16	0.207218	5.34215	4.49714	0.0398011	0.446348
YIPF3	0.11142	6.39365	4.49712	0.0398015	0.446348
INTS1	0.116757	7.17107	4.48992	0.0399528	0.447482
RBM15	-0.192415	6.67472	4.4868	0.0400186	0.447482
BOP1	0.18267	5.10126	4.48605	0.0400344	0.447482
THUMPD1	-0.210926	5.3538	4.48544	0.0400474	0.447482
CCL25	0.261165	2.04382	4.4847	0.040063	0.447482
HIF1A	-0.314761	7.17691	4.48425	0.0400724	0.447482
ZZZ3	-0.189834	6.26761	4.48375	0.040083	0.447482
LOC112449356	1.308	-1.14417	4.48044	0.0401531	0.447587
NLK	-0.124689	5.14293	4.47991	0.0401642	0.447587
GNAT1	0.588073	-0.883062	4.47901	0.0401834	0.447587
CDC45	0.250433	4.57399	4.47844	0.0401954	0.447587
MTDH	-0.17336	7.53727	4.47646	0.0402374	0.447767
COG3	-0.133952	6.29109	4.47247	0.0403222	0.448077
HMGN1	-0.33296	6.64011	4.47155	0.0403417	0.448077
COX18	-0.255671	2.9475	4.47151	0.0403427	0.448077
TM9SF2	-0.187583	7.21269	4.46835	0.04041	0.448538
PDZD7	2.15234	-1.96812	4.46564	0.0404678	0.448893
LOC101906569	-0.474746	-0.305437	4.46283	0.0405279	0.449272
TRIB3	0.330277	5.51778	4.46112	0.0405645	0.449342
HDAC7	0.185301	7.65506	4.46012	0.0405859	0.449342
ATP5F1E	0.230832	5.99184	4.4573	0.0406463	0.44954
VPS52	0.182555	6.79288	4.4564	0.0406657	0.44954
LARP1B	-0.291227	2.8585	4.45567	0.0406814	0.44954
STAG2	-0.235193	7.49749	4.45256	0.0407482	0.44978
C5H12orf29	-0.185051	4.48951	4.45225	0.0407549	0.44978
FCRL1	-0.37203	5.98854	4.44545	0.0409014	0.450885
LOC789867	0.364876	6.92625	4.44398	0.0409334	0.450885
FAM208A	-0.256176	7.45317	4.44321	0.04095	0.450885
NUDT15	-0.17816	4.92498	4.44279	0.040959	0.450885
OSM	-0.448311	2.13969	4.4412	0.0409935	0.450885
TMEM9B	-0.156923	5.4065	4.4404	0.0410107	0.450885
[truncated: 15,791 more rows]

## Sheet: Novax T2vT4
	logFC	logCPM	F	PValue	FDR
[truncated: 17,371 more rows]

## Sheet: Novax T3vT4
	logFC	logCPM	F	PValue	FDR
[truncated: 17,371 more rows]
