# Supplementary material for: Impact of preweaning vaccination on host gene expression and antibody titers in healthy beef calves
Source: Front Vet Sci. 2022 Sep 26;9:1010039. doi: 10.3389/fvets.2022.1010039 (PMC9549141; doi:10.3389/fvets.2022.1010039)
Supplement: Supplementary file 5 [file Table_5.xlsx]

## Sheet: Vax T1vT2
	logFC	logCPM	F	PValue	FDR
LOC783539	0.772227	3.26308	23.4172	1.7353e-05	0.254482
LOC104970450	-1.12622	2.20142	21.0204	3.93966e-05	0.254482
ZBP1	-1.40241	7.43762	19.8712	5.90886e-05	0.254482
RPS7	0.400539	9.77645	19.6037	6.50145e-05	0.254482
LOC509415	0.924648	2.24836	18.1061	0.000111978	0.254482
LOC784210	1.32743	-0.58381	17.3235	0.000149688	0.254482
LIG4	-0.274178	4.76253	16.6227	0.000194842	0.254482
EIF2AK2	-0.833319	7.76298	15.7678	0.000270088	0.254482
HERC6	-0.974396	6.94078	15.6387	0.000283879	0.254482
RTP4	-1.07455	4.8074	15.6236	0.000285546	0.254482
LOC112444473	0.396072	7.9758	15.6122	0.000286796	0.254482
MEIS1	-0.815335	0.427964	15.5756	0.000290891	0.254482
RPL18	0.40596	9.72467	15.3871	0.000312935	0.254482
LOC112442347	0.733694	7.26402	15.2239	0.000333438	0.254482
RPL4	0.325384	10.2751	15.1935	0.000337407	0.254482
DDX58	-0.982226	6.48058	15.1308	0.00034576	0.254482
LOC112442278	-5.50927	2.81868	15.1211	0.000347076	0.254482
PLP2	0.352864	6.23479	15.0417	0.000358004	0.254482
EGLN2	0.738352	4.00606	14.9644	0.000368997	0.254482
RPS13	0.333752	8.68243	14.9089	0.00037711	0.254482
CMPK2	-1.37045	5.76489	14.9051	0.000377686	0.254482
VAT1	0.35982	6.41364	14.845	0.000386689	0.254482
RPL13	0.435208	10.2478	14.7171	0.000406628	0.254482
RPS15	0.30974	9.67025	14.6057	0.000424875	0.254482
LOC101905354	0.913335	0.402197	14.5666	0.000431488	0.254482
SH3BGRL3	0.309257	8.94415	14.3949	0.000461808	0.254482
LOC785477	0.884221	0.385533	14.3322	0.00047344	0.254482
PABPC1	0.279862	10.6306	14.3177	0.000476179	0.254482
RPL18A	0.388553	9.50501	14.1657	0.000505849	0.254482
DNAJC15	0.287548	4.80423	14.1181	0.000515521	0.254482
RPS11	0.332036	10.4958	14.0344	0.000533026	0.254482
LOC107131564	0.875201	1.48216	13.9886	0.000542873	0.254482
LOC112444232	2.31499	-2.15994	13.9599	0.000549141	0.254482
RPS4X	0.352432	9.50582	13.9371	0.00055418	0.254482
CGAS	-0.580075	3.56929	13.8602	0.000571515	0.254482
LOC618409	-1.17745	5.40871	13.8532	0.000573124	0.254482
FOXS1	-1.41458	3.85812	13.8214	0.000580462	0.254482
RPL17	0.413668	8.70179	13.8072	0.0005838	0.254482
RNPEPL1	0.272837	7.77982	13.7862	0.000588742	0.254482
RSAD2	-1.94665	6.33495	13.7405	0.000599633	0.254482
SERGEF	0.378811	3.28586	13.7363	0.000600642	0.254482
NEB	-0.917052	3.00089	13.6427	0.000623701	0.255286
PNPT1	-0.511219	5.21067	13.6033	0.000633676	0.255286
USP18	-0.628958	6.18672	13.5532	0.000646627	0.255286
IFI44L	-1.07915	7.05787	13.4573	0.00067217	0.259472
RPS16	0.393551	9.24639	13.2888	0.000719637	0.267433
LOC112448824	-1.2606	6.4768	13.2089	0.000743371	0.267433
LOC112441847	-4.55287	4.88507	13.1437	0.000763376	0.267433
ERCC1	0.321476	4.19855	13.0844	0.000782049	0.267433
RPL23	0.352291	9.58859	12.999	0.000809772	0.267433
WDTC1	0.207603	6.16228	12.9941	0.000811397	0.267433
RPS26	0.377257	9.11916	12.9063	0.000841059	0.267433
LOC104971266	-0.463685	2.67607	12.889	0.000847043	0.267433
JTB	0.412868	4.33447	12.8649	0.000855435	0.267433
KHSRP	-3.65865	3.6435	12.8197	0.000871424	0.267433
LOC784208	0.703511	6.98309	12.7942	0.000880604	0.267433
NDUFA7	0.372273	5.22406	12.7144	0.000909924	0.267433
LOC112445931	-0.710565	7.73612	12.6302	0.000942011	0.267433
RPL29	0.359108	9.12499	12.5954	0.000955628	0.267433
LOC613664	1.06017	1.50645	12.586	0.000959337	0.267433
EMC10	0.221853	6.53498	12.5813	0.000961178	0.267433
SSR4	0.372136	7.75258	12.5519	0.000972916	0.267433
LOC781989	0.729829	2.35441	12.5481	0.000974459	0.267433
RAI1	0.278437	5.3658	12.5213	0.000985304	0.267433
CITED4	1.26151	-0.650423	12.2226	0.0011151	0.285638
RPS2	0.30592	10.943	12.2147	0.00111877	0.285638
XAF1	-0.626487	6.91197	12.195	0.00112797	0.285638
RPS5	0.376056	9.7737	12.1945	0.00112821	0.285638
RPS19	0.367133	9.54933	12.1809	0.00113459	0.285638
STOML1	-0.732225	5.70932	12.0937	0.00117655	0.289296
LOC112448049	0.979967	-2.13184	12.1938	0.00120096	0.289296
LOC789018	0.683768	2.86456	11.9407	0.00125421	0.289296
LOC781612	0.754249	2.33609	11.8842	0.00128422	0.289296
LOC112442039	0.849206	1.32087	11.8835	0.00128461	0.289296
ARL6IP6	-0.208558	5.58485	11.8684	0.00129275	0.289296
GPX4	0.369049	4.43213	11.8683	0.0012928	0.289296
PPP2R1A	0.235964	7.41613	11.8527	0.00130132	0.289296
LOC782823	1.56028	-1.68559	11.8234	0.00131737	0.289296
LOC100299324	0.786443	-0.317683	11.7959	0.00133267	0.289296
RPS29	0.440162	8.29895	11.7806	0.00134125	0.289296
PPDPF	0.333472	7.67384	11.767	0.00134897	0.289296
LOC509941	0.700627	0.780464	11.7306	0.00136976	0.290172
DHX58	-0.785586	6.58287	11.6011	0.00144656	0.295249
NDUFB10	0.316679	6.49801	11.5413	0.00148354	0.295249
MX2	-1.56584	8.20974	11.5168	0.00149896	0.295249
RAB13	0.389071	6.19027	11.5139	0.00150082	0.295249
LOC783033	0.571887	4.09912	11.5009	0.00150903	0.295249
DNAJC7	-0.167459	6.47197	11.4776	0.001524	0.295249
EPSTI1	-0.490007	7.26736	11.4538	0.00153946	0.295249
LOC107132487	0.809929	0.782836	11.4485	0.00154286	0.295249
RPLP0	0.372902	10.4977	11.4427	0.0015467	0.295249
LOC112447376	1.11342	-0.0179646	11.3702	0.00159492	0.300635
rna-NR_107776.1	1.57696	5.99489	11.3487	0.00160953	0.300635
LOC786614	0.409741	5.3391	11.3018	0.00164191	0.303421
LOC101904794	0.568756	3.19264	11.264	0.00166852	0.305094
BIN1	1.22268	4.54539	11.1784	0.00173045	0.309095
LOC107131607	0.599062	3.85606	11.1267	0.00176898	0.309095
IFIT5	-0.972858	6.00906	11.0902	0.00179673	0.309095
AGRN	-0.968698	2.56529	11.0451	0.00183169	0.309095
ZCCHC2	-0.592874	5.59282	11.0311	0.00184275	0.309095
LOC112442046	-2.78159	0.310729	10.9897	0.00187562	0.309095
RPL6	0.290567	9.39679	10.9885	0.00187664	0.309095
RPL35	0.336139	9.46856	10.973	0.00188907	0.309095
TAGLN2	0.366822	8.82086	10.9727	0.00188937	0.309095
IFI6	-1.34653	5.72742	10.9424	0.00191405	0.309095
RPS27P	0.421116	5.46882	10.9423	0.00191411	0.309095
KIAA1551	-0.50121	9.34642	10.9354	0.00191976	0.309095
HSPA6	-2.44384	3.98952	10.9146	0.00193699	0.309095
HES4	-1.62469	5.09607	10.9115	0.00193952	0.309095
LOC508628	0.412469	6.72438	10.7997	0.00203498	0.318751
DAB2	1.16367	1.21104	10.7895	0.00204394	0.318751
ELOB	0.283249	5.9424	10.7767	0.00205515	0.318751
LOC107132315	0.757773	-0.493706	10.7056	0.00211904	0.323793
LOC613460	0.598536	4.2569	10.6887	0.00213462	0.323793
LOC789587	0.706531	1.83975	10.6789	0.00214358	0.323793
RPL28	0.377259	8.64349	10.6293	0.00219004	0.325841
IFIH1	-0.597992	6.87563	10.6232	0.00219578	0.325841
RNF7	-0.250773	4.44722	10.6047	0.00221341	0.325841
ADAR	-0.428096	8.62375	10.5364	0.00227978	0.329108
RPL11	0.33422	9.17465	10.4961	0.00231989	0.329108
APOBEC2	-1.56122	-1.68385	10.47	0.00234626	0.329108
TDRD7	-0.508143	5.67565	10.4674	0.00234898	0.329108
PRKCSH	0.220417	7.13112	10.4663	0.00235008	0.329108
BLZF1	-0.272503	4.73059	10.4616	0.00235485	0.329108
LOC112446659	0.879941	0.886106	10.4433	0.0023736	0.329108
PHPT1	0.389712	3.87503	10.4302	0.00238718	0.329108
LOC783641	0.946897	4.8806	10.3639	0.00245693	0.331178
LOC516599	-0.376333	6.6527	10.3502	0.00247163	0.331178
KLHL2	-0.177475	6.30429	10.343	0.00247936	0.331178
ATP5MC2	0.280027	7.24552	10.3425	0.00247986	0.331178
LOC107131623	0.561019	1.77356	10.3262	0.00249751	0.331178
ZNF358	0.384542	4.17073	10.2733	0.00255574	0.333297
SNAPC2	0.651702	1.38835	10.2702	0.00255916	0.333297
LOC784966	0.767434	1.87637	10.2596	0.00257106	0.333297
DDX52	-0.315246	5.53868	10.1969	0.00264226	0.336065
UPF3B	-0.226579	5.63733	10.156	0.00269	0.336065
CRIP1	0.48767	6.84134	10.1276	0.00272353	0.336065
USHBP1	0.88198	0.138733	10.1131	0.00274086	0.336065
SASH1	-1.44992	-0.247016	10.1112	0.00274317	0.336065
QARS	0.200598	7.2664	10.1049	0.00275071	0.336065
CEBPA	0.714274	5.08998	10.0981	0.00275888	0.336065
LOC107133226	0.858707	0.555786	10.0636	0.00280094	0.336065
LOC781646	0.750788	0.12287	10.051	0.00281643	0.336065
LOC104971817	0.935357	1.50065	10.0475	0.0028208	0.336065
LOC510333	0.560108	2.5334	10.0463	0.0028222	0.336065
ATP5MG	0.258812	6.59355	10.0338	0.0028378	0.336065
LOC783421	0.489183	1.36443	10.0182	0.00285728	0.336065
ZWILCH	-0.24944	5.18698	10.0134	0.00286325	0.336065
SNX17	0.221455	6.34853	9.98463	0.00289963	0.33805
ZNFX1	-0.756262	8.66469	9.96052	0.00293049	0.339371
RBM39	-0.189345	8.59861	9.94087	0.0029559	0.340046
OAS2	-1.41918	9.85275	9.91953	0.00298376	0.340993
FOXP4	0.261559	5.47934	9.90451	0.00300353	0.341009
LOC784980	0.558593	2.72285	9.86885	0.00305104	0.344154
LOC513580	0.69848	1.12369	9.83306	0.00309953	0.345837
LOC104970908	0.438103	4.30233	9.8105	0.00313051	0.345837
LTB4R	0.621889	1.20191	9.79438	0.00315284	0.345837
EIF3F	0.240603	7.73012	9.78153	0.00317077	0.345837
LOC785760	0.31024	4.58213	9.78018	0.00317265	0.345837
RPS3A	0.277744	10.3175	9.77109	0.00318542	0.345837
LOC613401	0.622413	0.273321	9.74415	0.00322354	0.346414
PTPA	0.215508	5.77356	9.73918	0.00323062	0.346414
RPLP1	0.357209	10.3693	9.69139	0.00329959	0.347699
LOC104976804	-0.385154	10.2488	9.68511	0.00330877	0.347699
LOC101906221	0.571151	2.20785	9.67485	0.00332383	0.347699
LOC783067	0.989682	-0.446497	9.66864	0.00333298	0.347699
C22H3orf35	-1.7425	-2.47227	9.66155	0.00334346	0.347699
HUWE1	2.12153	7.10872	9.64612	0.00336637	0.347699
RABGGTB	-0.238253	5.20502	9.63519	0.00338272	0.347699
LOC100337152	0.935095	0.0201324	9.56728	0.00348612	0.351744
LOC783261	0.626153	1.66645	9.56139	0.00349525	0.351744
HERC5	-0.597418	6.09855	9.52842	0.00354679	0.351744
SERF2	0.218853	7.87878	9.522	0.00355691	0.351744
ATAD1	-0.273284	6.51253	9.5152	0.00356769	0.351744
LOC112442298	-0.731654	-0.379022	9.51499	0.00356801	0.351744
POLG2	-0.352845	5.67628	9.49875	0.00359387	0.351744
RPL38	0.357896	7.64204	9.49521	0.00359952	0.351744
LOC112441894	-0.527945	0.887104	9.48366	0.00361807	0.351744
LOC783838	0.304703	6.85542	9.47963	0.00362455	0.351744
ACO1	0.35504	4.56704	9.45779	0.00365996	0.353206
DPM3	0.344904	3.04017	9.41361	0.00373267	0.358234
MED26	-0.892452	1.49141	9.38985	0.00377241	0.360058
RPS27	0.324489	8.61768	9.36076	0.00382168	0.362767
LOC107132529	1.11698	-2.31684	9.28028	0.00396158	0.374004
LOC614643	0.510629	4.82247	9.1772	0.00414876	0.388716
RPL15	0.311276	9.67839	9.1589	0.00418295	0.388716
CD164L2	1.12974	-0.822476	9.1522	0.00419554	0.388716
LOC107132395	0.777851	2.1402	9.14616	0.00420693	0.388716
LOC788648	0.42922	4.70528	9.13079	0.00423607	0.389338
PAQR4	0.315183	4.81949	9.09187	0.00431078	0.390236
LOC782609	0.505356	1.83505	9.08773	0.00431881	0.390236
LOC112449254	-0.397739	1.54499	9.08732	0.00431961	0.390236
NEIL1	0.289816	3.57169	9.076	0.00434165	0.390236
UBA52	0.312721	10.004	9.06756	0.00435817	0.390236
TPM2	-0.447414	5.00717	9.05396	0.00438492	0.390618
H3F3A	0.191113	8.82558	9.03325	0.00442597	0.390644
LOC787257	0.630438	1.55227	9.03114	0.00443019	0.390644
LOC107132767	0.770059	1.09274	8.99421	0.0045045	0.394117
RPL37A	0.399671	9.06739	8.98907	0.00451495	0.394117
LOC101902407	-0.73871	-0.702352	8.95623	0.00458233	0.396972
ARPC2	0.18703	9.40383	8.94279	0.00461019	0.396972
CLEC5A	0.735807	3.48083	8.93823	0.00461968	0.396972
LRRC34	-0.858562	-0.883836	8.92896	0.00463907	0.396972
TMEM160	0.330147	3.74788	8.89553	0.00470966	0.400368
MIR101-1	-1.83913	-0.629155	8.8884	0.00472485	0.400368
ZBTB43	-0.204259	5.03369	8.86491	0.00477531	0.40268
MIF	0.38777	5.2346	8.84788	0.00481225	0.403834
HNRNPD	-0.174353	8.79237	8.82486	0.00486265	0.406102
LOC781158	0.616653	0.300011	8.81423	0.00488613	0.40611
LOC617475	0.562639	2.31276	8.80365	0.00490961	0.406118
LOC104968514	1.58713	-1.18434	8.78174	0.0049586	0.407089
LOC614423	0.571189	2.01978	8.77747	0.00496822	0.407089
UFSP2	-0.280838	5.56475	8.73154	0.00507284	0.412461
ATP5MPL	0.285039	4.73629	8.72788	0.00508126	0.412461
ARRDC1	0.217643	6.04851	8.69594	0.00515554	0.413784
MX1	-0.910093	8.97281	8.68377	0.00518413	0.413784
CEP170B	0.487242	3.01245	8.68367	0.00518437	0.413784
RPSA	0.286917	10.2144	8.68008	0.00519284	0.413784
NECAP1	-0.184487	5.15636	8.66394	0.0052311	0.414929
RPL37	0.272443	9.37393	8.63806	0.00529305	0.417593
RETREG2	0.16498	7.06865	8.61255	0.00535491	0.417593
LOC104969619	-0.919318	-2.07476	8.60899	0.00536359	0.417593
LOC112448928	0.362168	7.15434	8.599	0.00538806	0.417593
LOC112445782	0.911689	1.01395	8.58232	0.00542919	0.417593
SMARCD3	0.505092	2.56028	8.57836	0.00543901	0.417593
PARP9	-0.364662	6.47577	8.57598	0.00544491	0.417593
LOC101906266	0.903796	2.71545	8.57111	0.005457	0.417593
IGDCC3	-1.02738	0.892789	8.52472	0.00557379	0.424659
LOC101902681	0.694126	2.95362	8.501	0.0056345	0.425962
RPS25	0.268824	9.03651	8.48649	0.005672	0.425962
TUSC2	0.213843	4.45241	8.4718	0.00571024	0.425962
LOC783612	0.517245	1.76897	8.47142	0.00571123	0.425962
CATSPERG	0.990176	-0.600891	8.47055	0.00571349	0.425962
PECAM1	1.0422	3.73866	8.4553	0.0057535	0.427112
DYNC1LI2	-0.173902	5.65659	8.43803	0.00579917	0.42867
LOC101905453	-0.86248	1.968	8.41831	0.00585176	0.430724
RPL8	0.278436	10.0187	8.4085	0.00587813	0.43084
LOC784354	0.686682	2.22835	8.38869	0.00593175	0.432185
SYTL4	-0.282248	3.61141	8.37635	0.0059654	0.432185
ATP8B4	-0.786549	5.58289	8.37426	0.00597113	0.432185
LOC782525	0.502542	5.37446	8.34302	0.00605734	0.434378
LOC784735	0.560082	1.03624	8.32708	0.00610183	0.434378
C19H17orf49	0.509166	4.53502	8.30502	0.00616398	0.434378
PPIB	0.191439	8.11715	8.28922	0.00620893	0.434378
SLC25A39	0.236637	6.73017	8.26729	0.00627187	0.434378
PAPD5	-0.374219	6.56931	8.26724	0.00627202	0.434378
SMIM4	0.342142	3.07028	8.25757	0.00629996	0.434378
CORO1A	0.242813	9.97527	8.25574	0.00630528	0.434378
DYNLRB1	0.26154	5.52532	8.25541	0.00630623	0.434378
PRR14	0.142237	6.20134	8.25376	0.00631103	0.434378
HNRNPH1	-0.234742	9.81296	8.2225	0.00640253	0.434378
LOC100296311	1.83673	-1.44441	8.21575	0.00642246	0.434378
AZI2	-0.275671	6.23025	8.21284	0.0064311	0.434378
RPL10A	0.278378	8.92758	8.20667	0.00644939	0.434378
C1H3orf70	2.65185	2.5267	8.20423	0.00645666	0.434378
RPL10	0.262415	10.118	8.20307	0.00646013	0.434378
CHRAC1	0.263143	3.68749	8.20167	0.00646427	0.434378
PRPF3	-0.188847	6.68736	8.18858	0.00650342	0.434378
LOC112445965	1.4594	-1.9995	8.18732	0.00650719	0.434378
VEZF1	-0.337904	8.48512	8.17636	0.00654016	0.434378
RPS10	0.322888	9.54386	8.17597	0.00654136	0.434378
LOC100297498	0.599196	3.35068	8.17039	0.0065582	0.434378
VPS29	-0.209845	5.62726	8.16434	0.00657656	0.434378
EIF3K	0.270587	6.68071	8.14766	0.00662738	0.436076
LOC112442080	-0.517897	-0.256076	8.12124	0.00670875	0.438252
LOC782062	1.11581	1.68185	8.12055	0.00671089	0.438252
LOC101906565	0.415896	6.09937	8.10888	0.00674717	0.43897
MGC137036	1.02649	-0.451108	8.09468	0.00679162	0.440213
TBC1D2	0.460828	3.18478	8.08432	0.00682423	0.440683
TIA1	-0.248628	7.41678	8.07093	0.00686665	0.441368
KIAA2013	0.190093	5.6949	8.06116	0.00689776	0.441368
RNF130	0.196014	5.68596	8.04826	0.00693907	0.441368
EIF3H	0.18521	7.46591	8.04328	0.00695511	0.441368
LOC101904574	0.5786	1.58023	8.04117	0.00696188	0.441368
C23H6orf226	0.356769	4.04625	7.99014	0.00712851	0.448886
PYCR3	0.251268	5.29868	7.98904	0.00713215	0.448886
LOC112444152	0.448041	5.29545	7.95525	0.00724488	0.454335
LOC505199	0.42254	3.31072	7.92774	0.00733808	0.455393
LOC112442625	-3.11772	-1.92919	7.92157	0.00735913	0.455393
LOC104976574	0.793836	-0.423762	7.91959	0.00736593	0.455393
LOC112445001	0.46597	4.82897	7.9134	0.00738714	0.455393
GHSR	-0.504218	3.13049	7.91174	0.00739284	0.455393
LOC616200	0.313679	6.22117	7.90398	0.00741958	0.455426
LOC101906916	0.622342	1.91818	7.8924	0.00745963	0.455621
SIGLEC1	-1.38468	3.11619	7.87201	0.00753076	0.455621
RHOG	0.288556	7.95096	7.86894	0.00754152	0.455621
RBM18	-0.165121	4.9746	7.86826	0.00754391	0.455621
TYW5	-0.231194	4.31588	7.84828	0.00761442	0.455621
ZNF213	0.313902	2.57258	7.8414	0.00763889	0.455621
OST4	0.275463	5.83876	7.83375	0.00766617	0.455621
NUDT12	-0.338903	4.44893	7.82378	0.00770186	0.455621
NMI	-0.357008	6.80644	7.81969	0.00771655	0.455621
TECR	0.231654	5.47239	7.81521	0.00773271	0.455621
PACS2	0.489726	5.21492	7.81285	0.00774122	0.455621
MRPL40	0.249779	3.63184	7.80972	0.00775252	0.455621
LOC100294723	2.10241	0.32307	7.80101	0.00778408	0.455621
TRA2A	-0.313492	8.41285	7.79939	0.00778997	0.455621
LOC107131942	-0.357437	2.44011	7.78515	0.00784188	0.455755
RBM15	-0.253372	6.67472	7.78353	0.00784782	0.455755
THAP4	0.219829	4.37847	7.77044	0.00789595	0.455755
LOC101902907	0.48114	2.62528	7.76313	0.00792293	0.455755
LOC107131426	0.947796	-1.74417	7.763	0.00792343	0.455755
LOC531679	0.807151	0.961375	7.73538	0.00802631	0.459789
TNFSF4	-1.06797	-1.30774	7.73001	0.0080465	0.459789
COX6B1	0.327302	5.71403	7.72139	0.00807901	0.460133
EFCAB9	-1.17883	-1.30767	7.71334	0.00810948	0.460359
FAM78A	0.164732	8.00339	7.67679	0.00824937	0.461577
LPAR5	0.374714	3.11984	7.67274	0.00826504	0.461577
LOC516742	-0.783022	-0.184797	7.65692	0.0083265	0.461577
INTS2	-0.238177	5.42838	7.6502	0.00835276	0.461577
FCGRT	0.410163	6.40038	7.63578	0.00840943	0.461577
LOC504858	0.301345	2.97433	7.63419	0.00841568	0.461577
RPS3	0.30482	10.1296	7.62905	0.008436	0.461577
TRIM32	0.257932	3.71495	7.62311	0.00845955	0.461577
SIPA1	0.20543	8.01082	7.61644	0.00848602	0.461577
LOC101904590	0.508535	1.84469	7.61196	0.00850391	0.461577
ADAL	0.2946	8.19327	7.60857	0.00851743	0.461577
TRIM21	-0.211301	6.25225	7.59744	0.00856204	0.461577
TRA2B	-0.160692	7.98616	7.59505	0.00857163	0.461577
CD44	0.344041	7.79617	7.59462	0.00857337	0.461577
LOC112444466	-0.868368	0.730231	7.57535	0.00865133	0.461577
TEF	0.273065	4.7382	7.57085	0.00866963	0.461577
RAB1B	0.213525	7.37598	7.56759	0.00868293	0.461577
FKBP1A	0.211268	7.5144	7.56738	0.00868377	0.461577
ZDHHC17	-0.251413	5.31078	7.56646	0.00868752	0.461577
ZNF326	-0.219864	6.20054	7.56628	0.00868824	0.461577
SMAD7	0.392514	3.88299	7.56611	0.00868895	0.461577
TAF1A	-0.282781	4.48192	7.54782	0.00876397	0.461773
CLEC7A	0.803616	1.0458	7.54268	0.00878517	0.461773
LOC784251	0.464244	3.39133	7.53717	0.00880796	0.461773
LOC786978	0.367244	5.08994	7.51955	0.00888127	0.461773
LOC107132302	0.583763	2.66854	7.50998	0.00892135	0.461773
SF3B1	-0.201173	9.96539	7.504	0.00894648	0.461773
DHX15	-0.150516	7.25327	7.50006	0.00896313	0.461773
PDLIM2	0.250903	5.48587	7.49514	0.00898391	0.461773
USP25	-0.345975	6.96019	7.48725	0.00901733	0.461773
LOC112446793	0.885993	1.6655	7.48595	0.00902286	0.461773
SZRD1	0.130206	6.9482	7.4777	0.00905799	0.461773
PARP14	-0.474901	8.55704	7.47182	0.00908315	0.461773
HNRNPH3	-0.22886	8.10306	7.46305	0.00912074	0.461773
RPS6	0.237245	9.55632	7.45869	0.00913951	0.461773
RPL31	0.285755	9.29716	7.45214	0.00916779	0.461773
LOC101906923	0.494859	3.2484	7.45026	0.0091759	0.461773
LOC100296844	0.529647	3.11272	7.44986	0.00917763	0.461773
LOC515358	0.26669	4.45589	7.44758	0.00918753	0.461773
PTPN18	0.194767	6.03239	7.44523	0.0091977	0.461773
LOC112449100	-0.693742	0.17407	7.41974	0.00930897	0.464971
CLNS1A	0.508531	4.62693	7.41839	0.00931494	0.464971
LOC613756	0.781502	1.63457	7.40972	0.00935312	0.465539
LOC100296952	0.314	3.89083	7.4024	0.0093855	0.465816
WDR12	-0.145706	5.69357	7.3875	0.00945179	0.467517
LOC112441602	-0.825394	0.632644	7.38081	0.00948174	0.467517
LOC616051	0.517638	2.51224	7.36693	0.00954416	0.467517
PARP10	-0.262905	7.92157	7.35571	0.00959492	0.467517
rna-NR_030821.1	-0.198133	7.32731	7.35325	0.00960606	0.467517
CLYBL	-0.250006	4.1318	7.35234	0.00961024	0.467517
EIF4B	0.160183	9.24782	7.34694	0.00963481	0.467517
LOC515042	0.223133	7.36698	7.33475	0.00969052	0.467517
OGDH	0.240204	6.80741	7.33422	0.00969296	0.467517
USP48	-0.13498	6.5339	7.32832	0.00972006	0.467517
SAFB	-0.159837	9.18304	7.32137	0.00975211	0.467517
LAPTM5	0.212905	10.7962	7.31876	0.00976417	0.467517
TRIM25	-0.307376	7.32468	7.31364	0.00978788	0.467517
PRKACA	1.48434	4.6874	7.31176	0.00979657	0.467517
LOC783730	0.254703	4.10024	7.30435	0.00983105	0.467877
NDUFS8	0.23608	5.72886	7.2756	0.00996592	0.471377
FLT3LG	0.464758	5.53216	7.27301	0.00997815	0.471377
LRRC4	1.58285	-1.96706	7.27135	0.009986	0.471377
TRANK1	-0.429668	8.91937	7.26552	0.0100136	0.471401
MGMT	0.312809	3.77396	7.25383	0.0100694	0.472449
LOC112448776	-1.08369	-2.30553	7.24738	0.0101002	0.472449
TRAPPC9	0.208026	5.63448	7.23877	0.0101415	0.472449
COPE	0.160139	6.65028	7.23812	0.0101447	0.472449
ZNF385A	0.382748	4.69624	7.2054	0.0103036	0.478566
SREBF2	0.229562	8.67664	7.18399	0.010409	0.478722
DAP	0.155378	7.77855	7.18336	0.0104121	0.478722
FPGT	-0.411006	4.25121	7.18231	0.0104173	0.478722
TPGS1	0.190767	4.48841	7.18027	0.0104274	0.478722
NUCB1	0.19536	7.84928	7.17678	0.0104447	0.478722
ARMC5	0.283103	3.37128	7.16367	0.0105101	0.479716
DRAM1	-0.536056	3.62893	7.16136	0.0105217	0.479716
DDX55	-0.214585	4.61346	7.15363	0.0105604	0.479963
MAP4K3	-0.513307	5.12122	7.14928	0.0105823	0.479963
GNAI2	0.187594	9.58142	7.13867	0.0106359	0.481136
RPL30	0.251126	8.53437	7.12027	0.0107296	0.481877
LOC506245	0.447019	2.60767	7.11412	0.010761	0.481877
LOC101902840	-0.449161	1.21978	7.11377	0.0107629	0.481877
LOC101905686	0.460542	3.17848	7.11369	0.0107632	0.481877
KIF22	-2.16802	0.120636	7.10451	0.0108105	0.48214
LOC781774	1.09746	-1.49708	7.10176	0.0108246	0.48214
POLR2L	0.271782	4.29243	7.09302	0.0108698	0.482915
LOC100848847	0.654325	-0.0681709	7.07053	0.0109871	0.485877
RPL5	0.229911	9.48905	7.06819	0.0109994	0.485877
LOC112442618	-1.16994	-1.28935	7.06419	0.0110204	0.485877
PARM1	-0.730846	4.38237	7.03958	0.0111507	0.488889
RRN3	-0.164378	5.77806	7.039	0.0111538	0.488889
HMGA1	0.245958	7.63088	7.03212	0.0111905	0.488889
HEATR5B	-0.289177	6.19312	7.02956	0.0112042	0.488889
SMDT1	0.209741	5.32188	7.02485	0.0112294	0.488889
RPL7A	0.263082	9.63037	7.01232	0.0112969	0.49016
YIF1B	0.252587	4.29226	7.00897	0.0113151	0.49016
C7H19orf53	0.271955	5.4343	6.99996	0.0113639	0.491051
LOC518775	0.598416	0.216483	6.97572	0.0114965	0.495548
LOC112448430	1.23819	1.46131	6.96731	0.0115429	0.496315
TEC	-0.314255	6.06933	6.92189	0.0117969	0.505986
CUEDC2	0.237623	5.38717	6.90134	0.0119138	0.506894
PRR5	0.328604	6.06904	6.88615	0.012001	0.506894
RUNDC3B	0.871928	-0.371668	6.87	0.0120944	0.506894
RPS28	0.353216	8.67091	6.8689	0.0121008	0.506894
PQBP1	0.186369	5.33353	6.86544	0.0121209	0.506894
ZNF775	0.405362	1.43888	6.85974	0.0121542	0.506894
GANAB	-1.03803	1.80808	6.85682	0.0121713	0.506894
UBXN1	0.218864	6.4725	6.85533	0.01218	0.506894
MXD4	0.189738	7.40739	6.85187	0.0122003	0.506894
RPS20	0.299786	9.04886	6.85006	0.0122109	0.506894
DCTN6	-0.189191	4.98517	6.84431	0.0122447	0.506894
LOC783255	0.32936	3.912	6.84202	0.0122582	0.506894
TRAPPC1	0.318916	4.48329	6.84082	0.0122652	0.506894
MON1B	0.333775	5.72374	6.83751	0.0122848	0.506894
LOC783195	0.764607	-1.73155	6.82405	0.0123646	0.506894
CD63	0.394944	5.09786	6.82167	0.0123788	0.506894
AES	0.252385	8.19764	6.82113	0.012382	0.506894
CD99	0.211157	8.16077	6.81811	0.0124	0.506894
GIT1	0.208302	5.02953	6.81215	0.0124356	0.506894
LOC104969476	0.92988	-1.69664	6.8048	0.0124797	0.506894
LOC112444593	-0.258984	4.81601	6.8	0.0125086	0.506894
FEM1A	0.140226	6.61392	6.79939	0.0125123	0.506894
LOC107131525	0.261919	6.25578	6.79537	0.0125365	0.506894
MRPS12	0.259865	4.15148	6.79287	0.0125516	0.506894
ATP6V1F	0.248481	4.91307	6.79228	0.0125552	0.506894
PARP12	-0.356829	8.32164	6.78652	0.0125901	0.506894
rna-NR_129534.1	-0.264352	10.2727	6.7839	0.012606	0.506894
COG5	-0.19506	4.77175	6.76717	0.012708	0.507353
DAPP1	-0.22762	5.78314	6.76709	0.0127085	0.507353
LOC783202	0.383946	2.61831	6.76512	0.0127206	0.507353
SIVA1	0.283522	3.61863	6.7629	0.0127342	0.507353
LOC786372	-0.442607	6.48184	6.74866	0.0128219	0.509679
LOC531196	0.891381	-2.21328	6.73412	0.0129123	0.512098
CST3	0.505102	6.49414	6.71502	0.0130318	0.514793
RPS8	0.251558	9.89814	6.71096	0.0130574	0.514793
MTR	-0.231162	5.66525	6.70911	0.0130691	0.514793
RPL7	0.214505	9.04631	6.70394	0.0131018	0.514912
TRMT13	-0.343834	6.30147	6.69836	0.0131372	0.515137
CYTB	0.269738	10.7947	6.69062	0.0131864	0.515902
LY6L	-0.58376	1.34292	6.67706	0.0132731	0.518128
PLGRKT	-0.383919	5.28069	6.67105	0.0133117	0.51847
SLFN11	-0.326515	6.51865	6.65092	0.013442	0.522375
ASB14	-0.515893	1.11245	6.64286	0.0134946	0.523064
CCDC191	-0.355793	2.03641	6.63877	0.0135213	0.523064
LOC613345	0.562141	0.953193	6.63438	0.0135501	0.523064
PRELID1	0.223351	7.09176	6.62813	0.0135911	0.523485
PNKD	0.248385	3.92148	6.62034	0.0136425	0.524302
ERI1	-0.264056	3.84771	6.59316	0.0138234	0.52919
BLCAP	1.26735	5.47772	6.58543	0.0138754	0.52919
RABIF	0.183206	5.10389	6.57451	0.0139491	0.52919
FAM189B	0.197667	4.70512	6.57195	0.0139664	0.52919
SCAND1	0.243792	5.51861	6.57118	0.0139716	0.52919
DDX1	-0.176048	6.40702	6.57055	0.0139759	0.52919
LOC101906477	2.55624	-0.161743	6.5658	0.0140082	0.52919
MFGE8	0.358471	3.78892	6.56502	0.0140134	0.52919
EXO1	-0.498805	2.43425	6.55259	0.0140983	0.53124
DDX46	-0.165452	7.24532	6.53658	0.0142083	0.533268
LOC107131906	0.611619	2.51974	6.53583	0.0142135	0.533268
H1FX	0.293243	8.08688	6.53033	0.0142516	0.533544
ZNF131	-0.181811	5.90096	6.52483	0.0142897	0.533621
LOC783942	0.483557	2.27196	6.52118	0.0143151	0.533621
LOC100336381	0.400656	6.43852	6.50425	0.0144334	0.536879
CFB	-0.970076	3.08302	6.48481	0.0145706	0.540823
CDK2AP2	0.192624	6.84683	6.45764	0.0147646	0.544656
HNRNPA2B1	-0.222198	9.9433	6.45547	0.0147802	0.544656
RETN	0.637472	2.51802	6.45086	0.0148135	0.544656
NUDCD2	-0.178632	4.62793	6.44294	0.0148708	0.544656
CSTB	0.296017	4.84797	6.44228	0.0148756	0.544656
IL4R	0.211111	6.7253	6.44092	0.0148855	0.544656
TAB1	0.204456	5.14062	6.43984	0.0148933	0.544656
PCF11	-0.244218	7.83327	6.42366	0.0150113	0.546552
FAM57A	0.273265	2.27045	6.42051	0.0150344	0.546552
ZMYM1	-0.265325	5.49003	6.4198	0.0150395	0.546552
LOC100336589	1.57736	0.827848	6.40745	0.0151305	0.548709
PHC2	0.153124	5.80002	6.40278	0.015165	0.548816
CEACAM1	-1.05345	4.41287	6.39241	0.015242	0.548998
PNN	-0.224095	7.74823	6.39156	0.0152483	0.548998
SEPTIN9	0.185508	9.64966	6.38719	0.0152809	0.548998
LRMDA	0.458939	1.74261	6.3851	0.0152965	0.548998
PACS1	0.173412	8.14756	6.37848	0.015346	0.549641
NEK6	0.236859	5.4996	6.36048	0.0154816	0.553356
RBM28	-0.180409	4.71388	6.35324	0.0155365	0.553927
SERPINB1	0.290391	6.42809	6.34854	0.0155723	0.553927
TNFAIP8L2	0.242311	5.78338	6.33515	0.0156746	0.553927
ORAI2	-0.479993	4.4643	6.33435	0.0156807	0.553927
LOC614531	0.607671	1.05825	6.32898	0.015722	0.553927
LOC100335428	0.72783	-2.15746	6.32778	0.0157312	0.553927
CMYA5	-1.04387	-0.338786	6.32765	0.0157322	0.553927
LASP1	0.12428	8.84114	6.31607	0.0158216	0.553927
SMIM12	0.244405	3.36086	6.31377	0.0158395	0.553927
LOC112449452	-0.476182	1.60228	6.30459	0.0159108	0.553927
CACNB2	-0.471197	2.02494	6.29539	0.0159827	0.553927
LOC104971030	-1.31323	-1.69549	6.29374	0.0159957	0.553927
RPL19	0.256622	9.64466	6.28351	0.016076	0.553927
LOC512869	-1.91236	8.47926	6.27416	0.0161499	0.553927
LOC101906200	0.490642	1.02336	6.25863	0.0162734	0.553927
LOC112449457	-0.632726	-0.992657	6.2579	0.0162792	0.553927
LOC104969170	0.620161	-0.977974	6.25133	0.0163318	0.553927
NAGA	0.213862	6.0261	6.24869	0.016353	0.553927
LOC112447350	-0.222423	4.85707	6.24344	0.0163952	0.553927
HSPA12B	0.195425	4.08569	6.24115	0.0164136	0.553927
SLTM	-0.134475	7.30215	6.2369	0.0164479	0.553927
TIGD5	0.205266	4.97418	6.23525	0.0164612	0.553927
LRRC61	1.14213	2.60128	6.23331	0.0164769	0.553927
LOC784193	0.644757	0.0427682	6.22542	0.0165409	0.553927
TMEM53	0.510458	0.252526	6.22245	0.016565	0.553927
IL2RG	0.161492	8.67675	6.21785	0.0166025	0.553927
PNPLA6	0.131614	7.12715	6.21445	0.0166303	0.553927
KLF13	0.223819	8.70517	6.21334	0.0166393	0.553927
IMPA2	0.186568	5.38064	6.2099	0.0166674	0.553927
MOSPD3	0.225872	5.2938	6.20818	0.0166816	0.553927
IFITM3	-0.706384	8.20781	6.20523	0.0167058	0.553927
PCIF1	0.177381	6.21366	6.19505	0.0167896	0.553927
NDUFS5	0.281383	5.37644	6.19384	0.0167996	0.553927
EFNA1	0.381637	2.54093	6.19278	0.0168083	0.553927
RORC	-0.528713	2.38366	6.19274	0.0168087	0.553927
LOC512165	0.591858	1.83863	6.19254	0.0168103	0.553927
ARHGDIA	0.165012	8.9256	6.19	0.0168313	0.553927
MCAT	0.187799	4.2235	6.18906	0.0168391	0.553927
UROC1	0.345257	1.60896	6.18798	0.0168481	0.553927
PSKH1	0.1443	5.10048	6.18651	0.0168603	0.553927
LOC112448304	-0.687227	-0.725164	6.18368	0.0168838	0.553927
FAM13A	-0.417463	0.977343	6.18305	0.016889	0.553927
LOC112449037	0.335597	5.07358	6.17101	0.0169893	0.553927
OMG	-0.480282	8.01277	6.16924	0.0170042	0.553927
PRPF39	-0.308895	6.41171	6.16125	0.0170712	0.553927
rna-NR_030888.1	0.614397	6.09781	6.14739	0.0171881	0.553927
ENPP2	0.313898	4.79937	6.14182	0.0172353	0.553927
INPP4A	-0.273496	7.98978	6.13673	0.0172786	0.553927
TWF2	0.186511	7.31451	6.13645	0.017281	0.553927
LOC784738	0.601829	5.98289	6.13566	0.0172877	0.553927
RPL22	0.226353	7.71662	6.13536	0.0172902	0.553927
LOC100299845	0.27854	7.31587	6.13515	0.017292	0.553927
LOC101905779	0.756282	-1.04801	6.1334	0.0173069	0.553927
LOC101908051	-1.50487	-2.36826	6.13233	0.0173161	0.553927
FAM167A	-0.868579	-0.00983781	6.13195	0.0173193	0.553927
GADD45B	-0.397912	4.63663	6.12229	0.017402	0.553927
gzmA-4603	-1.97881	-1.42408	6.1215	0.0174087	0.553927
LOC104975119	-0.646506	-0.208523	6.12054	0.017417	0.553927
ZNF654	-0.562874	6.46383	6.1194	0.0174268	0.553927
DCLRE1C	-0.25421	4.75673	6.11858	0.0174338	0.553927
TM7SF3	-0.168802	5.65816	6.11444	0.0174695	0.553927
LOC101907943	-0.704093	0.32098	6.10968	0.0175106	0.553927
TMEM9	0.280041	5.18501	6.10638	0.017539	0.553927
NDUFS7	0.539102	3.97996	6.10479	0.0175528	0.553927
RACK1	0.248772	10.3754	6.10188	0.017578	0.553927
LOC782479	0.410231	3.4401	6.0991	0.0176022	0.553927
TRIM56	-0.270412	7.22208	6.0878	0.0177006	0.554918
CP	-0.433411	0.338395	6.08618	0.0177147	0.554918
LOC112443561	0.737872	-1.68465	6.0808	0.0177619	0.554918
CD109	-1.39954	-0.872713	6.07799	0.0177866	0.554918
LOC112445948	-0.888386	-1.33027	6.07675	0.0177975	0.554918
CFL1	0.216253	9.87099	6.07358	0.0178253	0.554918
QTRT2	-0.213883	3.83802	6.06605	0.0178917	0.555662
LOC104974890	-0.454044	6.01839	6.06269	0.0179215	0.555662
LOC112446427	-0.381288	5.00205	6.06001	0.0179452	0.555662
TUB	0.353665	3.5439	6.05187	0.0180176	0.55691
MMP9	0.691527	2.56342	6.04502	0.0180787	0.557806
TMEM101	0.171681	4.53363	6.04103	0.0181144	0.557835
EXOSC9	-0.178263	4.95933	6.03774	0.0181439	0.557835
RIBC1	0.622956	-0.452534	6.03171	0.0181981	0.558039
GALNT2	0.187439	5.59252	6.02787	0.0182327	0.558039
RPL9	0.252926	8.87509	6.0263	0.0182469	0.558039
ZC2HC1C	0.992908	-1.79958	6.01469	0.0183519	0.559439
ERGIC3	0.174473	6.69895	6.01413	0.0183571	0.559439
MTA1	0.175607	6.09116	5.99282	0.0185518	0.563462
LOC112446671	-0.635538	-0.576598	5.99259	0.0185539	0.563462
LOC101906152	0.550107	0.109966	5.98878	0.018589	0.563542
LOC789596	-0.995243	-1.58435	5.98184	0.0186529	0.564316
MGC157082	-0.415865	7.80876	5.97897	0.0186795	0.564316
SRSF7	-0.251222	7.45078	5.96917	0.0187705	0.565317
POLR3F	-0.203441	4.50124	5.96839	0.0187777	0.565317
ACOT7	0.343865	4.79632	5.95562	0.0188971	0.567144
RPL35A	0.274974	8.45191	5.95214	0.0189297	0.567144
LOC101905407	0.983764	3.52012	5.95143	0.0189364	0.567144
CWF19L2	-0.27284	4.99329	5.94509	0.018996	0.567807
LOC112442247	-0.565331	-0.421228	5.94214	0.0190239	0.567807
CHST14	0.283112	2.43663	5.93352	0.0191054	0.569263
LOC104975044	-0.648192	-0.0976554	5.92513	0.0191852	0.569404
AP2S1	0.211551	4.70389	5.92294	0.0192061	0.569404
CLIP4	-0.302604	4.63449	5.91974	0.0192366	0.569404
OGT	-0.264538	9.34884	5.91725	0.0192604	0.569404
SELENOO	0.231154	5.6268	5.91286	0.0193025	0.569404
UBA7	-0.570109	6.84244	5.91241	0.0193068	0.569404
CD274	-0.930027	5.08525	5.90484	0.0193795	0.57057
PABPC1L2A	0.21111	5.39534	5.89505	0.0194741	0.57057
LOC112442976	-1.09841	-1.7133	5.89317	0.0194923	0.57057
ZNF473	-0.255962	4.93354	5.89253	0.0194984	0.57057
SRSF5	-0.262737	7.8283	5.89128	0.0195106	0.57057
SLC19A2	-0.268905	3.58847	5.87946	0.0196256	0.572969
NRN1	0.566045	1.8881	5.87358	0.0196831	0.573048
TYW3	-0.408826	0.458694	5.8697	0.0197212	0.573048
RABAC1	0.192857	5.34129	5.86815	0.0197364	0.573048
LOC107131542	0.41949	3.81358	5.86417	0.0197756	0.573048
RPL3	0.343785	9.6275	5.86169	0.0197999	0.573048
YIPF3	0.127108	6.39365	5.85772	0.0198391	0.573048
TRNAC-GCA	-0.293431	2.85392	5.84958	0.0199197	0.573048
LOC786173	0.364523	2.22724	5.84798	0.0199356	0.573048
THOC1	-0.190482	5.32823	5.8427	0.019988	0.573048
SNRNP48	-0.189862	5.94827	5.84161	0.0199989	0.573048
NLGN2	0.278039	4.69977	5.84154	0.0199997	0.573048
FLII	0.158576	7.53909	5.83907	0.0200242	0.573048
DRAP1	0.198101	5.36895	5.83436	0.0200713	0.573447
EMP3	0.401457	6.7118	5.83108	0.0201041	0.573447
LOC107133158	0.849544	-0.068708	5.81968	0.0202187	0.574573
PFDN5	0.254276	6.02609	5.81629	0.0202529	0.574573
AP4E1	-0.145312	6.07549	5.8141	0.0202751	0.574573
LOC523963	0.351281	1.88415	5.81376	0.0202785	0.574573
PLEKHB1	-0.812882	-0.312202	5.81074	0.020309	0.574573
ZKSCAN7	-0.293367	4.5121	5.79418	0.0204775	0.575388
NOP53	0.235786	8.30857	5.79407	0.0204786	0.575388
RARS	-0.1838	5.74336	5.78988	0.0205215	0.575388
LOC541276	0.259187	4.90711	5.78893	0.0205312	0.575388
KIF28	-1.27379	4.59134	5.78545	0.0205669	0.575388
LOC101904667	0.436022	4.02902	5.78441	0.0205776	0.575388
LOC107131864	-0.954842	9.13026	5.78228	0.0205994	0.575388
GPS1	0.174329	6.02217	5.78069	0.0206159	0.575388
CCDC66	-0.286169	4.9098	5.77874	0.0206359	0.575388
FMNL3	0.30244	5.60869	5.77405	0.0206843	0.575813
BLVRA	0.357972	3.26878	5.76397	0.0207887	0.577402
BCAR3	0.489789	2.70073	5.76213	0.0208079	0.577402
BSG	0.193955	6.73326	5.75772	0.0208538	0.577752
RPL14	0.261445	9.28093	5.75267	0.0209064	0.57829
ZDHHC8	0.24956	4.58569	5.74457	0.0209912	0.579057
LOC100847319	-0.668315	6.43284	5.74366	0.0210009	0.579057
CDKL4	-0.707219	2.19849	5.72964	0.0211486	0.581912
ARL2	0.300667	3.93256	5.72653	0.0211816	0.581912
LGALS3	0.539009	5.55008	5.71783	0.0212739	0.581912
ATP5F1D	0.349605	6.05826	5.71706	0.0212822	0.581912
PUS10	-0.293723	4.22225	5.71387	0.0213161	0.581912
SCUBE1	0.428729	3.77026	5.70647	0.0213953	0.581912
ZGRF1	-0.2923	5.07717	5.70408	0.0214209	0.581912
IL1R2	0.680647	2.33713	5.70326	0.0214297	0.581912
MIRLET7G	-0.484085	1.72211	5.70276	0.021435	0.581912
RPF2	-0.235358	4.64473	5.70236	0.0214394	0.581912
SCAMP2	0.857972	4.31363	5.69031	0.0215691	0.584112
ZBED1	0.171009	5.78461	5.685	0.0216267	0.584112
LOC112448816	-0.33119	2.9557	5.67465	0.0217391	0.584112
LOC783148	0.771159	0.127266	5.66907	0.0218001	0.584112
ZNF674	-0.325909	2.9513	5.66545	0.0218396	0.584112
TRAPPC5	0.287834	4.50781	5.66544	0.0218397	0.584112
SLC40A1	-0.396865	6.46046	5.66386	0.021857	0.584112
NCK2	0.227147	4.55583	5.65985	0.021901	0.584112
NELFE	0.244112	4.76016	5.65885	0.0219121	0.584112
GAR1	-0.222814	4.92685	5.65602	0.0219431	0.584112
OAZ2	0.168467	5.76935	5.65113	0.021997	0.584112
LOC112445076	0.364051	4.3652	5.64846	0.0220265	0.584112
LOC100848499	0.8817	-1.88266	5.64574	0.0220567	0.584112
REXO2	0.197981	4.00299	5.64541	0.0220603	0.584112
PPP1CA	0.172878	7.56609	5.64186	0.0220996	0.584112
CINP	0.231019	4.67524	5.64179	0.0221005	0.584112
NDUFB7	0.276839	4.40938	5.63988	0.0221216	0.584112
ZMYND8	-0.122099	7.05894	5.63951	0.0221257	0.584112
MBD3	0.161779	6.33987	5.63105	0.0222199	0.585708
ANKRD33	0.773136	-1.12426	5.62535	0.0222836	0.586498
TAF9	-0.143128	5.74598	5.61681	0.0223794	0.588128
GAPDH	0.244713	9.39487	5.60948	0.022462	0.588213
MRPL36	0.284166	3.42935	5.60749	0.0224845	0.588213
AIP	0.158309	6.15503	5.60447	0.0225186	0.588213
MPHOSPH9	-0.20455	6.27542	5.60317	0.0225333	0.588213
LOC112447414	-0.614295	-0.622788	5.60153	0.0225519	0.588213
PRPF4B	-0.183936	8.202	5.59025	0.0226802	0.589601
LOC784521	0.707384	0.790365	5.58648	0.0227232	0.589601
LOC101906273	0.489437	1.10399	5.58536	0.022736	0.589601
ARHGDIB	0.181202	9.8585	5.58237	0.0227703	0.589601
LOC112444252	-0.71295	-0.969212	5.58024	0.0227947	0.589601
ID2	0.28968	5.71921	5.57901	0.0228088	0.589601
MRPL11	0.279662	4.49771	5.57441	0.0228616	0.590088
SVBP	0.253222	3.40164	5.56402	0.0229816	0.591567
ZSWIM3	0.476623	0.402766	5.56107	0.0230157	0.591567
YWHAB	0.131837	9.00895	5.56061	0.0230211	0.591567
ARF5	0.212931	4.44814	5.55635	0.0230705	0.591885
LOC782266	0.859853	0.533286	5.55367	0.0231016	0.591885
LOC101908166	-0.596607	0.134394	5.54751	0.0231735	0.592852
RAB35	0.175921	6.97982	5.53909	0.0232719	0.594495
CLK4	-0.282625	6.79837	5.53448	0.0233262	0.594961
UCP3	5.73444	-2.49376	5.65957	0.0233587	0.594961
LOC615610	0.514575	0.636428	5.5235	0.0234557	0.595715
SLC27A1	0.23179	5.11685	5.52339	0.0234569	0.595715
DNPH1	0.264021	4.15119	5.51996	0.0234975	0.595875
LOC100295347	0.362274	2.04195	5.51612	0.0235431	0.596162
QRSL1	-0.185222	5.29846	5.50783	0.0236417	0.597788
GID8	0.140542	5.80815	5.5002	0.0237329	0.598061
CCNB1IP1	3.01238	-0.983039	5.49688	0.0237728	0.598061
ROMO1	0.284438	4.20201	5.49389	0.0238087	0.598061
COX8B	-0.948868	-0.37968	5.4926	0.0238242	0.598061
CENPX	0.337405	3.09072	5.49256	0.0238247	0.598061
FAM210B	0.185801	6.12853	5.48529	0.0239123	0.59898
ODR4	-0.268672	3.92655	5.4838	0.0239303	0.59898
LOC783797	0.583899	2.40932	5.47214	0.0240716	0.601116
LOC100297725	0.324352	5.22569	5.47106	0.0240848	0.601116
HLTF	-0.342798	7.01925	5.45865	0.0242363	0.602717
DDX17	-0.179153	10.2645	5.44671	0.0243831	0.602717
WWOX	0.255344	2.96794	5.44636	0.0243875	0.602717
RPL13A	0.211467	10.0656	5.44496	0.0244047	0.602717
TMEM156	-0.274176	7.52781	5.44475	0.0244073	0.602717
DGUOK	-0.164739	6.32032	5.44374	0.0244198	0.602717
SMARCD1	0.116108	6.39602	5.44261	0.0244337	0.602717
TMEM203	0.202497	5.0041	5.44089	0.024455	0.602717
PEX5	0.181914	5.08402	5.44039	0.0244612	0.602717
LOC101902790	0.686449	0.595312	5.43446	0.0245347	0.603672
LOC511409	-0.302511	2.96241	5.43024	0.0245871	0.604106
P2RY11	0.391655	3.34273	5.42287	0.0246791	0.60551
NMUR1	0.614402	1.2674	5.41785	0.0247419	0.605635
FANCF	0.308902	2.14341	5.4011	0.0249527	0.605635
RNF185	0.158694	5.61093	5.39614	0.0250155	0.605635
LOC112443783	-0.592492	5.05442	5.3954	0.0250249	0.605635
MRPL47	-0.305979	4.71794	5.39427	0.0250392	0.605635
BAP1	0.122203	6.51031	5.39381	0.0250451	0.605635
ZNF746	0.148519	5.23275	5.38856	0.0251118	0.605635
IL18	-0.566715	3.85401	5.38828	0.0251154	0.605635
LOC101905711	0.537621	0.966206	5.38823	0.025116	0.605635
MAP2K5	0.161718	4.67075	5.38391	0.0251711	0.605635
FILIP1	-0.707039	-1.15646	5.38203	0.025195	0.605635
LUC7L3	-0.231116	7.80988	5.37971	0.0252248	0.605635
ZNF467	0.321476	4.39184	5.3796	0.0252261	0.605635
PIN1	0.193042	5.87385	5.37157	0.0253291	0.605635
TTL	0.169945	4.92152	5.36916	0.02536	0.605635
DDX18	-0.175594	5.68672	5.36874	0.0253655	0.605635
SNU13	0.189803	6.57068	5.36844	0.0253694	0.605635
ZC3H13	-0.148248	6.91545	5.36772	0.0253786	0.605635
HELZ	-0.204939	7.5704	5.36331	0.0254355	0.605635
LOC112441682	-0.654189	1.48759	5.36284	0.0254415	0.605635
TRMT1L	-0.15394	5.9449	5.35885	0.0254932	0.605635
LOC112448807	-0.482861	2.21551	5.35724	0.0255139	0.605635
LOC100140567	0.758185	-2.27636	5.35029	0.0256042	0.605635
HBS1L	-0.200437	5.90057	5.33684	0.0257797	0.605635
UCP2	0.350039	9.29612	5.33656	0.0257833	0.605635
RPS17	0.247468	8.76371	5.33655	0.0257835	0.605635
CRK	-0.191128	6.23496	5.33497	0.0258041	0.605635
LSM6	-0.136085	4.63062	5.32924	0.0258794	0.605635
RAD51AP1	-0.224325	4.12931	5.32738	0.025904	0.605635
FAU	0.282848	8.33771	5.32695	0.0259096	0.605635
PSENEN	0.20689	4.81309	5.32512	0.0259337	0.605635
TRIM34	-0.30211	7.36747	5.3181	0.0260263	0.605635
AP3S2	0.227242	4.79685	5.318	0.0260277	0.605635
GOLGB1	-0.192153	7.24469	5.3179	0.026029	0.605635
KCTD20	-0.116871	7.22395	5.31514	0.0260656	0.605635
ZNF689	0.160432	5.17606	5.31418	0.0260784	0.605635
TMEM208	0.265302	3.10383	5.31121	0.0261178	0.605635
MAT2A	-0.216949	7.81932	5.30575	0.0261903	0.605635
LOC508646	-1.75742	3.19771	5.30498	0.0262007	0.605635
LOC100849865	-0.78438	0.652458	5.30198	0.0262406	0.605635
PDSS1	-0.937049	5.61235	5.30114	0.0262518	0.605635
LOC512323	-0.392394	1.39403	5.29055	0.0263937	0.605635
NONO	0.121053	8.49662	5.2901	0.0263997	0.605635
LOC783376	0.367258	4.97464	5.28684	0.0264436	0.605635
RPL27A	0.232028	9.33454	5.28481	0.0264709	0.605635
LOC112446349	1.87799	-1.7106	5.28444	0.0264759	0.605635
ZNF174	0.235708	3.42867	5.28126	0.0265189	0.605635
LOC112448795	-0.504982	0.294519	5.28082	0.0265248	0.605635
ANXA5	0.269877	6.84758	5.27937	0.0265444	0.605635
CMTR1	-0.259207	6.79218	5.27714	0.0265746	0.605635
UBXN6	0.188393	4.94691	5.27422	0.0266141	0.605635
CDK5	0.271427	3.32035	5.27402	0.0266168	0.605635
UTP18	-0.199518	5.21861	5.27342	0.026625	0.605635
LOC100848419	-0.349837	6.2161	5.27219	0.0266416	0.605635
LOC112448863	-0.564771	4.06977	5.27151	0.0266509	0.605635
EGFL7	1.7442	-1.8868	5.26895	0.0266857	0.605635
AKIRIN1	-0.188478	7.4608	5.26703	0.0267118	0.605635
COL6A1	-1.23019	-0.263294	5.26533	0.0267349	0.605635
EXOSC7	-0.220991	5.47058	5.26486	0.0267412	0.605635
BTAF1	-0.195917	6.64387	5.25537	0.0268709	0.606218
SASS6	-0.354934	4.96392	5.25309	0.0269021	0.606218
LOC112444869	0.217562	10.4498	5.25102	0.0269306	0.606218
LOC617654	0.423378	3.06754	5.24835	0.0269672	0.606218
LOC112447352	-0.682199	0.503509	5.24642	0.0269938	0.606218
rna-NR_031288.1	2.21001	0.321246	5.2414	0.027063	0.606218
LOC101905525	0.352291	2.31053	5.24137	0.0270635	0.606218
TGS1	-0.160891	5.57439	5.24011	0.0270809	0.606218
JKAMP	-0.191573	4.6626	5.24009	0.0270811	0.606218
SLC48A1	0.233539	3.47955	5.23733	0.0271193	0.606293
CNTRL	-0.160492	8.31597	5.2256	0.027282	0.60706
ARMT1	-0.225117	3.91868	5.22507	0.0272894	0.60706
FUBP1	-0.24358	7.63594	5.2238	0.0273072	0.60706
SPRTN	-0.187919	5.68477	5.22339	0.0273129	0.60706
LOC112442701	-1.02501	-1.15339	5.22228	0.0273284	0.60706
YPEL5	-0.185396	5.7462	5.21559	0.0274219	0.608359
MIR1291	-0.401966	1.03426	5.20798	0.0275286	0.608517
ZNF226	-0.236843	4.81249	5.19978	0.0276441	0.608517
PWWP2A	-0.172895	5.8157	5.19932	0.0276507	0.608517
C16H1orf112	-0.280376	3.62428	5.19719	0.0276808	0.608517
LOC112444521	0.549721	1.47049	5.1959	0.0276989	0.608517
SLC46A1	0.275749	3.53686	5.19506	0.0277109	0.608517
WDR41	-0.256852	6.0683	5.19214	0.0277522	0.608517
DNAJB4	-0.569119	3.54837	5.19108	0.0277673	0.608517
LOC104972830	0.744765	0.545255	5.18984	0.027785	0.608517
RBM4B	-0.20312	6.73125	5.18906	0.027796	0.608517
NFKBIZ	-0.209176	5.30973	5.18777	0.0278143	0.608517
TAF15	-0.161071	7.73457	5.18155	0.0279029	0.608658
PLVAP	0.743752	-0.0861667	5.18093	0.0279118	0.608658
MTPAP	-0.157383	4.82698	5.17987	0.0279269	0.608658
C28H10orf105	0.364619	4.58911	5.17608	0.0279811	0.608658
BRCA1	-0.279848	4.69804	5.17416	0.0280086	0.608658
NAA25	-0.19117	5.39295	5.1726	0.028031	0.608658
LOC781528	0.638418	-0.522903	5.16809	0.0280957	0.609263
LOC112449560	-0.388438	0.402442	5.16392	0.0281557	0.609263
GTF2H5	0.262686	3.23145	5.16136	0.0281925	0.609263
LOC515551	-0.164398	7.19271	5.15836	0.0282358	0.609263
LOC104971057	-1.10602	-2.243	5.15756	0.0282474	0.609263
IFIT2	-0.805932	7.71199	5.15605	0.0282693	0.609263
BRAP	1.20913	2.4183	5.15283	0.028316	0.609513
NT5DC2	0.333017	3.3056	5.14911	0.0283698	0.609526
DACT1	0.496993	0.589949	5.14431	0.0284397	0.609526
KIAA1109	-0.28323	7.7323	5.14395	0.028445	0.609526
ZNF207	-0.237493	8.32691	5.14299	0.0284589	0.609526
ZFAT	0.137549	4.02426	5.14072	0.028492	0.609526
HTR1B	1.16513	-1.29161	5.13051	0.0286414	0.611222
GYPC	0.19108	6.42603	5.13049	0.0286417	0.611222
COA3	0.199179	4.85478	5.12441	0.0287311	0.612377
CPA3	0.64408	0.780228	5.11772	0.0288298	0.613728
LOC112444352	-0.534313	0.323593	5.11255	0.0289063	0.613771
RPL36	0.261656	8.22522	5.11183	0.028917	0.613771
TXNDC2	-1.70551	-2.30621	5.11043	0.0289378	0.613771
CRIM1	0.321341	5.19491	5.10295	0.029049	0.614463
RELL2	0.712825	-1.35652	5.09839	0.0291171	0.614463
NAA60	0.111336	6.20406	5.09809	0.0291216	0.614463
STK38	-0.152391	9.20083	5.09396	0.0291833	0.614463
TM7SF2	1.63729	-0.525342	5.08988	0.0292445	0.614463
MED22	0.135124	5.46652	5.08985	0.029245	0.614463
LOC615278	-0.173736	6.17282	5.08651	0.029295	0.614463
PRPF38B	-0.17179	7.05363	5.08527	0.0293137	0.614463
LRP8	-0.321709	4.81159	5.08431	0.0293282	0.614463
LOC100847947	-0.219931	5.96115	5.08388	0.0293346	0.614463
PPP2R5D	0.136112	5.90177	5.08223	0.0293595	0.614463
GNE	-0.202808	6.0905	5.07821	0.0294203	0.614993
CCNI	0.153754	7.99659	5.07066	0.0295345	0.616638
AFG1L	-0.277573	3.25728	5.06689	0.0295918	0.616728
TUBGCP5	-0.236444	5.95365	5.06571	0.0296098	0.616728
RAB43	0.192705	6.4471	5.05936	0.0297064	0.616899
GPS2	0.464424	4.82448	5.05856	0.0297187	0.616899
LOC101904128	-0.332382	1.58335	5.05818	0.0297245	0.616899
CARHSP1	0.264854	5.50414	5.05481	0.0297761	0.617232
NDUFA2	0.322678	4.00298	5.05245	0.0298122	0.617243
H2AFJ	0.222235	5.78135	5.04629	0.0299068	0.617758
CXCR3	0.488409	4.21857	5.04417	0.0299394	0.617758
ELFN2	0.595728	-0.163285	5.04389	0.0299437	0.617758
LOC100299201	1.4647	3.36715	5.02634	0.0302152	0.622118
OTUD4	-0.188804	6.88049	5.02022	0.0303106	0.622118
TMSB10	0.239839	10.2308	5.01995	0.0303149	0.622118
PFN1	0.251937	9.99563	5.01801	0.030345	0.622118
SPSB1	0.174527	5.62843	5.01495	0.0303929	0.622118
LOC104970178	-1.03657	-1.95368	5.01483	0.0303948	0.622118
GCC2	-0.162463	5.66096	5.00507	0.030548	0.622118
LOC112444519	-0.572697	5.63682	5.0045	0.030557	0.622118
IRF2BP1	0.169034	5.31276	5.0032	0.0305774	0.622118
AMN1	-0.27707	6.56261	5.00196	0.0305969	0.622118
LOC614695	0.447251	3.78578	4.99647	0.0306837	0.622118
CD320	0.276281	3.54973	4.99363	0.0307286	0.622118
RCE1	0.195015	3.89427	4.99291	0.0307399	0.622118
LOC112445108	-0.965596	-1.01943	4.98893	0.0308031	0.622118
RNF26	0.23588	4.87906	4.98784	0.0308204	0.622118
LOC783461	0.433066	2.68033	4.98656	0.0308407	0.622118
FCER1A	0.594903	2.32567	4.98621	0.0308463	0.622118
SP110	-0.178454	8.05378	4.98601	0.0308494	0.622118
RPS18	0.26321	9.63206	4.9828	0.0309005	0.622118
MAPKAPK2	0.166231	7.03541	4.982	0.0309134	0.622118
SWSAP1	0.295415	2.09416	4.98098	0.0309296	0.622118
rna-NR_030843.1	-0.91776	6.32934	4.98014	0.030943	0.622118
LOC100337507	0.340295	1.50604	4.97161	0.0310795	0.624141
KCNAB2	0.218649	6.77024	4.96885	0.0311237	0.624307
BIRC3	-0.320405	8.74386	4.96636	0.0311637	0.624388
FKBP8	0.156429	7.41935	4.959	0.0312823	0.624985
SELENON	0.385969	5.41371	4.95702	0.0313143	0.624985
CAPZB	0.139859	7.95295	4.95359	0.0313698	0.624985
LOC786726	0.261119	6.55967	4.95348	0.0313717	0.624985
BCKDHB	0.180501	2.97828	4.95337	0.0313734	0.624985
VSTM2L	0.543365	4.25489	4.94997	0.0314286	0.625357
GNB1	0.117906	8.44092	4.94778	0.0314641	0.625357
IDE	-0.18836	5.58102	4.94261	0.0315482	0.626
LOC107132784	0.838529	-0.335672	4.94137	0.0315685	0.626
LOC101906592	0.510721	0.0638286	4.93481	0.0316755	0.627407
LOC112448601	-0.553481	-1.01662	4.92962	0.0317606	0.628374
SLC25A26	-0.238066	4.81294	4.9247	0.0318415	0.629259
CAPG	0.365127	5.68533	4.91905	0.0319346	0.62959
GFRA4	0.541473	0.408475	4.91717	0.0319657	0.62959
RAD1	-0.212151	5.06502	4.91709	0.031967	0.62959
RBMX	-0.165634	8.50532	4.91269	0.0320397	0.630308
ZNF605	-0.330021	5.09216	4.90921	0.0320975	0.630488
EXTL3	0.146262	5.90532	4.90777	0.0321215	0.630488
THBD	0.459485	3.57632	4.90404	0.0321835	0.630878
LOC782966	0.408539	2.03837	4.90124	0.0322301	0.630878
SAR1B	-0.187512	5.80065	4.90003	0.0322503	0.630878
MYL12A	0.232106	8.51628	4.88939	0.0324284	0.633648
PML	-0.289232	8.3223	4.87717	0.0326343	0.636883
ZCCHC8	-0.188147	7.44645	4.87312	0.0327029	0.636883
PLAC8	-0.252453	9.41887	4.87082	0.0327418	0.636883
NUP43	-0.184612	4.80238	4.8695	0.0327641	0.636883
RSF1	-0.218998	6.83435	4.86873	0.0327773	0.636883
FAM114A2	-0.150415	4.68343	4.86037	0.0329196	0.638255
AP2A2	0.159233	6.76415	4.85768	0.0329655	0.638255
TSPAN3	0.144799	5.74683	4.85696	0.0329778	0.638255
NCKAP5L	0.205897	5.52637	4.85597	0.0329948	0.638255
LOC104969531	-1.20372	-1.89724	4.85073	0.0330846	0.63928
UHRF2	-0.20812	6.89219	4.84377	0.0332042	0.63936
ZNF75D-2	-0.349549	5.44893	4.84341	0.0332103	0.63936
LOC112447308	-0.706205	-1.00593	4.84161	0.0332415	0.63936
SPATA5	-0.195504	3.70715	4.84079	0.0332556	0.63936
BRD3	0.131382	6.53382	4.83302	0.03339	0.63936
LOC783542	0.604912	-1.37122	4.82851	0.0334682	0.63936
SREK1	-0.209363	6.87885	4.82503	0.0335286	0.63936
CRYBA4	0.423827	1.41581	4.82466	0.033535	0.63936
RRAGA	0.16443	5.69685	4.82453	0.0335373	0.63936
NANP	0.468537	2.52516	4.82228	0.0335765	0.63936
ACRBP	0.587813	2.46816	4.82187	0.0335837	0.63936
CWC27	-0.231999	3.84004	4.82104	0.0335982	0.63936
TMPRSS2	-0.884748	1.85489	4.81878	0.0336376	0.63936
CLEC10A	-1.17665	-0.872788	4.81816	0.0336485	0.63936
ARHGAP19	-0.405928	4.59779	4.8166	0.0336758	0.63936
NDUFA11	0.186468	4.60706	4.81649	0.0336777	0.63936
C29H11orf68	0.204169	4.69754	4.80935	0.0338028	0.640884
LOC511386	0.384663	0.468839	4.80771	0.0338317	0.640884
LRRN2	0.350352	4.04508	4.8032	0.0339111	0.641673
CORO7	0.197716	7.81858	4.80115	0.0339472	0.641673
WDHD1	-0.285561	4.08376	4.79524	0.0340516	0.642267
FAM149B1	-0.242682	5.35688	4.79449	0.0340648	0.642267
NME3	0.389979	5.31532	4.7899	0.0341463	0.642267
LOC781218	0.601687	-0.344223	4.78521	0.0342296	0.642267
USE1	0.219068	4.32435	4.78392	0.0342527	0.642267
RNF14	-0.13727	5.39694	4.78288	0.0342712	0.642267
CFD	0.391309	8.39526	4.78284	0.0342718	0.642267
LOC784841	0.565822	-0.870939	4.7827	0.0342744	0.642267
HPCAL4	0.641201	-0.606124	4.77286	0.0344502	0.642445
ARHGAP29	-0.650114	0.428675	4.7699	0.0345033	0.642445
LOC782675	0.277798	1.88611	4.76906	0.0345184	0.642445
UBE2L6	-0.551218	4.66034	4.76866	0.0345257	0.642445
DEFB7	0.786793	1.18545	4.76828	0.0345324	0.642445
UBAC1	0.147566	5.76685	4.76418	0.0346062	0.642445
MAGED1	0.188251	5.84663	4.7629	0.0346293	0.642445
LOC101904173	-1.7593	-0.349341	4.76058	0.0346711	0.642445
FHL3	0.365421	4.4734	4.76037	0.034675	0.642445
ME1	-0.96879	-0.103394	4.75748	0.0347272	0.642445
G6PD	0.208782	7.82997	4.7574	0.0347287	0.642445
SHARPIN	0.165298	5.05316	4.75714	0.0347333	0.642445
MAP3K6	0.490502	2.68223	4.75348	0.0347995	0.642445
UBE2B	-0.360702	7.46431	4.75336	0.0348017	0.642445
DPP8	-0.219415	7.05668	4.75019	0.0348592	0.642823
SAMHD1	0.155378	10.4788	4.74661	0.0349244	0.643342
LOC112447728	-0.811141	0.814667	4.7403	0.0350394	0.643678
ADAM15	0.334666	5.34769	4.7365	0.0351088	0.643678
ALDH3B1	0.383765	3.61672	4.73519	0.0351328	0.643678
SUMF1	0.196846	4.81509	4.73428	0.0351495	0.643678
LOC112443477	-0.859314	-1.85475	4.73269	0.0351786	0.643678
PARP6	-1.08733	3.42736	4.73263	0.0351798	0.643678
ATG2B	-0.165815	5.70838	4.73142	0.035202	0.643678
COPG1	0.131035	7.76761	4.72135	0.0353872	0.64545
LOC524810	-0.949467	9.38554	4.72003	0.0354116	0.64545
LOC107132399	0.574092	-0.197535	4.71823	0.035445	0.64545
COX5B	0.188174	6.20194	4.71809	0.0354475	0.64545
DISP1	0.221619	3.07961	4.71231	0.0355546	0.646721
BEX3	0.72895	-0.524055	4.70519	0.0356868	0.647673
EIF1	0.168222	7.83508	4.70428	0.0357039	0.647673
LOC112442719	-0.344964	5.70556	4.70348	0.0357188	0.647673
EPHX1	0.459094	4.57373	4.70013	0.0357813	0.647809
ARL1	-0.150844	5.43272	4.69908	0.0358008	0.647809
KBTBD8	-0.302352	5.95092	4.6954	0.0358697	0.648379
TPPP3	0.672351	4.94453	4.69133	0.0359461	0.648763
PELI3	0.332961	2.0666	4.6836	0.0360915	0.648763
TEX10	-0.1684	5.09515	4.68318	0.0360994	0.648763
CORO1B	0.496183	5.45782	4.68239	0.0361144	0.648763
LOC112446843	-1.17074	4.03259	4.68227	0.0361165	0.648763
LOC112446721	1.98401	1.56142	4.67446	0.0362643	0.648763
C7H19orf70	0.242937	4.71811	4.67321	0.0362879	0.648763
LOC107132936	1.06807	-2.14526	4.67019	0.0363454	0.648763
ELOVL1	0.696357	5.10217	4.67012	0.0363467	0.648763
ARMC8	-0.264343	6.32021	4.67006	0.0363478	0.648763
LOC101906501	-0.556743	-0.911632	4.66941	0.0363602	0.648763
KARS	0.161678	7.62825	4.66883	0.0363713	0.648763
NEMF	-0.195881	5.71801	4.66185	0.0365043	0.648763
LOC107132288	0.723024	-1.89621	4.66162	0.0365086	0.648763
ICOSLG	0.277563	5.69357	4.6599	0.0365414	0.648763
LIN52	-0.160292	3.59501	4.65575	0.0366209	0.648763
HPCAL1	0.267324	4.4514	4.65516	0.0366321	0.648763
LOC100141072	0.352494	0.46374	4.65506	0.036634	0.648763
ZNF777	0.197468	4.8093	4.65163	0.0366998	0.648763
MATK	0.600417	3.56244	4.65147	0.0367029	0.648763
C7H5orf30	-0.357054	5.6808	4.6511	0.0367101	0.648763
STXBP2	0.179972	6.50976	4.65097	0.0367126	0.648763
KRTCAP2	0.271764	3.74913	4.64241	0.0368773	0.650941
RND3	1.29546	-1.25432	4.63685	0.0369848	0.650941
PGM1	0.184349	4.70179	4.63399	0.0370403	0.650941
LOC508252	0.785909	-1.05459	4.63329	0.0370539	0.650941
LPL	0.722641	3.50344	4.63238	0.0370715	0.650941
VPS28	0.184972	7.19216	4.63008	0.0371162	0.650941
KMT5B	-0.12834	7.15584	4.62957	0.0371262	0.650941
ITGA1	-2.09611	2.27664	4.62782	0.0371602	0.650941
DCHS1	0.35736	3.2302	4.62716	0.0371731	0.650941
rna-NR_107740.1	0.862256	6.54407	4.62142	0.0372851	0.652245
SSR1	0.162339	7.35036	4.61688	0.0373738	0.653139
RPS9	0.260973	9.30522	4.61312	0.0374475	0.653449
PLOD1	-0.349957	6.31339	4.6083	0.0375423	0.653449
rna-NR_030830.1	-0.997142	6.29366	4.60676	0.0375725	0.653449
MAN1A2	1.22852	0.156726	4.60255	0.0376557	0.653449
RNF8	-0.123977	5.29266	4.59889	0.037728	0.653449
QDPR	0.169143	5.5581	4.59748	0.0377559	0.653449
NHLH1	-0.264378	2.53529	4.59718	0.0377618	0.653449
LOC107132077	-1.20775	-2.05427	4.597	0.0377654	0.653449
SDHB	0.115614	6.66123	4.59527	0.0377996	0.653449
LOC788541	0.492541	4.82568	4.59285	0.0378476	0.653449
XPNPEP2	0.450319	3.70514	4.58825	0.0379392	0.653449
LOC785873	-0.17851	6.9326	4.58791	0.037946	0.653449
LOC112444254	-0.737707	-2.10237	4.58727	0.0379587	0.653449
BOD1	-0.170666	4.55449	4.58621	0.0379798	0.653449
PNPLA2	0.211889	5.0749	4.58516	0.0380006	0.653449
CYB5R1	0.235476	4.55716	4.5847	0.0380098	0.653449
EED	-0.143306	5.52116	4.58364	0.038031	0.653449
BMF	0.222032	6.19807	4.58042	0.0380954	0.653909
COX4I1	0.243888	7.58016	4.57325	0.038239	0.655322
NATD1	1.2906	4.91191	4.57254	0.0382532	0.655322
RMDN1	-0.253185	4.4392	4.56924	0.0383196	0.655813
SPRY1	0.420102	0.515454	4.56671	0.0383706	0.656038
SON	-0.147915	9.26058	4.56255	0.0384546	0.656828
MAF1	0.23722	7.0487	4.55679	0.0385712	0.658133
rna-NR_030880.1	-1.2745	5.10541	4.55503	0.0386067	0.658133
RAB11FIP2	-0.280033	5.83725	4.54882	0.0387331	0.659639
LOC104970103	-0.720649	-1.43848	4.54611	0.0387883	0.659933
VPS25	0.162127	6.19509	4.54011	0.0389108	0.661369
LOC101902037	0.644396	0.141369	4.53591	0.0389969	0.662185
BAG6	0.0830431	8.29315	4.52976	0.0391233	0.662413
ZNF428	0.280679	2.84845	4.52373	0.0392476	0.662413
BCL7C	0.174707	5.22513	4.52275	0.0392678	0.662413
FASN	0.178394	7.82453	4.52161	0.0392915	0.662413
LOC112443331	-0.380968	2.52631	4.52158	0.039292	0.662413
FNBP4	-0.200422	8.73164	4.52149	0.0392939	0.662413
LOC100141025	0.829458	-2.18094	4.52073	0.0393096	0.662413
IRF7	-0.552559	6.23665	4.51883	0.0393489	0.662413
CHIC1	-0.354184	4.34846	4.51861	0.0393535	0.662413
HIBADH	0.183645	4.25985	4.51563	0.0394153	0.66253
LOC112444970	-0.573225	0.592796	4.51449	0.039439	0.66253
RINT1	-0.172819	4.44587	4.50783	0.0395775	0.66253
INTU	-0.536491	0.0205213	4.50364	0.039665	0.66253
DGCR8	-0.814472	5.39313	4.50312	0.0396759	0.66253
SSTR2	1.38974	-1.78298	4.50231	0.0396928	0.66253
CASP7	-0.289497	5.32018	4.50211	0.039697	0.66253
LOC112443631	-0.803015	-1.08096	4.4961	0.0398229	0.66253
MYO18A	-1.50622	3.72991	4.49368	0.0398738	0.66253
CDV3	-0.123368	7.63885	4.49194	0.0399104	0.66253
KIAA0232	-0.244045	6.86226	4.49093	0.0399316	0.66253
PRKCA	0.382545	5.05021	4.48801	0.039993	0.66253
HSD11B1	-1.0976	-0.630823	4.48773	0.0399991	0.66253
HORMAD1	-0.760366	-0.52252	4.48457	0.0400658	0.66253
RFTN2	-0.541709	2.16757	4.48382	0.0400816	0.66253
TBCB	0.167384	5.50033	4.47803	0.0402041	0.66253
ZNF638	-0.184708	8.19854	4.47783	0.0402085	0.66253
PIAS2	-0.150481	6.73135	4.47644	0.0402378	0.66253
SRSF11	-0.243838	8.29665	4.47422	0.040285	0.66253
LOC617565	-0.298014	8.23776	4.47385	0.0402929	0.66253
UBALD1	0.213025	4.969	4.47372	0.0402957	0.66253
PGP	0.183397	4.52498	4.46434	0.0404956	0.66253
SHKBP1	0.129919	7.17539	4.46382	0.0405066	0.66253
LOC107132340	-1.02797	4.14214	4.46281	0.0405284	0.66253
PLCD4	-0.326824	5.02334	4.46279	0.0405287	0.66253
CACTIN	0.929734	2.81667	4.46078	0.0405718	0.66253
LOC782987	0.538093	0.517923	4.45797	0.040632	0.66253
CENPI	-0.219957	5.59664	4.45788	0.0406338	0.66253
POLR2J	0.218511	4.42461	4.45554	0.0406841	0.66253
NASP	-0.176828	6.23386	4.4555	0.040685	0.66253
ADAMDEC1	0.861841	4.24716	4.45343	0.0407295	0.66253
PIANP	0.478025	2.52831	4.45323	0.0407337	0.66253
PPM1K	-0.251447	5.24427	4.4524	0.0407516	0.66253
LOC781728	0.708748	-1.71338	4.45233	0.0407531	0.66253
PIKFYVE	-0.297096	6.87578	4.45089	0.0407841	0.66253
TRIM3	0.245207	3.17539	4.4483	0.0408399	0.66253
CGREF1	0.381544	2.09486	4.44487	0.040914	0.66253
HIST1H2AC	-0.460727	2.40088	4.4445	0.0409221	0.66253
CSKMT	0.563052	2.52076	4.4433	0.040948	0.66253
DDHD2	-0.102973	6.22478	4.44234	0.0409688	0.66253
LOC101902154	-0.35613	4.09997	4.44197	0.0409768	0.66253
MVB12B	0.306409	5.75459	4.44018	0.0410156	0.66253
LOC617944	0.6546	-0.350156	4.43784	0.0410662	0.66253
GGA2	0.172107	6.02488	4.43659	0.0410935	0.66253
LOC112448378	-0.23273	3.97227	4.43562	0.0411146	0.66253
SPICE1	-0.160073	4.91801	4.43447	0.0411395	0.66253
CPSF6	-0.296684	7.75675	4.43385	0.041153	0.66253
H19	-1.79886	-0.984522	4.43158	0.0412025	0.662711
PAPD7	-0.196388	6.14899	4.42854	0.0412688	0.663163
CHTOP	-0.11473	8.11022	4.42558	0.0413332	0.663586
COX6B2	0.66496	0.172615	4.42363	0.0413759	0.663658
FBXL18	0.13843	4.8603	4.41878	0.0414822	0.664568
METAP1D	-0.211004	4.17881	4.41755	0.0415092	0.664568
RPS12	0.242895	9.91611	4.41295	0.0416105	0.664988
CLK1	-0.327492	8.15243	4.41288	0.041612	0.664988
MLF2	0.140108	6.3556	4.40918	0.0416934	0.665416
LOC785745	0.697274	2.29161	4.40819	0.0417154	0.665416
LOC100335936	0.477053	3.7345	4.40592	0.0417654	0.665603
ING1	0.175562	4.81527	4.40195	0.0418532	0.666391
LOC104971647	-0.674984	0.300757	4.39882	0.0419227	0.666886
TTC19	-0.255015	7.47914	4.3938	0.0420344	0.667552
LOC782437	0.489885	4.68602	4.39348	0.0420414	0.667552
RAPGEFL1	0.629779	-1.06349	4.38637	0.0422002	0.66946
NANS	0.231846	4.56403	4.38361	0.0422619	0.669828
NHEJ1	0.214485	3.08576	4.37826	0.0423818	0.670978
TBC1D20	0.107146	6.37972	4.37693	0.0424117	0.670978
SAC3D1	0.348254	1.43002	4.37203	0.0425219	0.671476
NECTIN1	0.428706	3.6502	4.37007	0.0425662	0.671476
SLC38A11	1.53334	-1.07589	4.36761	0.0426219	0.671476
AKNA	0.190772	8.80409	4.36328	0.0427197	0.671476
NOL9	-0.180057	6.69091	4.36236	0.0427406	0.671476
P2RX3	0.36833	3.74976	4.36221	0.0427441	0.671476
STRIP2	-0.500387	3.26377	4.36099	0.0427716	0.671476
FCRL3	-0.503987	4.95351	4.35785	0.0428429	0.671476
LOC613519	0.408542	4.28137	4.35691	0.0428643	0.671476
NFATC2IP	-0.131808	6.09638	4.35671	0.0428688	0.671476
THNSL2	0.481655	0.622621	4.35485	0.0429112	0.671476
SLC39A3	0.185967	3.44208	4.35372	0.042937	0.671476
MAP3K1	-0.203908	8.60295	4.35334	0.0429457	0.671476
LOC112441507	-1.09184	2.7564	4.34832	0.0430603	0.671784
RPL34	0.261634	7.72093	4.347	0.0430904	0.671784
LOC112446789	-1.50145	-2.17582	4.34283	0.0431859	0.671784
ZC3H12A	-0.170733	5.08379	4.34262	0.0431907	0.671784
SH3RF3	0.557679	-0.306107	4.34059	0.0432374	0.671784
TBCEL	-0.167758	4.96869	4.33922	0.0432687	0.671784
PPP1R21	-0.161306	5.75045	4.33917	0.0432699	0.671784
LOC107133276	0.574897	0.149708	4.33896	0.0432748	0.671784
ANAPC11	0.190462	4.63309	4.33635	0.0433347	0.672113
SUN1	-0.17969	7.00395	4.32859	0.0435137	0.673444
RBM12B	-0.207357	6.58803	4.32755	0.0435377	0.673444
IFT27	0.460606	3.42796	4.32742	0.0435408	0.673444
FLT3	0.652087	1.29281	4.32592	0.0435756	0.673444
ZFC3H1	-0.241076	7.67979	4.32263	0.0436517	0.674021
CTSA	0.319162	6.599	4.31958	0.0437226	0.674343
DNA2	-0.411112	1.64609	4.31725	0.0437767	0.674343
NFXL1	-0.218349	3.8579	4.31573	0.043812	0.674343
S100A7	0.821577	1.51902	4.31497	0.0438297	0.674343
LOC112445781	0.732189	-0.12172	4.31196	0.0439001	0.674343
LTN1	-0.232268	5.94607	4.3077	0.0439995	0.674343
LOC506989	0.555612	1.88434	4.30692	0.0440177	0.674343
NCALD	0.26486	5.46974	4.30576	0.0440449	0.674343
S100PBP	-0.200029	7.48476	4.30467	0.0440706	0.674343
LOC526787	0.614296	-1.34967	4.30436	0.0440777	0.674343
LOC784243	0.550532	1.68636	4.30343	0.0440996	0.674343
LOC783462	0.689881	-1.93228	4.30054	0.0441675	0.67437
LOC613699	-0.966725	8.40938	4.30005	0.044179	0.67437
GCSAM	0.312221	4.8994	4.28935	0.0444312	0.675768
GZMA	-0.982847	6.14636	4.28922	0.0444344	0.675768
NAB2	0.170921	4.8888	4.28866	0.0444475	0.675768
MANBAL	0.153164	4.72819	4.28818	0.0444588	0.675768
TRERF1	0.196237	6.31402	4.2828	0.0445864	0.675768
TRIM14	-0.177676	6.3056	4.28223	0.0446	0.675768
DCTN2	0.0996075	7.19586	4.28138	0.0446201	0.675768
USP15	-0.21903	6.66092	4.28042	0.0446429	0.675768
RPL36A-2	0.812306	4.55365	4.27973	0.0446594	0.675768
LOC112449395	-0.619427	-1.47887	4.27834	0.0446926	0.675768
ZNF451	-0.247349	6.63424	4.27687	0.0447274	0.675768
UPF2	-0.145707	6.65594	4.27395	0.0447971	0.675768
FRMD8	0.201536	5.39806	4.27349	0.044808	0.675768
BAD	0.209066	4.3484	4.27213	0.0448404	0.675768
HMG20B	0.200978	5.28237	4.26952	0.0449029	0.675768
GALK1	0.211687	4.67019	4.26932	0.0449077	0.675768
ZZZ3	-0.185104	6.26761	4.26831	0.0449319	0.675768
PRAF2	0.903182	2.28764	4.26618	0.0449828	0.675948
GLS	-0.296622	7.57266	4.26403	0.0450345	0.676141
NDUFAF7	-0.182815	5.02279	4.25732	0.0451958	0.677237
NXT1	0.233273	3.83245	4.25711	0.0452009	0.677237
LOC112442433	-2.05438	-1.75228	4.25536	0.0452431	0.677237
HRAS	0.23658	3.54945	4.25451	0.0452635	0.677237
PIP5K1A	-0.113711	6.6882	4.25052	0.04536	0.678096
ARPC1B	0.173261	9.25733	4.24788	0.0454239	0.678468
WDR1	0.158365	8.88376	4.23965	0.0456238	0.679156
CCDC117	-0.39664	5.72552	4.23933	0.0456317	0.679156
TCERG1	-0.185043	6.9204	4.2364	0.045703	0.679156
CMTR2	-0.265964	4.62021	4.23608	0.0457108	0.679156
MFN1	-0.213241	5.70092	4.23524	0.0457314	0.679156
LOC112448373	-0.643607	-0.0802371	4.23312	0.045783	0.679156
RPS14	0.54725	9.95357	4.22909	0.0458817	0.679156
INSIG1	0.272847	5.61662	4.22731	0.0459253	0.679156
UQCR11	0.237739	4.39445	4.22469	0.0459896	0.679156
TRAPPC6B	-0.272706	3.84116	4.22443	0.0459959	0.679156
TRNAN-GUU-25	-0.262435	4.26945	4.22304	0.0460301	0.679156
LOC112448875	1.18566	-2.20805	4.22158	0.046066	0.679156
ELAC1	0.205978	2.90822	4.22091	0.0460826	0.679156
C2CD2L	0.514912	5.09194	4.22039	0.0460953	0.679156
FUT8	0.154326	5.0921	4.22038	0.0460956	0.679156
LOC112448853	0.728461	-1.94975	4.21916	0.0461256	0.679156
LOC104971235	-0.90167	-1.31653	4.2188	0.0461346	0.679156
LOC112448466	-0.578361	-1.72548	4.21515	0.0462246	0.679904
B3GALT6	0.212202	3.0129	4.21334	0.0462694	0.679988
LOC786845	0.709861	-1.79454	4.20437	0.0464915	0.680557
RAD9A	0.20166	4.4006	4.20397	0.0465016	0.680557
rna-NR_031376.1	-0.354281	5.86183	4.20296	0.0465266	0.680557
UQCC1	-0.127483	4.90585	4.2022	0.0465456	0.680557
APBA1	0.345029	3.17797	4.20079	0.0465808	0.680557
PIGC	0.119559	5.61444	4.19911	0.0466226	0.680557
SARNP	0.215088	4.92721	4.19735	0.0466666	0.680557
NCBP3	-0.0873411	6.17499	4.19389	0.0467528	0.680557
LOC781412	0.420094	2.44965	4.19374	0.0467566	0.680557
RNF181	0.251985	5.0474	4.19319	0.0467703	0.680557
JAGN1	0.205012	4.25011	4.19247	0.0467885	0.680557
LOC101905588	-0.58959	5.58426	4.19206	0.0467986	0.680557
VCPIP1	-0.247775	6.77053	4.19131	0.0468174	0.680557
EHMT1	0.345802	6.50263	4.18909	0.0468731	0.680789
ZNF410	-0.109422	6.23041	4.18755	0.0469118	0.680789
LOC101903758	0.351516	2.97039	4.18313	0.0470229	0.681784
EEF1D	0.174419	7.38894	4.18159	0.0470617	0.681784
ESYT1	0.174548	9.14536	4.17459	0.0472382	0.681784
SMIM17	0.250088	2.8062	4.17431	0.0472454	0.681784
PFDN4	-0.267347	5.661	4.17399	0.0472533	0.681784
LOC112444290	-0.491504	0.145311	4.17215	0.0473	0.681784
UBE2J1	-0.236772	6.62055	4.1714	0.0473189	0.681784
RPL3L	-0.296935	1.55601	4.17061	0.0473389	0.681784
SOX12	0.328554	3.50638	4.16913	0.0473765	0.681784
TSR2	-0.305673	6.96001	4.16731	0.0474227	0.681784
CCDC69	1.02623	6.04324	4.16641	0.0474455	0.681784
ATP5F1E	0.222975	5.99184	4.1642	0.0475017	0.681784
TUBB3	0.343583	3.47819	4.16325	0.0475259	0.681784
AHNAK2	0.415472	1.9319	4.1631	0.0475298	0.681784
B4GALT7	0.247698	3.54884	4.16116	0.0475791	0.681928
CHCHD8	0.215757	2.62025	4.15566	0.0477196	0.683241
GMDS	0.223125	4.66652	4.15449	0.0477494	0.683241
LOC107132924	-0.283407	2.18803	4.14882	0.0478948	0.684757
KDM3A	-0.119369	7.04505	4.14622	0.0479617	0.68515
ETV2	0.275668	1.95016	4.1422	0.0480652	0.685507
LOC101903615	-0.592723	-1.0749	4.14088	0.048099	0.685507
ZDHHC12	0.207315	4.646	4.14047	0.0481098	0.685507
P2RX4	0.212076	4.06074	4.13912	0.0481445	0.685507
PIAS1	-0.206529	6.92992	4.13688	0.0482025	0.68577
LOC788201	1.14213	0.221019	4.13527	0.0482441	0.6858
RPS27A	0.193926	9.09842	4.13164	0.0483381	0.686575
TMED3	0.197857	4.1563	4.12953	0.0483928	0.686691
FAM104A	0.119329	5.83863	4.12804	0.0484316	0.686691
PPFIA2	-0.639727	-0.56172	4.12451	0.0485236	0.686691
NEURL1	0.309616	4.2067	4.12324	0.0485565	0.686691
LOC101907552	0.578297	-1.26254	4.11913	0.0486638	0.686691
LOC782938	0.352876	2.19396	4.11563	0.0487554	0.686691
ZNF317	-0.150595	5.48656	4.11435	0.0487888	0.686691
UBR2	-0.146058	7.03538	4.11406	0.0487965	0.686691
RPS24	0.192145	9.91175	4.11324	0.048818	0.686691
SCAF1	0.117573	6.89807	4.11209	0.048848	0.686691
TARDBP	-0.179596	7.58027	4.1108	0.0488819	0.686691
LOC101905635	-0.472058	3.34676	4.11041	0.0488921	0.686691
TSPO	0.260591	7.21623	4.11023	0.0488968	0.686691
DANCR	-0.624111	4.01635	4.11012	0.0488997	0.686691
APCDD1	0.50049	0.119971	4.10447	0.0490484	0.687811
SOWAHB	-1.03213	-1.7846	4.10408	0.0490587	0.687811
GART	-0.150293	6.00956	4.09831	0.0492112	0.688252
LOC104975222	-0.473516	2.03579	4.09826	0.0492124	0.688252
LOC107133107	0.65432	-1.22523	4.09729	0.0492381	0.688252
PPP3CB	-0.136582	6.57301	4.09689	0.0492486	0.688252
NRROS	0.113844	7.20604	4.08974	0.0494383	0.689346
P2RY8	0.184023	5.95528	4.08952	0.0494441	0.689346
HNRNPDL	-0.18788	8.2942	4.08778	0.0494905	0.689346
SUDS3	-0.104403	6.36204	4.08756	0.0494962	0.689346
S1PR2	0.375963	1.31985	4.08647	0.0495253	0.689346
CLEC3B	-2.24312	-1.397	4.08272	0.0496254	0.689788
STAP1	-0.470107	4.14865	4.08228	0.0496371	0.689788
TMEM39A	-0.167723	4.9951	4.0799	0.0497007	0.689788
WAS	0.120877	8.67428	4.07639	0.0497945	0.689788
TIPIN	-0.259386	5.1678	4.07544	0.04982	0.689788
MRPL21	0.19398	3.53968	4.07526	0.0498248	0.689788
PHF20L1	-0.214742	6.76334	4.07344	0.0498736	0.689788
RBM5	-0.153281	8.25979	4.0734	0.0498747	0.689788
OCIAD1	-0.228475	7.4106	4.07003	0.0499654	0.690492
SAMD9	-0.415129	9.23762	4.0651	0.050098	0.691775
SDK2	1.22861	-1.41466	4.06315	0.0501506	0.691951
LOC104970966	0.485722	2.42866	4.05688	0.0503204	0.692617
ADGRA2	0.354414	0.974237	4.05482	0.0503762	0.692617
ARHGAP15	-0.175207	6.78413	4.05422	0.0503923	0.692617
NEK3	-0.245353	5.58065	4.05334	0.0504164	0.692617
C16H1orf53	-0.220481	3.23779	4.05075	0.0504868	0.692617
PPP1R35	0.18827	4.25903	4.0505	0.0504935	0.692617
LOC511330	0.740743	-1.92546	4.04996	0.0505082	0.692617
TIAM2	-0.573591	4.07018	4.0496	0.0505179	0.692617
AKIRIN2	0.243952	5.21759	4.03833	0.0508258	0.695527
COPS9	0.188347	4.58925	4.03794	0.0508364	0.695527
CEP41	-0.210491	3.92951	4.03744	0.0508503	0.695527
SLC30A4	-0.410257	5.05504	4.03247	0.0509866	0.695562
EIPR1	0.176702	4.55226	4.03227	0.050992	0.695562
CBLL1	-0.206179	5.66047	4.03107	0.0510252	0.695562
ARMH2	-0.303568	3.12351	4.03017	0.0510499	0.695562
MBIP	-0.203113	5.27908	4.02985	0.0510588	0.695562
SUN2	0.133721	8.52257	4.0286	0.051093	0.695562
SIN3A	0.11785	7.17995	4.02483	0.0511971	0.696433
CHMP6	0.188192	5.63639	4.02089	0.0513062	0.696838
CHD2	-0.116014	8.33729	4.02023	0.0513245	0.696838
USP46	-0.191603	4.07655	4.01771	0.0513942	0.696838
NACC1	0.129154	6.97681	4.01546	0.0514567	0.696838
KIAA1522	0.454004	1.77004	4.01543	0.0514576	0.696838
GSK3A	0.108343	6.93628	4.0133	0.0515167	0.696838
TRIM5	-0.397775	7.4297	4.01241	0.0515414	0.696838
PLEKHA8	-0.184411	4.28794	4.01218	0.0515478	0.696838
ATP6V0D1	0.20503	6.48761	4.00642	0.0517083	0.697803
ARFGEF1	-0.157045	7.18804	4.0053	0.0517396	0.697803
PGM3	-0.235168	3.94753	4.0053	0.0517397	0.697803
PAM16	0.250107	2.99059	4.00217	0.0518272	0.698441
HEATR3	-0.221025	6.17997	3.99954	0.051901	0.698838
SHPRH	-0.16757	6.12887	3.99825	0.0519372	0.698838
LOC107132398	-0.268625	6.93554	3.99581	0.0520057	0.699219
MARK4-2	0.139626	4.78828	3.99191	0.0521153	0.700151
LOC515006	0.807751	-1.32596	3.98447	0.0523252	0.701181
LOC781851	0.745965	-0.967184	3.98433	0.0523294	0.701181
RPL12	0.330219	8.94626	3.98384	0.0523433	0.701181
ADIRF	0.675085	0.274312	3.98206	0.0523936	0.701181
CD3E	0.293621	8.68221	3.98205	0.0523938	0.701181
CA8	-0.628277	-0.231315	3.97732	0.0525281	0.701813
KATNB1	0.176677	4.07017	3.97579	0.0525717	0.701813
IGFBP4	0.359659	4.66512	3.97368	0.0526315	0.701813
PSME4	-0.144182	5.9896	3.97337	0.0526403	0.701813
BDP1	-0.300565	6.75901	3.97203	0.0526787	0.701813
MSANTD2	-0.229869	5.45108	3.97186	0.0526835	0.701813
TPT1	0.165733	11.5504	3.96503	0.0528784	0.703157
LOC112449338	-0.630135	-1.86114	3.96118	0.0529888	0.703157
LOC112448893	-0.68734	-1.17896	3.96099	0.0529941	0.703157
SRXN1	-0.445182	5.35373	3.96045	0.0530096	0.703157
PALD1	0.555114	-1.00854	3.9591	0.0530486	0.703157
LOC112445796	-0.768328	-1.2368	3.95884	0.0530559	0.703157
NUP214	0.0904044	7.80447	3.95774	0.0530875	0.703157
GNG11	-0.705981	5.59751	3.95571	0.0531459	0.703157
TMEM223	0.233643	3.03543	3.95561	0.0531487	0.703157
SENP8	-0.211307	2.25498	3.95194	0.0532545	0.703158
EDF1	0.165228	6.2317	3.94967	0.0533199	0.703158
CHMP5	-0.147063	5.09607	3.94896	0.0533405	0.703158
PRR33	-0.313146	3.14721	3.94795	0.0533698	0.703158
LOC112444924	-0.40717	1.69395	3.9475	0.0533829	0.703158
RAB11FIP5	0.372825	3.93797	3.94601	0.0534259	0.703158
HELQ	1.32934	0.438854	3.9458	0.0534321	0.703158
CEP120	-0.172051	6.27434	3.9436	0.0534955	0.70346
TAF10	0.218251	6.06475	3.94116	0.0535666	0.703536
PUS3	-0.126697	4.86774	3.94061	0.0535823	0.703536
SYS1	0.139919	5.39831	3.93672	0.0536955	0.704082
TOMM22	0.177485	6.02534	3.93618	0.0537113	0.704082
CISD3	0.384462	1.57319	3.93373	0.0537825	0.704082
XRN2	-0.162075	6.88775	3.93271	0.0538124	0.704082
KCNK6	-0.197754	6.6977	3.93222	0.0538266	0.704082
HAGH	0.189674	3.6955	3.93018	0.0538863	0.704333
FAM155B	0.2727	3.28999	3.92604	0.0540073	0.705385
LOC112447459	-0.647611	-1.30497	3.92313	0.0540925	0.705603
COL6A2	-1.02311	-0.0557817	3.9227	0.0541053	0.705603
SF3B4	0.130624	6.49633	3.91473	0.0543398	0.708129
PCP4L1	-0.838107	-1.52367	3.91135	0.0544395	0.708519
TSTA3	0.159187	4.90017	3.90665	0.0545786	0.708519
RCN2	-0.218037	5.21016	3.90322	0.0546801	0.708519
LOC112442804	-0.473102	-0.921642	3.90185	0.054721	0.708519
FOLR2	0.666128	0.170868	3.90151	0.054731	0.708519
SLC35C1	0.188186	3.70828	3.90107	0.0547443	0.708519
MARCHF8	0.128933	6.03321	3.89915	0.0548013	0.708519
CD3G	0.334222	5.03356	3.89707	0.0548632	0.708519
LOC101905894	0.326013	6.09221	3.89542	0.0549124	0.708519
SFRS18	-0.226041	8.13984	3.89492	0.0549272	0.708519
LOC101902561	0.303381	5.01644	3.89453	0.0549391	0.708519
LYSMD3	-0.316819	4.62131	3.8931	0.0549815	0.708519
LOC112441905	-0.6523	-2.20683	3.89216	0.0550098	0.708519
CDR2	0.248127	2.54341	3.89216	0.0550099	0.708519
AIF1	0.633551	4.28909	3.88767	0.055144	0.708519
FAM161B	-0.312359	2.12912	3.88746	0.0551504	0.708519
RCAN1	0.244565	3.53958	3.88645	0.0551807	0.708519
SNAPC3	-0.210099	3.88072	3.88593	0.0551963	0.708519
LOC104973005	0.746255	-1.54252	3.88185	0.0553189	0.708519
PKD2L1	0.58025	0.00675506	3.88151	0.0553292	0.708519
NAMPT	-0.305243	5.16853	3.88085	0.0553489	0.708519
ALAS1	0.159242	5.40314	3.87708	0.0554624	0.708519
RET	0.626339	1.74912	3.87631	0.0554856	0.708519
CAPNS1	0.16559	8.08345	3.87549	0.0555104	0.708519
POLK	-0.293474	3.4322	3.87358	0.0555681	0.708519
SP140L	-0.163564	8.91308	3.87273	0.0555939	0.708519
DENND5B	-0.321459	5.32726	3.87217	0.0556109	0.708519
LOC112441827	0.765458	3.11639	3.87133	0.0556363	0.708519
MEPCE	0.114302	6.73919	3.8707	0.0556553	0.708519
CD55	-0.364739	9.34983	3.87064	0.0556571	0.708519
LOC101902413	0.844405	0.735964	3.87042	0.0556637	0.708519
MYH9	0.128117	11.1828	3.87005	0.0556749	0.708519
LOC112441945	-0.222964	4.6082	3.86489	0.0558313	0.709052
C19H17orf75	-0.164789	5.86862	3.86434	0.0558482	0.709052
CYBA	0.216059	7.85655	3.8636	0.0558707	0.709052
PVRIG	0.323664	6.27021	3.86329	0.0558801	0.709052
ACTG1	0.20475	10.9606	3.85986	0.0559843	0.709857
ABT1	-0.122679	4.37285	3.85648	0.0560877	0.710648
POP7	0.254777	3.99115	3.85342	0.056181	0.711312
PRRC2A	0.0916298	9.29531	3.85126	0.0562473	0.711633
PCMTD1	-0.11321	8.23129	3.84701	0.0563775	0.712091
HIST3H2A	-0.357693	1.74612	3.84655	0.0563916	0.712091
LOC101902869	-0.759393	0.0759265	3.8447	0.0564485	0.712091
EPM2AIP1	-0.22869	6.79066	3.84467	0.0564494	0.712091
KDM4B	0.165673	6.65772	3.84075	0.05657	0.712091
LRIG2	-0.172746	6.00732	3.8398	0.0565992	0.712091
HSPA13	-0.218344	5.44662	3.8341	0.0567755	0.712091
NT5C2	-0.124171	6.05627	3.83407	0.0567763	0.712091
HCFC2	-0.218804	4.75501	3.83368	0.0567886	0.712091
SKAP1	0.15459	7.03704	3.8336	0.0567909	0.712091
LOC101904601	-1.26682	-2.01942	3.83285	0.0568142	0.712091
VWA1	0.480304	-0.693266	3.83141	0.0568589	0.712091
ABHD14A	0.268211	2.12168	3.83087	0.0568756	0.712091
LOC789867	0.33864	6.92625	3.8302	0.0568962	0.712091
EEF1A1	0.163711	11.9765	3.83013	0.0568984	0.712091
NFIX	0.332192	0.934304	3.82812	0.0569608	0.712359
HINT2	0.278485	3.76188	3.82134	0.0571717	0.712986
DNAJC21	-0.129477	4.57539	3.82087	0.0571866	0.712986
RNPC3	-0.352521	6.10585	3.82016	0.0572085	0.712986
DHCR24	0.177018	7.45103	3.81989	0.057217	0.712986
ZC2HC1B	-0.251832	5.20603	3.81822	0.0572693	0.712986
SLC35E1	-1.94068	2.35536	3.81767	0.0572863	0.712986
MAP2K1	-0.118289	6.63375	3.81729	0.0572983	0.712986
CSF1	-0.525235	3.88139	3.81525	0.0573619	0.713066
CAPNS2	-0.792871	-1.69177	3.81228	0.0574552	0.713066
CREBZF	-0.187728	6.99443	3.8111	0.0574923	0.713066
MTHFD2	-0.179804	5.25359	3.80905	0.0575566	0.713066
CIC	0.12913	7.6078	3.80875	0.0575658	0.713066
STAT2	-0.304243	7.52455	3.8079	0.0575925	0.713066
FBXO17	0.359096	1.70381	3.8064	0.0576397	0.713066
PSD4	0.0962843	8.16268	3.80623	0.0576452	0.713066
TXLNG	-0.11794	5.17246	3.8025	0.0577628	0.713066
RND2	0.372481	2.74879	3.80214	0.0577739	0.713066
STK38L	-0.221863	6.40345	3.79925	0.0578653	0.713066
KCTD21	0.239862	2.43216	3.79907	0.057871	0.713066
B9D2	0.233434	3.31709	3.79833	0.0578942	0.713066
ASB7	-0.132436	4.34647	3.79799	0.0579051	0.713066
CCDC18	-0.319745	2.48262	3.7975	0.0579204	0.713066
RAD54L	-0.28592	4.2337	3.79063	0.0581383	0.714779
TM2D2	-0.124062	5.10129	3.79022	0.0581513	0.714779
TMED10	0.177406	7.78567	3.78875	0.0581982	0.714779
KATNA1	-0.106753	5.5782	3.78744	0.0582398	0.714779
TMSB4X	0.166542	10.1121	3.78549	0.058302	0.714779
SLC16A9	0.528462	0.918353	3.78535	0.0583065	0.714779
CHCHD3	0.15902	5.63828	3.78141	0.0584322	0.715752
EFCAB7	-0.257527	2.27323	3.78021	0.0584703	0.715752
LBR	-0.119637	8.24541	3.7785	0.058525	0.715752
USF2	0.106987	7.64859	3.77718	0.0585672	0.715752
CUTA	0.228076	4.78634	3.77465	0.0586484	0.715752
CBLN3	-0.475012	3.66498	3.77411	0.0586656	0.715752
RAB7A	0.0884863	8.45881	3.77382	0.0586751	0.715752
PTCD3	-0.161033	5.66753	3.77175	0.0587413	0.715752
DNM3	-0.578728	0.463725	3.77066	0.0587766	0.715752
SEC14L2	0.334971	1.52811	3.76325	0.0590154	0.715752
C15H11orf71	0.549422	-0.362785	3.75784	0.0591903	0.715752
CASP8	-0.160896	6.41706	3.75677	0.0592249	0.715752
MLLT1	0.113101	5.80269	3.7554	0.0592692	0.715752
LOC112447359	-0.205514	4.26058	3.7543	0.0593049	0.715752
KLHL12	0.119444	5.46985	3.75348	0.0593316	0.715752
BPGM	0.165403	3.43069	3.75239	0.0593672	0.715752
LOC104975864	0.667733	-1.72563	3.75157	0.0593937	0.715752
LOC112442083	-0.296436	3.69648	3.75063	0.0594243	0.715752
BORCS6	0.18836	4.20901	3.74951	0.0594607	0.715752
LOC107131209	-0.652922	0.685368	3.74877	0.0594849	0.715752
ARGLU1	-0.245052	8.85288	3.74827	0.0595011	0.715752
ARHGAP12	-0.150826	6.55582	3.74699	0.059543	0.715752
TTLL3	0.34987	7.04429	3.74656	0.059557	0.715752
LOC100851913	-0.345079	4.59932	3.7462	0.0595687	0.715752
DNAL4	0.20734	2.05291	3.74544	0.0595935	0.715752
GPR174	-0.316464	8.21905	3.74406	0.0596386	0.715752
ANKRD10	-0.182354	7.21795	3.73904	0.0598027	0.715752
POP1	-0.195393	3.49466	3.73484	0.0599406	0.715752
RHBDF1	-0.541524	0.996283	3.73367	0.0599791	0.715752
SCYL1	0.126202	6.92134	3.73169	0.0600441	0.715752
NCR3	0.241135	5.14567	3.73168	0.0600443	0.715752
TMA7	0.209983	6.60552	3.73101	0.0600664	0.715752
LOC100295562	0.754446	-1.24034	3.7301	0.0600967	0.715752
PUS7L	-0.214314	4.35476	3.72881	0.060139	0.715752
C7H19orf38	0.34195	3.65332	3.72757	0.0601798	0.715752
LOC112448620	-0.593107	-0.915845	3.72683	0.0602045	0.715752
GNL2	-0.113823	5.30493	3.72555	0.0602466	0.715752
LOC784305	-1.4908	-0.274042	3.72525	0.0602565	0.715752
CNST	-0.146821	4.76157	3.72154	0.0603793	0.715752
GYS1	0.251849	7.03644	3.72105	0.0603955	0.715752
ASPSCR1	0.145936	5.53545	3.72069	0.0604073	0.715752
DUSP28	0.136965	5.33647	3.72	0.0604303	0.715752
DENND4C	-0.227295	6.68208	3.71904	0.0604621	0.715752
FBXO33	-0.154442	5.51076	3.71851	0.0604796	0.715752
HIF3A	-0.485449	-1.21571	3.71817	0.060491	0.715752
LOC112442711	-0.499586	4.13825	3.71801	0.0604963	0.715752
LOC112448041	-0.290682	3.31471	3.71791	0.0604997	0.715752
C3	0.350902	6.3981	3.71517	0.0605906	0.715752
RBM26	-0.226362	6.64291	3.71494	0.0605982	0.715752
C5H12orf57	0.283478	4.96005	3.71427	0.0606204	0.715752
RABGGTA	0.176373	4.69319	3.71394	0.0606316	0.715752
MDK	0.383201	3.38173	3.71324	0.0606549	0.715752
TRNAR-UCU-9	0.603396	-1.3912	3.71191	0.0606991	0.715752
THUMPD3	-0.136235	8.55607	3.71085	0.0607345	0.715752
KRR1	-0.255558	5.39277	3.7108	0.0607361	0.715752
LOC101903301	0.441285	6.92961	3.70937	0.0607838	0.715752
LARGE1	0.369659	1.36667	3.70905	0.0607945	0.715752
CPLANE1	-0.23891	6.06435	3.70837	0.0608171	0.715752
IQGAP3	0.348536	4.57619	3.70473	0.0609388	0.715752
LOC101907275	0.482509	7.2469	3.7031	0.0609932	0.715752
ZBTB41	-0.236159	5.14601	3.70277	0.0610044	0.715752
LOC107132401	0.717606	-1.86608	3.70145	0.0610485	0.715752
SPTBN4	0.676196	-1.69289	3.70108	0.061061	0.715752
RTEL1	-0.610738	3.57442	3.69922	0.0611235	0.715752
CCDC84	-0.182697	4.67726	3.69751	0.0611809	0.715752
UBXN2A	-0.230063	5.5639	3.69676	0.0612061	0.715752
ENTPD4	-0.142237	6.46504	3.69666	0.0612095	0.715752
CCDC97	0.148319	6.11987	3.6946	0.0612785	0.715752
LOC101905668	0.339579	0.953946	3.69256	0.0613473	0.715752
ZNF75D	-0.143736	5.79509	3.69234	0.061355	0.715752
PIGA	-0.224121	4.71753	3.69205	0.0613644	0.715752
LOC101907753	-0.661137	2.2064	3.68967	0.0614448	0.715752
SGTA	0.104636	6.41619	3.68873	0.0614767	0.715752
TOX2	0.37996	2.27298	3.68739	0.0615218	0.715752
SRSF6	-0.171944	8.77967	3.68655	0.0615504	0.715752
EVA1A	-0.240761	2.18261	3.68578	0.0615764	0.715752
RNF40	0.107758	6.69394	3.68282	0.0616766	0.715752
METTL26	0.172129	4.59457	3.68242	0.0616902	0.715752
LTBP1	0.392734	5.243	3.68114	0.0617335	0.715752
LOC112441512	0.870194	-0.891488	3.68043	0.0617576	0.715752
FANCL	-0.24565	4.03949	3.68023	0.0617645	0.715752
RTL8C	0.174315	5.33839	3.67739	0.0618611	0.715752
LOC112444461	0.603217	0.11059	3.67723	0.0618665	0.715752
BAIAP2	0.373931	3.67308	3.67667	0.0618854	0.715752
NLRX1	0.34435	4.03144	3.67659	0.0618882	0.715752
AQP10	-1.51545	-2.4613	3.67397	0.0619775	0.716308
LGMN	0.2363	7.13568	3.67102	0.0620781	0.716809
IKZF5	-0.15563	6.05453	3.66922	0.0621396	0.716809
NRF1	0.105813	5.37055	3.66893	0.0621494	0.716809
CCER2	1.32495	-2.03893	3.66787	0.0621859	0.716809
LOC100298356	-1.01603	2.76253	3.66252	0.0623693	0.718446
LOC112444524	-0.527288	-0.578571	3.66001	0.0624555	0.718962
SLC25A23	0.225247	3.84339	3.65719	0.0625523	0.7196
ABI3BP	-0.95201	-1.69807	3.65387	0.0626669	0.719699
HBB	0.819714	6.2792	3.6532	0.06269	0.719699
HNRNPU	-0.140321	9.43092	3.65154	0.0627471	0.719699
MKNK2	0.162729	7.72928	3.64982	0.0628066	0.719699
HLCS	0.144739	4.19413	3.64913	0.0628305	0.719699
PPIG	-0.187344	6.60099	3.64577	0.062947	0.719699
LOC112445194	0.163126	3.99749	3.64515	0.0629686	0.719699
ORAI1	0.183916	6.0234	3.64476	0.0629819	0.719699
ZNF93	-0.20816	4.86645	3.6447	0.0629841	0.719699
LOC112443215	0.58266	-1.81801	3.64268	0.0630542	0.719699
TP53INP2	0.333144	1.65478	3.64247	0.0630616	0.719699
LOC112443444	-0.843102	-1.08472	3.64226	0.0630688	0.719699
ARHGAP11A	-0.356426	4.26061	3.64065	0.0631249	0.719699
LOC112442974	-0.66152	0.43207	3.64018	0.063141	0.719699
BCOR	0.161091	6.55823	3.63843	0.063202	0.719875
AP3M2	0.279019	3.48639	3.63646	0.0632708	0.719875
RICTOR	-0.309651	6.34008	3.63443	0.0633417	0.719875
PRDX6	0.160769	6.89402	3.63266	0.0634033	0.719875
CCNY	0.437442	6.8308	3.63052	0.0634783	0.719875
LOC101903853	0.463094	1.7526	3.62763	0.0635795	0.719875
DGCR6L	0.257113	4.97913	3.62507	0.0636694	0.719875
LOC101904498	-0.744649	-1.72041	3.61918	0.0638764	0.719875
SMIM8	0.2444	2.02753	3.61822	0.0639101	0.719875
LOC104973042	-0.649436	-1.8366	3.61774	0.0639271	0.719875
CCM2L	-0.54328	0.409855	3.61604	0.0639872	0.719875
AP4B1	-0.168101	5.40681	3.6153	0.0640132	0.719875
UBR1	-0.191176	6.41117	3.61515	0.0640186	0.719875
LOC112444474	-1.62447	-2.47863	3.6151	0.0640205	0.719875
LOC112449545	-0.721463	-1.64734	3.61333	0.064083	0.719875
KHDC4	-0.595488	3.92939	3.61185	0.0641354	0.719875
SLC35A4	0.225127	5.53496	3.61137	0.0641524	0.719875
LOC506950	-0.141914	4.70031	3.61059	0.0641799	0.719875
RPA2	-0.203238	5.54303	3.6105	0.064183	0.719875
LOC112441893	-0.525375	-0.566843	3.60943	0.0642209	0.719875
LOC104975749	0.379138	0.975758	3.60818	0.0642654	0.719875
LOC112443180	1.39956	-1.91966	3.60502	0.0643776	0.719875
LOC112443465	-0.743755	-1.82723	3.60188	0.0644894	0.719875
PHETA1	0.380577	0.72531	3.60146	0.0645042	0.719875
LOC112448532	-0.59686	-1.12391	3.60145	0.0645046	0.719875
CDKN2AIP	-0.212604	5.84586	3.60071	0.0645311	0.719875
CNOT11	0.242079	5.23291	3.59973	0.0645659	0.719875
ISG20	-0.483427	5.72102	3.59954	0.0645727	0.719875
HELB	-0.364668	4.23724	3.59697	0.0646644	0.719875
EVA1C	0.387286	1.95643	3.59418	0.0647643	0.719875
FIP1L1	-0.105065	6.16115	3.59185	0.0648476	0.719875
SAT1	-0.14117	8.27846	3.59178	0.0648502	0.719875
CALM1	0.141713	8.91249	3.59046	0.0648976	0.719875
VIM	0.300912	10.4383	3.58836	0.0649729	0.719875
SUV39H2	-0.336677	3.43929	3.58548	0.0650762	0.719875
PADI4	0.444525	5.19341	3.58337	0.0651524	0.719875
LOC104969128	0.648129	-0.637895	3.58334	0.0651533	0.719875
INTS1	0.104252	7.17107	3.58225	0.0651927	0.719875
LOC785087	0.400186	4.60401	3.58211	0.0651976	0.719875
ZNF606	-0.176445	4.89287	3.58157	0.0652172	0.719875
ARHGEF38	-0.454896	0.820696	3.58146	0.0652212	0.719875
LOC112442456	-0.482986	5.52342	3.58139	0.0652236	0.719875
MIR27A	0.980723	-1.60194	3.57944	0.065294	0.719875
MORC2	-0.102006	6.8077	3.57826	0.0653367	0.719875
LOC112443897	-0.262389	9.17906	3.57803	0.0653451	0.719875
PIGG	-0.179733	6.17702	3.578	0.065346	0.719875
RALBP1	0.149201	6.87155	3.5772	0.0653748	0.719875
DCP2	-0.165186	7.31101	3.57437	0.0654773	0.719875
SLC39A13	0.152361	4.50392	3.57307	0.0655246	0.719875
GTF3C3	-0.141303	5.39742	3.57268	0.0655385	0.719875
LOC112448056	-0.319795	5.68594	3.57233	0.0655511	0.719875
ZNF853	0.327344	2.31874	3.57233	0.0655513	0.719875
rna-NR_031389.1	0.384126	2.77654	3.57182	0.0655698	0.719875
CCDC28B	1.27777	-0.852443	3.57101	0.065599	0.719875
ZNF395	0.198815	6.01997	3.56765	0.0657212	0.719875
CYSTM1	0.217929	5.94195	3.56686	0.06575	0.719875
ARF2	0.194407	3.27004	3.56657	0.0657603	0.719875
EIF4E2	0.122029	5.78666	3.56561	0.0657956	0.719875
PAXBP1	-0.211865	7.32571	3.56489	0.0658216	0.719875
ERGIC2	-0.26127	5.22328	3.56404	0.0658527	0.719875
LOC783541	0.472939	0.197849	3.56384	0.0658598	0.719875
DUSP10	0.217407	2.92239	3.56352	0.0658716	0.719875
CEP128	-0.216134	2.28983	3.5631	0.065887	0.719875
IFT22	0.234082	2.51027	3.56269	0.065902	0.719875
CHD1	-0.258392	7.20279	3.56239	0.0659129	0.719875
CEP19	-0.200523	2.77912	3.56202	0.0659263	0.719875
TTC1	0.125201	5.19589	3.56162	0.0659409	0.719875
LOC112444921	0.209105	3.92456	3.5607	0.0659743	0.719875
GPR137	0.139652	5.04851	3.55913	0.0660319	0.720013
NRBP1	0.108654	7.2452	3.55702	0.0661092	0.720013
LOC112446645	0.392436	2.12117	3.55696	0.0661114	0.720013
NEUROD4	-0.32371	3.85992	3.5512	0.0663226	0.72171
IFNGR2	2.0696	2.98265	3.5476	0.0664549	0.72171
MYLK	-0.598615	2.27734	3.54759	0.0664554	0.72171
RTL9	-0.617473	-0.791938	3.54732	0.0664651	0.72171
FIS1	0.198466	5.69502	3.54566	0.0665264	0.72171
rna-NR_030911.1	-0.31301	4.29218	3.54523	0.0665424	0.72171
PAFAH1B3	0.202284	3.80924	3.5448	0.066558	0.72171
FAM168A	0.11866	6.768	3.5414	0.0666835	0.722394
COG3	-0.119107	6.29109	3.53992	0.0667383	0.722394
IFT52	-0.177258	5.31793	3.53972	0.0667458	0.722394
ESF1	-0.236149	4.50203	3.538	0.0668093	0.72263
PDE12	-0.186694	4.81851	3.53612	0.0668792	0.722936
FAM96B	0.184978	4.3613	3.53443	0.0669417	0.723162
LOC104974272	0.51961	-0.959881	3.53137	0.0670553	0.723308
DOCK5	0.291007	3.98296	3.52953	0.0671239	0.723308
MYO1D	0.315671	1.13129	3.52924	0.0671348	0.723308
S100A16	1.878	-2.23611	3.52894	0.0671457	0.723308
REEP2	-1.57392	0.16676	3.52847	0.0671634	0.723308
NPEPL1	0.243977	4.86459	3.52689	0.0672223	0.723493
AKT1	0.0996226	8.57511	3.5242	0.0673227	0.724126
CDC37	0.130888	6.85494	3.52111	0.0674382	0.724644
TARBP1	-0.125894	6.22292	3.51979	0.0674876	0.724644
BORA	-0.207933	4.7061	3.51864	0.0675305	0.724644
ALG2	-0.113721	4.7476	3.51845	0.0675378	0.724644
FLNA	0.29966	10.0631	3.51387	0.0677096	0.725869
AP2A1	0.134273	6.71693	3.51239	0.0677653	0.725869
RPS6KB1	-0.176498	6.65218	3.5117	0.0677915	0.725869
LOC101902712	0.581442	-0.39836	3.50842	0.067915	0.725869
METTL3	-0.127577	5.60802	3.50817	0.0679244	0.725869
IGBP1	0.16127	5.48787	3.50764	0.0679442	0.725869
AGAP3	0.238751	3.97829	3.50762	0.0679451	0.725869
SMC5	-0.307814	6.96547	3.50381	0.0680888	0.725869
COQ3	-0.131754	3.39535	3.50379	0.0680898	0.725869
LOC112446462	0.605037	-1.34213	3.50363	0.0680956	0.725869
MLEC	0.20401	7.47214	3.50321	0.0681116	0.725869
LOC107132748	0.404467	4.61265	3.50112	0.0681909	0.726247
PLD3	0.296974	5.3849	3.49765	0.0683223	0.726247
C1R	-0.687124	4.18706	3.49735	0.0683338	0.726247
LOC112448395	-0.429569	0.543353	3.4934	0.068484	0.726247
PEX14	0.117676	4.60663	3.49336	0.0684855	0.726247
MYPOP	0.179114	3.46671	3.49307	0.0684967	0.726247
MEX3D	0.162167	4.12294	3.49275	0.0685087	0.726247
DPP4	-0.348335	5.118	3.49243	0.0685209	0.726247
LOC101904573	0.358348	3.57063	3.49225	0.0685277	0.726247
NEK4	-0.217853	3.86324	3.49057	0.0685917	0.726247
HMGB3	0.366197	0.838159	3.48865	0.0686651	0.726247
FAM210A	-0.144094	4.95334	3.48819	0.0686825	0.726247
EIF5A	0.162422	8.05983	3.48393	0.0688454	0.726247
RUFY2	-0.273018	4.1023	3.48357	0.0688593	0.726247
ATP6V1G1	0.180398	6.10063	3.48333	0.0688684	0.726247
LOC104973755	-0.628373	-0.0265865	3.48282	0.0688879	0.726247
LOC112444531	0.316104	8.94776	3.48096	0.0689593	0.726247
FMR1	-0.187427	6.72556	3.47916	0.0690283	0.726247
RASD2	0.604094	2.81037	3.47875	0.0690443	0.726247
MID1	-1.45937	-2.16081	3.4781	0.0690691	0.726247
S100A4	0.366911	7.21749	3.47734	0.0690982	0.726247
PPIL3	-0.200305	3.99335	3.47568	0.0691623	0.726247
HMGN2	0.324609	8.65334	3.47509	0.0691848	0.726247
NDUFAF6	-0.17085	4.76784	3.47469	0.0692004	0.726247
MFHAS1	0.237769	4.96524	3.47416	0.0692206	0.726247
OTULINL	0.26948	5.32693	3.47381	0.0692341	0.726247
LOC112448835	-0.444159	0.970356	3.47218	0.069297	0.726469
AKR1B1	0.350233	3.36416	3.4701	0.0693772	0.726503
rna-NR_031072.1	-0.305356	1.24174	3.46993	0.069384	0.726503
GOLGA2	-0.089251	6.38575	3.46804	0.0694569	0.726536
MANBAP1	0.325208	1.19098	3.46634	0.0695225	0.726536
LOC112449346	-0.233271	2.33007	3.46561	0.0695508	0.726536
AQR	-0.158425	6.85492	3.46429	0.0696021	0.726536
LOC104975960	-0.69941	-1.58005	3.46422	0.0696046	0.726536
TFPT	0.150764	4.01209	3.4627	0.0696635	0.726536
TAF4	0.1482	5.90559	3.46099	0.0697301	0.726536
TRMT10A	-0.242626	2.36733	3.46052	0.0697483	0.726536
OGA	-0.134493	8.35369	3.46012	0.0697639	0.726536
CD200R1L	-0.713782	4.0322	3.45773	0.0698569	0.726536
SLC4A2	0.129822	5.38753	3.45767	0.0698592	0.726536
DBNDD1	0.234028	2.41705	3.4569	0.069889	0.726536
SFT2D1	-0.130399	7.11476	3.45486	0.0699684	0.726927
LOC100138660	-0.442386	0.252413	3.45293	0.0700438	0.727053
BCL7B	0.137564	5.12247	3.45241	0.0700643	0.727053
CCDC24	-0.689172	-0.309778	3.45084	0.0701253	0.727252
BRWD3	-0.254745	5.88337	3.44671	0.0702871	0.72798
LSM11	-0.133351	4.07854	3.44608	0.0703119	0.72798
MTCP1	-0.156411	5.48444	3.44584	0.0703212	0.72798
LOC112444864	-0.571205	4.7098	3.44312	0.0704277	0.728648
HIBCH	-0.148781	4.39487	3.44074	0.0705215	0.72893
CCNT2	-0.212637	6.79807	3.43922	0.070581	0.72893
KIAA0825	-0.431275	-0.231395	3.43906	0.0705874	0.72893
LOC101903564	-0.309252	2.54716	3.43763	0.0706437	0.72893
TCF25	0.131053	7.2727	3.43708	0.0706656	0.72893
CHST10	0.322377	2.63139	3.43483	0.0707544	0.72893
LOC104971845	-0.554475	0.350364	3.43444	0.0707695	0.72893
LOC788694	0.623499	3.26585	3.43391	0.0707907	0.72893
EXOC1	-0.177065	5.63607	3.42916	0.0709783	0.729219
SASH3	0.142549	8.10424	3.42854	0.0710028	0.729219
AGK	-0.135723	5.56546	3.42552	0.0711229	0.729219
FAM98A	-0.123311	4.81581	3.42381	0.0711905	0.729219
PLPP2	0.291026	2.16564	3.42241	0.0712462	0.729219
PDE9A	0.286594	1.81346	3.42174	0.0712728	0.729219
LOC101901896	0.628364	0.232391	3.42143	0.0712854	0.729219
LOC789733	0.314272	3.16632	3.42137	0.0712877	0.729219
WHRN	0.259206	3.89292	3.42134	0.071289	0.729219
ERC1	0.132771	5.30358	3.42074	0.0713127	0.729219
CHST2	0.312275	4.73185	3.42069	0.0713146	0.729219
ST6GALNAC4	1.32359	2.50467	3.4196	0.0713581	0.729219
PHIP	-0.267622	7.18859	3.41611	0.0714973	0.729219
RBM6	-0.110733	6.64328	3.4145	0.0715616	0.729219
INTS6	-0.146824	6.51094	3.41331	0.0716091	0.729219
GDE1	0.145563	4.25788	3.41266	0.0716353	0.729219
CLCN1	-0.815211	-0.143832	3.41209	0.071658	0.729219
LOC112445177	-0.135189	4.90176	3.41132	0.071689	0.729219
LOC101904084	0.536418	0.675468	3.41106	0.0716991	0.729219
OSBPL5	0.322568	2.85117	3.41037	0.0717269	0.729219
SFPQ	-0.186697	9.00954	3.41018	0.0717346	0.729219
LOC782784	0.694749	-1.6576	3.40987	0.0717471	0.729219
PRDM2	-0.129014	7.23185	3.40823	0.0718128	0.729219
STK35	-0.100023	5.47226	3.40702	0.0718611	0.729219
OXSM	0.269429	1.9191	3.40679	0.0718705	0.729219
CST7	0.318526	4.06034	3.40527	0.0719314	0.729219
CNN2	0.133799	9.40747	3.40468	0.0719554	0.729219
BCL3	0.470328	5.31121	3.40372	0.0719941	0.729219
CSRNP1	0.0866014	5.68398	3.39943	0.0721666	0.730008
TRIM37	-0.120768	4.75203	3.39926	0.0721738	0.730008
LOC112444965	-0.437054	-0.475338	3.39549	0.0723261	0.730008
HHLA2	-2.00752	-0.655243	3.39317	0.0724199	0.730008
LOC618377	0.554632	-1.57045	3.39238	0.0724518	0.730008
RPLP2	0.339342	8.35003	3.39067	0.0725211	0.730008
SND1	0.174128	7.85817	3.39057	0.0725251	0.730008
LMO7	0.605909	-1.35592	3.39051	0.0725277	0.730008
CEP95	-0.18479	7.0665	3.39018	0.0725411	0.730008
ATXN7L3	0.0895437	7.12481	3.38942	0.0725718	0.730008
NFIC	0.182094	6.64962	3.38921	0.0725804	0.730008
MPHOSPH10	-0.205769	4.26307	3.38854	0.0726075	0.730008
PPP4R1	0.146229	5.87638	3.38771	0.0726414	0.730008
GPR34	0.361712	1.48726	3.38589	0.0727152	0.730008
LOC100848072	-0.710955	-1.46358	3.38223	0.0728643	0.730008
NUP160	-0.121037	5.86224	3.3818	0.0728818	0.730008
VPS26C	0.124395	5.38255	3.37943	0.0729786	0.730008
GPR180	-0.192979	3.43748	3.37802	0.0730365	0.730008
PGAM2	-0.499965	-0.627003	3.3764	0.0731024	0.730008
LOC112449456	-0.547104	-1.36213	3.37556	0.073137	0.730008
MARCHF1	-0.460075	4.00264	3.37526	0.0731492	0.730008
LOC100196901	0.286969	2.61365	3.37494	0.0731622	0.730008
GPBP1L1	-0.0810274	7.37341	3.36953	0.0733844	0.730008
RALY	0.115947	7.86554	3.36943	0.0733884	0.730008
EMD	0.138876	5.22369	3.36939	0.0733902	0.730008
C20H5orf34	-0.147879	3.76367	3.36854	0.0734248	0.730008
LOC112446449	0.536115	-0.541222	3.36795	0.0734494	0.730008
ZER1	0.143936	5.93273	3.36585	0.0735357	0.730008
MOV10	-0.195351	7.15477	3.36533	0.0735572	0.730008
WDR33	-0.108032	7.54786	3.36481	0.0735786	0.730008
EXT1	0.21164	3.10558	3.36393	0.0736148	0.730008
SNX18	-0.280248	6.50623	3.36368	0.0736254	0.730008
EGR1	0.283438	3.60752	3.3631	0.0736492	0.730008
SGSM1	0.347534	2.00874	3.36261	0.0736695	0.730008
ACADM	-0.199748	4.97557	3.36184	0.073701	0.730008
PEA15	0.229884	3.60349	3.36134	0.0737219	0.730008
ATXN1L	0.781832	4.72832	3.36094	0.0737385	0.730008
LOC100847376	0.279771	3.07382	3.36079	0.0737446	0.730008
G2E3	-0.238712	5.73877	3.35953	0.0737967	0.730008
LOC107131843	0.489652	0.189174	3.3595	0.0737979	0.730008
rna-NR_036352.1	1.17428	8.26623	3.35863	0.0738338	0.730008
VDAC2	0.12613	6.26215	3.35855	0.0738371	0.730008
EIF3L	0.134189	6.97387	3.35384	0.0740323	0.730995
NSUN4	-0.159686	5.53547	3.35307	0.0740642	0.730995
LOC100847190	0.153514	4.7955	3.35245	0.0740901	0.730995
LOC112447136	-0.390924	-0.0873846	3.3514	0.0741336	0.730995
POU2F1	-0.187205	6.06823	3.34999	0.0741923	0.730995
RBAK	-0.145564	4.59655	3.34971	0.0742038	0.730995
HACD3	-0.136863	4.03398	3.34905	0.0742315	0.730995
USP50	-0.58205	5.80479	3.34677	0.0743263	0.731414
MINDY3	-0.454607	6.59008	3.34601	0.0743583	0.731414
SLC25A36	-0.258678	7.43412	3.34492	0.0744036	0.731443
LETM2	1.21238	-1.67603	3.3429	0.0744879	0.731443
LOC112443079	-0.28419	2.21995	3.34274	0.0744947	0.731443
VPS37A	-0.250785	4.72076	3.34033	0.0745955	0.731443
LOC104969719	-0.258314	5.63591	3.34029	0.074597	0.731443
PRELID3A	-0.289678	4.57192	3.33762	0.074709	0.731443
ETFBKMT	-0.317051	3.55662	3.33755	0.0747117	0.731443
USP37	-0.183935	5.35499	3.33622	0.0747678	0.731443
SHTN1	0.361406	5.03496	3.33529	0.0748067	0.731443
HCST	0.3543	4.18911	3.33497	0.0748202	0.731443
FGF2	-1.18974	-1.99541	3.33427	0.0748495	0.731443
JOSD2	0.209736	2.91627	3.33387	0.0748665	0.731443
MFNG	0.099429	8.77035	3.33279	0.0749119	0.731475
TNRC18	1.42055	9.40372	3.32953	0.0750488	0.7324
LOC780968	0.233105	2.50733	3.32473	0.0752516	0.73285
COX5A	0.150795	6.33883	3.32444	0.0752637	0.73285
LOC107131332	0.612943	-1.10022	3.324	0.0752823	0.73285
POLR1D	0.215412	6.52408	3.32345	0.0753056	0.73285
LOC112448420	0.326923	2.90848	3.32345	0.0753058	0.73285
CLBA1	0.291422	1.33156	3.32163	0.0753826	0.733187
ZMAT3	-0.269782	5.51425	3.3199	0.0754561	0.733333
GNG5	0.156571	5.92335	3.31929	0.0754821	0.733333
MNS1	-0.491637	1.79935	3.31691	0.0755828	0.733901
CASP4	-0.337478	7.30472	3.31139	0.0758176	0.734137
CENPP	-0.337449	0.964167	3.31138	0.0758181	0.734137
LOC101903734	-0.632643	-0.169264	3.31067	0.0758486	0.734137
NABP1	-0.214445	6.85475	3.31013	0.0758713	0.734137
TIMM17B	0.161293	5.08073	3.30907	0.0759168	0.734137
LARP4	-0.194619	5.76753	3.30712	0.0760001	0.734137
KLHL41	-1.46533	-1.9505	3.30696	0.0760066	0.734137
LOC112441653	-0.230842	3.09435	3.3067	0.0760177	0.734137
LOC112447530	-0.475124	-0.0597919	3.3052	0.0760822	0.734137
rna-NR_030848.1	-0.197974	7.80778	3.30456	0.0761093	0.734137
NDUFA4	0.192709	5.82532	3.30341	0.0761588	0.734137
LOC107132519	1.69376	-0.0384328	3.30339	0.0761595	0.734137
MIR6516	-0.368716	0.1562	3.3012	0.0762534	0.734137
JMJD6	-0.265067	4.99853	3.30046	0.0762853	0.734137
PITPNM2	0.164394	6.44617	3.30026	0.0762939	0.734137
SMARCE1	0.115251	7.21974	3.29957	0.0763232	0.734137
SFXN2	0.50187	2.99876	3.29917	0.0763403	0.734137
C23H6orf132	0.567827	1.74838	3.29853	0.0763678	0.734137
TMEM250	0.153032	5.35484	3.29564	0.0764925	0.734674
TRIM8	0.166817	6.34797	3.29486	0.0765258	0.734674
DCN	-2.29416	-0.646426	3.29429	0.0765505	0.734674
TRAPPC2	-0.165774	3.84204	3.28984	0.0767422	0.734986
PIGL	0.24119	3.7576	3.2881	0.0768176	0.734986
LOC112449345	0.476263	-0.462931	3.28723	0.0768553	0.734986
EDEM3	-0.20205	5.79678	3.28678	0.0768747	0.734986
TRNAR-CCU-24	-0.8106	6.13637	3.28668	0.0768789	0.734986
rna-NR_030863.1	-0.369368	6.42617	3.28512	0.0769467	0.734986
MAML3	0.186712	5.18172	3.28497	0.076953	0.734986
MORC3	-0.255011	6.54062	3.2833	0.0770254	0.734986
TRIP11	-0.183302	6.45062	3.28306	0.0770359	0.734986
LOC100851681	0.386338	2.49302	3.28278	0.0770482	0.734986
MEA1	0.204837	5.0792	3.28277	0.0770485	0.734986
LOC112444806	-0.28156	6.96682	3.2784	0.0772385	0.735908
IL15RA	-0.461572	2.96523	3.27666	0.0773143	0.735908
INPP5B	-0.160117	7.66966	3.27606	0.0773404	0.735908
C5AR2	-0.440284	4.54652	3.27585	0.0773495	0.735908
TESC	0.207831	3.61505	3.27568	0.077357	0.735908
BRCA2	-0.304554	5.00539	3.27438	0.0774135	0.736043
MBD1	-0.105491	6.84669	3.27001	0.0776042	0.737452
NSUN3	-0.346272	3.62299	3.26741	0.077718	0.737816
ZUP1	-0.223861	4.72954	3.2672	0.0777275	0.737816
NDUFAF5	-0.263628	1.55055	3.26395	0.0778701	0.738501
UBE2E2	0.198787	4.199	3.26362	0.0778846	0.738501
LOC615002	0.477315	-0.151006	3.26214	0.0779496	0.738514
LRRC32	0.249462	2.75114	3.26165	0.077971	0.738514
NCBP1	-0.134624	6.72502	3.25976	0.0780541	0.738667
STRADA	-0.237295	7.32646	3.25935	0.0780722	0.738667
LOC112443559	-0.424452	-0.705233	3.25759	0.0781495	0.738691
ATF6B	0.135741	6.82585	3.25649	0.0781983	0.738691
CRLF3	0.101285	7.64122	3.2564	0.0782024	0.738691
IER5	-0.199524	7.26004	3.25325	0.0783414	0.739602
MEST	0.378338	1.541	3.25206	0.0783941	0.739698
ARID4B	-0.184351	7.47293	3.24942	0.0785108	0.739905
R3HCC1	0.156842	4.17523	3.2486	0.0785469	0.739905
LOC527137	0.79743	-1.07559	3.24788	0.0785793	0.739905
FAM110A	0.147475	4.61435	3.24772	0.0785864	0.739905
RASSF5	0.0874819	8.19282	3.24411	0.0787464	0.740326
DUSP23	0.295129	0.895272	3.24009	0.0789256	0.740326
C2CD4D	-0.672493	-1.46372	3.23789	0.0790236	0.740326
FRAT1	0.175978	4.19782	3.23709	0.0790591	0.740326
CLEC4E	0.447187	2.07958	3.23586	0.0791142	0.740326
GSTCD	-0.187808	3.28817	3.23552	0.0791296	0.740326
RAPGEF3	0.364313	2.5937	3.23244	0.0792671	0.740326
LOC101905014	0.372963	0.208499	3.23177	0.0792973	0.740326
GEMIN8	0.171463	4.46769	3.23051	0.0793537	0.740326
POLR2K	-0.167578	4.27081	3.22894	0.0794242	0.740326
BEND5	0.350625	1.56909	3.22736	0.079495	0.740326
NUP210	0.130046	9.11632	3.22688	0.0795167	0.740326
CCDC71	0.709209	3.17713	3.2262	0.0795475	0.740326
DCAF4	-0.131744	6.44157	3.22554	0.0795769	0.740326
GAREM2	0.235649	3.82258	3.22117	0.0797737	0.740326
UBA1	0.0912696	8.41496	3.21903	0.0798704	0.740326
LOC100848517	-0.184479	5.955	3.21859	0.0798904	0.740326
TRMT112	0.190117	4.55906	3.21845	0.0798965	0.740326
ZBTB18	-0.177593	7.73235	3.21805	0.0799144	0.740326
PFKL	0.138	5.69318	3.21778	0.0799269	0.740326
ADM	-1.01172	-1.44526	3.21669	0.079976	0.740326
LOC112442610	-0.290398	7.49065	3.21614	0.0800011	0.740326
ANKRD28	-0.126541	5.46394	3.21511	0.0800475	0.740326
FBXO48	-0.236921	1.82907	3.21484	0.08006	0.740326
LOC788745	0.291237	2.41436	3.214	0.0800977	0.740326
RPS23	0.213613	8.58494	3.21292	0.0801468	0.740326
rna-NR_031044.1	-0.937845	7.56232	3.20952	0.0803011	0.740326
FUBP3	-0.109488	5.17048	3.20853	0.0803463	0.740326
LOC100336161	0.471931	-0.702202	3.20819	0.0803615	0.740326
HNRNPR	-0.0979853	7.63856	3.20747	0.0803945	0.740326
CILP	-0.624082	-1.05304	3.20648	0.0804392	0.740326
TRNAE-UUC	-0.269327	1.997	3.20645	0.080441	0.740326
LOC782177	0.206539	2.59167	3.20449	0.08053	0.740326
DIRAS3	-0.848496	-0.444775	3.20446	0.0805317	0.740326
CDR2L	0.214387	4.01698	3.2043	0.0805386	0.740326
PHF10	-0.126349	6.24717	3.20316	0.0805907	0.740326
RIC1	-0.148079	6.01399	3.20113	0.0806833	0.740326
NUFIP2	-0.267041	7.90538	3.20008	0.0807314	0.740326
FUCA2	-0.0987094	6.35835	3.19933	0.0807655	0.740326
CHD1L	-0.17847	5.57845	3.1992	0.0807716	0.740326
C25H16orf72	-0.138919	8.73261	3.19872	0.0807935	0.740326
LOC112441904	-0.282629	0.578862	3.19854	0.080802	0.740326
ABCE1	-0.144117	6.12067	3.19793	0.0808296	0.740326
XKR7	-1.5828	-2.49805	3.19696	0.0808741	0.740326
LOC107131660	0.803531	2.34568	3.19646	0.0808971	0.740326
KREMEN2	0.473406	-0.0992505	3.19638	0.0809006	0.740326
CD80	-0.15399	5.81108	3.1946	0.0809824	0.740326
USP40	-0.11327	6.53246	3.19371	0.0810233	0.740326
LOC100296627	0.4479	1.1949	3.19345	0.0810353	0.740326
NDUFB6	0.991963	0.619757	3.19205	0.0810992	0.740326
DHX29	-0.147524	5.68663	3.19118	0.0811396	0.740326
RAMP2	0.355206	5.62627	3.19085	0.0811546	0.740326
SRSF12	-0.386433	1.44522	3.18964	0.08121	0.740326
TIAL1	-0.134959	7.51271	3.18843	0.0812657	0.740326
LOC112445003	-0.547212	-0.48201	3.18798	0.0812864	0.740326
LOC789738	-0.433912	0.450444	3.18769	0.0813	0.740326
TIMMDC1	-0.164946	4.96076	3.18432	0.0814552	0.740326
SLC30A1	-0.266932	6.21024	3.18333	0.0815011	0.740326
LGALS1	0.222093	6.57662	3.18208	0.0815591	0.740326
FAM131B	0.343354	3.14131	3.17976	0.0816664	0.740326
LOC100335751	-0.51731	0.767168	3.17949	0.0816789	0.740326
EML2	1.1439	2.10082	3.17934	0.0816856	0.740326
YJEFN3	-0.735826	-1.39544	3.17864	0.081718	0.740326
CTBP1	0.11188	7.54048	3.17792	0.0817513	0.740326
RPL36AL	0.0981407	7.3582	3.17661	0.0818122	0.740326
DNAH14	-0.987347	-0.414905	3.17634	0.0818249	0.740326
QPCT	0.366309	1.76909	3.17554	0.0818621	0.740326
LOC112445996	0.277234	3.34573	3.17406	0.0819307	0.740326
NSMCE1	0.161637	5.34022	3.17369	0.0819476	0.740326
LMAN2L	0.36873	2.46627	3.17359	0.0819523	0.740326
MARCKS	-0.38975	7.30844	3.17351	0.0819562	0.740326
UBL5	0.163044	5.43617	3.17243	0.0820066	0.740326
TPI1	0.226238	6.65524	3.17141	0.0820537	0.740326
LAMTOR1	0.210529	5.55655	3.16956	0.08214	0.740326
TSTD2	-0.106104	6.09052	3.16768	0.0822279	0.740326
PRPF38A	-0.146484	6.02874	3.16582	0.0823145	0.740326
CBARP	0.625502	-0.530763	3.16522	0.0823427	0.740326
DCUN1D1	-0.249662	6.50083	3.16455	0.082374	0.740326
LOC112448827	-1.50819	-1.98126	3.16257	0.0824663	0.740326
SAFB2	-0.132012	8.05966	3.16231	0.0824787	0.740326
rna-NR_031268.1	-0.632889	8.55911	3.1607	0.0825542	0.740326
LOC107131807	0.899345	-1.68024	3.1589	0.0826385	0.740326
ATP7B	-0.324445	1.53785	3.15682	0.0827361	0.740326
LOC104973964	-1.13528	-0.423947	3.15543	0.0828013	0.740326
LOC112444972	-0.584467	-0.662569	3.15357	0.0828892	0.740326
LOC101904592	-0.95507	-1.68642	3.15245	0.0829418	0.740326
CDHR5	-1.41394	1.13401	3.15008	0.0830533	0.740326
MIR2358	2.04335	-0.179504	3.14957	0.0830776	0.740326
STXBP5	-0.149111	5.66793	3.14942	0.0830846	0.740326
LOC112449300	-0.611193	3.82284	3.14842	0.083132	0.740326
MCL1	-0.146373	9.5041	3.14792	0.0831555	0.740326
PNKP	0.113341	6.42674	3.14584	0.0832536	0.740326
LOC112448777	-0.354789	0.35445	3.14505	0.0832911	0.740326
TMEM234	0.17506	3.46311	3.14457	0.0833139	0.740326
CDKN2B	-0.586737	0.815986	3.14394	0.0833439	0.740326
PDZD11	0.171278	4.82263	3.14324	0.0833767	0.740326
COPS5	-0.0882244	5.46599	3.14312	0.0833826	0.740326
INTS6L	2.87134	-0.907003	3.1408	0.0834925	0.740326
LOC112447370	-0.633499	0.41373	3.14042	0.0835109	0.740326
rna-NR_107848.1	-0.330678	1.41349	3.1402	0.0835211	0.740326
PRKX	0.168298	8.11178	3.13994	0.0835335	0.740326
LSP1	0.154866	9.32782	3.13917	0.0835701	0.740326
NIN	-0.217359	8.21324	3.13832	0.0836104	0.740326
MSL3	-0.0830895	6.51509	3.13799	0.0836263	0.740326
CD5L	1.38768	0.430598	3.13725	0.0836613	0.740326
KCTD2	0.128177	6.40774	3.13668	0.0836886	0.740326
ETS1	-0.800531	8.09646	3.13567	0.0837365	0.740326
DHH	-0.996521	-1.86414	3.13142	0.0839394	0.740326
FBXO46	-0.095313	5.868	3.13066	0.0839756	0.740326
LOC100140586	0.223134	3.76889	3.13016	0.0839992	0.740326
POLR2E	0.114379	6.71649	3.12901	0.0840543	0.740326
ZFPL1	0.179994	4.06335	3.12706	0.0841477	0.740326
ZCCHC18	0.184723	3.57528	3.12605	0.0841962	0.740326
THG1L	-0.136046	5.4406	3.12595	0.084201	0.740326
IL27RA	0.12869	7.90487	3.12578	0.0842087	0.740326
ZNF557	-0.200106	4.83124	3.12543	0.0842256	0.740326
TIMP1	0.146155	6.58415	3.12472	0.0842596	0.740326
ABHD16B	0.938761	-0.938778	3.12412	0.0842883	0.740326
HERC4	-0.180153	5.93517	3.12231	0.0843752	0.740326
MAEL	1.46083	-2.4804	3.12074	0.0844506	0.740326
PSPH	-0.213475	3.98303	3.12065	0.0844551	0.740326
LOC785386	0.691709	2.83202	3.12005	0.0844842	0.740326
SLC35A3	-0.295059	4.40029	3.11756	0.0846039	0.740326
MAOA	0.339335	4.47625	3.11602	0.0846781	0.740326
E2F3	-0.221581	4.64685	3.11502	0.0847264	0.740326
MYSM1	-0.186417	6.20889	3.11481	0.0847366	0.740326
MINDY1	0.251597	4.36803	3.11468	0.0847425	0.740326
MINOS1	0.180461	5.20074	3.11406	0.0847724	0.740326
LOC100847695	-0.442092	2.05247	3.11387	0.0847819	0.740326
rna-NR_031331.1	-0.290094	5.62848	3.11375	0.0847876	0.740326
ARFRP1	0.152988	4.90286	3.11258	0.0848439	0.740326
MYO9B	0.0962923	8.70692	3.11246	0.0848497	0.740326
LRIF1	-0.332637	5.70782	3.11209	0.0848675	0.740326
KIF3C	0.149731	4.14892	3.11179	0.0848822	0.740326
PORCN	0.473264	-0.781744	3.11164	0.0848897	0.740326
LOC112447330	-0.206188	5.30059	3.11124	0.0849087	0.740326
LOC787269	-0.375298	3.11017	3.11094	0.0849233	0.740326
COL5A2	-1.62562	-1.04398	3.10932	0.085002	0.740326
COMT	0.18886	5.47033	3.10907	0.0850139	0.740326
LOC112445510	-0.868737	-1.87737	3.10725	0.0851019	0.740326
CNTD2	-0.8194	5.50277	3.10707	0.0851108	0.740326
NID1	-2.33043	-2.01272	3.1066	0.0851337	0.740326
UBP1	-0.0921502	8.43834	3.1064	0.0851433	0.740326
LOC101904963	0.182988	4.69277	3.10636	0.0851452	0.740326
PSPN	-0.655334	-1.64895	3.10602	0.0851618	0.740326
SIRT6	0.187711	3.15754	3.10535	0.0851941	0.740326
ZDHHC5	0.0875736	6.90362	3.1053	0.0851965	0.740326
HSPH1	-0.740114	7.29551	3.1045	0.0852357	0.740326
TUBG2	-0.30757	5.16176	3.10407	0.0852563	0.740326
DGKG	0.527145	2.18586	3.10373	0.0852729	0.740326
TAF1	-0.143662	6.86966	3.10365	0.0852769	0.740326
CIP2A	-0.288841	3.92446	3.10344	0.0852868	0.740326
ZBTB2	-0.143542	6.35045	3.10326	0.085296	0.740326
PPAT	-0.131902	5.74432	3.10306	0.0853054	0.740326
[truncated: 15,372 more rows]

## Sheet: Vax T1vT3
	logFC	logCPM	F	PValue	FDR
ZFAND2A	-3.3474	4.47364	81.6116	1.8326e-11	2.59115e-07
HSPA6	-7.74988	3.98952	77.7818	3.60235e-11	2.59115e-07
HSPA1A	-4.46346	8.7352	76.5783	4.47496e-11	2.59115e-07
DNAJB1	-2.20367	6.6307	65.9386	3.37601e-10	1.46612e-06
AHSA2	-2.13033	4.4878	63.1371	5.94441e-10	2.06521e-06
LOC112441682	-2.22828	1.48759	58.6027	1.53562e-09	4.44588e-06
JMJD6	-1.11384	4.99853	57.1654	2.09362e-09	4.71692e-06
CCDC117	-1.47839	5.72552	56.8537	2.24052e-09	4.71692e-06
HSP90AA1	-1.82477	9.48566	56.4559	2.44386e-09	4.71692e-06
HSPB8	-3.5669	2.29369	54.9329	3.41958e-09	5.94015e-06
HSPH1	-3.26959	7.29551	51.5763	7.31081e-09	1.15451e-05
STIP1	-1.68486	6.99973	50.2474	9.95356e-09	1.44086e-05
MAT2A	-0.652357	7.81932	47.631	1.85225e-08	2.38124e-05
DNAJA4	-1.83323	4.26254	47.4839	1.91914e-08	2.38124e-05
DNAJA1	-1.97259	6.55392	46.6252	2.36342e-08	2.737e-05
TRAF2	-0.96026	6.558	46.1649	2.64477e-08	2.87139e-05
SLC5A3	-1.43111	6.52189	44.963	3.55788e-08	3.63553e-05
SERINC4	-1.35583	3.04454	43.8225	4.73284e-08	4.30143e-05
CACYBP	-1.52927	6.11916	43.6586	4.93261e-08	4.30143e-05
DNAJB4	-1.684	3.54837	43.6427	4.95242e-08	4.30143e-05
FKBP4	-1.76735	6.8192	43.2383	5.48618e-08	4.53811e-05
AHSA1	-1.2932	6.45232	42.3784	6.83124e-08	5.20522e-05
ZBTB43	-0.446911	5.03369	42.3439	6.89195e-08	5.20522e-05
ARL6IP6	-0.392529	5.58485	41.9721	7.58331e-08	5.37323e-05
BAG3	-1.85042	5.36449	41.8962	7.73304e-08	5.37323e-05
TOMM34	-1.07611	6.7629	40.7525	1.04077e-07	6.95357e-05
LRRC32	0.879785	2.75114	39.8113	1.33324e-07	8.57764e-05
HSPA4	-1.01412	7.19071	38.8798	1.70855e-07	0.000105997
TMEM39A	-0.517145	4.9951	38.6547	1.81489e-07	0.000108712
LOC100848419	-0.943331	6.2161	37.82	2.27379e-07	0.000125335
CHORDC1	-1.41422	7.12511	37.7833	2.29659e-07	0.000125335
rna-NR_129534.1	-0.624959	10.2727	37.6771	2.36381e-07	0.000125335
ESYT1	0.525511	9.14536	37.6505	2.38101e-07	0.000125335
FCGR2A	-2.85837	0.0765636	37.0732	2.78774e-07	0.000142429
MAGED1	0.52508	5.84663	36.8385	2.97337e-07	0.000147572
CNNM4	-0.708701	4.46152	36.2705	3.47821e-07	0.000167833
TRAPPC9	0.460258	5.63448	35.2836	4.58056e-07	0.000215051
HSPD1	-0.929268	6.99534	35.0181	4.93591e-07	0.000218364
IL17REL	-2.1226	0.540309	34.9762	4.9945e-07	0.000218364
RBBP9	0.662499	2.89209	34.857	5.1654e-07	0.000218364
DYNC1LI2	-0.353461	5.65659	34.8105	5.23365e-07	0.000218364
LOC104971266	-0.76347	2.67607	34.7685	5.29626e-07	0.000218364
NMNAT1	-0.851844	3.69922	34.6964	5.40536e-07	0.000218364
PCF11	-0.565626	7.83327	34.2887	6.06852e-07	0.000239097
ARSJ	-2.03866	0.996608	34.2169	6.19385e-07	0.000239097
IFNAR1	-0.638558	8.55976	34.002	6.58558e-07	0.00024676
REPS1	-0.460083	6.35711	33.9541	6.67649e-07	0.00024676
IL5RA	-2.77745	2.94187	33.8077	6.96229e-07	0.000251962
NECAP1	-0.363859	5.15636	33.6557	7.27253e-07	0.000257819
TFAP4	0.591721	3.45168	33.3344	7.97703e-07	0.000274404
LOC100336414	-1.59329	4.04053	33.3001	8.0563e-07	0.000274404
MORF4L2	-0.662492	6.4772	33.167	8.37223e-07	0.000279681
LOC784866	0.707746	2.36715	33.0778	8.59095e-07	0.000281572
TP53	0.364618	7.32829	32.8468	9.18612e-07	0.000295504
RNF26	0.60394	4.87906	32.4406	1.03396e-06	0.000326563
FAM173B	-0.542006	3.71609	32.26	1.09004e-06	0.000336516
ZNF451	-0.681313	6.63424	32.2159	1.10422e-06	0.000336516
GCNT3	-1.68394	0.284374	31.7031	1.28393e-06	0.000384538
DDX55	-0.450671	4.61346	31.4866	1.36881e-06	0.000403009
PIKFYVE	-0.791249	6.87578	31.266	1.46132e-06	0.000423075
FBXL14	-0.681987	6.08391	31.0575	1.55481e-06	0.000442764
ADGRB2	-2.66279	0.662408	30.9532	1.60392e-06	0.000449382
CORO1A	0.468955	9.97527	30.6946	1.73282e-06	0.000471495
ZNF473	-0.585336	4.93354	30.6863	1.73713e-06	0.000471495
PABPC1L2A	0.481742	5.39534	30.5508	1.80917e-06	0.00047964
LOC782951	-1.46552	1.72748	30.5172	1.82749e-06	0.00047964
LOC112449284	1.12575	0.493555	30.4765	1.84997e-06	0.00047964
POP7	0.716842	3.99115	30.1465	2.04323e-06	0.000515975
LOC107131542	0.958538	3.81358	30.0754	2.08763e-06	0.000515975
HSP90AB1	-1.06388	9.73836	30.0714	2.09012e-06	0.000515975
B4GALT7	0.669059	3.54884	30.0418	2.10893e-06	0.000515975
CD80	-0.472465	5.81108	29.9815	2.14774e-06	0.000518171
MYC	0.423445	8.00854	29.8989	2.20213e-06	0.000524016
LOC782779	-1.53189	1.47862	29.8108	2.2617e-06	0.000530918
LIG4	-0.366639	4.76253	29.6983	2.34033e-06	0.000542052
DBN1	0.967427	4.30944	29.6032	2.40897e-06	0.00054483
ESS2	0.474889	4.70611	29.5949	2.41505e-06	0.00054483
UFSP2	-0.515791	5.56475	29.3639	2.59129e-06	0.000574361
FXR1	-0.615044	6.41294	29.3088	2.63524e-06	0.000574361
SLC26A11	-0.997372	3.29505	29.2965	2.64515e-06	0.000574361
ZNF689	0.376349	5.17606	29.1479	2.76825e-06	0.00059367
ZC3HAV1	-0.59489	8.69443	28.7815	3.09802e-06	0.000656289
CCT4	-0.79806	7.30725	28.733	3.14468e-06	0.000658148
ST8SIA1	-1.61226	2.7221	28.6342	3.24197e-06	0.000664945
ANKMY2	-0.54864	4.46574	28.6225	3.25372e-06	0.000664945
PSPH	-0.644525	3.98303	28.3012	3.59399e-06	0.000717915
C4H7orf25	0.750357	2.60378	28.2924	3.60381e-06	0.000717915
LOC112447420	-1.10471	2.43788	28.2629	3.6369e-06	0.000717915
NUFIP2	-0.796784	7.90538	28.1861	3.72473e-06	0.000726991
PPP1R14B	0.563552	4.62172	27.8855	4.09035e-06	0.000789484
USPL1	-0.6162	5.72251	27.8476	4.13906e-06	0.000790106
ZP3	1.05788	2.64882	27.7995	4.20179e-06	0.000793362
OSGEPL1	-0.762596	3.54456	27.5155	4.59277e-06	0.000857861
BCKDHB	0.425904	2.97828	27.4388	4.70488e-06	0.00086201
H1FX	0.60275	8.08688	27.4324	4.71423e-06	0.00086201
ZNF362	0.753233	4.8032	27.0853	5.25949e-06	0.000923673
GRK6	0.35731	8.18367	27.0761	5.27482e-06	0.000923673
SERPINH1	-1.29865	2.40777	27.0375	5.33957e-06	0.000923673
UBXN2A	-0.623258	5.5639	26.9854	5.42829e-06	0.000923673
HSPA1L	-1.38584	1.30557	26.9781	5.4408e-06	0.000923673
SMIM4	0.620748	3.07028	26.9747	5.44675e-06	0.000923673
PAPD7	-0.485118	6.14899	26.935	5.51568e-06	0.000923673
JADE1	-0.524501	6.52188	26.9337	5.51786e-06	0.000923673
SMARCD1	0.258312	6.39602	26.8994	5.57828e-06	0.000923673
PTPN1	-0.322521	8.11859	26.8966	5.58319e-06	0.000923673
SAT1	-0.385642	8.27846	26.7384	5.87065e-06	0.000962067
LOC615278	-0.396309	6.17282	26.4134	6.5111e-06	0.00105276
HIST1H2AC	-1.13117	2.40088	26.397	6.54531e-06	0.00105276
LOC787269	-1.10072	3.11017	26.3352	6.67587e-06	0.00105714
UGCG	-0.604622	6.45521	26.3266	6.69422e-06	0.00105714
TRIM56	-0.562942	7.22208	26.2664	6.82455e-06	0.00105866
ZCCHC18	0.537251	3.57528	26.2442	6.87323e-06	0.00105866
TLR7	-0.930794	6.28271	26.2381	6.88668e-06	0.00105866
LOC781339	-1.79236	5.837	26.1477	7.08906e-06	0.00108021
PNMA1	-0.573354	3.33768	25.911	7.64931e-06	0.00115185
LOC100847190	0.427622	4.7955	25.8938	7.69183e-06	0.00115185
LOC112449608	-3.99178	0.104991	25.7812	7.97615e-06	0.00117619
HIST3H2A	-0.929651	1.74612	25.7721	7.99956e-06	0.00117619
ZNF516	0.596548	4.75467	25.7498	8.05746e-06	0.00117619
IRF3	-0.450411	7.26774	25.6784	8.2453e-06	0.00119358
ZC3H12A	-0.415146	5.08379	25.6265	8.38491e-06	0.00120375
SERPINC1	-0.880963	3.91675	25.5364	8.63295e-06	0.00122173
MRPL57	0.800638	4.41645	25.53	8.65078e-06	0.00122173
MGMT	0.586603	3.77396	25.3377	9.20746e-06	0.00128302
SH2D3C	-0.432138	8.69619	25.3294	9.23246e-06	0.00128302
PYGM	1.42393	3.79226	25.2226	9.5589e-06	0.00131483
PRDM16	1.62686	3.69602	25.1866	9.67159e-06	0.00131483
TUSC2	0.369193	4.45241	25.1812	9.68843e-06	0.00131483
FANCE	0.748637	3.47151	25.1538	9.77534e-06	0.00131634
CELF1	-0.338791	7.50385	25.1241	9.87029e-06	0.0013189
C29H11orf68	0.467075	4.69754	25.0463	1.01241e-05	0.00134249
TRAF6	-0.303006	4.72418	24.8326	1.08569e-05	0.00141879
SBK1	0.855058	3.82252	24.8204	1.09002e-05	0.00141879
SAFB2	-0.369998	8.05966	24.7858	1.10245e-05	0.00141879
TMEM203	0.432971	5.0041	24.7744	1.1066e-05	0.00141879
SMIM3	-0.590434	5.07516	24.7628	1.11079e-05	0.00141879
MIR1291	-0.87709	1.03426	24.6854	1.13936e-05	0.00144466
KDM4B	0.419666	6.65772	24.5574	1.18833e-05	0.00147746
SAFB	-0.292807	9.18304	24.5411	1.19472e-05	0.00147746
PDLIM2	0.45483	5.48587	24.5392	1.19545e-05	0.00147746
HNRNPH3	-0.415349	8.10306	24.5251	1.20104e-05	0.00147746
TMEM250	0.418034	5.35484	24.492	1.2142e-05	0.00147746
SLC25A26	-0.531736	4.81294	24.4868	1.21626e-05	0.00147746
B3GALT4	0.791915	3.32288	24.4445	1.23332e-05	0.00147881
EID1	0.538834	5.23797	24.4419	1.2344e-05	0.00147881
FPGS	0.486086	3.60824	24.3271	1.28207e-05	0.00151091
SLC48A1	0.504609	3.47955	24.3061	1.29098e-05	0.00151091
DEDD2	-0.758248	6.58844	24.3034	1.2921e-05	0.00151091
ELOVL5	-0.627593	6.89709	24.2944	1.29598e-05	0.00151091
ZC3H4	0.407161	7.37649	24.2236	1.32668e-05	0.00153638
RABGGTB	-0.376752	5.20502	24.0626	1.39935e-05	0.00159561
DQX1	-0.958995	1.3841	24.0622	1.39951e-05	0.00159561
FLCN	-0.387839	6.11601	24.0391	1.41028e-05	0.00159561
FASLG	-1.26191	4.13643	24.0299	1.41457e-05	0.00159561
LOC516742	-1.39196	-0.184797	24.0093	1.42431e-05	0.00159624
DTD2	0.934133	1.92411	23.9726	1.44177e-05	0.00160545
ANGEL1	0.64798	4.4623	23.6498	1.60541e-05	0.00176444
RNF40	0.273293	6.69394	23.6497	1.60546e-05	0.00176444
NFKBIZ	-0.446974	5.30973	23.6319	1.61502e-05	0.00176444
KIF1C	-0.435869	5.61117	23.5904	1.63755e-05	0.00177787
CRK	-0.402149	6.23496	23.5703	1.64862e-05	0.00177877
LOC112444276	0.888253	-0.512448	23.4749	1.70211e-05	0.00182515
TMEM9	0.550423	5.18501	23.4559	1.71294e-05	0.00182549
LOC112449560	-0.826849	0.402442	23.3554	1.77165e-05	0.00187655
NONO	0.254381	8.49662	23.3352	1.78372e-05	0.00187722
PAPD5	-0.629614	6.56931	23.2952	1.80785e-05	0.00187722
PIGY	0.574535	4.86137	23.2906	1.81062e-05	0.00187722
PHPT1	0.583724	3.87503	23.2826	1.81552e-05	0.00187722
ZNF428	0.638754	2.84845	23.2085	1.86127e-05	0.00191314
RPS7	0.435647	9.77645	23.1771	1.88106e-05	0.00192211
LOC112447832	-1.15617	1.95323	23.114	1.92142e-05	0.00195187
FUBP1	-0.511843	7.63594	22.9785	2.0113e-05	0.00203129
CACNA1A	0.799615	2.29527	22.9328	2.0426e-05	0.00204532
SCAND1	0.45621	5.51861	22.9239	2.04873e-05	0.00204532
LOC101905407	1.98401	3.52012	22.8071	2.13134e-05	0.00211151
LOC107131566	-1.76736	0.177432	22.796	2.13934e-05	0.00211151
PIM1	-0.44994	7.26114	22.749	2.17369e-05	0.00213329
DCHS1	0.796923	3.2302	22.7185	2.19625e-05	0.00213809
FUCA2	-0.263042	6.35835	22.6996	2.21044e-05	0.00213809
CNMD	-0.712979	4.96497	22.6928	2.21551e-05	0.00213809
NDUFB10	0.444106	6.49801	22.6464	2.25069e-05	0.00215784
RNF7	-0.366428	4.44722	22.6192	2.27156e-05	0.00215784
LOC785760	0.472592	4.58213	22.617	2.27324e-05	0.00215784
RBM33	-0.456505	7.90681	22.3822	2.46245e-05	0.00230712
ILF3	0.288379	7.17644	22.3504	2.48927e-05	0.00230712
SPINT2	0.877254	3.72692	22.3423	2.4962e-05	0.00230712
PRDM2	-0.330586	7.23185	22.3416	2.49674e-05	0.00230712
SYNE3	-0.346888	7.312	22.3414	2.49691e-05	0.00230712
CENPB	0.931955	4.64315	22.3222	2.51332e-05	0.00230999
ERCC1	0.419936	4.19855	22.2772	2.55226e-05	0.00232431
P4HA1	-0.640284	3.9994	22.2733	2.55566e-05	0.00232431
DCTPP1	0.649919	2.07212	22.2451	2.58041e-05	0.0023346
SLC17A9	-0.814913	5.13402	22.1713	2.64645e-05	0.00237356
PCIF1	0.33588	6.21366	22.1665	2.65081e-05	0.00237356
VAT1	0.43974	6.41364	22.1379	2.67688e-05	0.00238102
SNX17	0.329859	6.34853	22.1187	2.69455e-05	0.00238102
AS3MT	-0.891461	2.52105	22.1061	2.70615e-05	0.00238102
UBC	-0.762413	9.9347	22.0977	2.71396e-05	0.00238102
NEK7	0.343515	6.52602	22.0698	2.74004e-05	0.00239183
RPS2	0.41034	10.943	21.9432	2.86178e-05	0.00247117
SRSF7	-0.482386	7.45078	21.9392	2.86575e-05	0.00247117
APEX1	0.419193	6.54575	21.9312	2.87362e-05	0.00247117
DECR2	-0.703599	2.72609	21.8428	2.96231e-05	0.00253489
FAAP100	0.692248	2.37632	21.8198	2.98589e-05	0.0025382
PPARGC1B	-0.782633	5.07332	21.8105	2.9954e-05	0.0025382
SFT2D1	-0.327782	7.11476	21.7958	3.01062e-05	0.00253871
DNPH1	0.525754	4.15119	21.7635	3.04434e-05	0.00255474
NELFE	0.479495	4.76016	21.7327	3.07686e-05	0.00256963
TECR	0.386477	5.47239	21.6972	3.11476e-05	0.00258883
PPID	-0.675641	5.27906	21.5827	3.24044e-05	0.00268046
RCSD1	-0.473543	8.63058	21.5416	3.2868e-05	0.00270033
SLC35A4	0.551458	5.53496	21.5339	3.29555e-05	0.00270033
CCNL2	-0.420746	7.92233	21.4958	3.33938e-05	0.0027234
PRPF3	-0.305694	6.68736	21.4353	3.41011e-05	0.0027564
OXSM	0.680056	1.9191	21.434	3.41158e-05	0.0027564
AES	0.447371	8.19764	21.3707	3.48736e-05	0.00279536
COX6B2	1.50171	0.172615	21.3669	3.49198e-05	0.00279536
KCTD13	-0.315698	5.10332	21.2159	3.68005e-05	0.00293163
TUBB3	0.780247	3.47819	21.2036	3.69597e-05	0.00293163
LOC520336	-0.6903	4.25907	21.1812	3.72478e-05	0.00294105
LOC100300938	0.614275	3.46336	21.1574	3.75588e-05	0.00295219
PTGES3	-0.872837	7.60448	21.1391	3.77984e-05	0.00295764
WDR61	0.323037	4.94972	21.0695	3.87272e-05	0.00301673
VPS33A	0.328483	4.98389	21.0555	3.89165e-05	0.00301751
LOC515358	0.449064	4.45589	21.0395	3.91342e-05	0.00301751
ARID3B	-0.375248	5.56519	21.0305	3.92584e-05	0.00301751
HSPA8	-1.1467	10.3154	20.9738	4.00432e-05	0.00305722
B4GALT2	0.465091	3.93006	20.9585	4.02571e-05	0.00305722
LOC617475	0.873169	2.31276	20.9553	4.0303e-05	0.00305722
JUN	-0.978874	6.43498	20.9326	4.06244e-05	0.00306573
FAM122A	0.328894	4.42892	20.9225	4.07682e-05	0.00306573
ARMC8	-0.560328	6.32021	20.894	4.11755e-05	0.00308302
SNAI3	0.899428	2.51642	20.7649	4.30819e-05	0.00321191
CDKN2B	-1.51993	0.815986	20.7359	4.35217e-05	0.00323084
LOC107131623	0.798346	1.77356	20.7157	4.38312e-05	0.00323931
ELAC1	0.457464	2.90822	20.7042	4.40089e-05	0.00323931
HEXA	-0.383776	5.29695	20.6904	4.42226e-05	0.00324131
GLMP	0.365164	5.07817	20.6589	4.47148e-05	0.00326362
TMEM160	0.503855	3.74788	20.6348	4.5095e-05	0.00327759
LOC112449543	-1.40055	-0.324556	20.5816	4.59477e-05	0.00332566
TMEM165	-0.438413	5.02368	20.5387	4.66454e-05	0.00336158
TMEM177	1.01041	0.57849	20.5255	4.68634e-05	0.00336158
LOC789732	-2.54828	0.0860527	20.501	4.72703e-05	0.00336158
SIVA1	0.494708	3.61863	20.4927	4.74087e-05	0.00336158
LOC100299324	1.04629	-0.317683	20.4925	4.74117e-05	0.00336158
BIRC2	-0.412152	5.32943	20.4671	4.78386e-05	0.00337807
DAPP1	-0.396044	5.78314	20.4532	4.80739e-05	0.00338093
LTBP1	0.932775	5.243	20.434	4.84002e-05	0.00339016
ZBTB40	-0.398011	7.19643	20.4176	4.86809e-05	0.00339613
GTF2H5	0.523568	3.23145	20.3822	4.92932e-05	0.00342322
BLZF1	-0.380224	4.73059	20.347	4.99099e-05	0.00342322
TRAPPC5	0.547007	4.50781	20.3447	4.99505e-05	0.00342322
PFAS	0.269109	6.23821	20.34	5.00328e-05	0.00342322
C18H19orf54	0.547027	3.90347	20.3017	5.0715e-05	0.00342322
KLHL2	-0.248701	6.30429	20.3003	5.07399e-05	0.00342322
PEG10	1.25025	2.07181	20.2996	5.07536e-05	0.00342322
SETBP1	-0.906437	3.39495	20.2875	5.09713e-05	0.00342322
ERI1	-0.463586	3.84771	20.2845	5.10238e-05	0.00342322
CCT2	-0.392104	7.08606	20.2786	5.11308e-05	0.00342322
NPEPL1	0.58709	4.86459	20.2728	5.1237e-05	0.00342322
RCHY1	-0.454887	4.89312	20.247	5.17068e-05	0.00344137
NFXL1	-0.473311	3.8579	20.2344	5.19372e-05	0.00344352
FCHSD1	-0.354021	6.61018	20.2221	5.21639e-05	0.0034454
SACM1L	-0.40622	6.23209	20.1824	5.29022e-05	0.00348092
LOC101905114	0.829657	2.9457	20.1315	5.38666e-05	0.00353101
ATP5MC2	0.390844	7.24552	20.1145	5.41926e-05	0.00353902
SLC6A12	-3.20192	-0.684233	20.089	5.46839e-05	0.00355773
RBM39	-0.268961	8.59861	20.0443	5.55593e-05	0.0036012
LHPP	0.54927	4.91951	19.9867	5.67084e-05	0.00366201
LOC107131843	1.2209	0.189174	19.9451	5.75551e-05	0.00370293
IFNAR2	-0.452961	6.75531	19.9194	5.80839e-05	0.00372316
PUS7	0.404482	3.50326	19.8714	5.90856e-05	0.00377344
SECISBP2	-0.251758	6.62893	19.8157	6.02706e-05	0.00383502
SAP30L	-0.254574	6.06771	19.712	6.2544e-05	0.00395223
ICAM1	-1.22942	1.93184	19.6879	6.30842e-05	0.00395223
INTS2	-0.382282	5.42838	19.6807	6.32479e-05	0.00395223
FBXO33	-0.355549	5.51076	19.6789	6.32885e-05	0.00395223
DYNLL1	-0.582561	5.97501	19.6705	6.34796e-05	0.00395223
UBN2	-0.740222	6.12477	19.657	6.37857e-05	0.00395223
ZDHHC17	-0.405522	5.31078	19.6547	6.38376e-05	0.00395223
LOC112444184	-1.47674	1.28968	19.6506	6.39328e-05	0.00395223
PPP1R3E	0.299128	4.26123	19.6176	6.46922e-05	0.00397811
TOR4A	0.702182	4.42314	19.6125	6.48094e-05	0.00397811
SSR4	0.46526	7.75258	19.5873	6.53966e-05	0.00400001
ARPP21	0.793641	2.53333	19.5707	6.57868e-05	0.00400976
NCBP2-AS2	0.775072	1.87657	19.5039	6.73817e-05	0.00409261
LOC112445089	-1.68583	2.0546	19.4851	6.78393e-05	0.00410605
BAHCC1	0.857059	4.35409	19.4653	6.83209e-05	0.00411476
CREBRF	-0.486538	6.82584	19.4463	6.87905e-05	0.00411476
LOC104974028	1.56587	-1.14172	19.4441	6.88439e-05	0.00411476
LOC112442701	-1.96658	-1.15339	19.4406	6.89307e-05	0.00411476
ZNF358	0.529802	4.17073	19.4304	6.91834e-05	0.0041157
LOC104975781	-1.94565	-1.04246	19.4199	6.94457e-05	0.0041172
DOK7	0.801894	4.80435	19.3679	7.07558e-05	0.00418024
ST13	-0.451368	7.31727	19.3519	7.11629e-05	0.00418024
RUFY1	0.350015	5.38332	19.3493	7.12308e-05	0.00418024
BAD	0.445444	4.3484	19.306	7.23499e-05	0.00422527
LOC618377	1.3809	-1.57045	19.3008	7.24847e-05	0.00422527
LOC515042	0.362112	7.36698	19.2818	7.29827e-05	0.00424008
LOC101902840	-0.739272	1.21978	19.2158	7.47381e-05	0.00432758
GADD45B	-0.706502	4.63663	19.2023	7.51033e-05	0.00433429
SAR1B	-0.370837	5.80065	19.1347	7.69577e-05	0.00442385
CRIP1	0.671731	6.84134	19.1273	7.71646e-05	0.00442385
VPS25	0.333054	6.19509	19.1177	7.74336e-05	0.00442467
HIST1H2BD	-0.821785	3.88449	19.0783	7.8544e-05	0.00446093
EIF2AK2	-0.917887	7.76298	19.0769	7.85818e-05	0.00446093
CLK1	-0.682154	8.15243	19.0154	8.03524e-05	0.00454452
LOC104976293	1.05235	1.00144	19.0007	8.07783e-05	0.00454452
CUTA	0.512933	4.78634	18.9853	8.12324e-05	0.00454452
ELF4	-0.325157	8.4171	18.9831	8.12972e-05	0.00454452
HSPA14	-0.390206	6.41462	18.9809	8.13623e-05	0.00454452
NDUFA7	0.455146	5.22406	18.9713	8.16444e-05	0.00454566
CALCOCO2	-0.463526	7.25587	18.9186	8.32177e-05	0.00461588
SUSD6	-0.376226	7.57122	18.9114	8.34372e-05	0.00461588
PHYKPL	0.526289	4.20186	18.8789	8.44255e-05	0.00465573
FAHD1	0.706463	3.097	18.832	8.58744e-05	0.00472065
CSRNP2	-0.399454	4.80052	18.8187	8.629e-05	0.00472853
LOC112446659	1.19013	0.886106	18.7725	8.77524e-05	0.00479354
RPL18A	0.447089	9.50501	18.7367	8.89039e-05	0.0048284
MLST8	0.561509	3.66388	18.7247	8.92904e-05	0.0048284
HIST1H3G	-1.22339	0.131024	18.7206	8.94237e-05	0.0048284
UCK2	0.470338	4.30485	18.7182	8.95023e-05	0.0048284
TNFAIP8L2	0.416772	5.78338	18.6867	9.05338e-05	0.00486892
DVL1	-0.415422	4.84144	18.6717	9.10307e-05	0.00488054
EED	-0.289254	5.52116	18.6578	9.14943e-05	0.0048884
SLC12A2	-0.48017	5.81647	18.6504	9.17402e-05	0.0048884
PNKD	0.416892	3.92148	18.587	9.38843e-05	0.00498735
HRAS	0.495689	3.54945	18.5717	9.44115e-05	0.00500007
RND2	0.829075	2.74879	18.5625	9.473e-05	0.00500169
SELENOO	0.409984	5.6268	18.5452	9.53297e-05	0.0050181
ZC3H12D	-0.502333	7.16441	18.4904	9.72563e-05	0.00510404
LOC509941	0.882133	0.780464	18.4265	9.95544e-05	0.00520892
LYRM9	0.522246	2.70889	18.3859	0.000101048	0.00524874
UBXN1	0.358777	6.4725	18.385	0.00010108	0.00524874
CAMK1	-1.25284	2.48634	18.3812	0.000101222	0.00524874
DNAJC15	0.328045	4.80423	18.3597	0.00010202	0.00527438
CSF1	-1.15988	3.88139	18.3183	0.000103581	0.0053392
LOC104970913	0.894631	0.813582	18.3022	0.000104196	0.00535498
LOC532875	0.427133	6.47751	18.2853	0.000104841	0.00537225
PSPN	-1.57178	-1.64895	18.2582	0.000105892	0.005408
MYBBP1A	0.268716	6.66114	18.2429	0.000106486	0.005408
ZCCHC2	-0.763914	5.59282	18.2397	0.000106613	0.005408
LCMT2	0.698737	3.56911	18.232	0.000106913	0.005408
ERI3	0.514567	3.67317	18.2181	0.00010746	0.005408
IL17D	-0.865639	0.507954	18.2168	0.000107512	0.005408
H1F0	0.991233	3.67008	18.2068	0.000107907	0.005408
PRPF4B	-0.332159	8.202	18.2037	0.000108029	0.005408
TEPSIN	0.363329	4.70786	18.1753	0.000109166	0.0054492
RAI1	0.335549	5.3658	18.1661	0.000109536	0.00545203
ASIC1	0.892697	1.35082	18.1303	0.000110986	0.0055084
ZNF300	0.696376	0.773542	18.0954	0.000112421	0.00556373
DCTN2	0.204611	7.19586	18.051	0.000114277	0.00562615
PIGP	0.637766	2.6472	18.0497	0.00011433	0.00562615
ZNF467	0.590597	4.39184	18.0399	0.000114745	0.00563062
IER2	0.313069	7.97728	18.0279	0.00011525	0.00563424
RNF122	-0.355209	5.62443	18.0228	0.000115468	0.00563424
HR	0.903681	2.78055	17.9924	0.000116773	0.00566836
ZNF621	0.359577	4.84627	17.9913	0.00011682	0.00566836
ZNF22	0.229187	4.97323	17.982	0.000117221	0.00567198
SEPTIN9	0.311276	9.64966	17.9604	0.000118158	0.00567514
RBM19	0.330833	5.12135	17.9532	0.000118472	0.00567514
LOC100140915	0.379416	3.42151	17.9518	0.000118533	0.00567514
CD300LF	-1.01326	5.36367	17.9505	0.000118593	0.00567514
MSANTD2	-0.489106	5.45108	17.9294	0.000119519	0.00568873
FANCF	0.564854	2.14341	17.9277	0.000119594	0.00568873
FLYWCH2	0.602082	3.12385	17.9217	0.000119859	0.00568873
LOC100848339	0.727158	1.74541	17.9089	0.000120428	0.00570015
ACD	0.346795	4.39774	17.8708	0.000122137	0.00576534
MAN1B1	-0.275215	6.98342	17.8298	0.000124002	0.00583751
ZNF526	0.350924	4.35186	17.8167	0.000124604	0.00584999
PNO1	0.376278	3.62077	17.8042	0.000125182	0.00586128
MDM4	-0.631896	8.33607	17.7732	0.000126627	0.00591301
MTMR10	0.32754	5.93799	17.7555	0.000127458	0.00593587
FLT1	-1.3047	-0.270589	17.6994	0.000130141	0.00604314
ZNHIT2	0.526928	3.12786	17.6928	0.000130457	0.00604314
ZC3H11A	-0.403951	8.20952	17.6663	0.000131749	0.00608673
RPS16	0.453896	9.24639	17.6582	0.000132147	0.00608892
FAM78A	0.249814	8.00339	17.6405	0.000133014	0.00611267
ZNF287	0.562497	4.59623	17.6182	0.000134123	0.00614734
MYLK3	-0.717521	1.03158	17.6011	0.000134978	0.00617026
TSPYL4	-0.454728	5.89301	17.5796	0.000136063	0.00620354
HORMAD1	-1.50652	-0.52252	17.563	0.000136905	0.00622558
TIGAR	-0.333925	3.945	17.5323	0.000138475	0.00628057
LOC112442974	-1.458	0.43207	17.5244	0.000138884	0.00628268
PPIP5K1	-0.509164	3.43301	17.515	0.000139371	0.00628836
RPL23	0.408974	9.58859	17.5032	0.000139986	0.00629975
rna-NR_030821.1	-0.305767	7.32731	17.4952	0.000140401	0.00630209
SLC50A1	0.563951	2.64069	17.4681	0.000141827	0.00634897
NT5C2	-0.265092	6.05627	17.4615	0.000142177	0.00634897
DAP	0.242279	7.77855	17.4515	0.000142704	0.0063562
TENT5C	-0.571479	6.94653	17.4082	0.000145029	0.00644321
CCDC184	-1.61434	-0.156657	17.3294	0.000149356	0.00660529
HDDC3	0.643826	3.21218	17.3251	0.0001496	0.00660529
LOC112444775	-1.39703	-0.53942	17.3212	0.000149818	0.00660529
PQLC2	-0.490514	5.53828	17.3082	0.000150548	0.00662068
HNRNPA2B1	-0.36405	9.9433	17.3005	0.000150981	0.00662294
PRDX4	0.361182	4.6104	17.2836	0.00015194	0.00664504
LOC512672	-0.569542	9.78642	17.2781	0.000152249	0.00664504
LMTK2	-0.358034	6.41249	17.2592	0.000153332	0.0066755
LOC100847951	1.23955	1.60056	17.2286	0.000155099	0.00673556
RNF187	0.394033	5.01811	17.2002	0.000156755	0.00677999
TNIP3	-1.63122	-0.755333	17.1893	0.000157394	0.00677999
TKFC	0.284529	5.26479	17.1867	0.000157548	0.00677999
XPNPEP3	-0.419674	4.41996	17.1844	0.000157683	0.00677999
TMEM33	-0.638415	6.35522	17.1637	0.000158913	0.006816
FANCC	0.314777	3.99001	17.1522	0.000159597	0.00682849
MTG2	0.448754	3.11025	17.1206	0.000161502	0.00687672
ACAT1	0.340961	4.82896	17.1204	0.000161516	0.00687672
LOC616868	-0.533225	6.35987	17.0939	0.000163127	0.00692833
HAGH	0.396087	3.6955	17.0712	0.000164524	0.00697062
CHRAC1	0.379565	3.68749	17.023	0.000167527	0.00706739
MCRS1	0.364427	5.23684	17.0215	0.000167622	0.00706739
DERL2	-0.358814	5.6625	17.0133	0.000168144	0.00707222
ZNF502	0.999909	0.714981	16.9965	0.000169209	0.00709983
LOC107132340	-2.05543	4.14214	16.9711	0.000170831	0.00715061
EXOSC6	0.373643	4.79891	16.954	0.000171933	0.00717945
B3GAT1	-2.68872	0.000429356	16.9276	0.000173649	0.00723371
LOC112444924	-0.844407	1.69395	16.8996	0.000175491	0.00729295
C14H8orf33	0.44761	4.07312	16.8846	0.000176486	0.00730668
LOC112449172	-1.07185	-0.856581	16.877	0.00017699	0.00730668
CPSF3	0.319371	5.28986	16.8756	0.000177083	0.00730668
GPR171	0.640935	5.58055	16.8503	0.000178781	0.00735927
PHB2	0.363297	6.43397	16.8337	0.000179906	0.00738805
TSTA3	0.330777	4.90017	16.8249	0.000180504	0.00739512
TUG1	-0.360382	7.94528	16.8119	0.00018139	0.00741396
RAD1	-0.392438	5.06502	16.7989	0.000182285	0.00743302
COPS3	0.317305	6.23109	16.7853	0.000183219	0.00743959
RPL8	0.393622	10.0187	16.7781	0.000183718	0.00743959
MAP4K3	-0.788649	5.12122	16.778	0.000183731	0.00743959
GPBP1	-0.440186	7.62961	16.7652	0.000184617	0.0074581
LOC781612	0.898413	2.33609	16.7578	0.000185137	0.00746177
DIO2	-4.10985	-1.43278	16.7387	0.000186477	0.00749837
PRSS33	0.957984	2.33855	16.7276	0.000187257	0.00750655
LPAR5	0.554538	3.11984	16.7236	0.000187545	0.00750655
LOC107132487	0.983085	0.782836	16.7074	0.000188698	0.00753536
LOC509415	0.887026	2.24836	16.6867	0.000190181	0.0075553
TMEM53	0.844313	0.252526	16.6857	0.000190248	0.0075553
SUSD1	-0.446991	5.67519	16.6822	0.000190503	0.0075553
PDE6D	-0.429497	4.48221	16.6735	0.00019113	0.0075629
ACIN1	-0.253241	9.03582	16.6598	0.000192127	0.00758162
LOC783067	1.31516	-0.446497	16.655	0.000192476	0.00758162
UFSP1	0.559319	2.40442	16.6489	0.000192922	0.00758201
PARP10	-0.395675	7.92157	16.6336	0.000194037	0.00760861
GATA1	-1.27852	2.44383	16.6179	0.000195193	0.00763672
DAB2IP	1.10304	1.0885	16.5729	0.000198551	0.00770779
UBXN6	0.334315	4.94691	16.5706	0.000198729	0.00770779
RAB6B	-0.95916	1.23913	16.5681	0.000198915	0.00770779
LYRM4	0.474981	3.79838	16.5668	0.00019901	0.00770779
CTSK	-0.598539	2.53484	16.564	0.000199229	0.00770779
LOC100847236	0.849365	1.49733	16.4984	0.000204248	0.00788445
RPL28	0.470223	8.64349	16.4864	0.000205182	0.00790292
ST3GAL3	-0.416187	7.89686	16.474	0.000206149	0.00792259
C23H6orf226	0.513141	4.04625	16.4679	0.000206626	0.00792341
LOC100847609	0.496106	2.95858	16.4447	0.000208457	0.00796328
LOC101906086	1.04316	0.923815	16.4431	0.000208583	0.00796328
C7H19orf70	0.456488	4.71811	16.432	0.000209463	0.00797933
ZBTB38	-0.464517	6.63279	16.4173	0.000210637	0.00800653
MAP3K8	-1.27548	7.6147	16.4101	0.000211219	0.00801109
CFLAR	-0.353379	7.53768	16.3791	0.000213725	0.00808847
SERPINB1	0.466983	6.42809	16.366	0.000214788	0.00811106
LOC784054	0.700209	0.244798	16.3601	0.000215272	0.0081117
TNFAIP3	-0.552173	5.4003	16.3523	0.000215911	0.00811816
RNF8	-0.233764	5.29266	16.3422	0.000216746	0.00813194
SLIT1	1.44055	0.0531527	16.3146	0.000219038	0.00820022
P2RY11	0.681837	3.34273	16.3019	0.000220098	0.0082222
HSPB1	-0.826948	8.14575	16.2956	0.000220632	0.00822446
ZFP28	-0.420005	5.06545	16.2852	0.000221503	0.00823926
SLC7A11	-1.3441	0.833559	16.2597	0.00022367	0.00825715
DENND2D	0.240116	7.10421	16.2585	0.000223771	0.00825715
LOC112444797	-1.48939	-1.71099	16.2523	0.000224299	0.00825715
NUP107	0.30189	5.74854	16.25	0.0002245	0.00825715
RPL11	0.416083	9.17465	16.2471	0.000224749	0.00825715
IQCK	0.919293	-0.463935	16.2452	0.00022491	0.00825715
ARHGAP9	0.385354	6.46935	16.2356	0.000225734	0.00825715
ZNF280B	-0.544046	3.83628	16.2307	0.000226156	0.00825715
CSDC2	1.30816	1.3514	16.2295	0.000226262	0.00825715
LOC112448304	-1.11092	-0.725164	16.206	0.000228305	0.00831422
MRPL2	0.432466	3.86856	16.1811	0.000230487	0.00837614
LRIF1	-0.761005	5.70782	16.1586	0.000232476	0.0084156
LOC112442625	-4.25095	-1.92919	16.1578	0.000232542	0.0084156
ABL1	0.283605	5.4524	16.1505	0.000233194	0.00842166
TRA2B	-0.23421	7.98616	16.1256	0.000235428	0.00848467
CRB3	-0.489452	5.52825	16.1191	0.000236012	0.00848813
SH3BGRL3	0.326939	8.94415	16.0842	0.000239188	0.00858456
RPLP0	0.442047	10.4977	16.0614	0.000241287	0.00864206
DNAJB6	-0.387186	6.40313	16.0239	0.000244776	0.00874899
TYW5	-0.330284	4.31588	16.0058	0.000246477	0.0087917
SLC37A3	-0.363039	6.02379	15.9426	0.000252529	0.00898911
ZNF593	0.76853	1.7714	15.9299	0.000253766	0.00901465
SH3GL1	-0.341886	6.79231	15.8993	0.000256762	0.00910247
KIAA1109	-0.498157	7.7323	15.8626	0.000260412	0.00921306
CCDC6	-0.334206	6.01622	15.8413	0.000262555	0.00927
LOC101904947	0.653159	2.92263	15.8249	0.000264213	0.00930961
ADAR	-0.524954	8.62375	15.8151	0.000265212	0.009317
TCAF1	0.621641	4.5019	15.8123	0.000265495	0.009317
CPPED1	0.61969	3.03286	15.8011	0.000266643	0.00932379
POMK	0.288986	4.18748	15.7966	0.000267105	0.00932379
ZFP41	0.461713	3.98599	15.7942	0.000267359	0.00932379
GGCX	-0.275028	4.98356	15.7895	0.000267835	0.00932379
LOC785761	0.439012	4.31118	15.7672	0.00027015	0.00937408
PAFAH1B3	0.427462	3.80924	15.7593	0.000270972	0.00937408
LOC785477	0.928282	0.385533	15.7467	0.000272295	0.00937408
NPEPPS	-0.268017	6.24356	15.7455	0.000272422	0.00937408
EIF4A3	0.298681	6.51375	15.7454	0.000272428	0.00937408
B3GALT2	-0.684255	4.09054	15.7446	0.000272518	0.00937408
LOC100337152	1.20977	0.0201324	15.7208	0.00027503	0.00944177
TMEM256	0.411411	6.96959	15.6892	0.000278403	0.00953873
LOC107133032	0.730741	2.83383	15.6738	0.000280054	0.00957643
NUP88	-0.263371	6.03211	15.66	0.000281552	0.00960873
LOC112444877	1.22224	-0.836597	15.6237	0.000285526	0.00969508
LOC112448056	-0.670625	5.68594	15.6174	0.000286229	0.00969508
SRRM2	-0.34753	11.1743	15.6138	0.00028662	0.00969508
RRS1	0.509548	4.50885	15.6129	0.000286719	0.00969508
THOP1	-0.469565	4.76807	15.6116	0.000286873	0.00969508
LOC511330	1.5241	-1.92546	15.5971	0.000288484	0.0097306
XRRA1	0.631705	1.23701	15.5767	0.000290767	0.00978343
PLEK	-0.648898	7.06848	15.573	0.000291177	0.00978343
TEC	-0.471378	6.06933	15.5417	0.000294728	0.0098671
THAP4	0.311115	4.37847	15.5385	0.000295094	0.0098671
EIF5A	0.343329	8.05983	15.5361	0.000295371	0.0098671
LOC541276	0.425035	4.90711	15.5194	0.000297286	0.00991202
LOC104972309	-1.9919	1.65805	15.4918	0.000300483	0.00998066
LOC784210	1.25244	-0.58381	15.4917	0.000300494	0.00998066
WTAP	-0.239534	7.29417	15.4608	0.000304116	0.0100166
NLRX1	0.709706	4.03144	15.4597	0.000304241	0.0100166
TRPS1	-0.408452	5.38304	15.4578	0.000304465	0.0100166
TMEM59	-0.235054	6.71555	15.4569	0.000304573	0.0100166
GADD45GIP1	0.587371	2.04462	15.4535	0.000304967	0.0100166
LOC112443155	0.71971	1.84586	15.4491	0.000305487	0.0100166
LOC104976574	1.12221	-0.423762	15.4481	0.000305613	0.0100166
PTRH1	0.559283	1.19263	15.4365	0.000306993	0.0100429
ZNF341	-0.30224	5.77072	15.409	0.000310277	0.0101312
MIRLET7G	-0.797187	1.72211	15.3935	0.000312152	0.0101444
SETDB2	-0.396061	7.58234	15.3918	0.000312359	0.0101444
DNAJB2	-0.404288	5.68646	15.3884	0.000312771	0.0101444
CKS2	-0.837701	3.70026	15.3858	0.000313093	0.0101444
LOC107131607	0.705601	3.85606	15.3805	0.000313734	0.0101444
NCF2	-0.463003	6.05494	15.3686	0.000315187	0.0101444
BANP	-0.802335	5.82115	15.3656	0.000315553	0.0101444
CEP350	-0.519355	7.22566	15.3632	0.000315843	0.0101444
LOC783730	0.369802	4.10024	15.3625	0.000315935	0.0101444
AKIRIN1	-0.32174	7.4608	15.3289	0.000320081	0.0102585
VEGFA	-0.677444	3.54898	15.3133	0.000322032	0.0102908
CAPG	0.646336	5.68533	15.3114	0.000322272	0.0102908
NIF3L1	0.349548	4.15056	15.3015	0.000323509	0.0103113
BRAT1	0.442485	4.34765	15.2884	0.00032517	0.0103311
LOC112448070	0.73028	1.94625	15.2872	0.000325318	0.0103311
PLPP5	-0.302396	8.07467	15.2364	0.000331813	0.0105117
SLC10A3	1.26817	2.42454	15.2333	0.000332216	0.0105117
EPPK1	0.56372	4.91323	15.2116	0.000335041	0.010569
EIF3F	0.300137	7.73012	15.21	0.000335244	0.010569
SLC40A1	-0.651427	6.46046	15.1888	0.000338033	0.0106174
CPEB4	-0.558284	5.62933	15.1858	0.000338425	0.0106174
RPS5	0.419679	9.7737	15.177	0.000339592	0.0106174
ZBTB24	0.31763	5.20118	15.1767	0.000339622	0.0106174
KLF11	0.876547	4.4482	15.1751	0.000339834	0.0106174
PLP2	0.354346	6.23479	15.1666	0.000340962	0.0106331
OTUD7B	-0.332995	4.41599	15.1621	0.000341562	0.0106331
CFAP36	0.405544	3.74747	15.1502	0.000343155	0.0106516
ZNF93	-0.424732	4.86645	15.1453	0.000343812	0.0106516
DNAL1	-0.743536	1.39404	15.1421	0.000344238	0.0106516
SERGEF	0.397813	3.28586	15.1394	0.000344609	0.0106516
MAST1	1.11007	1.23035	15.1285	0.000346078	0.010678
MTHFD2	-0.358416	5.25359	15.116	0.000347759	0.0107098
ENOSF1	0.75462	0.427288	15.1116	0.000348366	0.0107098
STK16	0.333414	4.57678	15.1072	0.000348957	0.0107098
PYGO1	-0.621036	5.63892	15.0873	0.000351688	0.0107607
RPUSD2	0.396167	3.31903	15.0861	0.000351855	0.0107607
GRK2	-0.248537	9.05381	15.0646	0.000354819	0.0108323
RHBDF1	-1.09034	0.996283	15.0355	0.000358883	0.010917
LOC511386	0.684738	0.468839	15.0354	0.000358897	0.010917
ITPRIPL2	-0.475177	6.16284	15.0312	0.000359479	0.010917
PDCD7	-0.246455	4.76044	14.9936	0.00036481	0.0110595
TMEM208	0.446494	3.10383	14.9811	0.000366596	0.0110924
VSTM2L	0.951924	4.25489	14.9771	0.000367173	0.0110924
TPM1	-0.706407	5.05968	14.9569	0.000370082	0.0111609
OGA	-0.279722	8.35369	14.9505	0.000371012	0.0111696
LOC112445948	-1.39021	-1.33027	14.9322	0.000373682	0.0111976
ARHGDIA	0.25638	8.9256	14.9304	0.000373953	0.0111976
PIP4K2C	-0.310464	6.51716	14.9281	0.000374288	0.0111976
PXYLP1	-1.02315	1.55196	14.9246	0.000374806	0.0111976
LOC104972586	0.712619	1.46663	14.9221	0.000375166	0.0111976
PTOV1	-0.524206	5.70686	14.9099	0.000376975	0.0112323
EAPP	-0.366369	6.40796	14.9014	0.000378229	0.0112504
ZNF575	0.482573	4.02876	14.8923	0.000379586	0.0112714
HOOK2	-0.774768	1.75074	14.8791	0.000381554	0.0113105
PPDPF	0.375022	7.67384	14.8722	0.000382577	0.0113215
MAGT1	0.31944	6.47839	14.8565	0.000384956	0.0113726
DDIT3	-0.383983	4.70499	14.8306	0.00038888	0.011469
MOSPD3	0.349083	5.2938	14.7992	0.000393712	0.0115918
GADD45G	-1.15123	2.03176	14.7933	0.000394619	0.0115989
SEPHS2	0.332535	6.26666	14.778	0.000397003	0.0116361
KMT5A	-0.279657	6.08688	14.7766	0.000397225	0.0116361
CTLA4	-0.849392	1.78668	14.7703	0.000398204	0.0116451
ST3GAL6	-0.388926	6.84748	14.7655	0.000398957	0.0116475
FBXO9	-0.287101	7.37223	14.7559	0.000400473	0.0116559
TBC1D2	0.624081	3.18478	14.7552	0.000400586	0.0116559
CHMP6	0.360839	5.63639	14.7447	0.000402233	0.0116843
YTHDC1	-0.277148	7.1984	14.7351	0.000403757	0.0116929
DRAP1	0.31509	5.36895	14.7344	0.000403875	0.0116929
HCFC2	-0.42917	4.75501	14.7215	0.000405923	0.0117326
PNN	-0.340251	7.74823	14.7166	0.000406715	0.011736
CDK4	0.322639	5.30359	14.7087	0.000407981	0.0117443
LOC783539	0.610182	3.26308	14.6966	0.000409921	0.0117443
GPS1	0.278124	6.02217	14.6946	0.000410256	0.0117443
SMAP2	-0.400608	7.55288	14.6927	0.000410548	0.0117443
LOC515551	-0.277553	7.19271	14.69	0.000410988	0.0117443
TSR3	0.525235	4.08141	14.6837	0.000412017	0.0117443
LOC112446701	-0.760163	1.33148	14.6815	0.000412377	0.0117443
SNAPIN	0.464163	4.59947	14.6812	0.000412413	0.0117443
TTC19	-0.466412	7.47914	14.6561	0.000416517	0.01183
XPNPEP2	0.809444	3.70514	14.6545	0.000416784	0.01183
LOC112443079	-0.595783	2.21995	14.6503	0.00041748	0.0118304
SLC6A2	-1.33235	0.133877	14.636	0.000419827	0.011865
STK38	-0.258393	9.20083	14.6329	0.000420349	0.011865
HSD17B11	-0.290573	6.23453	14.6305	0.00042075	0.011865
SMAD3	-0.255038	7.35363	14.6002	0.000425811	0.0119868
ADNP2	0.217037	5.56834	14.5959	0.00042652	0.0119868
CORO7	0.344994	7.81858	14.5923	0.000427139	0.0119868
ARHGEF12-2	-0.491319	4.391	14.5787	0.000429428	0.0120316
BEND5	0.750239	1.56909	14.573	0.000430391	0.0120392
ZNF446	0.614443	0.874102	14.5639	0.000431945	0.0120585
MSTO1	0.517846	2.9608	14.5577	0.000433016	0.0120585
DUSP28	0.271171	5.33647	14.5568	0.000433166	0.0120585
HSD17B1	-1.14996	-0.346022	14.5428	0.00043556	0.0120915
ZNF48	0.266648	4.88306	14.5418	0.000435742	0.0120915
ATL2	-0.402419	5.54701	14.5319	0.000437441	0.0121193
FAM131B	0.737944	3.14131	14.523	0.000438977	0.0121425
MRPL23	0.556296	3.77355	14.51	0.000441253	0.012186
HIST2H2BE	-0.515656	7.09635	14.5036	0.000442364	0.0121973
NELFCD	0.368849	6.4114	14.4918	0.000444428	0.0122314
BORCS5	0.346947	3.77006	14.4872	0.000445238	0.0122314
FUT10	1.03137	-0.0549182	14.4845	0.000445714	0.0122314
TSEN15	0.497985	3.259	14.4322	0.000455038	0.0124676
KLHDC9	0.732561	-0.545529	14.4112	0.000458837	0.012532
DCTN6	-0.274567	4.98517	14.4073	0.000459549	0.012532
ZNF438	0.607101	2.35328	14.4073	0.000459554	0.012532
PLXNA1	-0.82534	3.59771	14.3959	0.000461635	0.012569
ZDHHC12	0.386972	4.646	14.3816	0.00046426	0.0126036
TIAL1	-0.286787	7.51271	14.3811	0.000464354	0.0126036
LOC112442719	-0.603804	5.70556	14.3502	0.000470072	0.0127389
ZNF410	-0.202469	6.23041	14.331	0.000473664	0.0128162
RABIF	0.270601	5.10389	14.3245	0.000474884	0.0128292
SPEN	-0.396148	7.88279	14.319	0.000475925	0.0128374
ETS2	-0.659811	4.00558	14.3025	0.00047906	0.0129019
P2RY8	0.344408	5.95528	14.2923	0.000480993	0.0129147
SRM	0.456725	4.13366	14.2922	0.000481022	0.0129147
RPSA	0.368294	10.2144	14.2867	0.00048207	0.0129229
IFFO2	-0.518585	5.11207	14.2658	0.000486083	0.0129955
NUPR1	-1.35481	2.44765	14.263	0.000486636	0.0129955
SETD5	-1.85869	2.51643	14.261	0.000487021	0.0129955
METTL1	0.494466	3.37933	14.2412	0.000490861	0.0130778
PKN2	-0.584027	5.42986	14.2352	0.000492044	0.0130809
DNAJC7	-0.186494	6.47197	14.233	0.000492481	0.0130809
EIF1AD	-0.310525	4.75474	14.2284	0.000493366	0.0130844
CINP	0.36714	4.67524	14.2146	0.000496086	0.0131216
PPP2R1A	0.258435	7.41613	14.2136	0.00049628	0.0131216
SAC3D1	0.630809	1.43002	14.2073	0.000497525	0.0131345
RPL29	0.381294	9.12499	14.1949	0.000500003	0.0131799
LOC784354	0.89604	2.22835	14.1601	0.000506975	0.0133434
SOCS3	-0.71036	7.02927	14.1562	0.000507757	0.0133438
SLC25A1	0.551028	5.11873	14.1522	0.000508558	0.0133447
PIP4K2B	0.243505	6.15949	14.1332	0.000512426	0.013384
RPL4	0.313801	10.2751	14.1331	0.000512447	0.013384
ZNF394	-0.404673	4.77366	14.1304	0.000512998	0.013384
BMF	0.390433	6.19807	14.1269	0.00051373	0.013384
ZMYND8	-0.193279	7.05894	14.126	0.000513909	0.013384
PLEKHM3	-0.417844	6.11181	14.1147	0.000516222	0.0134241
MRPL12	0.334626	4.68573	14.1081	0.000517586	0.0134394
PODNL1	0.682301	4.61993	14.1026	0.000518729	0.013449
EMID1	0.867279	3.84971	14.0821	0.000522978	0.013539
LOC112442265	1.14046	2.12585	14.0769	0.000524063	0.0135469
SMG1	-0.551205	9.11519	14.0728	0.000524934	0.0135492
CHAD	-0.732312	3.14689	14.0618	0.00052724	0.0135886
LOC784980	0.667687	2.72285	14.0465	0.00053047	0.0136515
LOC100848405	-0.438965	3.44685	14.0406	0.000531722	0.0136516
ATAD1	-0.332058	6.51253	14.0391	0.000532044	0.0136516
EFCAB2	0.615451	2.35636	14.0288	0.000534218	0.0136739
FAM126A	-0.54121	5.37142	14.0276	0.000534489	0.0136739
RRAGA	0.280518	5.69685	14.02	0.000536099	0.0136765
WDR35	-0.964413	2.21652	14.0185	0.000536426	0.0136765
UBALD1	0.377586	4.969	14.0161	0.00053695	0.0136765
SFXN3	0.511405	3.55709	14.006	0.000539126	0.0137118
ARHGEF10L	-0.945032	6.80545	13.997	0.000541051	0.0137167
KLF16	0.293008	5.87705	13.9968	0.000541107	0.0137167
SESN2	-0.469984	3.85623	13.9941	0.000541686	0.0137167
EZR	0.261438	9.72094	13.9632	0.00054842	0.013867
LOC100848407	1.35261	-0.762983	13.9589	0.000549369	0.0138708
TRMT6	0.325745	4.42012	13.9491	0.000551517	0.0138902
SYMPK	-0.301823	7.18503	13.9481	0.000551738	0.0138902
CSKMT	1.00604	2.52076	13.9357	0.00055449	0.0139181
LOC104971647	-1.2056	0.300757	13.9353	0.000554582	0.0139181
LOC101903615	-1.08258	-1.0749	13.9296	0.00055584	0.0139181
FSCN1	0.83065	5.16235	13.9287	0.00055605	0.0139181
TRMT61A	0.409869	4.34619	13.9247	0.000556943	0.0139204
SH2B1	-0.294254	6.18623	13.8959	0.000563396	0.0140614
THNSL2	0.868134	0.622621	13.8804	0.000566911	0.0141158
NAXE	0.385982	4.77532	13.8791	0.000567199	0.0141158
SNAP23	-0.48513	6.11498	13.8659	0.000570205	0.0141703
GYPC	0.314161	6.42603	13.8466	0.000574639	0.0142165
GPBP1L1	-0.16427	7.37341	13.8443	0.000575175	0.0142165
BIVM	0.356734	4.9498	13.8344	0.000577454	0.0142165
SLC23A1	-0.766312	0.860622	13.8311	0.000578214	0.0142165
RICTOR	-0.605447	6.34008	13.8286	0.000578807	0.0142165
ZNF777	0.340819	4.8093	13.8241	0.000579841	0.0142165
SF3B1	-0.273138	9.96539	13.8238	0.00057992	0.0142165
RPL13	0.421723	10.2478	13.8223	0.000580258	0.0142165
PNMA2	-2.02551	-1.72928	13.8218	0.000580371	0.0142165
SHARPIN	0.281982	5.05316	13.8209	0.000580582	0.0142165
B3GALT6	0.384988	3.0129	13.8189	0.000581065	0.0142165
CDKN1A	-0.898665	3.88831	13.8113	0.000582839	0.0142398
ANKRD13A	0.266606	7.54215	13.7849	0.000589043	0.0143712
LOC100296844	0.722453	3.11272	13.7734	0.000591765	0.0144173
ALOX15	-1.73918	5.37823	13.7462	0.000598266	0.0145382
ZNF688	0.333895	3.97583	13.7456	0.000598399	0.0145382
BOLA1	1.046	1.77709	13.7341	0.000601192	0.0145805
STMN3	0.91829	2.39058	13.7263	0.000603079	0.0145805
HGH1	0.275468	5.42981	13.7261	0.000603119	0.0145805
MRPL40	0.331395	3.63184	13.7245	0.0006035	0.0145805
NFE2L2	-0.457115	6.51442	13.698	0.000609968	0.0146946
PARS2	0.281419	4.16155	13.6955	0.000610591	0.0146946
TREM2	0.957112	3.96102	13.6948	0.000610761	0.0146946
SLC38A2	-0.458551	8.20853	13.6829	0.000613694	0.0147448
MIA3	-0.266117	7.58543	13.6283	0.000627319	0.0150513
GCA	-0.910065	2.71643	13.6188	0.000629733	0.0150884
LOC112445739	0.450756	4.73408	13.6147	0.000630774	0.0150925
RPS26	0.38734	9.11916	13.603	0.000633749	0.0151267
FCRL6	1.11762	0.669623	13.6023	0.000633942	0.0151267
HEATR6	0.17206	5.63279	13.5905	0.000636969	0.0151693
ZSCAN31	0.677369	1.5688	13.5885	0.000637474	0.0151693
LOC104975684	-1.30401	-0.461192	13.5343	0.000651579	0.0154617
DRD4	1.00561	0.0921707	13.5323	0.00065209	0.0154617
SWSAP1	0.488149	2.09416	13.531	0.000652434	0.0154617
TPPP3	1.1526	4.94453	13.5208	0.000655141	0.0154992
DAB2	1.30895	1.21104	13.5154	0.000656551	0.0154992
BRD1	-0.2489	6.95498	13.5149	0.000656691	0.0154992
XPO1	-0.527715	7.08969	13.5103	0.000657909	0.0155043
LOC789587	0.796081	1.83975	13.5048	0.000659381	0.0155043
TOMM40L	0.456957	3.40957	13.5034	0.000659756	0.0155043
MXI1	-0.437252	5.06581	13.5007	0.00066048	0.0155043
PRKCG	-1.44108	1.13241	13.4886	0.000663709	0.0155579
FAM57A	0.396689	2.27045	13.4854	0.000664555	0.0155579
CIRBP	0.579246	6.79082	13.4797	0.000666099	0.0155604
SUMF2	-0.79451	5.91591	13.475	0.000667355	0.0155604
MLX	-0.336555	6.41465	13.4717	0.000668261	0.0155604
LOC100847791	0.799428	0.696187	13.4668	0.000669582	0.0155604
HSPE1	-0.461364	5.54372	13.4655	0.000669925	0.0155604
ZNF629	0.64043	2.30755	13.4651	0.000670037	0.0155604
BCAS3	0.263172	5.11721	13.4587	0.000671782	0.0155801
LTB	0.349938	8.61882	13.4467	0.000675044	0.0156349
MRPS18B	0.372739	4.61749	13.441	0.000676594	0.01565
C5H12orf66	0.385384	3.6427	13.4069	0.000685994	0.0158463
LOC107131942	-0.469261	2.44011	13.4033	0.000687017	0.0158488
LOC101906828	0.775542	0.585254	13.3973	0.000688682	0.0158662
YWHAG	-0.40983	7.74022	13.3765	0.000694502	0.0159301
N4BP1	-0.315294	7.40151	13.3732	0.000695424	0.0159301
LOC101903616	-0.869922	2.09385	13.3724	0.000695647	0.0159301
TH	-0.795187	3.07262	13.3714	0.000695944	0.0159301
LOC616944	0.523493	1.14636	13.371	0.000696042	0.0159301
ZNF775	0.567103	1.43888	13.3446	0.000703541	0.0160805
KDM2A	-0.173177	8.55957	13.3354	0.000706159	0.0161192
IVNS1ABP	-0.301328	7.38295	13.3282	0.000708233	0.0161453
GEMIN2	0.393595	2.59399	13.3203	0.000710502	0.0161758
ARSH	0.893675	-0.0263621	13.3149	0.000712072	0.0161858
LOC112447114	-0.676245	1.36161	13.3094	0.00071365	0.0161858
NAB1	-0.382377	5.50589	13.3091	0.000713736	0.0161858
CRBN	-0.159948	5.87594	13.2879	0.000719908	0.0162844
PFKL	0.28068	5.69318	13.2877	0.000719958	0.0162844
RPL18	0.377043	9.72467	13.279	0.00072251	0.0163208
LOC100297044	-1.28967	5.50693	13.2718	0.000724629	0.0163475
LOC613985	-0.745919	2.09678	13.2646	0.000726751	0.016374
JOSD1	0.258674	4.87563	13.2589	0.000728447	0.016391
TIMP1	0.30129	6.58415	13.2553	0.000729511	0.0163937
GRHPR	0.405451	3.12747	13.2383	0.000734551	0.0164856
LOC100847495	-1.11524	2.07635	13.2321	0.000736406	0.0165059
FAM126B	-0.549711	5.52749	13.2209	0.000739772	0.01656
CDKN2AIP	-0.40764	5.84586	13.2121	0.000742419	0.0165979
S1PR1	0.34212	7.8723	13.1998	0.000746153	0.0166599
CISD2	-0.405635	4.85497	13.1905	0.000748975	0.0167015
EIF2AK3	-0.245177	6.16013	13.178	0.000752778	0.0167648
RAB11FIP3	-0.334633	6.70261	13.1668	0.000756219	0.0168198
RPS4X	0.34249	9.50582	13.1636	0.000757226	0.0168207
PCCB	0.436519	3.24173	13.1586	0.00075876	0.0168332
METTL13	0.365784	4.23324	13.155	0.000759858	0.0168361
NFKBID	-0.461207	5.08558	13.1481	0.000762011	0.0168623
TRMT1	0.297055	4.18396	13.1436	0.00076339	0.0168713
TTC39B	-0.504748	4.19241	13.1253	0.000769108	0.0169761
ETFRF1	0.648595	2.73708	13.1222	0.000770089	0.0169762
KMT2A	-0.481412	8.79713	13.1049	0.000775541	0.0170511
FARSB	0.321494	4.93487	13.1028	0.00077621	0.0170511
ALOX5	-1.96352	3.65197	13.1003	0.00077699	0.0170511
WDR34	0.318084	3.42454	13.0976	0.000777829	0.0170511
ABHD14A	0.497408	2.12168	13.0958	0.000778398	0.0170511
CALHM2	0.448789	4.46784	13.0911	0.000779904	0.0170626
KLF13	0.324932	8.70517	13.0801	0.000783424	0.0171181
ASAH1	-0.335794	6.17412	13.072	0.000786007	0.0171529
MBD1	-0.210836	6.84669	13.055	0.000791474	0.0172506
RHOBTB2	-0.835318	4.61616	13.0457	0.000794496	0.0172844
LOC100140586	0.456556	3.76889	13.0419	0.000795729	0.0172844
DDX17	-0.277335	10.2645	13.041	0.000796011	0.0172844
LOC104970908	0.505404	4.30233	13.0328	0.000798678	0.0173206
C14H8orf37	0.604471	3.34019	13.0211	0.000802508	0.0173444
KBTBD2	-0.241199	5.39837	13.0207	0.000802644	0.0173444
UBE2Q2	-0.339102	5.21914	13.0203	0.000802769	0.0173444
RUBCN	-0.359979	6.04757	12.9823	0.000815313	0.0175936
ATF4	-0.297994	8.31515	12.9707	0.000819176	0.017655
CENPX	0.519417	3.09072	12.9587	0.000823219	0.0177201
OGN	1.2802	3.89175	12.9482	0.00082678	0.0177259
C19H17orf80	-0.278461	6.2726	12.9472	0.000827089	0.0177259
AVL9	-0.364511	5.3664	12.9472	0.000827109	0.0177259
IKZF4	0.50593	3.15397	12.9458	0.000827567	0.0177259
RFC2	0.351619	5.20976	12.9397	0.000829636	0.0177483
LOC112443619	-0.691019	2.78718	12.9153	0.000837962	0.0178834
TCTA	0.433003	4.21806	12.9152	0.000838009	0.0178834
ZNF436	0.298075	4.60335	12.9121	0.000839048	0.0178836
ZNF582	0.352812	2.79493	12.9076	0.000840609	0.0178949
ARL2	0.452008	3.93256	12.8998	0.000843299	0.0179199
LOC101906607	-0.532934	7.34735	12.8982	0.00084385	0.0179199
ZNF518B	-0.344616	4.39888	12.8841	0.000848734	0.0180017
TMEM87A	-0.210204	5.61111	12.8732	0.000852541	0.0180604
AMMECR1	-0.434922	4.89115	12.8649	0.000855426	0.0180994
LOC112449602	0.582548	2.29653	12.8527	0.00085971	0.0181679
LCOR	-0.388964	7.34831	12.8483	0.000861286	0.0181716
PAPOLA	-0.386795	8.47364	12.8463	0.000861975	0.0181716
KIAA1324L	0.766892	3.64262	12.8187	0.000871806	0.0183565
LOC614922	0.428132	4.91664	12.8075	0.000875817	0.0184045
MGST3	0.405264	4.16146	12.8028	0.000877507	0.0184045
SPRED2	0.397601	3.44759	12.8008	0.00087822	0.0184045
LOC101907255	0.516697	2.00388	12.8005	0.000878323	0.0184045
MAGEF1	0.427576	3.65735	12.7954	0.000880176	0.0184211
LOC101905675	1.14109	-1.11058	12.7831	0.000884637	0.0184922
RPL35A	0.403127	8.45191	12.7697	0.000889512	0.0185452
LOC101908205	-0.733356	1.51863	12.7659	0.000890873	0.0185452
ZNF414	0.486153	5.61276	12.765	0.000891214	0.0185452
TTPAL	0.32293	4.8979	12.7629	0.000891983	0.0185452
LOC613345	0.783502	0.953193	12.7615	0.000892512	0.0185452
RAB1B	0.277286	7.37598	12.7525	0.00089581	0.0185915
WHAMM	-0.282707	5.75307	12.741	0.000900052	0.0186573
EPC1	-0.172155	6.55965	12.7335	0.000902819	0.0186923
LYSMD4	0.551612	1.95331	12.7289	0.000904539	0.0187056
MCRIP1	-0.284709	6.72847	12.7176	0.000908728	0.0187558
APH1A	0.380156	6.11051	12.7166	0.000909125	0.0187558
CD320	0.441593	3.54973	12.7133	0.00091036	0.018759
CUEDC2	0.322668	5.38717	12.7082	0.000912265	0.018776
TRMT1L	-0.236894	5.9449	12.6841	0.000921335	0.018931
ZNF106	-0.452257	7.84785	12.6824	0.000921975	0.018931
PLVAP	1.18132	-0.0861667	12.6783	0.000923533	0.0189325
PPP1R12C	-0.318618	6.23526	12.6765	0.000924227	0.0189325
CD53	-0.36961	8.51118	12.6698	0.000926782	0.0189482
LSP1	0.311347	9.32782	12.6688	0.000927176	0.0189482
RNF115	-0.291053	5.55032	12.6628	0.000929442	0.0189718
LOC104976141	-1.0155	-0.840261	12.66	0.000930517	0.0189718
LAP3	-0.592405	6.80294	12.6324	0.000941162	0.0191664
ITSN2	-0.255282	7.44363	12.6291	0.000942446	0.0191701
RPL9	0.366152	8.87509	12.6111	0.000949458	0.0192901
POLR3D	0.265156	4.47875	12.6081	0.00095064	0.0192915
SBNO1	-0.323543	7.23108	12.6033	0.000952512	0.0193049
LOC100337507	0.543518	1.50604	12.6007	0.000953523	0.0193049
BCL2L11	-0.459914	6.74136	12.595	0.000955774	0.019328
TCF25	0.250966	7.2727	12.5905	0.000957572	0.0193418
RGS19	0.286727	7.00947	12.5867	0.000959056	0.0193463
ZER1	0.278538	5.93273	12.5843	0.000960019	0.0193463
LOC784208	0.697513	6.98309	12.5785	0.000962314	0.0193643
CCT8	-0.314759	6.88927	12.5764	0.000963142	0.0193643
TRIM25	-0.403085	7.32468	12.5614	0.000969122	0.019453
EIF3L	0.25984	6.97387	12.5597	0.000969794	0.019453
CRYBA4	0.686823	1.41581	12.5507	0.000973416	0.0195031
BIRC3	-0.509778	8.74386	12.5336	0.00098029	0.0196165
RNPS1	0.183707	7.55969	12.531	0.000981332	0.0196165
RAB34	0.960664	-0.853157	12.5149	0.000987895	0.019725
PDE4DIP	-0.406242	6.02115	12.5112	0.0009894	0.0197323
NQO2	0.942577	0.00458772	12.5048	0.000992023	0.019762
TGS1	-0.248513	5.57439	12.4955	0.000995828	0.019815
NTAN1	0.190772	6.42044	12.4912	0.000997622	0.019828
GEMIN8	0.337491	4.46769	12.4824	0.00100124	0.0198771
DNAH10	-0.959424	-0.0333327	12.4739	0.00100476	0.0199096
MAP2K4	0.158949	5.65273	12.473	0.00100516	0.0199096
WASHC3	0.369637	3.33984	12.459	0.00101098	0.0200019
CD274	-1.36176	5.08525	12.4532	0.00101342	0.0200275
LOC112448776	-1.40746	-2.30553	12.4497	0.00101489	0.0200337
SMCR8	-0.192798	6.04489	12.4454	0.00101669	0.0200465
LOC505199	0.530032	3.31072	12.4372	0.00102016	0.0200815
SUGCT	0.914041	-0.612699	12.4331	0.00102189	0.0200815
C6H4orf19	-1.45379	-0.147646	12.432	0.00102235	0.0200815
FLVCR1	-0.552879	6.17805	12.4302	0.00102309	0.0200815
PSEN2	-0.375044	5.52871	12.4265	0.00102465	0.0200894
RAP1GDS1	-0.251357	6.81506	12.4236	0.0010259	0.0200911
EIF2AK1	-0.243166	6.59154	12.4145	0.00102976	0.020144
STMN1	0.432974	7.34013	12.3957	0.0010378	0.0202786
BCL9L	0.309376	8.66892	12.3906	0.00103999	0.0202986
BOP1	0.30314	5.10126	12.3696	0.0010491	0.0204534
LOC781158	0.732599	0.300011	12.3583	0.00105401	0.0204935
RNF223	-0.648807	1.02685	12.3578	0.00105422	0.0204935
C19H17orf49	0.622076	4.53502	12.3567	0.0010547	0.0204935
MOB4	-0.492194	4.00338	12.3516	0.00105696	0.0205145
TRGC6	0.990105	3.90202	12.3439	0.00106031	0.0205401
FARS2	0.350651	3.57441	12.3402	0.00106194	0.0205401
LIMD2	0.425052	8.66112	12.3389	0.00106252	0.0205401
AGA	0.310772	5.17248	12.3378	0.00106301	0.0205401
UBA52	0.36482	10.004	12.3317	0.00106572	0.0205593
RNPEPL1	0.25801	7.77982	12.3302	0.00106637	0.0205593
LOC101908237	-3.24094	-1.4889	12.3196	0.00107106	0.020625
TRUB1	0.392902	3.0414	12.3171	0.00107215	0.020625
RIOX2	0.304885	3.39074	12.3076	0.00107639	0.0206828
DBNL	0.347701	7.70667	12.3051	0.00107754	0.0206828
DDX54	0.208152	6.68607	12.2894	0.00108458	0.020795
BPHL	0.393189	4.65198	12.2826	0.00108764	0.0208307
NAA40	0.235904	5.05556	12.2735	0.00109173	0.020886
LOC112448531	0.859057	0.585225	12.2578	0.00109888	0.0209996
ISLR	1.76439	-0.375071	12.2464	0.0011041	0.0210338
NKRF	0.244766	4.41627	12.2462	0.0011042	0.0210338
LOC784735	0.68107	1.03624	12.246	0.0011043	0.0210338
BAP1	0.184088	6.51031	12.2331	0.00111021	0.0211231
RBFA	0.274034	5.12792	12.2232	0.00111482	0.0211877
ZBP1	-1.09207	7.43762	12.2196	0.00111648	0.0211961
RPP38	0.4411	2.85359	12.1897	0.00113045	0.0214378
PDK2	0.511238	5.0926	12.1866	0.0011319	0.0214418
PCYOX1L	0.320647	3.20158	12.1757	0.00113707	0.0215163
TRGC4	0.849425	4.56993	12.1449	0.00115171	0.0217697
TATDN2	-0.180057	6.39183	12.1418	0.00115323	0.0217747
BRWD3	-0.47871	5.88337	12.1384	0.00115487	0.021782
NEB	-0.864275	3.00089	12.1339	0.00115701	0.0217986
TSR1	0.29241	5.44472	12.1212	0.00116317	0.021891
CAPNS2	-1.39667	-1.69177	12.1173	0.00116504	0.0219025
RCE1	0.303936	3.89427	12.1043	0.00117137	0.0219976
CLK4	-0.41823	6.79837	12.0988	0.00117405	0.0220243
CD69	-0.716837	5.38769	12.0946	0.00117611	0.0220391
TRIM34	-0.455887	7.36747	12.0836	0.00118152	0.0220826
LIMD1	-0.490517	8.05489	12.0822	0.00118222	0.0220826
LOC112444869	0.330192	10.4498	12.08	0.0011833	0.0220826
EPHX3	0.575722	3.209	12.0796	0.00118352	0.0220826
PHC2	0.210283	5.80002	12.0666	0.00118995	0.0221788
RPL6	0.304418	9.39679	12.0589	0.00119376	0.0222144
LOC784966	0.833322	1.87637	12.0576	0.00119442	0.0222144
NFATC1	0.215982	7.25795	12.033	0.00120674	0.0224195
GTF2B	-0.25607	5.57814	12.0262	0.00121017	0.0224592
TTBK2	-0.567784	5.1092	12.0217	0.00121247	0.0224779
LOC104969170	0.867169	-0.977974	12.0184	0.00121414	0.0224849
AP5M1	-0.449253	5.12821	12.0098	0.0012185	0.0225231
ZBTB47	-0.705988	2.61574	12.0092	0.0012188	0.0225231
PRDM15	-0.373763	4.33291	11.9975	0.00122478	0.0226096
ZFYVE21	-0.440542	4.48252	11.9789	0.00123432	0.0227616
ADM	-1.92903	-1.44526	11.9679	0.00124004	0.0228429
RPS11	0.306524	10.4958	11.9645	0.00124179	0.0228507
PPP2R2A	-0.233551	6.29666	11.9437	0.00125262	0.0230256
BCL7B	0.255923	5.12247	11.9307	0.00125949	0.0231109
ELMO2	-0.231952	7.23552	11.9286	0.00126059	0.0231109
LOC101907127	0.638574	2.07403	11.9273	0.00126125	0.0231109
ANAPC11	0.315579	4.63309	11.8811	0.00128592	0.0235382
ZNF496	0.446057	4.03999	11.8679	0.00129305	0.0236439
ACBD6	0.415231	2.43385	11.8588	0.00129796	0.0236985
COG7	0.290898	4.15036	11.8573	0.00129877	0.0236985
CPSF7	-0.16421	7.31227	11.8537	0.00130075	0.0237096
LOC100848353	0.518809	4.4369	11.8495	0.00130303	0.0237263
LOC508628	0.43188	6.72438	11.8351	0.00131093	0.0238453
MAPK1IP1L	-0.283602	7.61762	11.8294	0.00131407	0.0238773
GMDS	0.376936	4.66652	11.8247	0.00131668	0.0238926
DDA1	-0.269936	6.17684	11.8218	0.00131825	0.0238926
LOC101904871	-0.842322	-0.291902	11.8204	0.00131904	0.0238926
CACNB2	-0.646264	2.02494	11.8153	0.00132186	0.0239188
ITGAE	0.413038	5.09041	11.8029	0.00132877	0.0240187
PKNOX1	-0.405747	5.19052	11.7991	0.00133091	0.0240325
AAR2	0.317593	4.09691	11.794	0.00133373	0.0240413
TAF10	0.377947	6.06475	11.7902	0.00133589	0.0240413
LOC100299757	0.705829	0.857462	11.7881	0.00133705	0.0240413
UCP2	0.521006	9.29612	11.787	0.00133766	0.0240413
SUPT20H	-0.307451	6.73356	11.7859	0.00133832	0.0240413
CEP57	-0.373984	5.11933	11.7754	0.00134421	0.0240918
ZGPAT	-0.247065	7.3566	11.7741	0.00134497	0.0240918
P2RX4	0.358133	4.06074	11.7722	0.00134601	0.0240918
HMGXB4	0.25753	4.88114	11.771	0.00134668	0.0240918
GZF1	-0.234791	5.10357	11.7653	0.00134993	0.0241251
LOC101905498	0.803586	2.92154	11.7576	0.00135432	0.0241787
LOC104971585	0.930116	1.08338	11.743	0.00136266	0.0243027
HMGA1	0.317871	7.63088	11.7348	0.00136736	0.0243614
ORMDL2	0.248415	5.34959	11.731	0.00136952	0.024375
MAF1	0.380744	7.0487	11.7148	0.00137888	0.0245025
TGOLN2	-0.19923	7.44913	11.7127	0.00138013	0.0245025
LOC100297498	0.718812	3.35068	11.7113	0.00138092	0.0245025
COMMD2	0.26274	4.61713	11.7062	0.00138391	0.0245305
ENOX1	0.913612	0.822007	11.6887	0.00139411	0.0246861
MRPL17	0.233196	5.09751	11.6788	0.00139997	0.0247474
RPL15	0.351516	9.67839	11.6736	0.001403	0.0247474
PSMD9	0.294331	4.40691	11.6733	0.00140318	0.0247474
CLMN	-1.102	-0.38737	11.6732	0.00140327	0.0247474
LOC112444278	-0.598005	1.90153	11.6704	0.00140492	0.0247513
AUTS2	0.753382	3.26796	11.666	0.00140754	0.0247724
FPGT	-0.524058	4.25121	11.6578	0.00141238	0.0248325
ASB2	-1.77817	1.01966	11.649	0.00141762	0.0248511
CACNA1C	0.717085	1.11164	11.649	0.00141765	0.0248511
NISCH	-0.226945	7.11582	11.6488	0.00141773	0.0248511
EMP3	0.568364	6.7118	11.6456	0.00141964	0.0248594
MRPS26	0.352794	5.45083	11.6271	0.00143075	0.0250287
RAB25	-0.871188	-1.31178	11.6088	0.00144187	0.0251964
PPP4R3A	-0.234171	7.61104	11.6043	0.00144458	0.0251964
P2RX3	0.602594	3.74976	11.6041	0.00144469	0.0251964
GALT	0.410981	3.2402	11.5963	0.0014495	0.0252551
HMGB3	0.671256	0.838159	11.5785	0.00146041	0.0254196
PDXP	0.26936	4.51448	11.5535	0.00147587	0.0256173
LOC783033	0.573236	4.09912	11.5524	0.00147655	0.0256173
UBXN7	-0.374771	7.42493	11.5511	0.00147741	0.0256173
ASH1L	-0.320462	7.37484	11.5507	0.00147767	0.0256173
rna-NR_030911.1	-0.565635	4.29218	11.5391	0.00148488	0.0257167
ATP12A	-1.55934	1.00857	11.5284	0.00149165	0.0257527
SLC35D1	-0.277085	4.54747	11.5265	0.00149282	0.0257527
LOC531679	0.989993	0.961375	11.5256	0.00149339	0.0257527
RBM26	-0.399054	6.64291	11.5236	0.00149464	0.0257527
RSF1	-0.337088	6.83435	11.5216	0.0014959	0.0257527
NIN	-0.416889	8.21324	11.517	0.00149883	0.0257527
ZNF131	-0.241573	5.90096	11.5144	0.00150045	0.0257527
LOC613519	0.666434	4.28137	11.5128	0.00150148	0.0257527
UBE2E2	0.373914	4.199	11.5114	0.00150235	0.0257527
LOC112444232	2.07073	-2.15994	11.5109	0.00150269	0.0257527
LOC112442336	-1.14508	1.37306	11.51	0.00150327	0.0257527
GYG2	0.47089	4.15407	11.507	0.00150519	0.0257603
LOC104976232	-0.704274	2.07936	11.503	0.00150774	0.0257785
ZNF789	0.517641	1.91115	11.4942	0.00151337	0.0258242
LOC100196901	0.531292	2.61365	11.4941	0.00151339	0.0258242
PARP12	-0.464548	8.32164	11.4827	0.00152072	0.0259146
C21H15orf39	0.316455	6.33035	11.4812	0.00152167	0.0259146
SH3RF3	0.917932	-0.306107	11.4773	0.00152421	0.0259325
ZMAT3	-0.502184	5.51425	11.4702	0.00152876	0.0259844
LOC100138864	-0.272909	5.14073	11.4657	0.00153167	0.025991
SUN1	-0.292578	7.00395	11.465	0.00153214	0.025991
LOC101902724	0.614636	0.409352	11.4582	0.00153658	0.0260409
SOX5	-1.07532	4.29233	11.4276	0.00155661	0.0263194
MAVS	-0.34258	7.38447	11.4263	0.00155746	0.0263194
PIK3C2A	-0.509607	5.56058	11.4262	0.00155756	0.0263194
EPS15L1	-0.208739	6.66263	11.4212	0.00156084	0.0263492
WDR97	-0.568127	5.62616	11.4189	0.00156238	0.0263496
MRPL15	0.380113	4.14389	11.4163	0.00156407	0.0263526
ANKS1A	-0.231115	5.85561	11.4129	0.00156636	0.0263656
SLCO4A1	-0.817016	4.44015	11.403	0.00157293	0.0264391
GPR34	0.667252	1.48726	11.4006	0.00157449	0.0264391
GAN	-0.557771	6.05533	11.3983	0.00157608	0.0264391
RBM12B	-0.336699	6.58803	11.3962	0.00157747	0.0264391
RANBP9	-0.209884	6.35674	11.3945	0.00157856	0.0264391
POLDIP2	0.283506	5.26785	11.3926	0.00157986	0.0264391
RBSN	-0.256774	5.84547	11.3849	0.00158503	0.0265
DNPEP	0.430512	5.14107	11.3745	0.00159205	0.0265918
GPR162	-0.686583	2.60169	11.3696	0.00159533	0.026621
LOC112447353	-0.875192	5.23889	11.3672	0.00159694	0.0266223
PARP14	-0.586022	8.55704	11.3516	0.00160758	0.0267577
GXYLT2	1.01637	1.38424	11.3508	0.00160814	0.0267577
CEP19	-0.357965	2.77912	11.3437	0.00161295	0.0267931
KDM3A	-0.19748	7.04505	11.3431	0.00161336	0.0267931
JKAMP	-0.281894	4.6626	11.3394	0.00161593	0.0268102
LOC782566	0.445358	3.74237	11.3269	0.00162451	0.0268845
LOC100848368	-0.937647	2.92102	11.3246	0.00162612	0.0268845
SMU1	-0.211113	6.71651	11.324	0.00162653	0.0268845
PHC3	-0.440571	7.34291	11.3228	0.00162734	0.0268845
TMEM179B	0.274127	5.54293	11.3216	0.00162815	0.0268845
LOC781989	0.6927	2.35441	11.3169	0.0016314	0.0269127
ZFPL1	0.342665	4.06335	11.3015	0.00164211	0.027044
LOC516108	0.448785	3.76803	11.301	0.00164247	0.027044
UBE2H	-0.235834	7.8965	11.2971	0.0016452	0.0270632
RPS10	0.379512	9.54386	11.2858	0.00165312	0.0271679
CTBP1	0.210824	7.54048	11.2757	0.00166026	0.0272088
CCDC77	-0.38058	5.11627	11.2751	0.00166064	0.0272088
ABCA7	-0.323778	6.6419	11.2738	0.00166157	0.0272088
RAB44	-1.27374	1.33441	11.2718	0.001663	0.0272088
NAT16	0.884713	-1.06299	11.2696	0.00166453	0.0272088
LOC112446365	0.663111	3.18778	11.2689	0.00166501	0.0272088
JADE3	-0.551962	1.73047	11.2606	0.00167091	0.0272433
LOC100139276	-1.40534	-2.10746	11.2597	0.00167156	0.0272433
LOC786054	1.41623	-2.28787	11.2574	0.00167317	0.0272433
OTUD4	-0.282834	6.88049	11.2571	0.0016734	0.0272433
CLK3	-0.236193	6.35446	11.2412	0.00168479	0.0273922
ZNF213	0.376118	2.57258	11.2399	0.0016857	0.0273922
TMEM209	0.341906	4.78101	11.2354	0.00168893	0.027419
MRPL11	0.397212	4.49771	11.2184	0.0017012	0.0275925
EMC10	0.20946	6.53498	11.2157	0.00170318	0.0275988
PRDM8	0.647229	1.4911	11.2101	0.00170724	0.0276389
TMEM121B	1.14561	-0.616407	11.2038	0.00171183	0.0276709
DDX56	0.213112	4.84184	11.203	0.0017124	0.0276709
LOC507581	0.573045	2.50283	11.1953	0.00171805	0.0277363
KMT5B	-0.199597	7.15584	11.1929	0.00171979	0.0277385
PHACTR2	-0.50401	6.34824	11.1858	0.00172501	0.0277787
TTC1	0.222002	5.19589	11.1851	0.00172547	0.0277787
PDPK1	-0.180244	7.17087	11.1732	0.00173426	0.0278612
CEP78	0.244478	4.49584	11.1727	0.00173461	0.0278612
LOC786614	0.407367	5.3391	11.1708	0.00173605	0.0278612
LOC101904749	-1.13092	-1.61868	11.1695	0.00173702	0.0278612
TOR1AIP2	-0.29172	6.08187	11.165	0.00174034	0.0278687
TXNDC11	-0.271011	8.13939	11.1645	0.00174069	0.0278687
LOC617565	-0.471091	8.23776	11.1508	0.00175089	0.0280061
WWOX	0.365686	2.96794	11.1431	0.00175665	0.0280724
LOC112445001	0.553538	4.82897	11.1408	0.00175838	0.0280743
NFKB2	-0.344922	6.61204	11.1133	0.00177912	0.0283793
NFIL3	-0.595905	5.0403	11.1083	0.00178292	0.0284138
LOC112443160	0.935409	0.243692	11.1024	0.00178744	0.0284597
LOC789694	-0.590754	3.37617	11.0984	0.00179051	0.0284728
EIF4B	0.196892	9.24782	11.097	0.00179153	0.0284728
FKBP1A	0.25581	7.5144	11.0891	0.00179762	0.0285394
HSP90B1	-0.531891	8.66755	11.0873	0.00179901	0.0285394
TTL	0.244322	4.92152	11.0847	0.00180097	0.0285444
LRRK1	-0.376568	5.04366	11.0773	0.00180668	0.0286087
TRNAK-CUU-4	-0.521633	5.57282	11.0747	0.0018087	0.0286147
HEATR3	-0.367985	6.17997	11.0702	0.00181218	0.0286204
PGM3	-0.391167	3.94753	11.0687	0.00181332	0.0286204
ASPSCR1	0.251864	5.53545	11.0678	0.001814	0.0286204
MGAT4A	-0.33633	7.37394	11.0644	0.0018167	0.0286369
AURKAIP1	0.273494	4.6087	11.0617	0.00181878	0.0286437
PYCR3	0.295493	5.29868	11.04	0.00183573	0.0288844
SFT2D3	0.378482	3.3636	11.0359	0.00183894	0.0289087
LOC618409	-1.04822	5.40871	11.0323	0.00184175	0.0289268
SRSF6	-0.297423	8.77967	11.0179	0.00185314	0.0290793
UBTD2	0.262914	3.69158	11.0111	0.00185853	0.0291377
TRNAY-GUA-15	-1.37833	0.951821	10.9926	0.00187334	0.0293414
USP13	-0.472319	3.4138	10.9899	0.00187547	0.0293414
MXRA5	1.09939	0.32284	10.9885	0.00187659	0.0293414
LOC783421	0.512423	1.36443	10.9793	0.00188405	0.0294314
LOC112441651	-0.817968	1.26245	10.9711	0.00189066	0.0295083
ZMIZ1	0.235327	7.53494	10.9689	0.00189246	0.0295099
LYPD6	-0.97767	1.01203	10.9662	0.00189465	0.0295174
NCK1	-0.284841	6.84439	10.9617	0.0018983	0.0295274
SMARCA1	0.666256	0.938987	10.9611	0.00189874	0.0295274
FASTKD2	0.364871	3.52531	10.9583	0.00190105	0.0295274
TMEM223	0.389494	3.03543	10.957	0.00190209	0.0295274
LOC101905779	1.02294	-1.04801	10.9449	0.00191194	0.0296212
RASAL2	-0.292033	5.586	10.9447	0.00191212	0.0296212
CNST	-0.251834	4.76157	10.9434	0.00191325	0.0296212
CLDN15	-2.10809	-0.9289	10.9367	0.0019187	0.0296792
EMC9	0.409974	4.73097	10.9244	0.00192885	0.0298096
LOC100141072	0.542057	0.46374	10.9199	0.00193257	0.0298392
MPI	0.402473	3.63181	10.9179	0.0019342	0.0298392
LOC112444593	-0.328108	4.81601	10.9076	0.00194277	0.0299448
TDP1	0.337486	3.88294	10.9019	0.00194759	0.0299925
LOC112448807	-0.6897	2.21551	10.8967	0.00195192	0.0300326
ADORA3	-1.46869	1.1398	10.8851	0.00196167	0.0301559
CSNK2A2	-0.144452	6.28567	10.879	0.00196681	0.0302082
LZTS1	1.28715	-0.136703	10.8576	0.00198495	0.0304599
GPR4	-1.0862	2.63584	10.8469	0.0019941	0.0305395
APTX	0.418782	2.83926	10.846	0.00199482	0.0305395
RABL6	0.410604	6.34073	10.8453	0.00199542	0.0305395
LOC112444473	0.329721	7.9758	10.8303	0.00200838	0.030709
GNAI2	0.231086	9.58142	10.8284	0.00201002	0.030709
HSD11B1	-1.70474	-0.630823	10.8227	0.00201496	0.0307343
LOC508252	1.22356	-1.05459	10.8224	0.00201522	0.0307343
R3HCC1	0.286428	4.17523	10.8128	0.00202353	0.0308091
CCR3	-1.17794	4.67807	10.8126	0.00202367	0.0308091
CDK18	1.1747	-1.29746	10.8082	0.00202748	0.0308401
USHBP1	0.912938	0.138733	10.8053	0.00203007	0.0308524
CEBPE	-1.34434	2.01342	10.7986	0.0020359	0.0308887
PLPP2	0.518514	2.16564	10.7979	0.00203651	0.0308887
NME4	-1.09605	0.698177	10.7965	0.00203779	0.0308887
IFT22	0.408276	2.51027	10.7934	0.00204044	0.0309019
LOC784251	0.55596	3.39133	10.781	0.00205138	0.0310405
SHE	-0.733754	0.351349	10.7726	0.00205877	0.0310676
CHMP7	-0.162997	6.13236	10.7724	0.002059	0.0310676
TNRC6B	-0.285265	8.22995	10.7696	0.00206148	0.0310676
SDR42E1	1.37014	0.0166481	10.7692	0.00206182	0.0310676
PVRIG	0.54155	6.27021	10.7689	0.00206211	0.0310676
TPPP	0.652818	3.85244	10.7557	0.00207385	0.0312173
ID2	0.40252	5.71921	10.7505	0.00207849	0.0312601
LOC107131426	1.12661	-1.74417	10.7458	0.0020827	0.0312963
rna-NR_107804.1	-1.60455	1.53694	10.7395	0.00208839	0.0313029
LOC101904569	-0.720711	4.6759	10.7376	0.00209005	0.0313029
C7H5orf30	-0.543285	5.6808	10.7375	0.00209015	0.0313029
DIABLO	0.196042	5.54564	10.7373	0.00209034	0.0313029
SLC46A3	-0.490518	6.89285	10.7253	0.00210121	0.0314386
ECHS1	0.302025	5.12822	10.718	0.00210776	0.0315016
ZNF207	-0.34302	8.32691	10.7162	0.00210942	0.0315016
RNF208	0.619799	2.36946	10.7138	0.00211159	0.0315016
INTS6	-0.260198	6.51094	10.7119	0.00211335	0.0315016
FLT3LG	0.564685	5.53216	10.7101	0.00211494	0.0315016
LOC781646	0.775861	0.12287	10.7083	0.00211664	0.0315016
METTL2A	-0.223002	4.74932	10.7042	0.00212039	0.0315016
BAG6	0.127668	8.29315	10.7036	0.00212095	0.0315016
LOC112445931	-0.653634	7.73612	10.7027	0.00212175	0.0315016
TEX30	0.336151	3.77261	10.7	0.00212424	0.0315117
CYB5R3	0.30689	7.05046	10.6917	0.0021318	0.0315969
ZNF746	0.209253	5.23275	10.6881	0.00213516	0.0316197
MTFP1	0.274463	4.96312	10.6843	0.00213865	0.0316314
CALCRL	0.886078	3.32763	10.6833	0.00213959	0.0316314
N6AMT1	0.305745	2.02025	10.6769	0.00214548	0.0316879
PFDN4	-0.427936	5.661	10.6752	0.00214706	0.0316879
EGLN2	0.622279	4.00606	10.6676	0.00215405	0.0317641
CCNG1	-0.341568	7.12702	10.6542	0.0021666	0.031922
TCEAL4	0.274563	4.37052	10.6501	0.00217042	0.0319474
USP22	0.168746	7.43799	10.6484	0.002172	0.0319474
RELB	-0.253083	6.59501	10.6462	0.00217407	0.0319508
ARID5A	-0.281934	6.32553	10.6439	0.00217623	0.0319555
SDAD1	0.330839	4.87156	10.6283	0.00219093	0.0321441
CNTRL	-0.22887	8.31597	10.6216	0.00219732	0.0321889
RACK1	0.328353	10.3754	10.6204	0.00219845	0.0321889
RSAD2	-1.69873	6.33495	10.6192	0.00219954	0.0321889
IFT43	0.682862	1.03638	10.6095	0.00220883	0.0322976
DNM3	-0.970881	0.463725	10.5984	0.00221946	0.0323928
ALDH6A1	-0.197185	5.79444	10.5956	0.00222209	0.0323928
LOC112445003	-0.996709	-0.48201	10.5954	0.00222229	0.0323928
ITGA9	-1.26624	0.00220791	10.5948	0.00222291	0.0323928
APEH	0.230204	5.47061	10.5923	0.00222525	0.0323928
ZNF346	0.422279	3.40115	10.589	0.00222845	0.0323928
ID3	0.618182	5.85011	10.5876	0.00222984	0.0323928
CEACAM1	-1.36433	4.41287	10.5872	0.00223025	0.0323928
BCL7C	0.267385	5.22513	10.58	0.00223717	0.032466
SVBP	0.349366	3.40164	10.57	0.00224689	0.0324935
LRRC8E	0.791571	0.119379	10.57	0.00224689	0.0324935
OGT	-0.353748	9.34884	10.5697	0.00224717	0.0324935
LOC112448378	-0.359418	3.97227	10.5695	0.00224738	0.0324935
LOC789258	0.727702	0.537712	10.5676	0.00224922	0.0324935
DISP1	0.332232	3.07961	10.5665	0.00225028	0.0324935
TARS2	-0.235819	7.72724	10.5637	0.00225298	0.0325055
ZFP1	0.488981	2.73253	10.5568	0.00225977	0.0325763
ZWILCH	-0.256017	5.18698	10.5469	0.00226943	0.0326884
LOC112447079	-0.826637	-0.687322	10.545	0.00227134	0.0326889
TRMU	-0.268236	5.64325	10.5388	0.00227739	0.0327488
LOC112442083	-0.49739	3.69648	10.5364	0.00227972	0.0327551
LOC101907000	0.845813	-0.553151	10.5235	0.00229257	0.0328894
MED27	0.275461	4.99594	10.5227	0.00229331	0.0328894
LOC101905668	0.575641	0.953946	10.5213	0.00229474	0.0328894
TLE1	0.506459	5.62423	10.5171	0.00229894	0.0329014
NDUFAF7	-0.287425	5.02279	10.5166	0.00229937	0.0329014
NDUFB7	0.378348	4.40938	10.5131	0.00230289	0.0329071
SUSD3	-0.328547	7.4725	10.5124	0.00230355	0.0329071
TCF7	0.443044	9.24577	10.5094	0.00230661	0.0329236
GLS	-0.466058	7.57266	10.5014	0.00231457	0.0329961
SFPQ	-0.327827	9.00954	10.4997	0.00231624	0.0329961
MKNK1	-0.239878	6.81191	10.4986	0.00231738	0.0329961
MALT1	-0.333647	8.09838	10.4945	0.0023215	0.0330277
EIPR1	0.285265	4.55226	10.4914	0.00232458	0.0330445
ZDHHC7	-0.226737	6.96493	10.4848	0.00233128	0.0331126
RPP21	0.649996	3.66551	10.4749	0.00234128	0.033219
LAGE3	0.350345	3.02756	10.4736	0.0023426	0.033219
LOC112447817	0.590311	1.28821	10.4701	0.00234617	0.0332425
LOC112442296	-0.50202	2.99032	10.4668	0.00234954	0.0332631
DGCR6L	0.437532	4.97913	10.4623	0.00235409	0.0332739
HEATR4	-0.438017	1.97004	10.4623	0.00235413	0.0332739
COPRS	0.507898	1.57512	10.455	0.00236162	0.0333527
AFG1L	-0.398872	3.25728	10.4514	0.00236533	0.0333778
UBE2E3	0.267388	4.92481	10.433	0.00238426	0.0335919
SCUBE1	0.58091	3.77026	10.4323	0.00238494	0.0335919
KCNK1	-0.562329	2.78163	10.431	0.0023863	0.0335919
GAS1	0.970847	1.61546	10.418	0.00239984	0.0337552
GCSH	0.640556	1.08218	10.4118	0.0024063	0.0337971
ATP6V1F	0.307799	4.91307	10.4114	0.00240671	0.0337971
DDX47	0.2436	4.65855	10.4055	0.00241288	0.0338564
SON	-0.223337	9.26058	10.3961	0.00242278	0.0339571
RPS19	0.339086	9.54933	10.395	0.00242397	0.0339571
LPL	1.09094	3.50344	10.3916	0.00242754	0.0339654
NME6	0.34506	3.20215	10.3907	0.00242848	0.0339654
TIMM17B	0.285923	5.08073	10.3805	0.00243921	0.0340881
CEP97	-0.427183	4.7955	10.3781	0.00244176	0.0340963
CLIP1	-0.433681	6.53819	10.3665	0.00245416	0.0342419
RPL35	0.326541	9.46856	10.3566	0.00246473	0.0343388
LOC112444152	0.51156	5.29545	10.3545	0.00246694	0.0343388
NDOR1	-0.373949	7.45661	10.3526	0.00246898	0.0343388
RAB27A	-0.341518	8.15432	10.351	0.00247076	0.0343388
GNA15	-0.455583	6.8756	10.3508	0.00247099	0.0343388
TRNAS-GGA-14	-0.553966	4.78987	10.3476	0.00247437	0.0343584
MAN1A2	1.89417	0.156726	10.3414	0.00248109	0.0344241
PLEKHG2	0.303929	5.63402	10.3335	0.00248955	0.034514
JCAD	-0.785687	1.21713	10.3275	0.00249611	0.0345463
FAHD2A	0.427874	3.55526	10.3248	0.00249908	0.0345463
HEXIM2	-0.240619	6.14891	10.3242	0.00249969	0.0345463
SYNE1	-0.425034	8.22852	10.3241	0.00249984	0.0345463
HIRIP3	0.344721	3.76726	10.3221	0.00250193	0.0345478
WDYHV1	0.289049	5.55667	10.3185	0.00250588	0.0345748
ARMCX5	-2.85323	2.74475	10.3161	0.00250857	0.0345845
CPT1B	-0.631532	5.95073	10.3101	0.00251508	0.0346466
LOC574091	-0.371225	6.55029	10.3082	0.00251716	0.0346478
LOC112448083	-1.17627	-0.0928625	10.3029	0.00252297	0.0347003
HES4	-1.57593	5.09607	10.292	0.00253493	0.0348046
TAGLN2	0.355228	8.82086	10.2916	0.00253542	0.0348046
STKLD1	-0.789848	0.151447	10.2902	0.00253696	0.0348046
C28H10orf105	0.514963	4.58911	10.2886	0.00253871	0.0348046
SFRS18	-0.367646	8.13984	10.2869	0.00254057	0.0348046
SGCE	1.2552	-0.441045	10.2769	0.00255172	0.0349299
KLF4	0.697386	4.28406	10.2687	0.00256079	0.0350264
SNRK	-0.334841	7.93152	10.2659	0.00256394	0.0350419
IPO5	0.243266	7.34728	10.261	0.00256947	0.0350899
AKAIN1	0.411479	2.17565	10.2553	0.00257584	0.0351493
MRPS27	0.24401	4.9118	10.2526	0.0025789	0.0351633
LOC101902712	1.00736	-0.39836	10.2458	0.00258651	0.0352394
ZXDC	-0.271055	5.75902	10.2355	0.00259813	0.0353501
ZNF10	0.440587	3.17153	10.2335	0.0026004	0.0353501
ETV6	-0.218501	6.8063	10.2332	0.00260074	0.0353501
CLN3	-0.329724	6.14338	10.2313	0.00260293	0.0353522
SCCPDH	0.335015	3.87171	10.2243	0.00261088	0.0354325
SMYD3	-0.250048	3.19293	10.2198	0.00261609	0.0354755
HSPA4L	-1.117	1.66034	10.2121	0.00262486	0.0355666
TRNAG-CCC	-0.634202	1.10946	10.2033	0.00263493	0.0356744
H3F3A	0.203108	8.82558	10.2016	0.00263692	0.0356744
rna-NR_031072.1	-0.523611	1.24174	10.1986	0.00264031	0.0356925
NEIL1	0.30725	3.57169	10.1962	0.0026431	0.0357025
LOC112449103	0.773978	0.900862	10.1929	0.00264694	0.0357265
rna-NR_030872.1	-0.355816	6.12825	10.1833	0.00265811	0.0358331
TAF1	-0.260307	6.86966	10.1816	0.00266007	0.0358331
TMEM64	-0.476544	4.29248	10.1802	0.00266163	0.0358331
ZBTB33	-0.271241	5.88826	10.1768	0.00266557	0.0358331
PRR7	-0.479238	5.14535	10.1763	0.00266619	0.0358331
DDX50	0.173536	5.28334	10.1745	0.00266828	0.0358331
CRISPLD2	-0.738058	5.85442	10.1737	0.00266928	0.0358331
TMEM238	0.410474	2.51137	10.1638	0.00268078	0.0359536
EIF3H	0.20821	7.46591	10.1624	0.00268239	0.0359536
DIS3L	-0.403166	7.29851	10.1521	0.00269455	0.0360887
PKNOX2	-1.20668	0.609669	10.1476	0.00269982	0.0361136
SLC39A5	-0.394976	5.17595	10.147	0.00270057	0.0361136
IFIH1	-0.584063	6.87563	10.1366	0.0027129	0.0362506
ATP6V0D1	0.326319	6.48761	10.1322	0.00271812	0.0362924
LOC104969476	1.14679	-1.69664	10.1225	0.00272959	0.0364176
USE1	0.318771	4.32435	10.112	0.00274222	0.036558
RASGRP3	-0.466341	6.40309	10.1079	0.00274717	0.0365733
PMAIP1	-0.477233	4.19461	10.1063	0.002749	0.0365733
CNNM3	-0.285758	6.1737	10.1058	0.00274968	0.0365733
MED16	0.211198	6.37882	10.0976	0.00275959	0.0366381
MRPL16	0.372323	4.81787	10.0971	0.00276011	0.0366381
POLR2L	0.324431	4.29243	10.0965	0.00276088	0.0366381
LOC783612	0.565043	1.76897	10.0908	0.0027678	0.0367018
LYPLA2	0.231065	6.05011	10.0815	0.00277905	0.036823
ETFA	0.286463	4.70714	10.0792	0.00278186	0.0368321
ECHDC1	0.281456	5.12263	10.074	0.0027882	0.036888
LOC104975590	-0.572037	2.74556	10.068	0.00279559	0.0369575
LOC100848499	1.19927	-1.88266	10.0658	0.00279821	0.036964
MIF	0.413692	5.2346	10.0639	0.00280058	0.0369672
TMED4	0.186157	5.85196	10.0532	0.00281367	0.0371118
ATE1	-0.3489	5.27663	10.0329	0.0028389	0.0373782
GPR83	-0.735811	0.609781	10.0323	0.00283958	0.0373782
LOC112446664	0.788746	0.434549	10.0317	0.00284032	0.0373782
TRANK1	-0.505168	8.91937	10.0294	0.00284323	0.0373882
MLXIPL	0.330328	4.49611	10.0262	0.0028472	0.0374121
RPL37A	0.422132	9.06739	10.0239	0.00285011	0.0374219
SCAP	0.293738	7.61454	10.0197	0.00285541	0.0374632
CCDC189	-0.634734	3.28513	10.0125	0.00286433	0.0375518
RAB13	0.362526	6.19027	10.0002	0.00287985	0.0377268
MRPL36	0.379793	3.42935	9.99562	0.00288568	0.0377748
MRM3	0.380946	3.61733	9.97534	0.00291148	0.0380768
BORCS6	0.307527	4.20901	9.97405	0.00291314	0.0380768
FSTL3	0.739101	-0.184793	9.96871	0.00291997	0.0381375
BYSL	0.326623	4.19643	9.9539	0.00293903	0.0383575
TNFAIP8L1	0.481949	2.80653	9.95186	0.00294166	0.038363
ZNF135	1.07741	0.59521	9.94377	0.00295214	0.0384709
RBM15	-0.286392	6.67472	9.94085	0.00295592	0.0384912
TMEM156	-0.370585	7.52781	9.93549	0.00296289	0.0385531
KDM6A	-0.236403	6.16079	9.93296	0.0029662	0.0385556
LOC112449037	0.426147	5.07358	9.93194	0.00296752	0.0385556
MDK	0.628693	3.38173	9.92834	0.00297223	0.0385879
LOC101903326	0.594568	1.51471	9.9197	0.00298353	0.0386508
PRMT9	-0.258653	4.58776	9.91953	0.00298377	0.0386508
DEUP1	2.47801	-2.27603	9.91794	0.00298585	0.0386508
LOC107131710	-0.978502	-1.00534	9.91785	0.00298597	0.0386508
UBE3D	0.332887	1.84127	9.91251	0.00299298	0.0387126
LOC107133226	0.851566	0.555786	9.89996	0.00300955	0.0388892
MRPS21	0.308727	3.60151	9.89879	0.00301111	0.0388892
LOC112443897	-0.436804	9.17906	9.89218	0.00301987	0.0389734
DCAF12	-0.218726	6.93529	9.88677	0.00302708	0.0390374
MCAT	0.237352	4.2235	9.87737	0.00303962	0.0391701
PRMT6	0.252624	3.89155	9.87089	0.00304831	0.0392529
STAM	-0.327264	5.22683	9.86475	0.00305656	0.0393107
METTL3	-0.213954	5.60802	9.86278	0.0030592	0.0393107
TNFSF4	-1.20563	-1.30774	9.8625	0.00305959	0.0393107
LOC786173	0.474058	2.22724	9.85756	0.00306625	0.0393672
TNK1	0.56531	3.26193	9.85258	0.00307298	0.0394166
DOLK	0.440774	2.5083	9.84996	0.00307654	0.0394166
MFGE8	0.43952	3.78892	9.84969	0.0030769	0.0394166
RTL8C	0.28535	5.33839	9.83934	0.00309096	0.039552
ZNF638	-0.273851	8.19854	9.83529	0.00309648	0.039552
CDCA7	0.264159	7.76104	9.8347	0.00309728	0.039552
LOC783577	-0.762698	3.13394	9.83425	0.0030979	0.039552
NSUN6	-0.43224	5.02895	9.83355	0.00309886	0.039552
HCCS	0.256946	3.36148	9.82794	0.00310653	0.0396059
ZCCHC8	-0.267266	7.44645	9.82675	0.00310816	0.0396059
LOC101906989	3.66327	-1.65092	9.82314	0.00311311	0.0396059
RPS13	0.27079	8.68243	9.82201	0.00311466	0.0396059
ADH5	0.299989	5.13997	9.8216	0.00311522	0.0396059
RBM4	-0.296051	8.29081	9.81966	0.00311789	0.0396059
KBTBD8	-0.437594	5.95092	9.81852	0.00311945	0.0396059
OCIAD1	-0.355024	7.4106	9.81398	0.00312571	0.0396059
LOC112445697	-0.70162	2.7916	9.81388	0.00312584	0.0396059
FBXL2	-0.595253	2.79909	9.81385	0.00312588	0.0396059
MEN1	0.255145	8.94923	9.80893	0.00313267	0.039663
F8A1	0.239051	3.62879	9.80251	0.00314156	0.0397465
ZSCAN2	0.408444	1.94879	9.79785	0.00314803	0.0397709
UBXN2B	-0.253343	3.69256	9.79782	0.00314806	0.0397709
SGTA	0.170553	6.41619	9.79447	0.00315272	0.0398008
ARHGAP25	-0.239553	7.56941	9.78942	0.00315975	0.0398605
LOC783542	0.871405	-1.37122	9.78434	0.00316685	0.0399211
PAQR4	0.326964	4.81949	9.78062	0.00317205	0.0399577
EPHX1	0.664132	4.57373	9.778	0.00317572	0.0399749
AOAH	-0.551717	5.92675	9.7715	0.00318484	0.0400375
LOC783838	0.30937	6.85542	9.77117	0.0031853	0.0400375
CDC14B	-0.314774	6.09751	9.76816	0.00318953	0.0400437
TRMT13	-0.415405	6.30147	9.76754	0.0031904	0.0400437
ITPKC	0.30372	4.05108	9.76479	0.00319428	0.040062
LOC534391	0.401454	4.11008	9.76253	0.00319747	0.040062
C10H15orf65	-0.585577	0.995523	9.7616	0.00319878	0.040062
LOC104971307	-0.677442	0.279534	9.75756	0.0032045	0.0401048
RNF185	0.213152	5.61093	9.72827	0.00324623	0.0405759
OTX1	1.65528	-1.77127	9.72786	0.00324682	0.0405759
MAP4K4	-0.279797	7.8767	9.72603	0.00324945	0.0405795
MARK4-2	0.218041	4.78828	9.72398	0.00325239	0.0405871
HERC5	-0.603499	6.09855	9.72142	0.00325607	0.0405895
PRPSAP2	-0.35038	6.76846	9.71912	0.00325939	0.0405895
USP36	0.220669	5.612	9.71898	0.00325959	0.0405895
C17H12orf43	0.325642	3.45776	9.71703	0.00326239	0.0405953
CMPK2	-1.09938	5.76489	9.70119	0.00328533	0.0408514
AMIGO2	0.557765	3.3415	9.69792	0.00329009	0.0408813
LOC112449452	-0.590904	1.60228	9.69601	0.00329286	0.0408844
CTSC	0.7445	6.57898	9.69149	0.00329945	0.0408844
UBIAD1	0.235579	4.07396	9.69025	0.00330125	0.0408844
KLHL20	-0.309623	5.22507	9.68981	0.0033019	0.0408844
ZNF326	-0.248843	6.20054	9.68957	0.00330225	0.0408844
NUP214	0.141466	7.80447	9.68806	0.00330446	0.0408844
CSK	0.162753	8.9974	9.68535	0.00330842	0.0409043
PTK2B	-0.348444	8.54627	9.68345	0.00331121	0.0409097
TSPAN9	0.787917	1.19239	9.68036	0.00331573	0.0409112
PTGER2	-0.497972	1.95307	9.68015	0.00331604	0.0409112
MTPN	-0.304544	8.6295	9.6766	0.00332126	0.0409464
WDR86	0.726758	3.1438	9.66845	0.00333325	0.0410652
SOCS7	-0.241526	6.87062	9.66229	0.00334236	0.0411482
MLLT1	0.181368	5.80269	9.6502	0.00336029	0.0413397
LOC100337044	-1.63225	3.55222	9.64748	0.00336434	0.0413422
PRNP	-0.376751	4.36036	9.64687	0.00336526	0.0413422
PTPA	0.214474	5.77356	9.64498	0.00336807	0.0413475
NACC1	0.200127	6.97681	9.6351	0.00338284	0.0414931
YIF1B	0.296251	4.29226	9.63327	0.00338559	0.0414931
FKRP	-0.276171	4.08493	9.63071	0.00338943	0.0414931
PDE9A	0.48218	1.81346	9.63068	0.00338948	0.0414931
CDK16	-0.27732	7.07369	9.62594	0.0033966	0.041551
TNKS	-0.32391	5.48794	9.62049	0.00340481	0.0416221
STK35	-0.167947	5.47226	9.60336	0.00343077	0.04191
QARS	0.195509	7.2664	9.59872	0.00343784	0.0419667
ZCCHC4	0.314593	2.46379	9.58579	0.00345761	0.0421329
SIN3A	0.18192	7.17995	9.58564	0.00345784	0.0421329
GRAP	-0.336236	7.36029	9.58376	0.00346071	0.0421329
TARP	0.900537	4.51817	9.58348	0.00346115	0.0421329
ATF7IP	-0.296765	8.23406	9.57073	0.00348078	0.0423318
LOC507443	0.494731	3.67468	9.56872	0.00348389	0.0423318
LOC112445063	0.384072	1.39972	9.56813	0.0034848	0.0423318
PRELID3B	-0.278982	5.83077	9.56526	0.00348924	0.0423561
TUFM	0.216177	6.40573	9.55131	0.00351091	0.0425894
RPL17	0.343787	8.70179	9.54644	0.00351851	0.0426518
S100PBP	-0.297843	7.48476	9.53531	0.00353596	0.0428334
XRCC3	-0.409371	4.10501	9.53061	0.00354334	0.0428929
PYM1	0.371835	3.37357	9.52803	0.0035474	0.0429122
TCEA2	0.585389	1.216	9.52621	0.00355028	0.0429171
KATNB1	0.273665	4.07017	9.52433	0.00355325	0.0429231
ZNF408	-0.196029	5.61573	9.52103	0.00355845	0.0429561
HES2	-1.06611	-1.0863	9.51829	0.00356279	0.0429786
PCBP3	0.484004	3.54462	9.5025	0.00358789	0.0432513
ATP13A3	-0.412119	6.39801	9.49979	0.0035922	0.0432733
LAMB1	-0.929297	-0.630774	9.49386	0.00360169	0.0433576
BRPF3	-0.230782	6.12609	9.4878	0.00361141	0.0434444
KIAA1551	-0.466597	9.34642	9.48332	0.00361861	0.043492
MRPL18	-0.311351	3.94331	9.48223	0.00362037	0.043492
LOC104975814	-0.924129	-0.732487	9.47789	0.00362736	0.0435456
rna-NR_107820.1	-1.04093	5.52142	9.4752	0.0036317	0.0435456
RAB11B	0.272789	6.78974	9.4748	0.00363235	0.0435456
CAMK4	0.447322	6.31139	9.46837	0.00364276	0.0436402
CELF6	0.516592	1.62902	9.46352	0.00365064	0.0436751
KMT5C	-0.286586	4.56586	9.46348	0.0036507	0.0436751
PUSL1	0.479876	1.5827	9.44392	0.00368262	0.0440267
C20H5orf51	-0.419934	6.52415	9.43888	0.00369089	0.0440952
BANK1	-0.553445	7.67272	9.43577	0.00369601	0.0441161
RPP40	0.28543	3.99505	9.43441	0.00369824	0.0441161
SAMD13	0.638281	0.501235	9.43319	0.00370026	0.0441161
ITGA5	0.326953	6.29892	9.43032	0.003705	0.0441423
MED13	-0.379025	7.33822	9.42858	0.00370787	0.0441463
ELP5	0.232233	5.32489	9.41887	0.00372394	0.0443073
STX5	-0.347429	7.70172	9.41698	0.00372707	0.0443141
FAM129B	0.564901	4.88609	9.41112	0.00373682	0.0443996
USP5	0.228539	6.64224	9.40958	0.00373938	0.0443997
CCDC97	0.236719	6.11987	9.40171	0.00375253	0.0445254
KLF2	0.302295	9.51618	9.39283	0.00376741	0.0446715
LOC101906009	-0.660547	2.08188	9.38849	0.0037747	0.0447274
GON7	0.403969	3.52105	9.38404	0.00378221	0.044778
LOC100335428	0.894783	-2.15746	9.3829	0.00378413	0.044778
ARPC5	0.203183	8.3388	9.38132	0.0037868	0.0447791
WNK4	-0.539657	2.20033	9.37147	0.00380347	0.0449385
MFAP1	-0.257079	5.89596	9.3703	0.00380546	0.0449385
MAFG	-0.288562	5.25609	9.36592	0.0038129	0.0449732
OFD1	-0.264259	5.17586	9.36553	0.00381357	0.0449732
NUP50	-0.217947	6.70724	9.36381	0.00381649	0.0449771
OST4	0.301142	5.83876	9.35811	0.00382621	0.0449793
ZRSR2	-0.307989	5.63744	9.35687	0.00382834	0.0449793
PSENEN	0.274383	4.81309	9.35563	0.00383045	0.0449793
EFCAB11	0.501167	1.92263	9.35508	0.0038314	0.0449793
LOC615002	0.816078	-0.151006	9.35429	0.00383274	0.0449793
GLCE	0.308534	3.47848	9.3531	0.00383477	0.0449793
LOC613677	-0.3864	3.50559	9.35308	0.0038348	0.0449793
TET1	0.586052	4.45525	9.34069	0.00385608	0.0451599
ZNF140	0.356958	3.17286	9.33912	0.00385878	0.0451599
TRNAN-GUU-25	-0.390492	4.26945	9.33905	0.00385891	0.0451599
PPFIA1	-0.163324	5.91325	9.33807	0.0038606	0.0451599
LRIG2	-0.269411	6.00732	9.33327	0.00386888	0.0452263
LOC101902227	1.25731	-2.20785	9.33167	0.00387165	0.0452283
SCML4	-0.474722	7.50027	9.32726	0.00387928	0.045287
HIST1H1D	-0.632805	3.63977	9.32417	0.00388464	0.0452926
MSI2	-0.251074	6.1812	9.32397	0.00388498	0.0452926
IGF2BP3	0.334907	5.32185	9.31677	0.0038975	0.0453947
ZNF18	0.329085	3.85376	9.31593	0.00389896	0.0453947
LOC112443502	-0.234738	8.12878	9.31092	0.00390769	0.0454433
PPAN	0.231667	5.19776	9.30923	0.00391065	0.0454433
LOC112442678	1.0056	-0.698246	9.30819	0.00391247	0.0454433
RBM3	1.23864	2.84217	9.30754	0.0039136	0.0454433
SRRT	-0.15183	7.55971	9.30346	0.00392074	0.0454958
PRDM1	-0.527243	5.5279	9.29837	0.00392967	0.0455411
ADCY7	-0.191511	8.61495	9.29825	0.00392989	0.0455411
SSU72	-0.162227	6.62429	9.28463	0.00395389	0.0457886
CCT3	-0.377745	7.25447	9.27998	0.00396211	0.045841
PPP1CA	0.221758	7.56609	9.2789	0.00396403	0.045841
PPIB	0.202543	8.11715	9.27761	0.00396632	0.045841
ADAMTSL5	-0.554769	2.10357	9.27182	0.00397662	0.0459226
FEZ2	0.34251	4.35343	9.26985	0.00398012	0.0459226
TAOK2	-0.212206	7.31574	9.26918	0.00398131	0.0459226
MITD1	-0.450152	4.65797	9.26678	0.00398558	0.0459362
RPL10A	0.295825	8.92758	9.26555	0.00398778	0.0459362
SV2A	-0.389551	6.51325	9.26372	0.00399105	0.0459433
CEP120	-0.263726	6.27434	9.25966	0.00399829	0.0459962
DPF3	-0.764247	2.18242	9.25662	0.00400374	0.04602
IPO9	0.132411	7.10315	9.25459	0.00400738	0.04602
EXOSC7	-0.293071	5.47058	9.25364	0.00400909	0.04602
BBS1	0.360244	3.32509	9.25227	0.00401154	0.04602
VCPIP1	-0.368323	6.77053	9.24968	0.0040162	0.04602
NEK3	-0.370862	5.58065	9.24965	0.00401625	0.04602
CNTN2	0.73734	1.12321	9.2428	0.00402858	0.0461308
RRP9	0.305993	3.87886	9.23825	0.00403681	0.0461716
ZNF507	-0.265282	5.59905	9.23766	0.00403786	0.0461716
PPP1R11	-0.188734	6.03438	9.23642	0.00404011	0.0461716
PSMB2	0.323792	5.70517	9.23394	0.0040446	0.0461925
MPO	-1.41759	0.95584	9.23105	0.00404983	0.0462069
RETREG2	0.170802	7.06865	9.23031	0.00405118	0.0462069
SLC25A30	-0.230078	5.3167	9.22826	0.00405489	0.0462114
CD37	0.305081	8.02153	9.22716	0.0040569	0.0462114
MSRB2	0.812319	2.74563	9.22301	0.00406444	0.0462531
TET2	-0.40376	7.49361	9.22182	0.00406661	0.0462531
CLGN	0.719942	3.01456	9.21959	0.00407067	0.0462531
MOBP	1.1586	0.235843	9.21851	0.00407264	0.0462531
DRAM1	-0.608562	3.62893	9.21784	0.00407387	0.0462531
NFAT5	-0.479639	7.30848	9.21368	0.00408147	0.0463091
FCGRT	0.450681	6.40038	9.21077	0.0040868	0.0463392
BICD2	-0.139441	6.44219	9.20021	0.00410618	0.0465287
TSPAN3	0.199276	5.74683	9.19293	0.0041196	0.0466504
CNN2	0.219882	9.40747	9.18908	0.00412672	0.0466846
MRPL4	0.252395	5.06764	9.18838	0.004128	0.0466846
PIGL	0.403769	3.7576	9.1841	0.00413594	0.046744
EXOSC9	-0.219841	4.95933	9.18013	0.00414332	0.0467801
ADHFE1	0.684581	3.60423	9.17749	0.00414821	0.0467801
RIPK3	-0.250108	6.78634	9.17606	0.00415088	0.0467801
ADCK5	-0.301465	6.41896	9.176	0.00415099	0.0467801
HNRNPH1	-0.247967	9.81296	9.17385	0.004155	0.0467801
RRAGD	-0.820035	1.61639	9.17368	0.0041553	0.0467801
AKR1A1	0.344582	5.93945	9.16782	0.00416624	0.0468729
GHSR	-0.542856	3.13049	9.16447	0.00417251	0.046913
NCALD	0.386759	5.46974	9.16165	0.0041778	0.0469173
SIPA1	0.225328	8.01082	9.16139	0.00417829	0.0469173
UNC119B	-0.243923	6.11797	9.15761	0.00418536	0.0469664
LOC618071	0.78089	3.53354	9.15414	0.00419189	0.0470092
MYRF	-0.915813	0.524467	9.15206	0.0041958	0.0470228
TIMM21	-0.291411	5.20175	9.15024	0.00419924	0.0470309
KCMF1	-0.115144	6.22016	9.14791	0.00420363	0.0470498
PTPN4	-0.685885	5.91196	9.13403	0.0042299	0.0473133
CCDC186	-0.462244	5.76499	9.12953	0.00423847	0.0473786
LOC100847376	0.461909	3.07382	9.12286	0.00425118	0.0474902
ZNF276	-0.262033	5.49598	9.11764	0.00426115	0.04755
DHODH	0.370086	2.46621	9.11719	0.00426201	0.04755
ACO1	0.348558	4.56704	9.11547	0.0042653	0.0475562
PRPF39	-0.37578	6.41171	9.11073	0.0042744	0.047627
MIR4286-1	-0.77122	-1.69005	9.10595	0.00428359	0.0476989
LIN52	-0.224121	3.59501	9.0997	0.00429563	0.0477991
RIN2	0.524241	3.04438	9.09476	0.00430518	0.0477991
PANK4	0.230183	4.88001	9.09365	0.00430734	0.0477991
USP18	-0.514621	6.18672	9.09344	0.00430774	0.0477991
ZSWIM7	0.384472	3.87235	9.09161	0.0043113	0.0477991
LOC784329	-1.88707	-1.58141	9.09046	0.00431352	0.0477991
MRI1	0.294301	4.95044	9.08994	0.00431453	0.0477991
ZNF853	0.523542	2.31874	9.08854	0.00431725	0.0477991
SS18L1	-0.39658	2.66469	9.08848	0.00431736	0.0477991
MYNN	-0.337214	5.75005	9.08317	0.00432767	0.0478576
NUDT9	-0.233106	5.60944	9.08293	0.00432815	0.0478576
KIF5A	-0.700473	0.00184107	9.07802	0.00433771	0.0479328
SLC25A20	0.409075	5.09385	9.07601	0.00434163	0.0479456
MYCBP2	-0.2948	8.43709	9.07274	0.00434802	0.0479524
SLFN11	-0.381492	6.51865	9.07265	0.00434819	0.0479524
IL12RB2	-0.825304	3.08691	9.07146	0.00435053	0.0479524
LOC104970450	-0.736033	2.20142	9.0616	0.00436986	0.0481077
ZNF557	-0.340857	4.83124	9.05976	0.00437348	0.0481077
RPL36	0.348486	8.22522	9.05723	0.00437847	0.0481077
RPL7	0.249367	9.04631	9.05691	0.00437909	0.0481077
ZSWIM8	-0.19211	7.40839	9.05646	0.00437999	0.0481077
LOC529277	-1.26313	-1.42065	9.05583	0.00438123	0.0481077
ZNF317	-0.223422	5.48656	9.05224	0.0043883	0.0481548
LOC782266	1.10607	0.533286	9.04977	0.00439318	0.048178
MUC13	-1.13584	1.7385	9.04393	0.00440475	0.0482744
ELOB	0.259413	5.9424	9.04147	0.00440964	0.0482819
GPR19	0.47659	1.89086	9.03964	0.00441327	0.0482819
LOC101905818	0.799532	1.81751	9.03938	0.00441378	0.0482819
SOCS2	-0.582547	2.52347	9.03558	0.00442134	0.0483342
DDX58	-0.756134	6.48058	9.02925	0.00443395	0.0484416
GLCCI1	-0.227869	6.55237	9.0264	0.00443965	0.0484734
LRRC10B	1.37012	-2.20159	9.01967	0.00445314	0.0485901
FER	-0.486865	4.07377	9.01471	0.00446309	0.0486435
DAZAP1	0.89053	4.17571	9.0132	0.00446613	0.0486435
DNAJC8	0.160874	6.40743	9.01305	0.00446643	0.0486435
LOC101902681	0.714692	2.95362	9.0034	0.00448588	0.0488247
PGM1	0.257076	4.70179	9.00109	0.00449055	0.048845
SOX15	-0.358075	6.56977	8.9968	0.00449925	0.048909
PCK2	0.355945	4.46844	8.99442	0.00450407	0.0489307
COL11A1	5.50846	-2.43385	9.12223	0.00451614	0.0490294
LYPLAL1	0.348751	3.37783	8.98718	0.0045188	0.0490294
NFE2L3	-0.349511	5.89109	8.98513	0.00452297	0.049044
FAM3C	-0.33088	4.533	8.98354	0.00452623	0.0490487
LOC112448842	2.23614	-2.32046	8.97524	0.00454319	0.0491077
HERC2	-0.281055	7.89786	8.97491	0.00454388	0.0491077
LOC781728	1.02254	-1.71338	8.97308	0.00454762	0.0491077
XBP1	-0.309368	6.27051	8.97259	0.00454862	0.0491077
ZBTB9	0.217616	4.33909	8.9719	0.00455004	0.0491077
ZNF646	0.228223	5.79828	8.97138	0.00455112	0.0491077
LOC112446426	-1.21886	1.13758	8.97121	0.00455146	0.0491077
LOC107132718	0.587797	2.07894	8.95952	0.00457553	0.0493367
PHGDH	0.380365	8.76826	8.95478	0.00458532	0.0494116
TAB1	0.240914	5.14062	8.93601	0.00462433	0.0498011
RASL10B	0.39227	4.03429	8.93246	0.00463175	0.0498501
TAP1	-0.237908	8.61331	8.92613	0.00464501	0.0499619
TAF15	-0.211373	7.73457	8.92012	0.00465762	0.0500665
LOC509881	-1.35098	0.11604	8.90527	0.00468898	0.0503219
CDK12	-0.23084	7.33498	8.9042	0.00469125	0.0503219
OTUD3	-0.245199	6.83821	8.90404	0.00469157	0.0503219
LOC104971817	0.879457	1.50065	8.90339	0.00469296	0.0503219
FOXP1	0.171343	7.85501	8.88892	0.00472376	0.0506208
LOC616782	-0.938938	6.91457	8.88644	0.00472905	0.0506463
FGD4	-0.523197	5.57949	8.8797	0.00474348	0.050768
CD3EAP	0.416486	2.68546	8.87841	0.00474626	0.050768
CCDC12	0.17709	5.85915	8.86664	0.00477157	0.0510073
MVB12B	0.433469	5.75459	8.86484	0.00477547	0.0510176
RPL27A	0.300544	9.33454	8.86004	0.00478585	0.0510972
BBX	-0.290139	6.72243	8.85297	0.00480119	0.0512015
TRNT1	-0.240249	5.50135	8.85281	0.00480152	0.0512015
RNF168	1.68214	3.28401	8.85052	0.00480651	0.0512232
LOC781224	0.333204	5.3863	8.84439	0.00481985	0.0513301
FCRL5	-0.434263	6.42792	8.8432	0.00482245	0.0513301
LOC100848921	1.65318	-0.713813	8.8401	0.00482923	0.0513708
CHD4	0.209111	8.53665	8.83551	0.00483927	0.0514462
IL2RG	0.192515	8.67675	8.83402	0.00484252	0.0514492
SLC25A23	0.350288	3.84339	8.82358	0.00486548	0.0516615
SOX4	0.65707	5.68229	8.82173	0.00486956	0.0516732
ATG3	-0.341089	6.76381	8.81577	0.00488271	0.0517812
ZBTB42	0.247764	5.20238	8.81429	0.00488599	0.0517836
ATP8A1	-0.442873	6.55303	8.81297	0.00488891	0.0517836
CLTRN	0.35528	2.24197	8.81087	0.00489357	0.0518015
LOC100336381	0.46654	6.43852	8.80743	0.0049012	0.0518507
FIBP	0.294835	4.9672	8.80595	0.0049045	0.0518539
KLHL12	0.183	5.46985	8.80424	0.00490829	0.0518625
MARCHF1	-0.744633	4.00264	8.79635	0.00492588	0.0519719
HPGD	-1.35418	2.40933	8.79576	0.00492719	0.0519719
C25H16orf58	0.297792	4.82764	8.79557	0.00492762	0.0519719
ELMSAN1	-0.252779	7.76035	8.7856	0.00494994	0.0521756
C9H6orf120	0.227929	5.65356	8.7824	0.00495711	0.0522195
SYCP3	-0.619809	0.728138	8.77749	0.00496816	0.0523042
RUFY3	-0.392397	5.2194	8.77248	0.00497945	0.0523913
LOC518961	-0.943468	-0.692563	8.77104	0.00498271	0.0523939
RPS20	0.339271	9.04886	8.7687	0.00498801	0.0524178
PA2G4	0.170168	7.15389	8.76594	0.00499426	0.052438
WIPI2	0.127751	5.9523	8.76352	0.00499973	0.052438
MACF1	-0.350856	9.89019	8.76346	0.00499988	0.052438
TRNAE-UUC	-0.445439	1.997	8.76252	0.005002	0.052438
UBE2D3	-0.288994	8.49572	8.75991	0.00500794	0.0524686
RNF227	-0.971798	0.205998	8.75801	0.00501225	0.0524821
BCCIP	0.194704	5.41533	8.75603	0.00501677	0.0524977
LOC101908235	0.849257	3.99242	8.75181	0.00502636	0.0525665
ADAMTS12	-0.798455	0.302284	8.74082	0.0050515	0.0527976
KIAA0141	0.252232	5.24532	8.73497	0.00506493	0.052846
LOC100140372	0.85318	-0.735836	8.73472	0.00506552	0.052846
SSX2IP	-0.444568	4.44848	8.73443	0.00506618	0.052846
REXO4	0.195798	4.51044	8.73351	0.0050683	0.052846
LOC107132529	1.08015	-2.31684	8.72437	0.00508937	0.0530339
COQ9	0.216927	4.61448	8.71965	0.0051003	0.0531159
YPEL1	0.362706	3.04779	8.7172	0.00510597	0.0531216
TCIRG1	-0.329615	7.74371	8.71677	0.00510696	0.0531216
KANSL2	-4.77677	-0.545382	8.70379	0.00513718	0.053404
MUT	0.256827	4.87356	8.69575	0.00515598	0.0535618
PES1	0.225345	7.21682	8.69466	0.00515853	0.0535618
UIMC1	0.194726	4.06561	8.69256	0.00516346	0.0535809
EFNB2	-0.781862	-0.133672	8.68895	0.00517194	0.0536369
BCL11B	0.43156	7.4834	8.68206	0.00518817	0.0537209
NDC1	0.329251	3.98807	8.67973	0.00519367	0.0537209
GIT2	-0.234093	8.19404	8.67965	0.00519384	0.0537209
LOC617944	0.92358	-0.350156	8.67943	0.00519436	0.0537209
MPRIP	-0.216664	7.84283	8.67895	0.00519551	0.0537209
ACTR5	-0.22785	5.35448	8.67758	0.00519873	0.0537223
TSPYL1	0.158615	6.1179	8.67611	0.00520222	0.0537264
SNRNP48	-0.231399	5.94827	8.67436	0.00520636	0.0537372
FBXO28	-0.266897	5.10035	8.66976	0.00521726	0.053754
DUSP23	0.484159	0.895272	8.66625	0.00522561	0.053754
MCF2	-1.35466	-1.34424	8.6661	0.00522594	0.053754
SSH3	-0.252323	6.49858	8.66608	0.005226	0.053754
LYSMD3	-0.473115	4.62131	8.66585	0.00522654	0.053754
ZNF75D	-0.220232	5.79509	8.66471	0.00522925	0.053754
CHD1	-0.403315	7.20279	8.66391	0.00523116	0.053754
NSMCE3	0.209722	4.99409	8.66325	0.00523274	0.053754
PABPC1	0.217594	10.6306	8.66066	0.0052389	0.0537854
LOC101905242	0.757388	-0.779532	8.65575	0.00525062	0.0538565
ALG3	0.255615	3.89662	8.65487	0.00525272	0.0538565
ANKRD10	-0.27749	7.21795	8.65131	0.00526124	0.0538565
LOC112443130	0.531993	2.66186	8.65079	0.00526248	0.0538565
LOC112442656	0.72422	1.74446	8.64923	0.00526622	0.0538565
COPS6	0.262396	5.71088	8.6488	0.00526726	0.0538565
CPZ	0.589699	1.43669	8.64704	0.00527148	0.0538565
KPTN	0.328484	3.34982	8.64694	0.00527172	0.0538565
LOC104969531	-1.59585	-1.89724	8.64574	0.0052746	0.0538565
PLXDC1	0.594041	5.92832	8.64481	0.00527683	0.0538565
CFL1	0.257953	9.87099	8.63822	0.00529268	0.0539866
FRYL	-0.268206	7.18888	8.63123	0.00530955	0.0541269
SLC25A39	0.241771	6.73017	8.62906	0.00531479	0.0541485
LOC112448846	0.88665	-0.948296	8.62426	0.00532642	0.0542352
ADAMTSL4	-0.404138	6.62779	8.61892	0.00533939	0.0543354
ARPC5L	-0.346	7.04847	8.60213	0.00538039	0.0547206
NEURL4	-0.195461	7.04814	8.5981	0.00539028	0.0547891
ZNF699	-0.375173	4.21036	8.59236	0.00540441	0.0549006
THAP6	0.381855	2.40984	8.5898	0.0054107	0.0549323
FAM210A	-0.226085	4.95334	8.58398	0.00542509	0.0550463
MRPL54	0.303225	4.85887	8.58246	0.00542885	0.0550523
CLIC1	0.385249	7.41708	8.57697	0.00544246	0.0551581
LOC100299845	0.329392	7.31587	8.57352	0.00545101	0.0552125
TXLNA	-0.162017	5.99348	8.57142	0.00545625	0.0552334
DAPK2	-0.521833	4.38663	8.56918	0.00546183	0.0552576
PCNX1	-0.243469	6.4688	8.5658	0.00547026	0.0553107
LOC526787	0.877909	-1.34967	8.56196	0.00547984	0.0553468
VPS52	-0.253036	6.79288	8.56141	0.00548122	0.0553468
LOC112442039	0.718793	1.32087	8.55932	0.00548644	0.0553468
CPNE3	0.217793	6.36004	8.55927	0.00548657	0.0553468
FLII	0.191916	7.53909	8.54986	0.00551019	0.0554981
CFB	-1.11639	3.08302	8.54981	0.0055103	0.0554981
B9D2	0.350626	3.31709	8.54947	0.00551115	0.0554981
MORN2	0.673345	-0.140154	8.54356	0.00552604	0.0556158
ANAPC15	0.298001	4.1606	8.54205	0.00552986	0.055622
FRRS1	-3.02987	-1.77082	8.53555	0.00554628	0.0557549
SLC3A1	-0.636272	0.850335	8.52988	0.00556067	0.0558038
SSRP1	0.229512	7.33792	8.52912	0.00556259	0.0558038
IFIT5	-0.851543	6.00906	8.52881	0.00556338	0.0558038
NDUFS5	0.330336	5.37644	8.52857	0.005564	0.0558038
TIGD5	0.240072	4.97418	8.52364	0.00557653	0.0558147
HSPA5	-0.373482	8.02603	8.52335	0.00557727	0.0558147
LOC788648	0.414643	4.70528	8.5227	0.00557893	0.0558147
NUP62	0.203225	6.17577	8.5223	0.00557994	0.0558147
ZZZ3	-0.261625	6.26761	8.52183	0.00558115	0.0558147
POLE3	0.272675	5.55609	8.51981	0.0055863	0.055834
SYCE2	-0.393029	3.33931	8.51002	0.00561133	0.056052
SAP18	0.221516	6.75423	8.50413	0.00562645	0.0561386
ZBTB34	-0.271697	5.43398	8.50413	0.00562647	0.0561386
TNFSF9	-0.543155	2.58617	8.49379	0.00565311	0.0563511
IARS	0.209148	6.34814	8.49045	0.00566175	0.0563511
KRTCAP2	0.367858	3.74913	8.48966	0.00566378	0.0563511
CD86	-0.508276	5.35108	8.4896	0.00566395	0.0563511
APBA3	-0.25969	5.80372	8.4884	0.00566705	0.0563511
SLX4	-0.217823	6.03511	8.48824	0.00566746	0.0563511
ATN1	-0.319006	7.28665	8.48708	0.00567047	0.0563511
DOCK5	0.452021	3.98296	8.48566	0.00567416	0.0563555
LOC787257	0.610969	1.55227	8.48354	0.00567964	0.0563778
LOC100335936	0.663601	3.7345	8.47884	0.00569188	0.0564351
TSC22D2	-0.237322	5.54472	8.47882	0.00569192	0.0564351
XRCC2	-0.678769	1.96065	8.47231	0.0057089	0.0565712
LOC101904357	-0.336496	3.74222	8.4682	0.00571965	0.0565754
BAG1	0.230072	5.94758	8.46819	0.00571967	0.0565754
SPTBN4	1.04383	-1.69289	8.46805	0.00572003	0.0565754
LOC101905041	0.246366	6.59928	8.46622	0.00572484	0.0565754
SLC15A4	-0.309673	6.37632	8.46592	0.00572561	0.0565754
CASKIN2	0.660305	0.266732	8.46323	0.00573266	0.0566129
LOC112448594	0.750901	1.86952	8.46023	0.00574053	0.0566287
PDCD4	-0.311451	7.74689	8.46013	0.00574079	0.0566287
DHPS	0.2954	4.97771	8.45883	0.00574422	0.0566305
LEPROT	0.275822	5.01512	8.4567	0.00574981	0.0566534
PALD1	0.820092	-1.00854	8.45473	0.00575501	0.0566714
LOC112446351	-0.644623	4.31737	8.45353	0.00575816	0.0566714
LOC107131906	0.696416	2.51974	8.44717	0.00577494	0.0567841
IRF2BP2	-0.202385	7.62189	8.44672	0.00577615	0.0567841
HPS6	0.354091	4.38607	8.4422	0.0057881	0.0567972
LOC780963	0.680451	0.959349	8.4419	0.0057889	0.0567972
PAXX	0.432888	5.30831	8.44122	0.0057907	0.0567972
CD44	0.362757	7.79617	8.44074	0.00579196	0.0567972
LOC780968	0.372	2.50733	8.44004	0.00579383	0.0567972
CCS	-0.303603	6.48028	8.43673	0.0058026	0.0568511
ALKBH7	0.37733	3.3316	8.43439	0.00580882	0.05688
TMEM154	-0.44876	6.77508	8.43212	0.00581487	0.0568858
PP2D1	-0.517317	0.307074	8.43171	0.00581597	0.0568858
LOC101906012	0.496313	4.63188	8.43015	0.00582013	0.0568918
LOC112441847	-3.48603	4.88507	8.42833	0.00582498	0.0568918
WISP2	0.776782	-0.485959	8.42779	0.00582641	0.0568918
LOC523963	0.423305	1.88415	8.42366	0.00583744	0.0569128
RIBC1	0.739052	-0.452534	8.42309	0.00583897	0.0569128
RPL10	0.265907	10.118	8.42247	0.00584062	0.0569128
LOC789018	0.573272	2.86456	8.42119	0.00584406	0.0569128
CCR4	0.442155	4.90442	8.42086	0.00584494	0.0569128
NUDCD3	-0.174561	6.56202	8.41585	0.00585836	0.0570115
RPL7A	0.288171	9.63037	8.41114	0.00587101	0.0571027
BCKDHA	0.258097	5.01483	8.40804	0.00587935	0.0571518
CCNL1	-0.313816	7.08554	8.40324	0.0058923	0.0572456
TRPC3	-2.08894	-1.74748	8.40054	0.00589961	0.0572796
TPGS1	0.206366	4.48841	8.39951	0.00590239	0.0572796
RYBP	-0.308091	6.15895	8.39678	0.00590979	0.0573194
TIGIT	-0.650648	4.56573	8.39529	0.00591381	0.057325
CRTAC1	-3.43895	-1.45867	8.39339	0.00591897	0.057325
THOC5	0.527165	6.07633	8.39223	0.00592212	0.057325
KIAA2013	0.193953	5.6949	8.39065	0.00592641	0.057325
ICA1L	-0.82409	-0.485206	8.39027	0.00592745	0.057325
ATXN10	0.310499	6.43176	8.38801	0.00593359	0.057325
LOC104974890	-0.534421	6.01839	8.38736	0.00593537	0.057325
RBM18	-0.170484	4.9746	8.38647	0.00593778	0.057325
LOC100298356	-1.55278	2.76253	8.38563	0.00594007	0.057325
ZBTB18	-0.28677	7.73235	8.38301	0.00594721	0.057362
PLCD4	-0.448108	5.02334	8.37737	0.0059626	0.0574785
TRMT2A	0.24996	5.23832	8.37396	0.00597195	0.0575116
RABGAP1L-2	-0.272492	7.59468	8.3737	0.00597265	0.0575116
C24H18orf25	-0.163042	5.29742	8.37219	0.00597678	0.0575195
MCL1	-0.238735	9.5041	8.36826	0.00598758	0.0575915
LOC505349	0.595435	2.47093	8.36021	0.00600974	0.0577726
LOC524181	-0.345609	2.79766	8.3518	0.00603296	0.0578858
NMI	-0.368978	6.80644	8.35118	0.0060347	0.0578858
LGALSL	-0.650011	5.87023	8.35074	0.0060359	0.0578858
RBM48	-0.22038	4.85064	8.35006	0.00603778	0.0578858
UBR1	-0.290657	6.41117	8.34978	0.00603856	0.0578858
TXNL4A	0.200596	4.74719	8.34872	0.00604151	0.0578858
FBL	0.273721	5.82793	8.34724	0.0060456	0.0578931
KDM4A	0.834946	5.85025	8.34523	0.0060512	0.0579148
NBDY	0.535668	2.66094	8.34131	0.00606208	0.057987
DARS	0.235453	5.57832	8.33453	0.006081	0.0581359
SFXN2	0.80146	2.99876	8.33217	0.00608757	0.0581668
C14H8orf82	0.938777	3.18062	8.3217	0.00611693	0.0584151
MLYCD	0.263174	4.7006	8.31713	0.00612977	0.0584896
PBX1	0.598983	3.29051	8.31653	0.00613146	0.0584896
LOC112443484	-0.290716	4.65701	8.31001	0.00614986	0.0586087
LOC112448405	1.12545	-0.621894	8.30877	0.00615338	0.0586087
LOC101906916	0.638781	1.91818	8.30781	0.00615609	0.0586087
RAB18	-0.294334	6.3097	8.30733	0.00615744	0.0586087
LRMP	-0.255102	6.66396	8.29785	0.00618433	0.0587006
ACTG1	0.300336	10.9606	8.29686	0.00618715	0.0587006
KLHDC3	0.545295	3.76462	8.29666	0.00618773	0.0587006
STK19	-0.298558	6.77127	8.29658	0.00618793	0.0587006
LOC511130	0.817094	-0.948858	8.29605	0.00618946	0.0587006
RUNDC3A	0.324924	3.17668	8.29595	0.00618973	0.0587006
PHF6	-0.447376	5.49585	8.29559	0.00619075	0.0587006
SNU13	0.235977	6.57068	8.29352	0.00619665	0.0587051
POLR1B	0.207835	5.38968	8.29284	0.0061986	0.0587051
LOC786978	0.385691	5.08994	8.28958	0.0062079	0.0587051
PCGF5	-0.416938	7.00274	8.28892	0.00620978	0.0587051
LOC101905686	0.497404	3.17848	8.2886	0.00621069	0.0587051
B3GALNT2	-0.550321	2.8314	8.28727	0.0062145	0.0587051
RPL37	0.266845	9.37393	8.28713	0.00621488	0.0587051
RBAK	-0.228905	4.59655	8.28008	0.00623507	0.0588404
CENPI	-0.299834	5.59664	8.27811	0.00624072	0.0588404
LOC614643	0.484819	4.82247	8.2771	0.00624361	0.0588404
LOC104971032	1.08076	-0.64997	8.27708	0.00624369	0.0588404
PRELID1	0.249615	7.09176	8.2758	0.00624735	0.0588404
WDR26	-0.162663	7.46037	8.27504	0.00624953	0.0588404
LOC107132796	0.428892	5.12546	8.27234	0.00625732	0.0588818
ANAPC13	0.287204	4.31611	8.26837	0.00626875	0.0589398
BRD9	-0.216218	6.67217	8.26784	0.00627026	0.0589398
PAPOLG	-0.249673	5.717	8.26641	0.0062744	0.0589468
RNASE10	-0.871142	0.19042	8.26059	0.00629122	0.0590729
VTA1	0.301247	4.4468	8.24615	0.00633319	0.0594348
PRPSAP1	-0.225748	5.2565	8.24344	0.00634109	0.0594768
ATP5MPL	0.276988	4.73629	8.24169	0.00634618	0.0594925
STRN4	-0.233271	7.08362	8.23403	0.00636862	0.0596706
LOC100298320	0.880996	-1.90065	8.23036	0.00637939	0.0597393
TAB2	-0.236121	7.08182	8.22912	0.00638304	0.0597413
LOC112444846	-0.805427	-0.956538	8.22724	0.00638856	0.0597608
TXNDC2	-2.13285	-2.30621	8.22285	0.00640149	0.0598494
EIF4E2	0.185337	5.78666	8.21915	0.00641243	0.0599144
HPS4	-0.386441	5.22141	8.21703	0.0064187	0.0599144
PNPT1	-0.397024	5.21067	8.217	0.00641878	0.0599144
HBA	2.33042	5.54197	8.21574	0.0064225	0.0599169
CRTAM	0.471421	4.70686	8.21381	0.0064282	0.0599177
LOC783261	0.579961	1.66645	8.21294	0.0064308	0.0599177
LOC112448095	1.05089	-0.149487	8.21222	0.00643293	0.0599177
RPS6	0.248922	9.55632	8.20991	0.00643977	0.0599411
USP34	-0.261453	8.24807	8.20878	0.00644314	0.0599411
ZMYM5	-0.267392	5.81512	8.20788	0.0064458	0.0599411
ASB14	-0.5734	1.11245	8.20047	0.00646787	0.0601141
SOD2	-0.613406	7.41539	8.18402	0.00651711	0.0605395
ACLY	1.21251	5.32105	8.17343	0.00654902	0.0608034
ITGA2B	-0.211523	7.70695	8.16562	0.00657268	0.0609904
TCP1	-0.225742	6.73209	8.15896	0.00659288	0.0611452
LOC513580	0.635402	1.12369	8.15431	0.00660705	0.0612329
JTB	0.328435	4.33447	8.15355	0.00660939	0.0612329
UROD	0.340824	4.01719	8.14995	0.00662038	0.0613021
LOC101907523	1.56765	-2.1067	8.14452	0.006637	0.0613799
LOC104969028	0.627697	1.52328	8.14437	0.00663745	0.0613799
SPATA5L1	-0.252359	3.96085	8.14374	0.00663939	0.0613799
FCGR3A	-0.808137	6.80033	8.13083	0.00667909	0.0617042
MYLIP	-0.216199	6.39467	8.13002	0.00668158	0.0617042
PGS1	-0.242136	7.55357	8.12703	0.00669081	0.0617567
LOC101905723	-0.844753	0.416332	8.12353	0.00670165	0.0618239
TSPYL2	-0.253237	5.32546	8.12198	0.00670644	0.0618352
RAB39A	-0.596733	4.52762	8.11712	0.00672153	0.0619118
KCNK6	-0.284205	6.6977	8.11597	0.00672509	0.0619118
TAF1A	-0.293262	4.48192	8.11586	0.00672544	0.0619118
LOC112445996	0.444047	3.34573	8.11271	0.00673523	0.0619691
SMIM30	0.383178	1.91642	8.1089	0.0067471	0.0620455
FAM46A	-0.491029	6.03658	8.10638	0.00675496	0.0620553
PTRHD1	0.357084	3.10492	8.10535	0.0067582	0.0620553
THOC6	0.32063	3.79063	8.10513	0.00675889	0.0620553
DACH1	-0.706889	0.845311	8.09902	0.00677799	0.0621899
HERC6	-0.698258	6.94078	8.09815	0.00678071	0.0621899
CD300LB	-0.777722	4.01437	8.09091	0.00680348	0.0623376
FAM96A	0.294746	4.93855	8.09074	0.00680398	0.0623376
LOC112444519	-0.729258	5.63682	8.0865	0.00681736	0.0624272
LOC100847120	-0.937802	5.71883	8.0823	0.00683061	0.0624736
FECH	-0.273339	5.57388	8.08175	0.00683236	0.0624736
IKBKE	0.252089	5.67561	8.08148	0.00683322	0.0624736
FEM1A	0.152868	6.61392	8.0793	0.00684011	0.0625037
DNAL4	0.304786	2.05291	8.07599	0.00685059	0.0625665
LOC101904794	0.480997	3.19264	8.07416	0.00685639	0.0625866
CHCHD8	0.300974	2.62025	8.07197	0.00686332	0.062617
FAM207A	-0.424856	6.31991	8.06456	0.00688691	0.0627901
DESI2	-0.314504	4.48353	8.06374	0.00688952	0.0627901
LOC104971030	-1.48321	-1.69549	8.06018	0.00690087	0.0628454
THBS1	1.03423	5.07526	8.05957	0.00690283	0.0628454
SELENOK	-0.215248	4.47045	8.05241	0.00692576	0.0630212
SHLD1	0.186924	4.32384	8.04941	0.00693537	0.0630756
FAM98A	-0.188962	4.81581	8.03801	0.0069721	0.0633764
KLF8	0.430017	2.83604	8.03535	0.00698069	0.063402
GCKR	0.818281	1.24977	8.03488	0.00698222	0.063402
NHLH1	-0.349575	2.53529	8.03341	0.00698696	0.063412
HBA1	2.22246	6.557	8.03164	0.00699268	0.0634307
SLC39A9	-0.177648	6.18091	8.02777	0.00700524	0.0635115
RPS3	0.312571	10.1296	8.02115	0.00702675	0.0635969
KCNAB2	0.277908	6.77024	8.02104	0.00702713	0.0635969
CDK5	0.334958	3.32035	8.02103	0.00702716	0.0635969
BCOR	0.239261	6.55823	8.01932	0.00703272	0.0635969
LOC788595	0.779883	-0.949626	8.01921	0.00703309	0.0635969
EXOC4	0.174082	5.69046	8.01751	0.00703864	0.0635969
TARDBP	-0.250879	7.58027	8.017	0.00704029	0.0635969
MRPL47	-0.373037	4.71794	8.01208	0.00705637	0.0637091
LOC112448155	0.326972	5.12848	8.01075	0.00706072	0.0637152
KAT2A	-0.199196	6.29417	7.99665	0.00710704	0.0640999
PTGES2	0.467191	3.62764	7.99209	0.00712206	0.064202
STXBP2	0.235976	6.50976	7.9908	0.00712635	0.0642074
GPER1	-0.978724	-1.04358	7.98568	0.00714328	0.0642931
PCYT2	0.35418	3.90135	7.98409	0.00714857	0.0642931
DDX46	-0.182833	7.24532	7.98095	0.00715897	0.0642931
IDO1	-0.762959	7.85593	7.98072	0.00715974	0.0642931
ZNF865	0.355939	4.97018	7.98067	0.0071599	0.0642931
CDC23	0.310769	3.85166	7.98058	0.00716022	0.0642931
LOC104974749	1.43179	-1.6528	7.97984	0.00716267	0.0642931
RALGPS2	-0.26869	7.57989	7.97899	0.00716548	0.0642931
GOLGA1	-0.181326	5.05996	7.97482	0.00717938	0.0643712
FIS1	0.297838	5.69502	7.97415	0.00718159	0.0643712
GEMIN6	0.215149	3.23701	7.96931	0.00719775	0.0644597
NSUN2	0.139701	6.2962	7.96863	0.00720002	0.0644597
LOC782987	0.722584	0.517923	7.96786	0.00720259	0.0644597
PLEKHB1	-0.951765	-0.312202	7.96374	0.00721639	0.0645393
CHCHD5	0.415678	4.26841	7.96299	0.00721892	0.0645393
LOC525367	0.923721	-1.81523	7.95705	0.00723884	0.0646724
ERLIN1	0.205218	3.92965	7.95633	0.00724125	0.0646724
SEC23IP	-0.143337	6.53938	7.94478	0.00728022	0.064987
LOC782479	0.468396	3.4401	7.93917	0.00729921	0.0651231
DPH1	0.903396	3.13866	7.93488	0.00731377	0.0651877
PCMTD1	-0.16261	8.23129	7.93482	0.00731396	0.0651877
CCDC39	-1.31203	-1.76675	7.93341	0.00731876	0.065197
HMOX1	-0.660514	4.82565	7.9298	0.00733104	0.0652511
DCUN1D5	0.293511	4.9819	7.92942	0.00733234	0.0652511
ARF5	0.254444	4.44814	7.92798	0.00733725	0.0652613
RGMB	-0.618869	2.17806	7.92443	0.00734936	0.0653356
LOC112443216	-0.657653	4.15496	7.9189	0.00736829	0.0654704
TMEM192	0.295016	4.67255	7.91643	0.00737672	0.0654786
PDCL3	0.216559	4.99421	7.91643	0.00737676	0.0654786
SERTAD1	-0.435341	3.77059	7.90679	0.00740986	0.0657055
LOC511229	-0.259301	7.11262	7.90679	0.00740989	0.0657055
MIP	0.950683	-1.91715	7.90532	0.00741495	0.0657169
LOC618737	-1.39146	3.85575	7.90233	0.00742526	0.0657678
PDE1B	0.543805	1.53266	7.90139	0.00742849	0.0657678
HSPA13	-0.313544	5.44662	7.90036	0.00743205	0.0657678
RPL38	0.326335	7.64204	7.89779	0.00744095	0.0657919
UBE2T	0.254152	3.3055	7.89739	0.00744235	0.0657919
LOC512486	-0.656918	7.33018	7.89101	0.00746448	0.0659539
MID1	-2.15906	-2.16081	7.88256	0.00749385	0.0661798
RILPL1	-0.718849	2.00315	7.87809	0.00750949	0.0662842
LOC112448466	-0.786322	-1.72548	7.86553	0.00755352	0.066639
TMEM170A	-0.308879	5.8159	7.86208	0.00756565	0.066658
COPZ1	0.159634	6.78785	7.86159	0.00756739	0.066658
AP3S2	0.276406	4.79685	7.86153	0.00756758	0.066658
NGRN	-0.22042	6.21942	7.86055	0.00757103	0.066658
ADAL	0.299386	8.19327	7.85709	0.00758326	0.0667036
PHRF1	-0.1982	7.28551	7.85691	0.00758388	0.0667036
MRPL35	0.357638	3.01207	7.84899	0.00761193	0.0669164
LOC112443475	0.668212	-0.0285506	7.84244	0.00763516	0.0670867
LOC112443194	-0.887222	1.0566	7.8412	0.00763957	0.0670915
AP2A1	0.200648	6.71693	7.83827	0.00765001	0.0671492
FBRS	-0.170153	7.36252	7.83426	0.00766434	0.067241
IER5	-0.309715	7.26004	7.83093	0.00767624	0.0673088
LOC101907383	1.40879	-1.87942	7.82988	0.00768	0.0673088
SPA17	0.613747	1.22046	7.82885	0.00768369	0.0673088
TBL2	-0.193128	4.92815	7.82662	0.00769166	0.067339
POLR2B	-0.175909	7.2087	7.82572	0.00769489	0.067339
CHCHD10	-0.61722	1.67059	7.82381	0.00770174	0.067365
ZNF692	-0.317685	5.10903	7.82137	0.0077105	0.0673679
LOC107132401	1.06255	-1.86608	7.82089	0.00771224	0.0673679
NT5DC1	0.429206	1.96266	7.82049	0.0077137	0.0673679
PIP5K1A	-0.154232	6.6882	7.81806	0.00772242	0.0674102
CALD1	-0.921865	3.91223	7.81603	0.00772975	0.0674218
OARD1	-0.223575	6.11781	7.81554	0.00773152	0.0674218
MYO5A	-0.301499	5.83377	7.80881	0.0077558	0.0675996
RUVBL2	0.237851	5.15094	7.80619	0.00776528	0.0676483
LOC100296627	0.703754	1.1949	7.80405	0.00777303	0.0676819
ITGA1	-2.77809	2.27664	7.80152	0.00778223	0.067728
CD99	0.225855	8.16077	7.79903	0.00779128	0.067738
ZSCAN20	-0.273883	4.32107	7.79764	0.00779632	0.067738
ESD	0.222315	5.65771	7.79757	0.00779656	0.067738
[truncated: 15,372 more rows]

## Sheet: Vax T1vT4
	logFC	logCPM	F	PValue	FDR
FUCA2	-0.344182	6.35835	38.8253	1.73365e-07	0.00232228
HR	1.31052	2.78055	37.0496	2.80579e-07	0.00232228
ADGRB2	-2.86987	0.662408	35.533	4.27125e-07	0.00232228
ST8SIA1	-1.78386	2.7221	34.7344	5.34748e-07	0.00232228
IL5RA	-2.71904	2.94187	32.5264	1.00838e-06	0.00350332
IL17REL	-1.98733	0.540309	30.7851	1.68651e-06	0.00488273
DECR2	-0.823188	2.72609	29.802	2.26776e-06	0.00518873
PIKFYVE	-0.766807	6.87578	29.3806	2.57806e-06	0.00518873
IGF2BP3	0.59522	5.32185	29.2436	2.68831e-06	0.00518873
DBN1	0.924259	4.30944	27.05	5.31853e-06	0.00848885
PLXNA1	-1.13632	3.59771	27.0163	5.37547e-06	0.00848885
LOC112442974	-1.80379	0.43207	26.4683	6.3979e-06	0.00926149
AOAH	-0.888772	5.92675	25.1398	9.82012e-06	0.012883
PKNOX2	-1.91011	0.609669	24.845	1.0813e-05	0.012883
IGDCC3	-1.77116	0.892789	24.7583	1.11246e-05	0.012883
ATP12A	-2.28245	1.00857	23.945	1.45506e-05	0.0157974
KBTBD2	-0.322758	5.39837	23.2934	1.80889e-05	0.0184837
PEG10	1.33593	2.07181	23.0393	1.97047e-05	0.0190162
ARHGEF10L	-1.21108	6.80545	22.7474	2.17485e-05	0.0198839
B3GAT1	-3.13083	0.000429356	22.4742	2.38639e-05	0.020727
MAP4K3	-0.908706	5.12122	22.1927	2.62707e-05	0.0217309
SSPN	-0.814171	2.10675	21.75	3.05857e-05	0.0241502
DOK7	0.844772	4.80435	21.448	3.39517e-05	0.0256424
GCA	-1.12042	2.71643	20.4999	4.72886e-05	0.0342271
LOC100335428	1.36444	-2.15746	20.278	5.11429e-05	0.0355361
PPARGC1B	-0.751679	5.07332	20.129	5.39134e-05	0.0360204
WDR34	0.388969	3.42454	19.5421	6.64644e-05	0.0427612
FAM78A	0.261948	8.00339	19.3916	7.01539e-05	0.0430442
PHF19	0.326207	6.62422	19.312	7.21924e-05	0.0430442
SLC7A11	-1.46551	0.833559	19.2307	7.43381e-05	0.0430442
HSPB8	-1.9894	2.29369	19.0534	7.92526e-05	0.0444096
MXI1	-0.517873	5.06581	18.9089	8.35118e-05	0.0453338
TUBB3	0.732757	3.47819	18.7148	8.96152e-05	0.0459985
PLXNB2	0.666627	2.84602	18.5938	9.36537e-05	0.0459985
ALOX15	-2.03687	5.37823	18.5099	9.65664e-05	0.0459985
MAP3K8	-1.35661	7.6147	18.4912	9.72293e-05	0.0459985
CDCA7	0.362266	7.76104	18.4702	9.79761e-05	0.0459985
DAPP1	-0.375456	5.78314	18.3814	0.000101212	0.0462673
TRNAK-CUU-4	-0.669985	5.57282	18.2121	0.000107698	0.0472528
THAP4	0.336746	4.37847	18.1842	0.000108808	0.0472528
TUBB4B	0.358038	7.55245	18.0868	0.000112779	0.0477824
ZNF428	0.561989	2.84845	17.9921	0.000116785	0.0483019
LOC112449608	-3.2471	0.104991	17.7305	0.000128647	0.0519702
CD53	-0.434219	8.51118	17.4682	0.000141823	0.0551314
ARID3B	-0.341803	5.56519	17.4494	0.000142819	0.0551314
EGLN2	0.796046	4.00606	17.3421	0.000148652	0.0561356
OPLAH	0.946662	2.54046	17.192	0.000157239	0.0577228
PNMA2	-2.25642	-1.72928	17.1538	0.000159501	0.0577228
SLFN11	-0.523682	6.51865	17.0553	0.000165512	0.0586757
PA2G4	0.235505	7.15389	16.7766	0.000183826	0.0624003
HERC6	-1.00891	6.94078	16.7426	0.000186202	0.0624003
ZBTB38	-0.469032	6.63279	16.7342	0.000186795	0.0624003
LOC104970450	-1.00112	2.20142	16.6518	0.000192707	0.0631605
NCF2	-0.480424	6.05494	16.5382	0.000201184	0.0647179
ZBTB43	-0.276722	5.03369	16.2558	0.000224	0.0707472
TUBB	0.365914	9.1639	16.2065	0.000228257	0.0708044
C2CD2L	1.01662	5.09194	16.1596	0.000232383	0.0708197
LOC104969170	1.01052	-0.977974	16.0062	0.000246438	0.0732325
SNX18	-0.612503	6.50623	15.9821	0.000248732	0.0732325
RHBDF1	-1.11625	0.996283	15.7276	0.000274303	0.0775773
EIF2AK2	-0.829259	7.76298	15.615	0.000286489	0.0775773
ARHGAP12	-0.307965	6.55582	15.6006	0.000288095	0.0775773
ABCG1	-0.605757	5.00898	15.5185	0.000297388	0.0775773
AVL9	-0.398933	5.3664	15.4966	0.000299916	0.0775773
PTPRS	0.691	4.73076	15.4865	0.000301101	0.0775773
LOC112444924	-0.808082	1.69395	15.4692	0.000303118	0.0775773
LOC100297044	-1.39251	5.50693	15.396	0.000311855	0.0775773
LOC789732	-2.19236	0.0860527	15.3789	0.000313926	0.0775773
YWHAH	0.218422	7.00143	15.3641	0.000315735	0.0775773
TSPAN2	-0.51118	4.43913	15.3584	0.000316438	0.0775773
CDKL4	-1.16435	2.19849	15.3429	0.000318353	0.0775773
HMGA1	0.363291	7.63088	15.3159	0.000321713	0.0775773
DCHS1	0.651737	3.2302	15.2598	0.000328812	0.0775773
MEST	0.826807	1.541	15.2468	0.000330477	0.0775773
CD80	-0.333071	5.81108	14.9225	0.00037511	0.0841867
STMN3	0.958978	2.39058	14.9201	0.000375459	0.0841867
IFNLR1	-1.1705	0.374325	14.9146	0.000376273	0.0841867
CBX2	0.746455	1.39117	14.9028	0.000378019	0.0841867
CACNA1C	0.808027	1.11164	14.6929	0.000410521	0.0893998
UVRAG	-0.286737	5.4441	14.6704	0.000414184	0.0893998
MTA1	0.274659	6.09116	14.6372	0.000419635	0.0893998
LOC533307	0.414204	5.40468	14.6229	0.000422013	0.0893998
LOC112448083	-1.40409	-0.0928625	14.5861	0.000428171	0.0896116
EFNA1	0.585105	2.54093	14.4566	0.000450674	0.0931984
PCYOX1L	0.34897	3.20158	14.4005	0.000460799	0.0939136
CEBPE	-1.5549	2.01342	14.304	0.000478773	0.0939136
PIM1	-0.356264	7.26114	14.2802	0.000483323	0.0939136
SBK1	0.646327	3.82252	14.2752	0.000484275	0.0939136
SPRED2	0.420071	3.44759	14.2717	0.000484955	0.0939136
LOC112448835	-0.902581	0.970356	14.2633	0.000486571	0.0939136
NME4	-1.26142	0.698177	14.2207	0.000494894	0.0944704
ZC3H12A	-0.308551	5.08379	14.1653	0.000505913	0.0949612
RSAD2	-1.97781	6.33495	14.153	0.000508399	0.0949612
NT5C2	-0.238093	6.05627	14.0846	0.000522454	0.0949647
ADGRL1	0.631412	6.15214	14.0519	0.000529319	0.0949647
LOC783067	1.20598	-0.446497	14.0315	0.000533645	0.0949647
CAMK1	-1.09105	2.48634	14.0137	0.000537463	0.0949647
DDX58	-0.942883	6.48058	13.9588	0.000549389	0.0949647
TSC22D1	0.204462	5.50274	13.9198	0.000558018	0.0949647
ADAMTSL4	-0.513855	6.62779	13.9069	0.000560915	0.0949647
NEB	-0.926073	3.00089	13.8986	0.000562794	0.0949647
RCOR2	0.681918	0.501974	13.8789	0.000567237	0.0949647
CLINT1	-0.241483	6.87616	13.876	0.000567896	0.0949647
SETBP1	-0.748207	3.39495	13.8729	0.000568607	0.0949647
COX6B2	1.19741	0.172615	13.8493	0.000574019	0.0949647
NHS	-1.5011	-1.14063	13.7979	0.000585976	0.0958574
GPS2	0.769541	4.82448	13.7575	0.000595566	0.0958574
CNOT3	0.203997	6.67666	13.7558	0.00059597	0.0958574
HERC5	-0.717043	6.09855	13.6853	0.000613109	0.0965612
LOC618565	-1.65843	1.03254	13.6589	0.000619653	0.0965612
LOC112447353	-0.959798	5.23889	13.6306	0.000626755	0.0965612
TMEM160	0.409147	3.74788	13.6277	0.000627484	0.0965612
DCTPP1	0.507843	2.07212	13.6251	0.00062814	0.0965612
ZNFX1	-0.884073	8.66469	13.5567	0.000645698	0.0977238
TRIM25	-0.418523	7.32468	13.5375	0.000650738	0.0977238
SEL1L3	-1.58275	4.10547	13.5305	0.000652579	0.0977238
BEAN1	-1.56459	0.013702	13.4508	0.00067393	0.0987704
ADAR	-0.483342	8.62375	13.4175	0.000683071	0.0987704
WSB2	-0.337889	6.73184	13.4038	0.000686875	0.0987704
MX2	-1.69537	8.20974	13.4001	0.000687908	0.0987704
PES1	0.279859	7.21682	13.3997	0.000687998	0.0987704
DOT1L	0.211019	7.15614	13.288	0.000719869	0.102428
SLC29A1	0.492151	3.98936	13.2696	0.000725269	0.102428
RAB44	-1.38192	1.33441	13.2005	0.000745917	0.104495
TRAF4	0.387367	4.55446	13.1485	0.000761884	0.105878
RALGPS2	-0.344171	7.57989	13.0795	0.00078361	0.106599
PTPRJ	-0.389489	8.45481	13.0746	0.000785156	0.106599
TAGLN2	0.400522	8.82086	13.0736	0.000785486	0.106599
SOX5	-1.1511	4.29233	13.0532	0.000792064	0.106658
RAB34	0.983621	-0.853157	13.0329	0.000798628	0.106715
LOC613985	-0.737174	2.09678	12.9452	0.000827763	0.109175
TECR	0.2983	5.47239	12.9398	0.000829605	0.109175
TRNAY-GUA-15	-1.49716	0.951821	12.8956	0.00084476	0.110333
SMPD3	-1.62362	3.0808	12.8607	0.000856902	0.1106
FBP1	-1.44401	1.65051	12.8532	0.000859539	0.1106
POLR3H	0.51268	2.21327	12.7716	0.000888823	0.112531
ALG13	-1.15764	1.75569	12.7643	0.000891484	0.112531
TCAF1	0.558039	4.5019	12.7575	0.000893977	0.112531
LOC784768	-1.48888	-1.44262	12.7223	0.000907	0.112541
USP18	-0.609102	6.18672	12.7127	0.000910566	0.112541
HPS4	-0.480912	5.22141	12.7049	0.00091349	0.112541
HDAC7	0.312515	7.65506	12.6733	0.000925438	0.11321
RBM18	-0.20907	4.9746	12.6055	0.000951646	0.115602
SIPA1	0.263523	8.01082	12.5244	0.000984043	0.11746
B3GALT2	-0.609686	4.09054	12.5122	0.000989	0.11746
ALOX5	-1.91606	3.65197	12.5037	0.000992493	0.11746
CORO1A	0.298875	9.97527	12.5	0.00099399	0.11746
ZBP1	-1.1019	7.43762	12.4344	0.0010213	0.119872
MUC13	-1.33477	1.7385	12.3989	0.00103644	0.120832
AUTS2	0.776135	3.26796	12.3603	0.00105315	0.121962
LOC112442701	-1.57025	-1.15339	12.3192	0.00107125	0.122271
BCL7A	0.459884	2.95394	12.2893	0.00108463	0.122271
NCOA7	-0.394386	5.84902	12.2824	0.00108773	0.122271
LOC112446426	-1.43052	1.13758	12.2568	0.00109934	0.122271
LOC112449564	1.1928	-1.2997	12.2548	0.00110028	0.122271
PDLIM2	0.320946	5.48587	12.2446	0.00110491	0.122271
STMN1	0.429925	7.34013	12.2207	0.00111598	0.122271
DTYMK	0.435936	3.66293	12.2192	0.00111668	0.122271
LTBP1	0.71854	5.243	12.2138	0.00111917	0.122271
TDRD7	-0.548834	5.67565	12.1978	0.00112664	0.122318
EMID1	0.804038	3.84971	12.1245	0.00116157	0.125326
ARMCX5	-3.11964	2.74475	12.092	0.00117738	0.126249
CDKL2	-0.703288	0.572503	12.036	0.00120525	0.12817
LOC100848368	-0.967037	2.92102	12.0264	0.00121006	0.12817
TEX22	0.488301	5.23498	11.9919	0.00122762	0.128521
SMARCE1	0.219817	7.21974	11.9909	0.00122816	0.128521
NONO	0.181839	8.49662	11.9311	0.00125925	0.130985
CRIP2	0.548355	7.09299	11.8492	0.0013032	0.133127
TRANK1	-0.549278	8.91937	11.8463	0.00130478	0.133127
1-Mar	-0.710237	3.0925	11.8397	0.00130841	0.133127
FLT3LG	0.593733	5.53216	11.8254	0.00131627	0.133127
LOC101903951	-2.08759	-2.3672	11.7944	0.00133353	0.133127
TPM1	-0.626847	5.05968	11.7938	0.00133388	0.133127
LOC104971122	-1.02927	-0.112652	11.7839	0.0013394	0.133127
LOC112445945	-3.80572	-0.515033	11.7808	0.00134115	0.133127
CASP2	0.169428	6.05911	11.7589	0.00135358	0.133597
IFIH1	-0.627159	6.87563	11.675	0.00140217	0.137159
LOC112446743	-1.78075	-1.41086	11.6608	0.00141062	0.137159
LOC101902106	0.757959	2.56186	11.6562	0.00141336	0.137159
GPR4	-1.12535	2.63584	11.6194	0.00143539	0.137721
PARP14	-0.592137	8.55704	11.5877	0.00145474	0.137721
BOP1	0.293415	5.10126	11.5844	0.00145674	0.137721
PCBP3	0.534882	3.54462	11.5789	0.00146018	0.137721
MYO5B	-1.14169	-0.383961	11.5676	0.00146711	0.137721
LOC520336	-0.509234	4.25907	11.5575	0.00147341	0.137721
TXNDC11	-0.275732	8.13939	11.5555	0.00147465	0.137721
LOC104974812	-0.890442	3.90555	11.5276	0.00149214	0.138388
ST6GALNAC2	-0.456454	8.34603	11.5163	0.00149928	0.138388
CENPV	0.615357	4.51068	11.4969	0.00151162	0.138388
HCN2	0.323023	4.16385	11.4741	0.00152629	0.138388
STUB1	0.213439	5.65529	11.4737	0.00152651	0.138388
SLC46A3	-0.507276	6.89285	11.4654	0.00153187	0.138388
DHX58	-0.780721	6.58287	11.4567	0.00153756	0.138388
ARHGDIA	0.223903	8.9256	11.3905	0.00158124	0.141586
GADD45B	-0.542451	4.63663	11.3499	0.00160876	0.143311
LOC112446659	0.918275	0.886106	11.3188	0.00163009	0.144332
CMPK2	-1.18925	5.76489	11.3091	0.00163683	0.144332
PLPP7	0.366551	2.48306	11.2888	0.00165101	0.144847
SERGEF	0.343085	3.28586	11.2648	0.00166796	0.145599
SEMA4C	0.685101	2.10885	11.2413	0.00168473	0.145951
ENOX1	0.89628	0.822007	11.2356	0.0016888	0.145951
DRAM1	-0.670657	3.62893	11.1766	0.00173175	0.148499
SYNE3	-0.245029	7.312	11.1578	0.00174566	0.148499
LOC512672	-0.457073	9.78642	11.1529	0.00174931	0.148499
LOC112442046	-2.80422	0.310729	11.1357	0.0017622	0.148499
HPCAL4	0.99249	-0.606124	11.1197	0.00177426	0.148499
PARP9	-0.415198	6.47577	11.1074	0.00178361	0.148499
BHLHE40	-0.673349	6.0363	11.0981	0.00179073	0.148499
LOC112448828	-1.3599	3.09963	11.0836	0.00180181	0.148499
TMEM64	-0.4974	4.29248	11.0835	0.00180191	0.148499
GAB1	-0.61254	2.91209	11.0798	0.0018048	0.148499
NELL2	-1.81285	-0.598452	11.07	0.00181231	0.148499
MRPL36	0.399129	3.42935	11.026	0.00184671	0.150607
LOC112444287	-1.00649	-0.546791	10.9295	0.00192465	0.156229
TDP1	0.337445	3.88294	10.8914	0.00195635	0.158064
LOC100847951	0.977679	1.60056	10.8546	0.00198752	0.158511
ASMTL	0.229012	5.71241	10.8538	0.00198819	0.158511
LOC509415	0.713352	2.24836	10.8525	0.00198926	0.158511
CHCHD10	-0.726899	1.67059	10.8222	0.00201535	0.15945
TP53	0.208946	7.32829	10.8064	0.00202913	0.15945
ZDHHC8	0.342518	4.58569	10.7968	0.00203751	0.15945
OTUD7B	-0.281017	4.41599	10.7965	0.00203775	0.15945
PPP1R14B	0.349406	4.62172	10.7658	0.00206482	0.160291
AGAP2	0.19002	6.76254	10.763	0.00206737	0.160291
PPAN	0.249004	5.19776	10.7472	0.00208145	0.160291
LOC112445108	-1.41545	-1.01943	10.7428	0.00208541	0.160291
LOC107132987	1.47034	-1.6379	10.7269	0.00209976	0.160592
CACNA1A	0.544341	2.29527	10.7129	0.00211247	0.160592
MYH14	-1.68537	3.81723	10.6838	0.00213909	0.160592
STK25	0.204982	5.83239	10.6804	0.00214225	0.160592
LOC615278	-0.251848	6.17282	10.6803	0.00214234	0.160592
CASS4	-0.56185	4.21058	10.6757	0.00214661	0.160592
RRAGD	-0.884723	1.61639	10.6533	0.00216745	0.160592
TBX21	-0.701379	6.94997	10.6339	0.00218562	0.160592
LYPD6	-0.963502	1.01203	10.6337	0.00218581	0.160592
ARL6IP6	-0.19741	5.58485	10.6294	0.00218994	0.160592
DRD4	0.889531	0.0921707	10.6282	0.00219103	0.160592
SCIMP	-0.600462	6.24919	10.6012	0.00221674	0.161794
OMG	-0.63004	8.01277	10.5819	0.00223535	0.16247
KIAA1324L	0.692203	3.64262	10.4636	0.00235284	0.169597
LOC507581	0.5542	2.50283	10.4635	0.00235294	0.169597
PBX1	0.672214	3.29051	10.4413	0.00237572	0.170531
LRRC3C	-0.525239	1.70772	10.3818	0.00243784	0.173548
KATNB1	0.285796	4.07017	10.3776	0.0024423	0.173548
NXN	0.448056	3.69904	10.3725	0.00244771	0.173548
KIF13B	-0.361101	5.88478	10.3519	0.0024697	0.174395
PACSIN1	-0.706369	4.82507	10.3131	0.00251183	0.176033
SYNE1	-0.424792	8.22852	10.3119	0.00251316	0.176033
KANK4	-2.68476	-2.23512	10.2914	0.00253568	0.176897
LOC100300760	0.723606	5.06577	10.2693	0.00256021	0.176985
TLE1	0.500282	5.62423	10.2606	0.00256991	0.176985
TKFC	0.219747	5.26479	10.2558	0.00257526	0.176985
EPPK1	0.462353	4.91323	10.2537	0.0025777	0.176985
RNF122	-0.267195	5.62443	10.2029	0.00263541	0.178775
SIK1	-0.516911	5.81742	10.1927	0.00264714	0.178775
EXOSC6	0.289532	4.79891	10.1893	0.00265105	0.178775
HERC3	-0.256786	5.94556	10.1831	0.00265824	0.178775
PPFIA3	0.965137	0.298383	10.1812	0.00266053	0.178775
BMF	0.331097	6.19807	10.1669	0.00267718	0.178775
PROM1	0.895398	1.3914	10.1585	0.002687	0.178775
WDR35	-0.819685	2.21652	10.1512	0.00269558	0.178775
MAPK8IP1	0.60857	2.18802	10.1505	0.00269639	0.178775
PYGM	0.890399	3.79226	10.1197	0.00273295	0.18051
LOC782966	0.588443	2.03837	10.0945	0.00276332	0.181825
VCPIP1	-0.384522	6.77053	10.0776	0.00278383	0.181859
SPRY1	0.627555	0.515454	10.0506	0.00281693	0.181859
SNAPC2	0.645366	1.38835	10.0494	0.0028184	0.181859
FCRL5	-0.463078	6.42792	10.0492	0.00281864	0.181859
XAF1	-0.568226	6.91197	10.0429	0.00282643	0.181859
MEN1	0.258178	8.94923	10.0427	0.00282666	0.181859
LOC100295883	-0.761526	4.01614	10.0299	0.00284265	0.182213
CDKN2B	-1.05027	0.815986	10.0114	0.00286577	0.182631
LOC112441827	1.24478	3.11639	10.0079	0.00287021	0.182631
NDUFB10	0.294456	6.49801	9.9783	0.0029077	0.183172
IFIT5	-0.921602	6.00906	9.96618	0.00292321	0.183172
TPPP3	0.985768	4.94453	9.96327	0.00292696	0.183172
CDC42BPA	0.503007	3.42041	9.95915	0.00293226	0.183172
AGRN	-0.919417	2.56529	9.9526	0.00294071	0.183172
FLVCR2	-0.797436	3.81998	9.95162	0.00294198	0.183172
LOC101902721	-0.945198	3.51618	9.91479	0.00298999	0.184262
TFAP4	0.32168	3.45168	9.90917	0.00299739	0.184262
LAPTM4A	-0.195583	6.28887	9.90641	0.00300102	0.184262
ATP4B	0.751872	5.21938	9.90574	0.00300191	0.184262
RHOBTB2	-0.726255	4.61616	9.88381	0.00303102	0.185083
CD300LB	-0.860074	4.01437	9.869	0.00305085	0.185083
FAM129B	0.578388	4.88609	9.85774	0.00306601	0.185083
CCNG1	-0.328523	7.12702	9.8562	0.00306808	0.185083
LOC100337044	-1.65103	3.55222	9.85585	0.00306856	0.185083
SOCS5	-0.293355	4.44199	9.83942	0.00309086	0.185538
TMCC3	-0.824081	2.99242	9.83386	0.00309843	0.185538
DIP2C	0.577913	4.09129	9.82526	0.00311021	0.185538
TK2	-0.441517	4.87349	9.81553	0.00312357	0.185538
SLC44A1	-0.332914	5.99032	9.81122	0.00312951	0.185538
SNX9	-0.323367	4.69119	9.79683	0.00314944	0.185836
NOL4L	0.465252	5.3495	9.79216	0.00315593	0.185836
TRIM56	-0.342642	7.22208	9.76525	0.00319364	0.187421
DDX11	0.350825	5.22944	9.75708	0.00320517	0.187465
LOC112445089	-1.18023	2.0546	9.74054	0.00322868	0.188206
ITGA9	-1.21318	0.00220791	9.7048	0.00328009	0.190563
LOC104974749	1.59916	-1.6528	9.64052	0.00337474	0.195409
CRYBA4	0.601067	1.41581	9.62091	0.00340418	0.196027
ZNRF1	0.343754	6.60246	9.61839	0.00340799	0.196027
ALG3	0.269267	3.89662	9.59487	0.00344371	0.197428
PLGRKT	-0.460543	5.28069	9.58597	0.00345732	0.197557
TEC	-0.369655	6.06933	9.569	0.00348345	0.197738
PLK2	-0.520568	0.737724	9.5622	0.00349399	0.197738
IL18	-0.756523	3.85401	9.56178	0.00349464	0.197738
ARSH	0.75526	-0.0263621	9.55258	0.00350893	0.197902
LOC112444232	1.86143	-2.15994	9.5352	0.00353613	0.198227
ARHGEF12-2	-0.396791	4.391	9.51444	0.00356889	0.198227
PRUNE1	0.184663	4.77877	9.5113	0.00357387	0.198227
MVB12B	0.448971	5.75459	9.50362	0.00358609	0.198227
ZNF467	0.42789	4.39184	9.50221	0.00358835	0.198227
SNAI1	-0.884534	-0.483463	9.49362	0.00360207	0.198227
SOX4	0.681525	5.68229	9.4808	0.00362267	0.198227
H1FX	0.353369	8.08688	9.47403	0.0036336	0.198227
SLC25A22	0.277745	4.62283	9.47389	0.00363383	0.198227
CLCN1	-1.36222	-0.143832	9.47272	0.00363571	0.198227
ZNF444	0.356443	4.64828	9.46993	0.00364023	0.198227
SLC2A3	-0.37374	8.36687	9.44238	0.00368514	0.19958
GPSM1	0.295436	6.08692	9.44061	0.00368806	0.19958
LOC100849037	-2.32093	-1.77146	9.42108	0.00372027	0.200698
HIF1A	-0.455997	7.17691	9.40033	0.00375483	0.201563
LOC100336208	3.57882	1.23375	9.39223	0.00376842	0.201563
DAB2	1.08445	1.21104	9.38803	0.00377548	0.201563
TMEM256	0.317871	6.96959	9.37817	0.00379212	0.201563
FGD4	-0.537738	5.57949	9.37493	0.0037976	0.201563
CD209	1.44413	0.426337	9.36199	0.00381959	0.201563
LOC101903326	0.577727	1.51471	9.36025	0.00382256	0.201563
SIVA1	0.333554	3.61863	9.3425	0.00385297	0.201563
MYO19	0.477623	3.56452	9.33967	0.00385784	0.201563
GCSAM	0.461284	4.8994	9.32964	0.00387515	0.201563
DIXDC1	-0.253521	6.97387	9.32497	0.00388325	0.201563
CASTOR2	0.336146	6.5543	9.32331	0.00388612	0.201563
RTP4	-0.826845	4.8074	9.31837	0.00389472	0.201563
BAHCC1	0.590425	4.35409	9.31605	0.00389875	0.201563
ATP6	0.300197	7.0304	9.28873	0.00394664	0.203317
SV2B	-1.02261	0.246152	9.28243	0.00395779	0.203317
TGS1	-0.214052	5.57439	9.2692	0.00398127	0.203317
PIGH	-0.260123	2.62456	9.26491	0.00398893	0.203317
REEP1	1.65483	-0.696577	9.26364	0.00399119	0.203317
NKX3-1	-0.647074	0.267113	9.25533	0.00400606	0.203478
MEX3B	0.592373	2.72112	9.24758	0.00401997	0.203588
EPSTI1	-0.439735	7.26736	9.23062	0.00405061	0.204544
LOC785760	0.301036	4.58213	9.2034	0.00410032	0.206454
TRPC3	-2.18762	-1.74748	9.18221	0.00413945	0.20736
SLC46A1	0.366991	3.53686	9.1773	0.00414857	0.20736
CARMIL2	0.227521	6.9382	9.17432	0.00415412	0.20736
SLC12A2	-0.336368	5.81647	9.16728	0.00416725	0.207419
PARM1	-0.834566	4.38237	9.15043	0.00419888	0.208397
LOC112449070	0.875978	1.84035	9.12604	0.00424511	0.209736
EZR	0.211279	9.72094	9.12347	0.00425002	0.209736
LOC112441879	0.564141	1.57641	9.11634	0.00426364	0.209812
DNAJB5	0.39167	1.84658	9.10447	0.00428644	0.210338
PKMYT1	0.272347	5.23259	9.07954	0.00433476	0.21211
BLZF1	-0.253826	4.73059	9.07211	0.00434925	0.212207
WNT5A	1.22575	3.47083	9.05996	0.0043731	0.212207
ORAI2	-0.574628	4.4643	9.05949	0.00437401	0.212207
PPCDC	0.393874	2.75544	9.04881	0.00439509	0.212207
HDGF	0.223442	7.26446	9.04743	0.00439781	0.212207
CTDP1	0.150348	6.6554	9.00916	0.00447425	0.214471
LOC112445697	-0.672217	2.7916	9.00682	0.00447899	0.214471
GLS	-0.431484	7.57266	9.00544	0.00448177	0.214471
ITPRIP	-0.466321	6.77334	8.97301	0.00454776	0.216596
PPIP5K1	-0.36419	3.43301	8.96845	0.00455712	0.216596
CD3G	0.508011	5.03356	8.96531	0.00456359	0.216596
NF2	0.161288	5.34974	8.94767	0.00460006	0.21747
MYLIP	-0.226772	6.39467	8.94219	0.00461144	0.21747
MYO1E	-0.449696	4.91705	8.93829	0.00461957	0.21747
SHISA7	0.713693	0.668223	8.92895	0.00463909	0.217799
MAP3K12	0.273216	5.10547	8.91529	0.00466779	0.218556
RFX2	0.766351	3.21352	8.90154	0.00469687	0.219165
DIO2	-2.97992	-1.43278	8.89536	0.00471001	0.219165
KCP	-0.776708	4.18044	8.89131	0.00471865	0.219165
MGAT3	-1.33953	-0.375534	8.8833	0.00473577	0.219373
CYC1	0.225403	6.11899	8.8762	0.00475099	0.219493
PAPD5	-0.387371	6.56931	8.85472	0.00479737	0.221048
PPP2R1A	0.203832	7.41613	8.84577	0.00481685	0.221358
SLC25A15	0.798723	2.532	8.82269	0.00486743	0.223004
ZNF48	0.207601	4.88306	8.81775	0.00487834	0.223004
LOC104969619	-0.933272	-2.07476	8.80777	0.00490046	0.223427
TK1	0.351632	5.80167	8.79404	0.00493103	0.224233
DRAP1	0.243054	5.36895	8.77287	0.00497858	0.225654
LOC112448795	-0.651332	0.294519	8.76436	0.00499785	0.225654
TMPRSS2	-1.19792	1.85489	8.75713	0.00501426	0.225654
PLVAP	0.976791	-0.0861667	8.75445	0.00502034	0.225654
LOC101904622	-1.31037	2.11158	8.7448	0.00504239	0.225654
ACOT7	0.417126	4.79632	8.74468	0.00504266	0.225654
rna-NR_030821.1	-0.215945	7.32731	8.73232	0.00507103	0.225654
NFIL3	-0.528125	5.0403	8.73167	0.00507254	0.225654
LOC107132587	-0.738849	-0.902635	8.72878	0.0050792	0.225654
LOC786614	0.359344	5.3391	8.69613	0.00515508	0.228033
RFX5	-0.228727	6.37963	8.69446	0.00515901	0.228033
FCRL6	0.887378	0.669623	8.665	0.00522857	0.229663
PRDM16	0.936928	3.69602	8.66464	0.00522943	0.229663
TRIM21	-0.225665	6.25225	8.66207	0.00523554	0.229663
PBX3	0.314721	3.68847	8.6457	0.00527468	0.229728
ISG15	-1.66291	5.88843	8.64244	0.00528253	0.229728
MBOAT2	0.673435	0.9705	8.64181	0.00528403	0.229728
WDFY4	-0.427123	9.16596	8.63619	0.00529757	0.229728
DENND5B	-0.480577	5.32726	8.63388	0.00530315	0.229728
CYSLTR1	-0.650872	3.78087	8.60839	0.00536505	0.230447
CA8	-0.924942	-0.231315	8.60814	0.00536569	0.230447
GYG2	0.406985	4.15407	8.60307	0.00537808	0.230447
rna-NR_030929.1	0.49838	2.75452	8.60306	0.0053781	0.230447
SNTB1	-0.613285	4.72737	8.59131	0.00540698	0.230447
TMEM87A	-0.171725	5.61111	8.59004	0.00541012	0.230447
LOC107132340	-1.43755	4.14214	8.5846	0.00542355	0.230447
PTP4A2	-0.287394	9.16052	8.58024	0.00543435	0.230447
PTGER2	-0.468941	1.95307	8.5783	0.00543914	0.230447
MDK	0.584002	3.38173	8.57174	0.00545544	0.230575
VGF	0.457923	0.652923	8.5518	0.00550529	0.231077
SUSD1	-0.319679	5.67519	8.54312	0.00552715	0.231077
GATA1	-0.911674	2.44383	8.53842	0.00553902	0.231077
LOC781412	0.601371	2.44965	8.53769	0.00554088	0.231077
LOC613401	0.583268	0.273321	8.5362	0.00554465	0.231077
LOC784210	0.920528	-0.58381	8.53522	0.00554713	0.231077
SLC25A43	-0.647788	1.8275	8.52066	0.00558412	0.231516
ITGAD	-1.20762	4.68768	8.51894	0.0055885	0.231516
ITGA5	0.310654	6.29892	8.51346	0.00560253	0.231516
LOC112442076	-1.34829	-1.04204	8.51016	0.00561097	0.231516
GPC2	0.894832	0.853675	8.50433	0.00562595	0.231537
SMAD7	0.416193	3.88299	8.49526	0.00564932	0.231537
LOC101905242	0.752598	-0.779532	8.49443	0.00565146	0.231537
ANKRD13B	0.662572	0.150477	8.4882	0.00566756	0.231545
LOC104970913	0.60564	0.813582	8.48405	0.00567833	0.231545
LOC100848357	0.296028	3.34027	8.47614	0.0056989	0.23184
AHI1	-0.459205	2.65607	8.46037	0.00574017	0.232485
UBFD1	0.151244	5.71176	8.45513	0.00575395	0.232485
CD320	0.359951	3.54973	8.45477	0.00575491	0.232485
CASZ1	0.349957	4.11417	8.41652	0.00585655	0.236042
PIP5K1B	-0.30867	3.45033	8.40361	0.0058913	0.236893
CEBPD	-3.59225	2.38569	8.38185	0.00595036	0.238715
UACA	1.17399	-1.09178	8.3763	0.00596554	0.238773
MUTYH	0.224881	4.70168	8.36594	0.00599396	0.239359
LOC788694	-0.972102	3.26585	8.3547	0.00602493	0.240044
PLEKHA3	-0.223202	4.35045	8.34856	0.00604195	0.240137
PPIA	0.203526	8.65199	8.34389	0.00605491	0.240137
ZBED3	0.967042	-0.810282	8.32004	0.00612161	0.242209
CCNH	-0.226337	3.62915	8.31414	0.0061382	0.242209
TMEM250	0.243199	5.35484	8.31032	0.00614898	0.242209
LOC112449565	0.591454	2.51689	8.29033	0.00620576	0.243357
IFIT2	-1.02562	7.71199	8.28708	0.00621503	0.243357
SSTR1	-2.36813	-1.98037	8.28368	0.00622476	0.243357
PTPN1	-0.178838	8.11859	8.28039	0.00623418	0.243357
rna-NR_030872.1	-0.320527	6.12825	8.26479	0.00627907	0.243816
PFAS	0.171454	6.23821	8.2631	0.00628396	0.243816
BATF	-0.697064	4.62927	8.26169	0.00628803	0.243816
UAP1	-0.206487	5.90218	8.24935	0.00632386	0.243987
DOK4	0.474392	1.5913	8.24448	0.00633805	0.243987
ATP2B4	0.346185	7.31425	8.24361	0.00634059	0.243987
PXYLP1	-0.758355	1.55196	8.23736	0.00635887	0.243987
RNF141	-0.474316	4.97468	8.23227	0.00637377	0.243987
LRRK2	-0.387856	7.87359	8.23016	0.00637998	0.243987
MYL12B	-0.714549	5.77665	8.22215	0.00640356	0.243987
LOC112442711	-0.744788	4.13825	8.22172	0.00640482	0.243987
N4BP1	-0.246673	7.40151	8.19027	0.00649834	0.247008
GPD1L	-0.301071	3.92689	8.18326	0.00651939	0.247267
LOC104971030	-1.49593	-1.69549	8.16482	0.00657507	0.248836
SLCO4A1	-0.689853	4.44015	8.14911	0.00662293	0.250102
AFTPH	-0.186955	6.41809	8.1338	0.00666993	0.25133
LOC112441535	-0.325572	3.56518	8.1228	0.00670389	0.252063
GALNT4	-0.262476	3.57301	8.10431	0.00676144	0.252834
STON2	0.641641	2.18259	8.10265	0.00676664	0.252834
MCL1	-0.234908	9.5041	8.1022	0.00676805	0.252834
RBBP9	0.317893	2.89209	8.093	0.0067969	0.253367
LOC112441507	-1.5013	2.7564	8.08579	0.00681959	0.253461
CSDC2	0.913479	1.3514	8.07699	0.00684743	0.253461
MYO18B	-2.58703	-0.388685	8.07537	0.00685254	0.253461
PPP2R5B	0.193131	4.60571	8.07372	0.00685778	0.253461
CDH10	-0.781027	2.63887	8.06661	0.00688038	0.253756
NAALADL1	0.411913	5.29055	8.0518	0.0069277	0.25496
PNPLA7	0.339132	7.12034	8.03681	0.00697597	0.255896
LOC534913	0.361173	5.99609	8.03247	0.00699001	0.255896
SSBP3	0.266441	6.85189	8.03021	0.00699732	0.255896
CKS1B	0.379977	3.49828	8.01411	0.00704974	0.257271
MIR2901	-1.98612	-1.66956	8.00585	0.00707678	0.257717
MAT2B	-0.267892	6.72513	7.99563	0.00711041	0.258399
APLN	-1.87575	-2.15746	7.98907	0.00713206	0.258645
AREG	-1.31455	-0.979379	7.97825	0.00716796	0.259041
ARL2	0.355207	3.93256	7.97679	0.00717281	0.259041
LOC112449534	-2.16047	-2.21163	7.96209	0.00722192	0.259119
GIPC3	-0.429268	2.92132	7.95927	0.00723139	0.259119
LOC101903015	0.357544	5.33962	7.95868	0.00723336	0.259119
NUTF2	0.207652	6.20863	7.9583	0.00723462	0.259119
APOBEC3Z1	-2.0365	2.40294	7.94989	0.00726294	0.259476
LOC107131623	0.492013	1.77356	7.94507	0.00727922	0.259476
NDUFA7	0.294057	5.22406	7.93873	0.0073007	0.259476
EMB	-0.607675	6.01636	7.93447	0.00731514	0.259476
CMTM3	-0.490976	7.99171	7.91762	0.00737268	0.259476
LOC112444778	-0.525197	1.90933	7.91759	0.00737276	0.259476
LOC112442039	0.691622	1.32087	7.91732	0.00737367	0.259476
DACH1	-0.699349	0.845311	7.91057	0.00739687	0.259476
LOC101902469	-0.763649	1.89717	7.90985	0.00739934	0.259476
BOLA-DRB2	-0.842144	1.90879	7.90033	0.00743216	0.259476
CMTR1	-0.317256	6.79218	7.89926	0.00743588	0.259476
LOC107132077	-1.57551	-2.05427	7.89731	0.0074426	0.259476
BMPR1B	-1.68985	-1.1909	7.89692	0.00744398	0.259476
MX1	-0.867112	8.97281	7.89411	0.00745372	0.259476
LOC112449100	-0.715067	0.17407	7.85967	0.00757415	0.26184
NEUROD4	-0.481989	3.85992	7.85515	0.00759012	0.26184
PSMD3	0.162411	7.16854	7.85132	0.00760364	0.26184
PDE4C	-0.935132	0.485735	7.84278	0.00763395	0.26184
RAB29	-0.2101	5.61139	7.84111	0.00763991	0.26184
HES4	-1.36898	5.09607	7.84034	0.00764264	0.26184
DAB2IP	0.752429	1.0885	7.83821	0.00765023	0.26184
LOC618409	-0.881277	5.40871	7.8371	0.00765421	0.26184
FOXP1	0.160878	7.85501	7.83623	0.00765729	0.26184
MIP	0.951542	-1.91715	7.80529	0.00776856	0.263877
FARP1	0.508629	2.00444	7.80023	0.00778691	0.263877
LOC112449508	-0.991674	0.464268	7.79393	0.00780984	0.263877
DIRAS2	-0.711069	4.86374	7.79171	0.00781792	0.263877
ID3	0.52976	5.85011	7.79059	0.00782201	0.263877
PNPT1	-0.386583	5.21067	7.78843	0.00782991	0.263877
LOC785477	0.648839	0.385533	7.78009	0.00786045	0.263877
ZMAT1	-2.26704	-2.48839	7.77844	0.00786649	0.263877
LOC100337152	0.842423	0.0201324	7.77371	0.00788389	0.263877
PRKCG	-1.08859	1.13241	7.77168	0.00789138	0.263877
RHBDF2	-0.383498	7.62362	7.77167	0.00789139	0.263877
RMDN2	-0.443429	1.80499	7.76957	0.00789915	0.263877
FSCN1	0.618101	5.16235	7.76083	0.00793143	0.263882
OAS2	-1.24987	9.85275	7.75817	0.00794131	0.263882
MTR	-0.248579	5.66525	7.75416	0.00795621	0.263882
LOC101906009	-0.600321	2.08188	7.75312	0.00796006	0.263882
AURKB	0.520605	4.28798	7.74099	0.00800532	0.264877
ALPK2	-0.617483	2.55456	7.72809	0.00805374	0.265184
VPS41	-0.179729	6.35019	7.72531	0.00806421	0.265184
RNPS1	0.144227	7.55969	7.72517	0.00806473	0.265184
GTF3C5	0.207223	4.96196	7.72227	0.00807567	0.265184
MTPN	-0.271809	8.6295	7.71054	0.00812009	0.265722
PCMTD1	-0.160293	8.23129	7.70987	0.00812263	0.265722
C11H2orf16	1.05962	-0.267984	7.7055	0.00813927	0.265766
PODNL1	0.503114	4.61993	7.70148	0.0081546	0.265766
PLEKHD1	-0.695184	4.79068	7.68997	0.00819863	0.266288
FAM189B	0.213905	4.70512	7.68929	0.00820125	0.266288
EIF5A	0.241283	8.05983	7.68219	0.00822855	0.266676
BIRC2	-0.252289	5.32943	7.67812	0.00824426	0.266687
UQCRB	-0.203798	5.71055	7.65883	0.00831905	0.268553
CACNA1E	-0.706497	1.66102	7.65529	0.00833285	0.268553
LOC101902154	-0.467792	4.09997	7.64948	0.00835558	0.268787
MBD3	0.188335	6.33987	7.62703	0.00844401	0.270187
LIMD1	-0.38939	8.05489	7.6263	0.0084469	0.270187
IFI44	-2.12118	2.25725	7.62538	0.00845052	0.270187
LOC100848574	-0.930084	-0.487247	7.62022	0.00847101	0.270187
IFI6	-1.11835	5.72742	7.61874	0.00847689	0.270187
CYSLTR2	-0.610826	2.84332	7.60951	0.00851367	0.270863
LOC613345	0.603112	0.953193	7.60236	0.00854229	0.271244
NDFIP2	-0.316807	5.74901	7.59872	0.00855689	0.271244
EFCAB14	-0.149344	7.05619	7.57942	0.0086348	0.273215
LOC788201	1.57523	0.221019	7.56871	0.00867835	0.274
LOC100141266	0.445558	5.28476	7.56445	0.00869574	0.274
NRBP2	0.420963	4.73589	7.55971	0.0087151	0.274
LOC783539	0.436555	3.26308	7.55249	0.00874475	0.274
FOXS1	-1.03833	3.85812	7.55025	0.00875395	0.274
CDH2	0.920443	1.49812	7.54772	0.00876436	0.274
ZP3	0.545854	2.64882	7.54541	0.00877392	0.274
CDC14B	-0.276581	6.09751	7.54253	0.0087858	0.274
C25H16orf71	0.638309	0.575545	7.51749	0.00888988	0.276749
TRIB2	-0.409332	6.26336	7.50761	0.00893131	0.277542
MPO	-1.27492	0.95584	7.48806	0.0090139	0.278364
KANK1	-0.914312	-0.0262298	7.48727	0.00901724	0.278364
IRF8	-0.370966	5.84334	7.48675	0.00901945	0.278364
CDC42BPG	0.299368	4.86584	7.4845	0.00902903	0.278364
RNF19A	-0.208786	7.09675	7.47793	0.00905702	0.278364
COL18A1	0.677561	5.57071	7.476	0.00906525	0.278364
MTHFD1	0.263725	6.15728	7.4749	0.00906995	0.278364
PHACTR2	-0.411505	6.34824	7.46591	0.00910845	0.278729
RALGPS1	-0.37418	2.4762	7.46108	0.00912923	0.278729
MRPL57	0.430629	4.41645	7.4609	0.00912999	0.278729
LRRC8E	0.662938	0.119379	7.43784	0.00922981	0.281283
MIF	0.355314	5.2346	7.42868	0.00926978	0.281605
WHRN	0.382517	3.89292	7.42673	0.00927833	0.281605
IL15	-0.480243	4.97495	7.42415	0.00928964	0.281605
LOC112447304	-0.664847	0.755214	7.41901	0.0093122	0.281605
USP25	-0.344377	6.96019	7.41691	0.00932145	0.281605
TH	-0.590384	3.07262	7.39577	0.00941497	0.283585
FLOT1	-0.454306	6.01839	7.39173	0.00943294	0.283585
USHBP1	0.752369	0.138733	7.38863	0.00944675	0.283585
CYTH3	0.327981	4.41994	7.38657	0.00945597	0.283585
MTHFD2	-0.250408	5.25359	7.38174	0.00947755	0.283585
JCAD	-0.66396	1.21713	7.37893	0.00949017	0.283585
ZNF500	0.265168	4.91203	7.37246	0.0095192	0.283585
PPP1R12B	0.42642	7.40859	7.37177	0.00952231	0.283585
IFI44L	-0.794752	7.05787	7.3692	0.00953392	0.283585
ABCB1	0.424904	3.85773	7.36529	0.00955155	0.283624
SHE	-0.607112	0.351349	7.35691	0.00958948	0.28422
CMTR2	-0.350559	4.62021	7.35053	0.00961847	0.28422
MAML2	-0.255699	5.54981	7.35003	0.00962072	0.28422
GJC2	0.459033	1.80878	7.34291	0.0096532	0.284457
TMEM59	-0.161968	6.71555	7.34109	0.00966148	0.284457
LPAR5	0.366481	3.11984	7.33282	0.00969937	0.285089
ZNF300	0.441236	0.773542	7.32562	0.00973249	0.28558
RABGAP1L-2	-0.254582	7.59468	7.3096	0.00980661	0.287269
TBL3	0.240897	5.25545	7.305	0.009828	0.287411
FBLIM1	1.32946	0.0434769	7.29135	0.00989178	0.28879
PCGF3	0.159682	4.98471	7.27457	0.00997077	0.290164
INTS11	0.189531	6.03233	7.27425	0.00997226	0.290164
ALCAM	-0.416841	4.60302	7.25569	0.0100604	0.291809
PPP1R21	-0.208641	5.75045	7.25529	0.0100624	0.291809
PICALM	-0.258128	8.14241	7.25004	0.0100875	0.292049
TREML2	0.181078	8.55331	7.24286	0.0101219	0.292518
ARHGAP33	0.407513	3.04873	7.23964	0.0101374	0.292518
MCM2	0.459613	6.3216	7.23337	0.0101676	0.292851
LOC100335751	-0.781294	0.767168	7.22939	0.0101868	0.292851
LOC513869	-1.25033	-0.411287	7.22678	0.0101995	0.292851
DCAF15	0.190683	6.55195	7.21786	0.0102428	0.29361
TUBA1B	0.310867	8.76857	7.20979	0.0102821	0.294153
SLC37A1	0.26324	5.84205	7.20703	0.0102956	0.294153
CREBRF	-0.295697	6.82584	7.20073	0.0103265	0.294426
DYNC1LI2	-0.160645	5.65659	7.19779	0.0103409	0.294426
TMEM38A	-0.629709	0.503055	7.18973	0.0103806	0.294426
APEX1	0.239656	6.54575	7.18607	0.0103987	0.294426
ATAD3A	0.170566	5.05049	7.1852	0.010403	0.294426
P2RY10	-0.18733	6.07432	7.18442	0.0104068	0.294426
CBX7	-0.261979	6.43141	7.18077	0.0104249	0.294457
SDC4	-0.617806	1.92085	7.17593	0.010449	0.294657
NOLC1	0.154349	6.29063	7.17161	0.0104705	0.294785
PABPC4	0.162629	6.26201	7.16392	0.0105088	0.295022
PNPLA8	-0.182972	4.61488	7.16046	0.0105262	0.295022
TNK2	-0.165414	7.06722	7.15972	0.0105298	0.295022
PPP1R3E	0.180545	4.26123	7.15488	0.0105542	0.29511
PGRMC1	0.412401	5.44586	7.15233	0.010567	0.29511
MARCHF1	-0.669725	4.00264	7.12359	0.0107126	0.298698
GFI1B	-0.653327	2.14969	7.11365	0.0107634	0.299174
SLC9A7	-0.313649	5.82725	7.11352	0.0107641	0.299174
MAP2K6	0.306763	3.0661	7.10654	0.0108	0.299459
PLAG1	0.646537	0.935397	7.10157	0.0108256	0.299459
LOC104970178	-1.2329	-1.95368	7.09792	0.0108445	0.299459
SPECC1L	0.43582	5.54165	7.0938	0.0108658	0.299459
RBM3	1.07748	2.84217	7.09376	0.010866	0.299459
PAXIP1	0.158717	4.80803	7.09004	0.0108853	0.299459
LOC112445265	0.456351	3.87326	7.08618	0.0109053	0.299459
PLEKHB1	-0.899187	-0.312202	7.08485	0.0109123	0.299459
LOC512594	0.827508	-1.40788	7.07373	0.0109703	0.300576
QTRT1	0.23022	4.79669	7.06798	0.0110005	0.300634
AGO4	-0.229119	6.38987	7.06673	0.011007	0.300634
CPZ	0.532672	1.43669	7.05756	0.0110553	0.301479
MED24	0.175213	5.88793	7.05078	0.0110912	0.301706
MECR	0.177288	3.79021	7.04415	0.0111264	0.301706
CRBN	-0.116427	5.87594	7.0393	0.0111522	0.301706
FCRLA	-0.516311	5.92771	7.03841	0.0111569	0.301706
LYN	-0.317753	9.27163	7.03772	0.0111606	0.301706
VSTM2L	0.6491	4.25489	7.03604	0.0111696	0.301706
ADGRA2	0.46816	0.974237	7.03282	0.0111867	0.301706
IGHE	-1.11712	6.34654	7.02986	0.0112026	0.301706
LOC101904668	0.672641	-0.69814	7.02614	0.0112226	0.301776
PLXNB1	0.674428	3.2228	7.02158	0.0112471	0.301967
SLC9B2	-0.708293	5.2533	7.00972	0.011311	0.303215
PDCD4	-0.283108	7.74689	6.99199	0.0114073	0.305327
ITGA1	-2.6156	2.27664	6.98464	0.0114475	0.305516
ADGRG6	0.8417	0.0483431	6.98426	0.0114496	0.305516
LOC615640	0.886608	2.60358	6.97897	0.0114786	0.305821
SMPDL3A	-0.375221	4.51446	6.96976	0.0115294	0.305914
TUB	0.379778	3.5439	6.9687	0.0115352	0.305914
NCALD	0.337215	5.46974	6.96815	0.0115383	0.305914
TLR6	-0.382716	7.316	6.96556	0.0115526	0.305914
LOC112441842	0.586773	1.07986	6.94993	0.0116394	0.306881
LOC112442618	-1.16378	-1.28935	6.94403	0.0116724	0.306881
TBK1	-0.28543	4.74745	6.94324	0.0116768	0.306881
DNAJC15	0.201493	4.80423	6.93645	0.0117149	0.306881
PDE9A	0.408993	1.81346	6.93397	0.0117288	0.306881
RANBP1	0.308012	5.43321	6.93255	0.0117368	0.306881
PSME3	0.11068	7.20168	6.93084	0.0117464	0.306881
LOC104971032	0.988558	-0.64997	6.92941	0.0117545	0.306881
PRR14	0.130316	6.20134	6.92648	0.011771	0.306881
PIF1	0.663548	0.804991	6.92541	0.011777	0.306881
PARP6	-1.32102	3.42736	6.92097	0.0118021	0.306881
LOC107132401	1.00295	-1.86608	6.91857	0.0118157	0.306881
GCKR	0.759204	1.24977	6.91804	0.0118187	0.306881
GPS1	0.190644	6.02217	6.90942	0.0118677	0.307692
A4GALT	-0.492749	4.91475	6.90168	0.0119119	0.307955
TROAP	0.438226	4.2101	6.90039	0.0119192	0.307955
rna-NR_031123.1	-0.375626	4.04746	6.89653	0.0119413	0.307955
LSM14B	0.128757	6.3153	6.89523	0.0119488	0.307955
EPS8	0.709448	0.52492	6.88794	0.0119907	0.308578
AP4E1	-0.15813	6.07549	6.88244	0.0120224	0.308591
FOXP4	0.218019	5.47934	6.88169	0.0120267	0.308591
SPINDOC	0.227766	4.30996	6.87347	0.0120743	0.309355
LOC784827	1.11752	-1.68144	6.86861	0.0121025	0.309621
GUK1	0.248587	7.45153	6.85842	0.0121619	0.310684
PRSS36	-1.2155	-1.53173	6.85143	0.0122029	0.311272
LGALS1	0.325706	6.57662	6.8322	0.0123162	0.312751
PTBP1	0.119386	8.93518	6.82911	0.0123346	0.312751
AMZ1	0.871435	0.568098	6.82802	0.012341	0.312751
SLC38A5	0.290529	3.78994	6.8269	0.0123477	0.312751
JDP2	-0.329952	5.03381	6.82446	0.0123622	0.312751
rna-NR_107776.1	1.21107	5.99489	6.82333	0.0123689	0.312751
POLR2L	0.266435	4.29243	6.81171	0.0124383	0.313887
NFRKB	0.134497	6.08183	6.80693	0.0124669	0.313887
ARSJ	-0.891661	0.996608	6.80675	0.012468	0.313887
VWA2	-1.05674	0.876625	6.79593	0.0125331	0.314296
ETNK2	0.824127	-0.942973	6.7952	0.0125375	0.314296
LOC784409	1.0171	-1.3153	6.79503	0.0125386	0.314296
ANAPC11	0.238506	4.63309	6.7908	0.0125641	0.314484
REXO4	0.172525	4.51044	6.77897	0.0126359	0.315826
LOC104974445	-0.836843	-1.02167	6.77019	0.0126895	0.316413
ARPP21	0.464471	2.53333	6.76915	0.0126959	0.316413
LOC107133095	0.417781	1.96678	6.76423	0.012726	0.316584
CRISPLD2	-0.600816	5.85442	6.76161	0.0127421	0.316584
LOC107132487	0.620499	0.782836	6.75913	0.0127574	0.316584
TMEM30B	-0.414335	1.3095	6.7518	0.0128026	0.317104
LOC512869	-1.98819	8.47926	6.74736	0.01283	0.317104
RGS12	0.669159	1.38332	6.74517	0.0128435	0.317104
POLRMT	0.192393	5.64758	6.74391	0.0128514	0.317104
MEGF6	0.92584	0.998115	6.73897	0.0128821	0.31741
LRRC8A	0.148549	5.53483	6.72968	0.01294	0.317835
PPP2R3B	0.243545	3.07912	6.72849	0.0129474	0.317835
LOC112449348	-0.829783	2.33716	6.72609	0.0129624	0.317835
LOC509941	0.529211	0.780464	6.72217	0.0129869	0.317835
RNF43	0.444262	1.4112	6.71824	0.0130116	0.317835
POLD1	0.217311	5.94647	6.71789	0.0130138	0.317835
DCX	0.988528	-0.650049	6.71425	0.0130367	0.317835
ATP11C	-0.294798	5.15405	6.71127	0.0130555	0.317835
TEPSIN	0.220562	4.70786	6.70992	0.013064	0.317835
SLC16A11	-0.45078	1.73502	6.70047	0.0131238	0.318694
UBE2S	0.32359	5.76448	6.69854	0.013136	0.318694
ANKRD37	-0.667806	0.183953	6.68176	0.0132429	0.319897
MTSS1	-0.326441	7.77874	6.68093	0.0132483	0.319897
AK3	-0.313286	6.07409	6.67844	0.0132642	0.319897
HSD11B1	-1.34105	-0.630823	6.67738	0.013271	0.319897
HIC2	0.230623	3.96467	6.67635	0.0132776	0.319897
ZNHIT1	0.277983	4.10475	6.67088	0.0133128	0.3203
FAM81A	1.17348	-1.61637	6.65414	0.0134211	0.322377
TRIB3	0.403734	5.51778	6.65086	0.0134424	0.322377
TMEM156	-0.303049	7.52781	6.64895	0.0134548	0.322377
LZTS1	0.998092	-0.136703	6.63827	0.0135246	0.323602
LOC101903385	0.366806	1.14601	6.63091	0.0135728	0.324311
MYBBP1A	0.161787	6.66114	6.61898	0.0136515	0.325743
PYGO1	-0.410534	5.63892	6.61491	0.0136785	0.325929
ZNF143	-0.156099	5.04703	6.61214	0.0136969	0.325929
MGMT	0.298581	3.77396	6.60523	0.0137428	0.326575
CALM1	0.192199	8.91249	6.60168	0.0137665	0.326691
UBE2I	0.121456	7.13361	6.59398	0.0138179	0.327283
TSTA3	0.206887	4.90017	6.59101	0.0138379	0.327283
SAMD1	0.227495	7.53561	6.5895	0.013848	0.327283
GPR15	-0.497747	4.27742	6.5864	0.0138688	0.327331
SBF1	0.166167	8.78658	6.57955	0.013915	0.327974
NANP	0.548107	2.52516	6.57434	0.0139502	0.328151
CD300LF	-0.609902	5.36367	6.57286	0.0139602	0.328151
PRELID2	-0.328518	2.78582	6.56622	0.0140053	0.328766
ZHX2	-0.195018	5.80195	6.5604	0.0140449	0.32925
GTSE1	0.366541	4.47003	6.55185	0.0141033	0.329619
RASGRP3	-0.375115	6.40309	6.54742	0.0141338	0.329619
LOC112441859	0.876677	-0.806899	6.54457	0.0141533	0.329619
LOC787257	0.536282	1.55227	6.54307	0.0141636	0.329619
ABI2	0.330843	4.34926	6.54257	0.014167	0.329619
PLXNA3	0.346669	6.53492	6.53757	0.0142015	0.329619
FAM46A	-0.440629	6.03658	6.53115	0.0142459	0.329619
ITSN2	-0.183497	7.44363	6.52805	0.0142674	0.329619
MIPEP	0.144196	5.0692	6.52756	0.0142708	0.329619
RGS18	-0.56197	5.22172	6.52705	0.0142743	0.329619
CD109	-1.45496	-0.872713	6.5257	0.0142837	0.329619
SGCE	0.990352	-0.441045	6.52502	0.0142884	0.329619
MOCS2	-0.170385	5.56126	6.51868	0.0143325	0.330198
SCAND1	0.24275	5.51861	6.51183	0.0143803	0.330861
FBXL3	-0.215578	6.11926	6.49687	0.0144854	0.332743
ITGB7	0.1997	9.32036	6.49324	0.0145109	0.332743
LOC104974028	0.877497	-1.14172	6.48626	0.0145603	0.332743
LOC112445063	0.316173	1.39972	6.4848	0.0145707	0.332743
ANKRD6	0.9163	0.978484	6.48241	0.0145876	0.332743
FBXO46	-0.137181	5.868	6.48223	0.0145889	0.332743
TIMP1	0.210573	6.58415	6.48054	0.0146009	0.332743
PYCR3	0.226297	5.29868	6.47851	0.0146153	0.332743
ACAP3	0.246183	5.86596	6.46989	0.0146768	0.333706
FAM3C	-0.280639	4.533	6.4616	0.0147362	0.333846
GPBP1L1	-0.112203	7.37341	6.45969	0.0147499	0.333846
LOC783542	0.705282	-1.37122	6.45938	0.0147522	0.333846
APOBR	-0.331968	7.08736	6.45831	0.0147599	0.333846
LOC112443215	0.787406	-1.81801	6.42699	0.0149869	0.338541
LOC112448453	-1.08529	-2.19704	6.42333	0.0150137	0.338653
CMTM8	-0.83365	1.05529	6.41874	0.0150474	0.338653
PDCL3	0.195017	4.99421	6.41832	0.0150504	0.338653
PPP1R3D	-0.436483	3.71908	6.41203	0.0150967	0.339255
MOV10L1	0.579242	2.14502	6.40727	0.0151318	0.339605
LOC784606	0.741927	-0.663634	6.40375	0.0151578	0.339751
MYO1G	0.166476	8.45854	6.39791	0.0152011	0.340205
RPS2	0.221269	10.943	6.39573	0.0152173	0.340205
NANOS1	0.377903	2.26747	6.37906	0.0153417	0.342545
HBA1	1.96134	6.557	6.37577	0.0153664	0.342656
CDK2AP2	0.191347	6.84683	6.3708	0.0154037	0.343048
LONP1	0.156344	5.7524	6.36761	0.0154277	0.343144
RAB35	0.188603	6.97982	6.3643	0.0154527	0.34326
CASKIN2	0.571871	0.266732	6.35675	0.0155099	0.343959
IDH2	0.175377	7.64672	6.35491	0.0155238	0.343959
MTSS1L	-0.557618	2.36796	6.34558	0.0155948	0.344433
TMEM237	0.335074	1.43541	6.34338	0.0156116	0.344433
AGL	-0.324271	4.33586	6.343	0.0156145	0.344433
FBLN2	1.16317	0.721744	6.33978	0.0156391	0.344433
NFKB2	-0.260418	6.61204	6.3391	0.0156443	0.344433
DUSP4	-0.790465	-0.361421	6.33213	0.0156978	0.344496
NUPR1	-0.8962	2.44765	6.33135	0.0157038	0.344496
SHMT2	0.248018	6.05786	6.33095	0.0157068	0.344496
CORO7	0.227025	7.81858	6.32755	0.015733	0.344496
EFEMP2	0.658382	-0.423939	6.32145	0.01578	0.344496
IKBKE	0.222955	5.67561	6.32128	0.0157814	0.344496
PNMA1	-0.282837	3.33768	6.32068	0.015786	0.344496
RNF126	0.189905	6.54398	6.31588	0.0158232	0.344586
EPB41L4A	-2.55136	-1.89643	6.31502	0.0158298	0.344586
APP	0.352113	4.50267	6.30019	0.0159452	0.345943
USP5	0.186977	6.64224	6.29961	0.0159497	0.345943
C13H20orf202	-0.6627	0.369599	6.29795	0.0159627	0.345943
FANCE	0.372685	3.47151	6.29582	0.0159793	0.345943
NADK	-1.28335	6.62144	6.29266	0.0160041	0.345943
NOP56	0.169126	6.78345	6.29109	0.0160165	0.345943
CYBC1	-0.456902	5.25453	6.28856	0.0160363	0.345943
LOC112442611	-0.885902	-0.771223	6.28625	0.0160545	0.345943
NCKAP5L	0.234329	5.52637	6.2841	0.0160714	0.345943
PLEKHH2	-1.77587	-1.45953	6.27945	0.0161081	0.346303
ADGRA1	0.987253	0.620417	6.27588	0.0161363	0.346359
TRIM46	1.45057	-1.49058	6.27393	0.0161517	0.346359
PJA2	-0.18253	7.23297	6.27157	0.0161705	0.346359
PTPN7	0.235945	7.08946	6.25818	0.016277	0.347646
LOC101903253	0.575707	4.2106	6.25669	0.0162889	0.347646
EFR3B	-0.801861	3.00139	6.25648	0.0162906	0.347646
SELE	-0.766329	-1.46004	6.24892	0.0163511	0.347803
ATAD1	-0.221441	6.51253	6.24826	0.0163564	0.347803
UBL3	-0.240539	6.92476	6.24652	0.0163704	0.347803
LOC516599	-0.292154	6.6527	6.24213	0.0164057	0.347803
ESYT1	0.21346	9.14536	6.24113	0.0164138	0.347803
TMEM238	0.32147	2.51137	6.24059	0.0164181	0.347803
LOC112447420	-0.515672	2.43788	6.23572	0.0164574	0.348073
RNF115	-0.204175	5.55032	6.23309	0.0164787	0.348073
RINL	1.53423	1.22185	6.23157	0.016491	0.348073
DDX51	0.199626	4.74236	6.226	0.0165362	0.348466
LOC613664	0.740904	1.50645	6.22433	0.0165497	0.348466
LOC112448853	0.90125	-1.94975	6.22137	0.0165738	0.348551
LOC101902527	0.512731	-0.300922	6.21838	0.0165981	0.348637
LOC100847835	-0.794377	1.88859	6.21595	0.016618	0.348637
KIF7	0.49741	3.57572	6.21176	0.0166523	0.348935
DPF1	0.643818	-0.526314	6.20739	0.0166881	0.349091
SKP2	0.231354	4.50402	6.20594	0.0166999	0.349091
SAPCD2	0.591888	1.49587	6.19768	0.0167679	0.349668
PNPLA1	-0.802434	1.64686	6.19497	0.0167903	0.349668
FBL	0.235764	5.82793	6.19357	0.0168019	0.349668
FCHO1	0.192023	7.06188	6.19282	0.0168081	0.349668
PDE7B	0.822078	0.147216	6.18539	0.0168696	0.350232
COPS9	0.233219	4.58925	6.18296	0.0168898	0.350232
SELENOH	0.188711	6.11595	6.18225	0.0168957	0.350232
LOC101902048	-0.58351	0.788038	6.17076	0.0169914	0.350894
CCDC171	0.235427	2.56286	6.16939	0.0170029	0.350894
HSF1	0.14139	6.10809	6.16917	0.0170047	0.350894
LOC104972309	-1.23656	1.65805	6.16874	0.0170084	0.350894
LOC100335177	0.696385	-0.845868	6.16399	0.0170482	0.350947
TCF4	-0.389959	6.68585	6.16245	0.017061	0.350947
CNN3	-0.85834	-0.26653	6.1612	0.0170716	0.350947
rna-NR_030843.1	-1.0211	6.32934	6.14181	0.0172354	0.353896
PGM3	-0.291307	3.94753	6.13938	0.017256	0.353901
TLE2	0.719041	2.44562	6.12607	0.0173696	0.355357
RPS16	0.266976	9.24639	6.1256	0.0173736	0.355357
RAB27A	-0.262578	8.15432	6.12388	0.0173884	0.355357
NDUFAF3	0.209644	5.20413	6.1064	0.0175389	0.357196
SHCBP1	0.427734	4.24442	6.10585	0.0175437	0.357196
FKBP1A	0.189652	7.5144	6.0983	0.0176091	0.357196
LOC511386	0.434361	0.468839	6.09693	0.017621	0.357196
DLG4	0.288807	5.38462	6.09274	0.0176575	0.357196
SHARPIN	0.187141	5.05316	6.09229	0.0176614	0.357196
SNX17	0.17296	6.34853	6.09157	0.0176677	0.357196
USP12	-0.164625	5.54104	6.09094	0.0176732	0.357196
LHFPL4	-0.752105	-1.24928	6.08981	0.017683	0.357196
RPL18A	0.254541	9.50501	6.0897	0.017684	0.357196
LOC112447087	-0.216593	2.5412	6.08658	0.0177112	0.357331
ICAM1	-0.678593	1.93184	6.07964	0.0177721	0.357757
DDHD2	-0.120483	6.22478	6.07947	0.0177736	0.357757
LOC100847773	0.193452	3.37057	6.07641	0.0178005	0.357884
TMBIM7	0.649295	0.196505	6.07118	0.0178464	0.358394
ABCA2	0.444963	7.83117	6.06848	0.0178703	0.358458
RASGRP2	0.253761	9.0646	6.06167	0.0179305	0.359064
UBE2L3	0.161785	7.11296	6.05966	0.0179484	0.359064
LOC107133255	0.977052	-2.12869	6.05738	0.0179686	0.359064
TUBA1C	0.510495	5.07084	6.05275	0.0180097	0.359064
UCK2	0.266799	4.30485	6.04395	0.0180882	0.359064
DIP2A	0.192759	5.24012	6.04273	0.0180992	0.359064
LOC112447817	0.447748	1.28821	6.04111	0.0181137	0.359064
FGF11	0.582382	1.4803	6.03841	0.0181378	0.359064
ZDHHC17	-0.224632	5.31078	6.03831	0.0181388	0.359064
LOC101903752	-0.889673	0.603423	6.03695	0.018151	0.359064
CSF1	-0.66164	3.88139	6.03687	0.0181517	0.359064
LOC541276	0.264726	4.90711	6.03484	0.0181699	0.359064
LOC112447114	-0.455166	1.36161	6.03107	0.0182038	0.359064
UBAP2	0.178199	5.71307	6.03043	0.0182096	0.359064
HBA	1.96919	5.54197	6.03009	0.0182127	0.359064
IRF7	-0.638856	6.23665	6.02803	0.0182312	0.359064
PEAR1	2.61843	-2.44857	6.02463	0.0182619	0.359261
LOC515358	0.239767	4.45589	6.0179	0.0183228	0.360051
PLOD1	-0.399659	6.31339	6.00479	0.0184421	0.361791
ZNRF3	0.417796	3.87456	6.0036	0.018453	0.361791
LOC104973730	-0.492651	2.89334	5.99916	0.0184937	0.36218
GCAT	-0.53776	0.653709	5.99543	0.0185278	0.36244
BNIP3L	-0.245027	6.55144	5.98846	0.0185919	0.363285
RASSF2	-0.22516	7.9697	5.98454	0.0186281	0.363582
TRMT2A	0.211166	5.23832	5.97681	0.0186996	0.364568
SPATA32	0.796392	-1.61317	5.97081	0.0187552	0.365243
NAA40	0.164434	5.05556	5.96565	0.0188033	0.36577
CFL1	0.213976	9.87099	5.94629	0.0189847	0.368587
TREM2	0.627014	3.96102	5.94514	0.0189955	0.368587
GATAD2A	0.114351	7.82096	5.94196	0.0190255	0.368587
LOC507443	0.389515	3.67468	5.94117	0.019033	0.368587
ATP5IF1	0.516654	6.1677	5.92762	0.0191615	0.370206
LOC101907383	1.21768	-1.87942	5.92629	0.0191741	0.370206
PRAG1	-0.381767	7.49096	5.92562	0.0191806	0.370206
REXO2	0.202709	4.00299	5.91279	0.0193031	0.371449
USP13	-0.346264	3.4138	5.91015	0.0193284	0.371449
NPDC1	0.405068	3.84705	5.90614	0.0193671	0.371449
PYCR1	0.389833	2.53066	5.90563	0.0193719	0.371449
LOC101905296	0.472405	4.60416	5.90351	0.0193923	0.371449
ZNF654	-0.552799	6.46383	5.90233	0.0194038	0.371449
PBXIP1	-0.272406	8.15249	5.89659	0.0194592	0.371449
PLEKHG2	0.229518	5.63402	5.89652	0.0194599	0.371449
FAM13B	-0.259954	6.76623	5.89467	0.0194778	0.371449
NT5DC2	0.356541	3.3056	5.89271	0.0194968	0.371449
AASS	-0.375315	3.5299	5.89262	0.0194976	0.371449
PLSCR2	-0.411916	5.75007	5.89221	0.0195016	0.371449
SSR4	0.2547	7.75258	5.88829	0.0195397	0.371624
SUCO	-0.287369	5.40467	5.88451	0.0195764	0.371624
NSD2	0.263299	6.66722	5.88385	0.0195828	0.371624
LOC112443155	0.442395	1.84586	5.88247	0.0195963	0.371624
TMEM154	-0.374504	6.77508	5.87774	0.0196424	0.371793
LOC107131134	-0.424645	2.54413	5.87717	0.0196481	0.371793
VGLL4	0.381696	4.53211	5.87097	0.0197087	0.371948
TNRC18	1.91392	9.40372	5.86818	0.0197361	0.371948
RPS15	0.19621	9.67025	5.86769	0.0197409	0.371948
METRNL	-0.376443	4.59081	5.86626	0.0197549	0.371948
CDK8	0.201852	3.78759	5.8634	0.0197831	0.371948
ZNF746	0.154901	5.23275	5.85772	0.0198392	0.371948
HPGD	-1.10031	2.40933	5.85731	0.0198432	0.371948
MEF2A	-0.249754	6.39701	5.8571	0.0198452	0.371948
PSMB2	0.257759	5.70517	5.8551	0.019865	0.371948
FBXO34	-0.12579	4.99802	5.85456	0.0198703	0.371948
RNF114	-0.202039	7.43559	5.84695	0.0199458	0.372959
LOC100299324	0.551312	-0.317683	5.84018	0.0200131	0.373816
USP10	0.106039	6.65942	5.83567	0.0200582	0.374254
CMTM6	-0.119637	8.26689	5.8284	0.020131	0.37521
PRKCD	-0.267824	7.10066	5.82265	0.0201888	0.375883
VCAN	-0.552458	7.2709	5.81608	0.020255	0.376171
LOC112443783	-0.615325	5.05442	5.81468	0.0202692	0.376171
PXDN	1.34083	0.165403	5.81381	0.0202779	0.376171
IZUMO2	-0.367239	2.12521	5.81253	0.0202909	0.376171
LOC509513	1.73644	3.78738	5.80706	0.0203464	0.376578
LOC785761	0.266051	4.31118	5.80609	0.0203562	0.376578
NEU3	-0.192565	5.10913	5.80286	0.020389	0.376785
DPP6	0.955623	-0.492944	5.79359	0.0204836	0.378129
MAP3K5	-0.183723	5.66866	5.79133	0.0205066	0.378153
RCC1L	0.214692	4.29057	5.78193	0.0206031	0.37953
LOC112449284	0.482244	0.493555	5.77414	0.0206834	0.380316
LOC112449098	-0.817358	1.8081	5.77352	0.0206899	0.380316
RAB3GAP2	-0.16331	6.09024	5.77142	0.0207115	0.380316
LOC789384	0.21131	4.78281	5.76117	0.0208178	0.380401
NAV2	0.398816	3.9553	5.76065	0.0208233	0.380401
TMEM9B	-0.17859	5.4065	5.76008	0.0208292	0.380401
LOC112442678	0.787226	-0.698246	5.75385	0.0208942	0.380401
IL22RA2	-0.935699	0.375169	5.75343	0.0208986	0.380401
LOC100298320	0.735169	-1.90065	5.75325	0.0209004	0.380401
BZW2	0.195111	5.3016	5.75019	0.0209323	0.380401
FAM171B	0.64396	1.43124	5.75016	0.0209327	0.380401
IPO9	0.104368	7.10315	5.74982	0.0209362	0.380401
NACC1	0.154559	6.97681	5.74813	0.020954	0.380401
EIF3L	0.175719	6.97387	5.74784	0.020957	0.380401
EXOSC10	0.13525	6.57333	5.73199	0.0211237	0.382676
LOC616782	-0.75191	6.91457	5.73118	0.0211323	0.382676
LOC112442575	0.539063	0.602878	5.72966	0.0211484	0.382676
ATG9A	0.173583	6.96489	5.72709	0.0211756	0.382704
PRPSAP1	-0.188154	5.2565	5.72535	0.021194	0.382704
CHRNB1	0.305333	2.34442	5.72219	0.0212276	0.382913
YIF1B	0.228091	4.29226	5.71278	0.0213278	0.383987
MAP3K9	-0.67208	-0.838041	5.71244	0.0213314	0.383987
TANK	-0.282174	6.17743	5.6996	0.021469	0.386041
SSBP4	0.345711	6.34766	5.69678	0.0214993	0.386041
PRMT7	0.158788	5.40079	5.69559	0.0215121	0.386041
LIN7A	-0.684505	0.6397	5.68984	0.0215743	0.386418
TRIAP1	-0.424443	0.0495802	5.68924	0.0215807	0.386418
LOC101909028	-0.639852	0.485716	5.68747	0.0215999	0.386418
VPS25	0.18142	6.19509	5.6818	0.0216613	0.386544
DENND6B	0.26815	5.17137	5.68021	0.0216786	0.386544
LOC104975559	1.1546	1.14286	5.6756	0.0217288	0.386544
SLC6A12	-1.67245	-0.684233	5.67457	0.02174	0.386544
ARHGAP10	-0.373911	2.46552	5.67387	0.0217476	0.386544
RIC1	-0.197095	6.01399	5.66799	0.0218118	0.386544
MYBL2	0.355853	5.781	5.66763	0.0218158	0.386544
UBXN8	-0.356848	3.28752	5.66678	0.0218251	0.386544
LOC112447355	-1.08441	0.0270675	5.66547	0.0218393	0.386544
LOC100141025	0.944371	-2.18094	5.66376	0.0218581	0.386544
CC2D1A	0.139574	5.58773	5.66179	0.0218798	0.386544
ASPSCR1	0.180061	5.53545	5.65941	0.0219059	0.386544
COBLL1	-0.549832	5.38523	5.65854	0.0219155	0.386544
PPP1R3B	-0.387711	5.96947	5.65559	0.0219478	0.386544
SCLT1	-0.422658	4.21707	5.64914	0.0220191	0.386544
AES	0.229638	8.19764	5.64777	0.0220341	0.386544
TTC39B	-0.330864	4.19241	5.64736	0.0220387	0.386544
LOC101905203	0.261244	4.77283	5.64592	0.0220546	0.386544
LOC104969394	0.727445	-0.109273	5.6448	0.0220671	0.386544
PURA	-0.205543	6.27938	5.63893	0.0221322	0.386544
FAH	0.442844	0.51179	5.63864	0.0221354	0.386544
LOC101905222	0.440727	3.18364	5.6383	0.0221392	0.386544
TBC1D1	-0.138707	6.79009	5.63768	0.022146	0.386544
DEXI	-0.340259	5.6133	5.63625	0.0221619	0.386544
LOC112441847	-2.77799	4.88507	5.63613	0.0221632	0.386544
FRRS1	-2.47114	-1.77082	5.63213	0.0222078	0.386933
PSMD11	0.111374	6.86312	5.6298	0.0222339	0.386999
LOC112442262	-1.08302	-0.615004	5.62582	0.0222783	0.387339
LOC107131542	0.41096	3.81358	5.62406	0.022298	0.387339
P2RY8	0.215766	5.95528	5.61805	0.0223655	0.388123
LOC104975960	-0.889479	-1.58005	5.60903	0.0224671	0.389496
SYN1	0.422051	4.49408	5.60406	0.0225232	0.389525
CAMLG	-0.155303	4.32959	5.60311	0.022534	0.389525
SLIT1	0.827519	0.0531527	5.60267	0.022539	0.389525
NTAN1	0.127725	6.42044	5.60096	0.0225584	0.389525
LOC104976574	0.666669	-0.423762	5.5933	0.0226454	0.390639
HSH2D	-0.361485	5.85737	5.58734	0.0227135	0.391424
RTL8C	0.214843	5.33839	5.58048	0.022792	0.392388
GLCCI1	-0.178937	6.55237	5.56659	0.0229519	0.39475
LOC101905668	0.417755	0.953946	5.5599	0.0230293	0.395552
SRGAP1	-0.514128	0.36545	5.55862	0.0230441	0.395552
LOC100848419	-0.359101	6.2161	5.55263	0.0231137	0.396075
MAPT	0.428231	3.30701	5.55031	0.0231408	0.396075
FSTL3	0.549714	-0.184793	5.55013	0.0231429	0.396075
ABCF1	1.06298	5.64066	5.54063	0.0232539	0.397143
WDR61	0.165435	4.94972	5.53543	0.0233149	0.397143
LAMC2	1.22147	0.153368	5.53522	0.0233174	0.397143
PPP3CA	-0.230378	6.22862	5.52979	0.0233813	0.397143
PCED1A	0.304423	4.23132	5.5272	0.0234118	0.397143
CRIP3	-1.75926	-0.591859	5.52658	0.0234192	0.397143
BANK1	-0.423034	7.67272	5.52569	0.0234297	0.397143
SNCA	0.690147	-0.698957	5.5249	0.0234391	0.397143
C28H10orf105	0.376823	4.58911	5.52321	0.023459	0.397143
FES	-0.313276	5.93471	5.52264	0.0234658	0.397143
PLAC8	-0.268817	9.41887	5.5216	0.0234781	0.397143
LOC112444519	-0.601834	5.63682	5.52146	0.0234797	0.397143
PLP2	0.213469	6.23479	5.51363	0.0235727	0.398173
NDE1	0.216853	5.69517	5.51035	0.0236116	0.398173
SEC23IP	-0.119368	6.53938	5.50913	0.0236262	0.398173
LOC112441651	-0.579503	1.26245	5.50862	0.0236323	0.398173
TBC1D15	-0.230028	5.14432	5.50415	0.0236857	0.398434
NCBP2-AS2	0.409451	1.87657	5.50336	0.0236951	0.398434
PQBP1	0.166845	5.33353	5.50068	0.0237272	0.398434
RPS7	0.211878	9.77645	5.49826	0.0237562	0.398434
NMUR1	-0.612978	1.2674	5.49659	0.0237762	0.398434
NOD1	-0.515083	3.93089	5.49583	0.0237854	0.398434
YIPF1	-0.16592	4.57135	5.49378	0.02381	0.398461
LOC104972830	0.767851	0.545255	5.48862	0.023872	0.399116
C29H11orf95	0.304792	5.94573	5.48042	0.0239712	0.399934
PRDM11	-0.300517	4.95839	5.47928	0.023985	0.399934
RTL9	-0.768362	-0.791938	5.47886	0.02399	0.399934
C16H1orf174	0.135933	4.54476	5.4756	0.0240296	0.399968
RAI1	0.18405	5.3658	5.4749	0.0240382	0.399968
MED13	-0.288544	7.33822	5.46968	0.0241015	0.400467
FAM212A	-0.49995	2.46922	5.46864	0.0241142	0.400467
LOC112447755	0.542354	-1.09816	5.46043	0.0242145	0.401748
PRC1	0.260488	4.45076	5.45244	0.0243125	0.402989
TSHZ3	-0.867746	-0.0508407	5.44808	0.0243662	0.403494
LOC101904903	-0.656178	-0.0993072	5.43616	0.0245136	0.404884
ZSCAN16	0.693701	4.8176	5.43566	0.0245198	0.404884
PROSER3	0.260117	2.84663	5.43564	0.02452	0.404884
FBXL17	-0.166163	5.13151	5.42587	0.0246416	0.405885
RNF8	-0.134676	5.29266	5.42408	0.024664	0.405885
LOC100849762	0.763184	-0.0390319	5.42298	0.0246777	0.405885
CD276	0.807155	2.71922	5.42291	0.0246786	0.405885
UBE2L6	-0.588071	4.66034	5.42139	0.0246975	0.405885
BSPRY	0.433309	1.93904	5.41067	0.024832	0.406318
KIF14	0.434646	2.9288	5.40791	0.0248667	0.406318
LOC100848499	0.867114	-1.88266	5.40666	0.0248825	0.406318
AIP	0.155486	6.15503	5.4046	0.0249084	0.406318
ADM2	2.74993	0.919771	5.40293	0.0249296	0.406318
KCNQ4	0.664041	1.46952	5.40239	0.0249364	0.406318
C19H17orf49	0.41031	4.53502	5.40116	0.024952	0.406318
ACTL8	1.24438	-0.972888	5.40087	0.0249555	0.406318
MAGED1	0.200479	5.84663	5.39885	0.0249811	0.406318
SUV39H1	0.230963	4.845	5.39875	0.0249824	0.406318
ISG20	-0.592565	5.72102	5.3959	0.0250185	0.406318
LOC101905883	0.637283	-0.699011	5.39523	0.0250271	0.406318
SLC35A4	0.275326	5.53496	5.39516	0.0250279	0.406318
PAQR4	0.242399	4.81949	5.38009	0.0252199	0.407474
PDRG1	-0.131655	5.01454	5.37739	0.0252545	0.407474
TAB2	-0.19085	7.08182	5.3771	0.0252582	0.407474
NUP62	0.161399	6.17577	5.37592	0.0252733	0.407474
LRP8	-0.330908	4.81159	5.37589	0.0252737	0.407474
ACSL3	-0.27579	4.3062	5.37566	0.0252766	0.407474
LOC104973965	1.27157	-1.58015	5.37388	0.0252995	0.407474
RPL24	1.20875	5.75268	5.37211	0.0253222	0.407474
SRM	0.279594	4.13366	5.37104	0.0253359	0.407474
MCCC1	-0.199784	4.76934	5.36884	0.0253642	0.407474
VTI1B	-0.157175	6.31989	5.3685	0.0253686	0.407474
LZTR1	0.231657	6.63833	5.36757	0.0253806	0.407474
SEPHS1	0.154984	5.07768	5.365	0.0254137	0.407628
METTL26	0.207751	4.59457	5.35787	0.0255058	0.408509
RTF2	-0.140044	5.57313	5.35577	0.0255331	0.408509
LOC101902037	0.702669	0.141369	5.3553	0.0255392	0.408509
CENPT	0.40441	3.50792	5.35319	0.0255665	0.40857
MEIS1	-0.479316	0.427964	5.35082	0.0255973	0.408686
RRP12	0.146038	6.28667	5.3481	0.0256326	0.408874
SEPTIN9	0.169671	9.64966	5.34359	0.0256914	0.409178
DAZAP2	-0.147461	8.6144	5.34291	0.0257003	0.409178
TNFAIP3	-0.315097	5.4003	5.3402	0.0257358	0.409178
HK2	-0.367941	4.93059	5.33942	0.0257459	0.409178
LOC107132529	0.839693	-2.31684	5.33288	0.0258315	0.409724
PTDSS2	0.253212	3.60906	5.33202	0.0258429	0.409724
CD99	0.186668	8.16077	5.32893	0.0258835	0.409724
AQP10	-1.81461	-2.4613	5.32732	0.0259047	0.409724
DRG2	0.179797	4.94202	5.32675	0.0259121	0.409724
PPME1	0.170762	4.9004	5.32603	0.0259217	0.409724
CCRL2	-0.699893	2.01869	5.32249	0.0259684	0.410088
LOC112442625	-2.64403	-1.92919	5.31965	0.0260059	0.410308
GUCY2C	0.482294	0.926094	5.31596	0.0260548	0.41069
GBE1	-0.206467	5.76737	5.31425	0.0260774	0.41069
LOC101907653	-0.885316	3.30508	5.30891	0.0261483	0.410841
SFSWAP	0.105757	6.05567	5.30803	0.02616	0.410841
RUVBL1	0.218881	5.61416	5.30732	0.0261694	0.410841
TNKS1BP1	0.408258	3.33431	5.30641	0.0261816	0.410841
NHP2	0.271774	3.79973	5.30268	0.0262314	0.41125
SLC6A2	-0.800949	0.133877	5.29769	0.026298	0.411923
MZT1	-0.399954	2.61534	5.29344	0.0263549	0.412119
CD55	-0.426742	9.34983	5.29322	0.0263579	0.412119
KIF16B	-0.287182	3.90543	5.28917	0.0264123	0.412147
ALKBH6	2.93647	-2.2775	5.28886	0.0264164	0.412147
YPEL5	-0.186713	5.7462	5.28778	0.0264309	0.412147
FZD5	-0.457317	6.27744	5.28586	0.0264569	0.412181
LOC112447759	-0.765935	-1.64068	5.28277	0.0264984	0.412459
RAB7A	0.104629	8.45881	5.27558	0.0265956	0.413271
CBFA2T2	-0.196755	3.65509	5.27398	0.0266174	0.413271
GMDS	0.251491	4.66652	5.27191	0.0266454	0.413271
CCNT1	0.957948	4.23346	5.27188	0.0266458	0.413271
TRIM28	0.144671	7.93357	5.26883	0.0266872	0.413545
KCNN3	-0.341425	4.88949	5.26656	0.0267182	0.413656
POLE	0.346023	5.15634	5.26318	0.0267642	0.413999
LOC617648	-0.147034	4.7182	5.25724	0.0268454	0.414885
LOC104969028	0.503465	1.52328	5.25473	0.0268797	0.415047
GTF2B	-0.16915	5.57814	5.24816	0.0269699	0.415769
PLIN3	0.429268	3.06516	5.24783	0.0269744	0.415769
CENPM	0.349214	4.69474	5.23956	0.0270885	0.416641
LOC784354	0.541774	2.22835	5.23948	0.0270895	0.416641
ZNF575	0.285705	4.02876	5.23851	0.0271029	0.416641
IL12RB2	-0.625203	3.08691	5.22365	0.0273093	0.419211
LOC782266	0.834965	0.533286	5.22244	0.0273262	0.419211
EMP3	0.379863	6.7118	5.22127	0.0273425	0.419211
FMO5	-0.295807	3.14292	5.21714	0.0274002	0.419569
ZRANB1	-0.132864	5.85692	5.21353	0.0274507	0.419569
SLC9A6	-0.184576	3.33818	5.21301	0.0274579	0.419569
LOC101906018	1.23415	-1.91781	5.21244	0.027466	0.419569
LOC101902656	-0.704204	0.23927	5.21097	0.0274867	0.419569
LOC782479	0.379164	3.4401	5.20925	0.0275108	0.419569
VAT1	0.212855	6.41364	5.20375	0.0275882	0.420039
RENBP	0.233101	5.84934	5.20362	0.0275899	0.420039
MCM5	0.354976	6.43264	5.19431	0.0277215	0.421673
ASB2	-1.17589	1.01966	5.19121	0.0277655	0.421815
KIAA0825	-0.53044	-0.231395	5.19004	0.0277821	0.421815
BVD1.23	0.676947	2.87895	5.18852	0.0278037	0.421815
RPL3	0.323202	9.6275	5.18207	0.0278955	0.4226
LOC112444184	-0.751213	1.28968	5.18051	0.0279178	0.4226
TSPAN11	1.52088	-1.29576	5.17976	0.0279284	0.4226
KIAA1551	-0.344389	9.34642	5.17611	0.0279807	0.422912
LOC531679	0.659038	0.961375	5.17492	0.0279977	0.422912
CHEK1	0.269998	3.37609	5.17227	0.0280357	0.423118
SELENOK	-0.172482	4.47045	5.16829	0.0280927	0.42361
HOOK2	-0.455914	1.75074	5.16634	0.0281208	0.423665
LOC112448863	-0.55901	4.06977	5.16114	0.0281958	0.423851
LOC101907941	1.443	-0.178966	5.16003	0.0282117	0.423851
RANGAP1	0.202585	6.74578	5.1587	0.028231	0.423851
FANCM	-0.22907	5.29783	5.15835	0.0282361	0.423851
AFF4	-0.263959	6.86457	5.15703	0.0282551	0.423851
CDCA8	0.428318	3.66495	5.15449	0.0282918	0.424036
ASPRV1	-1.13042	0.115028	5.15082	0.0283451	0.424468
UBA7	-0.531803	6.84244	5.14731	0.028396	0.424864
MRPS2	0.207323	4.94418	5.13953	0.0285095	0.425854
LOC104972780	0.441693	3.01635	5.13941	0.0285112	0.425854
CAPN15	0.839172	3.67367	5.13617	0.0285585	0.426195
IPO5	0.171977	7.34728	5.13107	0.0286333	0.426291
RRP1	0.163619	5.40508	5.12925	0.0286599	0.426291
PSRC1	0.485507	0.196678	5.12879	0.0286667	0.426291
LOC790266	1.70075	0.491548	5.12832	0.0286737	0.426291
AMPD2	0.702407	5.04666	5.12728	0.028689	0.426291
ARG1	1.50366	-0.675423	5.12569	0.0287122	0.426291
SLAIN2	-0.193092	5.44246	5.12261	0.0287577	0.426601
LOC507756	2.40178	-1.04093	5.11733	0.0288356	0.427391
SLC52A2	0.205223	5.39846	5.11176	0.0289181	0.428077
TRGC6	0.633086	3.90202	5.11016	0.0289417	0.428077
BBS2	-0.17436	3.40386	5.10732	0.0289839	0.428077
LARP6	0.839192	1.08467	5.1071	0.0289873	0.428077
TUT1	1.07626	8.80723	5.10572	0.0290078	0.428077
STX7	-0.275224	7.03635	5.1037	0.0290378	0.428077
SSRP1	0.177469	7.33792	5.10139	0.0290723	0.428077
LRRC41	0.10547	6.10966	5.09949	0.0291006	0.428077
XPNPEP2	0.47512	3.70514	5.09929	0.0291036	0.428077
KIAA1109	-0.281919	7.7323	5.09595	0.0291536	0.428087
PDCD5	0.194392	3.91903	5.09136	0.0292223	0.428087
ZC3H7B	0.153705	6.40199	5.08651	0.0292951	0.428087
IL17D	-0.457702	0.507954	5.0861	0.0293012	0.428087
ZNF41	-0.246539	4.11522	5.0832	0.029345	0.428087
IDH3G	0.173653	6.21878	5.08275	0.0293518	0.428087
CD93	1.10235	-0.903783	5.08202	0.0293627	0.428087
CD86	-0.393002	5.35108	5.08184	0.0293654	0.428087
NEK4	-0.262968	3.86324	5.08158	0.0293694	0.428087
DTL	0.43998	2.66444	5.08143	0.0293715	0.428087
rna-NR_031172.2	-0.580185	5.29586	5.08118	0.0293753	0.428087
RAB2B	-0.153134	4.53443	5.07663	0.0294441	0.428729
LPCAT4	0.18562	6.65243	5.07399	0.0294841	0.428951
TUFM	0.157414	6.40573	5.06599	0.0296055	0.429648
SCLY	0.286156	7.00303	5.06574	0.0296093	0.429648
LOC101906072	-1.26439	-1.88487	5.06523	0.029617	0.429648
LOC112444926	0.400643	1.91757	5.06298	0.0296513	0.429648
HCFC1R1	0.234943	3.51135	5.06269	0.0296556	0.429648
CACNA1H	0.483516	3.13787	5.05675	0.0297463	0.430167
POMT2	0.174306	4.29332	5.05615	0.0297556	0.430167
EPC2	-0.146734	5.53174	5.05546	0.0297661	0.430167
RBFOX3	0.472073	1.5765	5.05227	0.0298149	0.430167
TBCC	-0.151541	6.42478	5.04738	0.0298901	0.430167
FOXB1	-0.561658	-0.414508	5.04722	0.0298925	0.430167
DTNBP1	-0.245458	4.9989	5.04567	0.0299163	0.430167
CD274	-0.859033	5.08525	5.04546	0.0299195	0.430167
SRPK2	-0.156951	7.24443	5.04511	0.0299249	0.430167
ATP2C2	-0.915273	1.1165	5.04419	0.0299391	0.430167
LIG4	-0.150947	4.76253	5.03743	0.0300433	0.431231
ZNF576	0.260279	4.67333	5.03513	0.0300788	0.431231
STARD10	-0.439197	2.13418	5.03154	0.0301345	0.431231
PIK3R3	0.323198	3.79173	5.03083	0.0301455	0.431231
CDT1	0.411192	4.3119	5.02914	0.0301717	0.431231
LOC112448095	0.817442	-0.149487	5.02733	0.0301998	0.431231
LOC112441602	-0.681769	0.632644	5.02647	0.0302132	0.431231
CD164L2	0.829923	-0.822476	5.02501	0.030236	0.431231
LOC101907577	-0.53688	3.20952	5.02497	0.0302365	0.431231
RANBP2	-0.155062	8.46377	5.01871	0.0303342	0.431646
R3HCC1L	-0.158038	4.80129	5.01848	0.0303378	0.431646
MARCKS	-0.490546	7.30844	5.01832	0.0303402	0.431646
EIF5A2	-0.401226	3.39805	5.01483	0.0303949	0.43207
ISLR	1.09827	-0.375071	5.01115	0.0304524	0.432534
SH2D5	0.552918	-0.118706	5.0073	0.0305129	0.433039
SSBP2	0.38324	4.06082	5.00373	0.0305692	0.433483
LUZP1	0.426612	2.60439	5.00109	0.0306107	0.433719
LOC104975864	0.779629	-1.72563	4.99515	0.0307045	0.433744
GADD45G	-0.665531	2.03176	4.99508	0.0307056	0.433744
RPS27L	0.168137	4.4006	4.99495	0.0307077	0.433744
YBX3	0.409149	6.59005	4.99463	0.0307127	0.433744
PAK6	0.470623	0.949049	4.9924	0.030748	0.433744
LOC100295347	0.344826	2.04195	4.9915	0.0307623	0.433744
FKBP8	0.156911	7.41935	4.98874	0.0308062	0.43401
TCF7	0.304691	9.24577	4.9808	0.0309326	0.434895
LOC112443213	-0.625679	-0.675484	4.98039	0.030939	0.434895
MAN1A1	-0.261053	7.31537	4.97873	0.0309656	0.434895
ARL6IP1	-0.253603	7.84148	4.9785	0.0309692	0.434895
CDC45	0.263847	4.57399	4.97369	0.0310462	0.435343
ADORA3	-0.986627	1.1398	4.97337	0.0310512	0.435343
NUDT10	0.636334	-0.626516	4.97007	0.0311042	0.435469
PTBP3	-0.26255	8.04349	4.96969	0.0311103	0.435469
LOC101902043	-0.62883	3.88865	4.96731	0.0311485	0.435652
MYO7B	0.756911	0.140565	4.9637	0.0312066	0.435873
TLE3	-0.200713	7.81168	4.96086	0.0312523	0.435873
LOC101904352	0.48323	-0.0646384	4.9603	0.0312613	0.435873
PPP1CA	0.162102	7.56609	4.9601	0.0312646	0.435873
NUDCD2	-0.156699	4.62793	4.95489	0.0313487	0.435991
LOC107132410	0.222585	3.72117	4.95467	0.0313523	0.435991
KCNIP3	0.565229	3.69634	4.95273	0.0313837	0.435991
ADGRF3	0.697415	-0.346434	4.94927	0.0314398	0.435991
LOC509854	-3.57174	-0.991115	4.94443	0.0315185	0.435991
LOC112447330	-0.260005	5.30059	4.94363	0.0315315	0.435991
SYPL1	-0.289468	5.84344	4.94342	0.031535	0.435991
FASN	0.18653	7.82453	4.94252	0.0315496	0.435991
STAT2	-0.34667	7.52455	4.94085	0.0315768	0.435991
GTF2H5	0.257128	3.23145	4.9408	0.0315777	0.435991
LOC781612	0.484309	2.33609	4.93609	0.0316545	0.435991
KDM5B	0.210016	6.47449	4.93454	0.03168	0.435991
MCM4	0.329958	6.33348	4.9324	0.031715	0.435991
MRPL40	0.198503	3.63184	4.93171	0.0317263	0.435991
SQSTM1	-0.140216	8.25736	4.93091	0.0317394	0.435991
NCKAP1	-0.385543	1.88799	4.9304	0.0317477	0.435991
GPR34	0.437413	1.48726	4.93023	0.0317506	0.435991
TNFRSF25	0.234505	5.7458	4.92735	0.0317978	0.435991
UHMK1	-0.307649	6.92094	4.92652	0.0318115	0.435991
ST3GAL4	1.42849	2.95051	4.92533	0.0318311	0.435991
NDEL1	-0.191788	6.43357	4.92272	0.031874	0.435991
PRLR	-0.801245	0.433994	4.92159	0.0318926	0.435991
NCAPD3	0.208665	5.08488	4.91956	0.0319262	0.435991
PLPP2	0.349408	2.16564	4.91943	0.0319283	0.435991
NDUFS8	0.194101	5.72886	4.91831	0.0319469	0.435991
KCNMA1	-2.06242	-2.59599	4.91824	0.0319479	0.435991
LOC508153	-0.361026	6.37611	4.91807	0.0319508	0.435991
CD247	0.323752	8.36603	4.91639	0.0319785	0.436027
LOC104969476	0.789017	-1.69664	4.91255	0.0320421	0.436552
LOC100337081	-2.36264	2.2479	4.90593	0.0321519	0.437705
GPAA1	0.21279	6.16923	4.90209	0.032216	0.437892
HSPA13	-0.246931	5.44662	4.90079	0.0322377	0.437892
ARHGAP25	-0.169429	7.56941	4.89894	0.0322685	0.437892
BCKDHB	0.179584	2.97828	4.89817	0.0322814	0.437892
SLC30A1	-0.331236	6.21024	4.89755	0.0322918	0.437892
LOC112446500	0.279494	4.40046	4.8948	0.0323378	0.438175
LOC101906195	0.477782	2.43955	4.88895	0.0324358	0.43916
S100A14	-1.38212	-1.05138	4.88464	0.0325082	0.439797
RABL6	0.275255	6.34073	4.88303	0.0325353	0.439822
BAG4	-0.180479	5.9045	4.88009	0.032585	0.44015
ZNF280B	-0.297887	3.83628	4.87643	0.0326467	0.440604
KIAA0232	-0.254302	6.86226	4.87493	0.0326722	0.440604
CEP164	-0.205681	4.70502	4.8736	0.0326946	0.440604
ZNF787	0.175505	4.71275	4.86471	0.0328456	0.442146
TMEM189	0.136622	6.44005	4.86387	0.0328599	0.442146
LRRC49	-2.0309	-2.26538	4.86134	0.032903	0.442382
INTS6L	3.83211	-0.907003	4.85919	0.0329397	0.442533
RBBP7	0.126347	6.58435	4.85729	0.0329721	0.442626
G6PC3	0.231491	4.12414	4.85465	0.0330174	0.442892
SPRY4	0.72913	0.261053	4.84824	0.0331272	0.444022
SOD2	-0.471374	7.41539	4.84617	0.0331628	0.444157
UBAC1	0.148789	5.76685	4.84125	0.0332476	0.444596
CDADC1	-0.196745	5.88671	4.84069	0.0332572	0.444596
FZD8	-0.788747	-1.088	4.83863	0.0332928	0.444596
FBXL6	0.240221	4.12745	4.83833	0.033298	0.444596
BAP1	0.115682	6.51031	4.83239	0.0334009	0.444772
LOC100848921	1.19858	-0.713813	4.83152	0.033416	0.444772
MOSPD3	0.199243	5.2938	4.8296	0.0334493	0.444772
BOLA-DRA	-0.287871	10.4111	4.829	0.0334596	0.444772
LOC507247	-0.570573	5.5203	4.82851	0.0334681	0.444772
LOC615002	0.583804	-0.151006	4.82838	0.0334704	0.444772
TSGA10	-0.329861	1.85722	4.82723	0.0334904	0.444772
FAM170B	0.494066	2.09178	4.81856	0.0336415	0.445732
RUVBL2	0.186855	5.15094	4.81855	0.0336417	0.445732
LOC112442801	-0.258682	4.1033	4.81767	0.033657	0.445732
MORC3	-0.309003	6.54062	4.8172	0.0336653	0.445732
LOC112442703	-0.493826	3.20158	4.81517	0.0337008	0.445862
LOC512464	1.06791	1.7032	4.81122	0.03377	0.446438
PCYT1A	-0.181358	5.70948	4.80731	0.0338386	0.446799
ASB6	0.175237	4.555	4.80674	0.0338488	0.446799
LOC100140174	-1.0649	-0.90186	4.80365	0.0339031	0.447175
AMPD3	-0.614675	6.16964	4.80081	0.0339531	0.447496
CDKN2AIP	-0.245481	5.84586	4.79765	0.034009	0.447892
CPSF4	0.201591	5.23034	4.79393	0.0340749	0.44842
SOAT1	-0.298998	5.92304	4.78485	0.0342361	0.449824
SBF2	-0.309716	3.74224	4.78213	0.0342844	0.449824
ARF5	0.197576	4.44814	4.7812	0.0343011	0.449824
CAPN10	0.272616	6.36036	4.78076	0.034309	0.449824
AP1M1	0.164249	6.78113	4.78064	0.034311	0.449824
ATF6B	0.16444	6.82585	4.77676	0.0343804	0.450105
LOC112444844	0.63468	0.505114	4.77493	0.0344131	0.450105
LOC112446365	0.430379	3.18778	4.77457	0.0344197	0.450105
SELENOM	-0.79082	0.242466	4.77365	0.0344361	0.450105
PARP10	-0.21169	7.92157	4.77062	0.0344904	0.45043
LOC104970966	0.527329	2.42866	4.76937	0.0345128	0.45043
PRIM1	0.595929	5.93522	4.7654	0.0345842	0.450616
GPR35	0.425087	5.50314	4.76442	0.0346019	0.450616
ZC3H6	-0.302225	2.6153	4.7627	0.034633	0.450616
AP2A1	0.156385	6.71693	4.76236	0.0346391	0.450616
ELOVL5	-0.277032	6.89709	4.75995	0.0346826	0.450616
NUBP2	0.20727	7.11386	4.75838	0.0347109	0.450616
VHL	-0.142011	6.89723	4.75572	0.034759	0.450616
IQCE	0.388808	5.35707	4.75409	0.0347885	0.450616
DOCK3	-0.328327	1.62407	4.75324	0.034804	0.450616
SMIM14	-0.253352	6.17212	4.75249	0.0348175	0.450616
CDH24	0.423277	3.84439	4.75141	0.034837	0.450616
IFNGR2	2.43046	2.98265	4.75031	0.0348571	0.450616
LOC784980	0.386867	2.72285	4.74958	0.0348703	0.450616
ZCCHC2	-0.388448	5.59282	4.74848	0.0348903	0.450616
BICD1	1.11932	-1.25962	4.74512	0.0349515	0.451072
LOC112447844	0.773611	2.85154	4.73761	0.0350885	0.452504
LOC783421	0.335927	1.36443	4.73597	0.0351186	0.452556
SH3RF3	0.584326	-0.306107	4.73254	0.0351815	0.45303
MCAT	0.164218	4.2235	4.72992	0.0352294	0.453107
DCTD	-0.462569	1.80551	4.72937	0.0352397	0.453107
NHLRC2	-0.238559	5.86963	4.72432	0.0353325	0.453965
ZC4H2	0.245909	2.19438	4.72154	0.0353838	0.454288
MRI1	0.211951	4.95044	4.71789	0.0354511	0.454782
LOC112448317	-0.339377	7.31028	4.71512	0.0355025	0.454782
ADAMTS7	1.19081	-0.295922	4.71432	0.0355173	0.454782
MGAT4B	0.184648	6.99478	4.71264	0.0355485	0.454782
CCDC134	0.306482	3.514	4.71158	0.035568	0.454782
TRNT1	-0.17526	5.50135	4.71097	0.0355794	0.454782
CCDC103	1.51427	-1.94379	4.70775	0.0356393	0.455105
LOC112446042	-0.499204	2.36835	4.7068	0.035657	0.455105
LOC515570	-0.161016	7.06832	4.70196	0.0357471	0.455865
ENHO	-1.14584	-0.0259021	4.70002	0.0357832	0.455865
ARHGEF7	0.11581	6.89426	4.69804	0.0358203	0.455865
LOC100298356	-1.15328	2.76253	4.69726	0.0358349	0.455865
CENPJ	-0.210043	3.21929	4.69547	0.0358685	0.455865
ZNF214	-1.45269	-1.17349	4.69378	0.0359001	0.455865
LOC781158	0.449042	0.300011	4.69243	0.0359253	0.455865
ZNF516	0.25371	4.75467	4.6901	0.0359692	0.455865
SLC22A20P	0.94958	-0.505479	4.68835	0.0360021	0.455865
CECR2	-0.620308	2.8862	4.68677	0.0360318	0.455865
EGR1	0.334876	3.60752	4.68612	0.036044	0.455865
UBE2Q2	-0.203365	5.21914	4.68532	0.0360591	0.455865
CCDC120	0.242648	3.17012	4.68429	0.0360785	0.455865
LOC789018	0.426791	2.86456	4.68129	0.0361351	0.455865
TNFSF10	-0.34925	8.38925	4.6811	0.0361388	0.455865
EGR2	0.497775	2.42094	4.68025	0.0361548	0.455865
CDK2	0.238515	4.495	4.67852	0.0361875	0.455865
CFLAR	-0.188722	7.53768	4.67844	0.0361889	0.455865
LOC112443181	0.524733	-0.296142	4.67671	0.0362217	0.455947
LOC112442558	-0.441294	3.57829	4.67205	0.03631	0.456623
NOC4L	0.205799	3.86565	4.67106	0.0363288	0.456623
DYNC2H1	-0.39947	2.01535	4.66972	0.0363543	0.456623
LOC784208	0.423595	6.98309	4.66834	0.0363806	0.456624
TMEM268	-0.121637	6.17385	4.66282	0.0364857	0.457613
TYMS	0.245235	4.95839	4.65088	0.0367143	0.460147
GALE	0.99573	0.99322	4.64566	0.0368147	0.460899
LOC107131703	0.300214	5.73847	4.64372	0.036852	0.460899
LOC112449319	0.518569	-0.655237	4.64302	0.0368655	0.460899
ACOX1	-0.174538	6.87644	4.64225	0.0368804	0.460899
DNM3	-0.642667	0.463725	4.63636	0.0369943	0.46199
G0S2	-1.45893	-0.813967	4.63428	0.0370347	0.462156
LOC101902552	-0.724258	0.491537	4.63158	0.037087	0.462156
PPM1E	0.390574	3.05026	4.63131	0.0370923	0.462156
DENND4C	-0.253669	6.68208	4.63019	0.037114	0.462156
TBC1D7	0.240458	4.02901	4.62759	0.0371646	0.46221
DNMT3A	0.209191	7.76922	4.62723	0.0371716	0.46221
rna-NR_031276.1	0.47529	7.88297	4.62546	0.0372062	0.46231
YTHDF3	-0.199255	7.02675	4.62325	0.0372493	0.462499
GCC2	-0.156151	5.66096	4.62185	0.0372765	0.462499
TRNAE-CUC	1.13421	-0.832742	4.61998	0.0373131	0.462499
PCCB	0.258259	3.24173	4.61922	0.037328	0.462499
ERCC6L2	-0.249921	5.31232	4.61709	0.0373698	0.462687
CDC25B	0.206807	9.02097	4.60921	0.0375243	0.463977
MTA2	0.105871	8.70174	4.60785	0.037551	0.463977
CCR3	-0.763997	4.67807	4.60495	0.0376082	0.463977
S1PR5	-0.464709	5.86205	4.60028	0.0377003	0.463977
ATXN10	0.229848	6.43176	4.60002	0.0377055	0.463977
XRCC1	0.148923	5.23178	4.59864	0.0377329	0.463977
H2AFJ	0.212162	5.78135	4.59762	0.0377531	0.463977
FGD5	0.616495	1.44223	4.59579	0.0377893	0.463977
LOC112447530	-0.560781	-0.0597919	4.59496	0.0378058	0.463977
LOC510798	-0.450407	1.60569	4.5933	0.0378387	0.463977
rna-NR_030830.1	-0.995738	6.29366	4.59307	0.0378433	0.463977
NPR2	0.408977	2.94401	4.59204	0.0378637	0.463977
ATG9B	0.391784	1.36114	4.59105	0.0378835	0.463977
KLF13	0.192338	8.70517	4.58938	0.0379167	0.463977
LOC782024	-0.738272	-0.803321	4.58763	0.0379515	0.463977
ZNF496	0.276935	4.03999	4.58736	0.0379569	0.463977
CASP4	-0.397379	7.30472	4.58693	0.0379654	0.463977
PHC2	0.129588	5.80002	4.5848	0.0380079	0.463977
MAEL	1.84389	-2.4804	4.58472	0.0380095	0.463977
NID2	0.39743	2.76722	4.58403	0.0380233	0.463977
ZNF33B	0.362607	2.19233	4.58065	0.0380908	0.463977
NEK2	0.416793	2.8499	4.5797	0.0381098	0.463977
ZNF358	0.256538	4.17073	4.57923	0.0381191	0.463977
CLMN	-0.691573	-0.38737	4.57761	0.0381515	0.463977
LOC515736	-1.9788	0.520558	4.57667	0.0381704	0.463977
ECI2	0.621164	0.38607	4.57562	0.0381915	0.463977
SCN4B	-0.424091	6.86001	4.57544	0.0381951	0.463977
KMT5C	0.199386	4.56586	4.57047	0.0382948	0.464836
LOC616281	0.232088	4.2254	4.56835	0.0383375	0.464836
TRIM7	-0.440452	2.1545	4.56793	0.0383461	0.464836
DFFA	0.130569	5.14271	4.56082	0.0384896	0.46625
B4GALT2	0.216457	3.93006	4.55895	0.0385273	0.466382
LOC112441942	0.349853	0.964477	4.55473	0.0386129	0.467063
CTLA4	-0.470613	1.78668	4.55109	0.0386867	0.467063
DCTN2	0.1027	7.19586	4.55042	0.0387005	0.467063
ACAD9	0.22196	5.18744	4.54976	0.0387139	0.467063
PLCB3	0.206283	5.45478	4.54956	0.038718	0.467063
TXNDC2	-1.62451	-2.30621	4.54765	0.0387569	0.467208
EIF3F	0.163971	7.73012	4.54552	0.0388002	0.467406
ADIRF	0.722746	0.274312	4.53771	0.0389601	0.469006
AGAP1	0.436875	3.13412	4.53532	0.039009	0.469114
BOLA1	0.595758	1.77709	4.53463	0.0390231	0.469114
TSPAN9	0.536807	1.19239	4.53031	0.0391118	0.469641
LOC100298428	1.58663	-2.28106	4.52592	0.0392024	0.469641
TMOD2	-0.568617	-0.0399417	4.5259	0.0392028	0.469641
DMC1	1.38991	-1.76626	4.52451	0.0392315	0.469641
KIAA1614	0.773134	-1.23268	4.52372	0.0392477	0.469641
PML	-0.27855	8.3223	4.52372	0.0392479	0.469641
UBIAD1	0.160923	4.07396	4.52332	0.0392562	0.469641
TGM3	-0.770321	7.47247	4.52037	0.0393171	0.470047
ENAH	0.453516	3.07781	4.51841	0.0393576	0.470207
LOC112444802	-1.18482	-0.171635	4.51396	0.03945	0.470651
TEDC1	0.290041	4.50532	4.51349	0.0394598	0.470651
TARP	0.615082	4.51817	4.51271	0.039476	0.470651
DPP4	-0.396102	5.118	4.51116	0.0395082	0.470711
LOC112441610	-1.77002	-1.8811	4.50762	0.0395818	0.470933
PAPD4	-0.226641	6.08939	4.50696	0.0395958	0.470933
LOC101904590	0.390975	1.84469	4.50636	0.0396081	0.470933
SHOC2	-0.263357	6.13545	4.50502	0.0396362	0.470944
ATXN1	-1.54365	-0.460532	4.50094	0.0397214	0.471634
LOC112442328	0.671019	-1.73261	4.49932	0.0397553	0.47167
LOC112445150	-0.566921	-0.984942	4.49717	0.0398004	0.47167
NMI	-0.270637	6.80644	4.49691	0.0398059	0.47167
SPDYA	0.476791	0.489223	4.49245	0.0398995	0.471761
TGM7	1.0588	-1.51245	4.49203	0.0399083	0.471761
LOC112443163	-0.616739	1.49797	4.48941	0.0399635	0.471761
WDR33	-0.124788	7.54786	4.48864	0.0399798	0.471761
IL15RA	-0.540705	2.96523	4.48765	0.0400006	0.471761
NASP	0.177533	6.23386	4.48542	0.0400478	0.471761
THBS3	0.407909	0.119744	4.48481	0.0400606	0.471761
MIR2440	0.630995	-1.33105	4.48468	0.0400633	0.471761
SEPTIN6	0.118572	8.85808	4.48313	0.0400962	0.471761
UBA1	0.107713	8.41496	4.4827	0.0401051	0.471761
KLF4	0.459294	4.28406	4.48237	0.0401123	0.471761
SPINT2	0.390006	3.72692	4.4807	0.0401474	0.471855
EXT1	0.244247	3.10558	4.47361	0.0402979	0.472097
PPP4R1	0.168089	5.87638	4.47349	0.0403004	0.472097
TCEA1	-0.138833	6.28179	4.47097	0.0403541	0.472097
HDAC9	-0.330641	4.80401	4.47045	0.0403651	0.472097
ZNF473	-0.222988	4.93354	4.47021	0.0403704	0.472097
GLYR1	0.103705	7.4472	4.46987	0.0403775	0.472097
LOC786256	-0.53168	0.033405	4.46974	0.0403803	0.472097
ARL1	-0.147147	5.43272	4.4695	0.0403855	0.472097
POLK	-0.315285	3.4322	4.46686	0.0404419	0.472126
RPL37	0.195847	9.37393	4.46683	0.0404423	0.472126
MYB	0.358094	3.52004	4.46441	0.040494	0.472412
LOC101903087	0.40428	1.64015	4.4622	0.0405414	0.472647
LOC112444206	0.603071	-0.812296	4.45966	0.0405958	0.472698
LOC112446879	0.324075	2.11695	4.45941	0.040601	0.472698
RAP1GDS1	-0.150482	6.81506	4.45489	0.0406981	0.472698
SLU7	-0.161982	6.21632	4.45385	0.0407205	0.472698
PRAM1	0.40143	4.54836	4.45349	0.0407282	0.472698
INPP1	-0.223039	5.51657	4.45029	0.0407971	0.472698
ARID4A	-0.233487	7.17225	4.45014	0.0408003	0.472698
MSH3	-0.217609	5.37811	4.44987	0.0408061	0.472698
LOC112448827	-1.78732	-1.98126	4.4495	0.040814	0.472698
CNOT11	0.269221	5.23291	4.44811	0.040844	0.472698
TOR4A	0.332929	4.42314	4.44806	0.0408451	0.472698
EIF2AK3	-0.142332	6.16013	4.44251	0.0409652	0.473567
TTC19	-0.256429	7.47914	4.44188	0.0409787	0.473567
QPCT	0.433892	1.76909	4.43969	0.0410262	0.473567
LOC107132490	0.811082	-1.94739	4.43838	0.0410547	0.473567
LOC101905365	0.700948	-1.00996	4.4383	0.0410564	0.473567
NFE2L2	-0.259854	6.51442	4.43616	0.0411027	0.473786
ICAM3	-0.917907	4.94866	4.43066	0.0412225	0.474749
DMKN	-1.33696	0.923474	4.42929	0.0412524	0.474749
ZMIZ1	0.149481	7.53494	4.42856	0.0412683	0.474749
GSKIP	-0.233818	3.44432	4.42645	0.0413143	0.474875
LOC530348	-0.557805	0.544624	4.42555	0.0413339	0.474875
LOC782987	0.536723	0.517923	4.42067	0.0414407	0.475788
LOC104971390	-0.340881	3.52025	4.41605	0.0415422	0.476265
INPP4A	-0.231923	7.98978	4.41416	0.0415838	0.476265
DNAJC1	0.239059	5.29097	4.41415	0.0415839	0.476265
ANKRD33	0.685209	-1.12426	4.41135	0.0416456	0.476265
LGR6	0.47149	2.26423	4.41131	0.0416465	0.476265
NBR1	-0.123654	7.57757	4.41098	0.0416539	0.476265
CUEDC2	0.189911	5.38717	4.40846	0.0417093	0.476265
COPG1	0.126609	7.76761	4.40734	0.0417341	0.476265
KLC2	0.190902	5.11588	4.40666	0.0417491	0.476265
LOC104970908	0.29327	4.30233	4.40526	0.04178	0.476265
MFSD4A	0.729319	1.70927	4.40509	0.0417838	0.476265
ATP8A2	-0.964323	-1.9134	4.4036	0.0418168	0.476328
KLHL9	-2.44264	0.700909	4.39947	0.0419083	0.477057
HS6ST2	-0.794966	0.311455	4.3963	0.0419788	0.477286
LOC781584	0.92765	-0.222635	4.39506	0.0420063	0.477286
LOC505918	-0.195385	4.67244	4.39485	0.0420109	0.477286
LOC101902276	0.749801	-1.01272	4.39219	0.0420702	0.477648
PDE12	-0.20804	4.81851	4.38817	0.04216	0.47824
NDUFA11	0.178017	4.60706	4.38691	0.0421881	0.47824
PLPPR3	0.442499	0.0294807	4.38477	0.0422358	0.47824
TET1	0.400649	4.45525	4.38321	0.0422707	0.47824
TRNAC-GCA-99	1.5914	0.812288	4.3824	0.0422889	0.47824
SF3B6	-0.40735	5.10266	4.37648	0.0424217	0.47824
PHPT1	0.252209	3.87503	4.37592	0.0424345	0.47824
LOC101903540	0.309891	1.749	4.37315	0.0424968	0.47824
NSUN2	0.103487	6.2962	4.37285	0.0425036	0.47824
WDCP	0.279808	5.76605	4.37269	0.0425072	0.47824
IL2RA	-0.338033	5.21633	4.37209	0.0425207	0.47824
DUS1L	0.137231	5.21523	4.36876	0.0425959	0.47824
PKLR	-0.437371	1.06127	4.3673	0.0426287	0.47824
DHRS9	-0.504253	3.26013	4.36657	0.0426453	0.47824
MFGE8	0.292162	3.78892	4.36258	0.0427357	0.47824
C19H17orf67	0.756883	-0.0075488	4.36147	0.0427607	0.47824
RND2	0.399301	2.74879	4.36125	0.0427657	0.47824
POU6F1	-0.397152	3.31115	4.35983	0.042798	0.47824
LIX1L	-0.312047	3.74542	4.359	0.0428169	0.47824
PTRH1	0.296063	1.19263	4.35387	0.0429335	0.47824
NUDT5	0.133728	5.32588	4.35296	0.0429543	0.47824
CRTAM	0.342806	4.70686	4.35275	0.0429591	0.47824
RNF31	-0.275608	7.30251	4.35251	0.0429644	0.47824
UTP4	0.189445	4.2831	4.35179	0.042981	0.47824
HAS3	0.867405	1.24528	4.35081	0.0430033	0.47824
POLR2E	0.13489	6.71649	4.35005	0.0430207	0.47824
ZFYVE26	-0.156276	6.56005	4.3494	0.0430355	0.47824
LOC508252	0.763684	-1.05459	4.34926	0.0430388	0.47824
EVA1B	0.534858	2.86808	4.34801	0.0430673	0.47824
CHD1	-0.285489	7.20279	4.34692	0.0430922	0.47824
FAP	-2.53917	-2.51663	4.34644	0.0431031	0.47824
ITGAX	-0.349102	8.57659	4.34619	0.0431088	0.47824
TRNAG-CCC-54	0.521713	2.00021	4.34559	0.0431227	0.47824
CCNF	0.379252	4.12478	4.34543	0.0431263	0.47824
B4GALT6	-0.487264	5.36846	4.34469	0.0431432	0.47824
GOLGA5	-0.121481	4.95554	4.34468	0.0431435	0.47824
ZBTB46	0.43974	3.941	4.34386	0.0431622	0.47824
ASNSD1	-0.1479	5.76073	4.3435	0.0431704	0.47824
MLLT1	0.12164	5.80269	4.34171	0.0432115	0.47824
GOLGA1	-0.133804	5.05996	4.34119	0.0432236	0.47824
CASP8	-0.172955	6.41706	4.33952	0.0432619	0.478359
SMIM26	0.610038	4.97019	4.33417	0.0433848	0.47929
NEK6	-0.19535	5.4996	4.33306	0.0434105	0.47929
KDM7A	-2.31442	4.40872	4.33222	0.0434298	0.47929
SLC37A3	-0.189114	6.02379	4.33107	0.0434564	0.47929
FAM213B	0.284318	4.00139	4.32685	0.043554	0.479778
WEE1	0.225182	4.90807	4.32676	0.0435559	0.479778
ZNF652	-0.143121	6.22727	4.32096	0.0436904	0.480954
ZNF792	-0.177531	3.97077	4.31689	0.043785	0.481196
GYG1	-0.173189	5.22811	4.31534	0.0438211	0.481196
SEC14L1	-0.115357	7.19207	4.31374	0.0438584	0.481196
LOC112445797	0.518378	-0.259362	4.3135	0.043864	0.481196
ATP8B4	-0.562984	5.58289	4.31022	0.0439406	0.481196
DGKE	-0.17582	4.71763	4.30926	0.043963	0.481196
AAAS	0.231033	4.29324	4.30884	0.0439729	0.481196
N4BP2L1	-0.755255	3.82979	4.30875	0.043975	0.481196
EIF4G3	-0.141014	7.45096	4.3069	0.0440183	0.481196
TMEM9	0.235182	5.18501	4.30682	0.0440203	0.481196
rna-NR_030844.1	0.304857	4.75039	4.30668	0.0440235	0.481196
LOC104974050	-1.28498	-0.38624	4.30577	0.0440447	0.481196
ZNF438	0.330716	2.35328	4.30293	0.0441114	0.48137
LOC618737	-1.01975	3.85575	4.30207	0.0441314	0.48137
CHD3	0.240605	8.94352	4.30155	0.0441438	0.48137
KIAA1841	-0.461151	-0.282694	4.29525	0.0442918	0.482088
CNKSR1	-0.621478	-0.81044	4.29511	0.0442952	0.482088
STK38L	-0.235905	6.40345	4.29381	0.044326	0.482088
RIPOR1	0.177013	6.72517	4.29238	0.0443596	0.482088
ADAMTS15	-1.79109	-2.20184	4.29209	0.0443664	0.482088
LOC614643	0.348707	4.82247	4.29168	0.0443762	0.482088
S1PR3	-0.477054	1.24976	4.28637	0.0445017	0.48315
NOL6	0.184512	5.37147	4.28338	0.0445726	0.483151
THEMIS2	-0.266837	7.79117	4.28325	0.0445758	0.483151
STAP1	-0.481703	4.14865	4.28252	0.0445932	0.483151
USP6NL	-0.305638	5.15389	4.28168	0.0446131	0.483151
RGS17	0.637174	0.120637	4.27777	0.0447061	0.483494
GORASP2	-0.564034	5.24734	4.27767	0.0447085	0.483494
GFRA1	-1.58828	-1.88769	4.27683	0.0447283	0.483494
DNAL4	0.221678	2.05291	4.27429	0.044789	0.483849
XCR1	-0.53421	1.84467	4.27132	0.04486	0.484119
SMPD2	0.192902	4.27709	4.27091	0.0448697	0.484119
CYFIP1	-0.386284	5.72266	4.26913	0.0449122	0.484276
RINT1	-0.168156	4.44587	4.265	0.0450111	0.48477
GCLM	-0.302983	3.46137	4.26413	0.0450322	0.48477
rna-NR_107742.1	0.873924	3.42814	4.26373	0.0450416	0.48477
CCND1	0.587071	-1.48138	4.26163	0.0450922	0.485014
ADAMTSL2	1.61696	-1.51939	4.25931	0.045148	0.485313
SLC22A13	-0.914254	-1.45432	4.25582	0.045232	0.485915
LOC112442622	-0.81213	-0.285592	4.25317	0.0452959	0.486275
RFC2	0.201387	5.20976	4.25211	0.0453215	0.486275
ARHGAP39	1.47749	2.23345	4.24928	0.04539	0.486296
NUDC	0.162605	6.68267	4.2486	0.0454064	0.486296
MOB1A	-0.262178	8.41611	4.24856	0.0454075	0.486296
LRMP	-0.182338	6.66396	4.24058	0.0456012	0.487463
ATP5MPL	0.198628	4.73629	4.24048	0.0456036	0.487463
CD72	-0.302001	5.63681	4.23982	0.0456197	0.487463
LOC100848538	0.196929	2.77752	4.23945	0.0456287	0.487463
VPS4A	0.108285	6.33903	4.23547	0.0457258	0.488119
LOC112443735	-0.536391	4.33682	4.23438	0.0457523	0.488119
PCP4L1	-0.874317	-1.52367	4.23348	0.0457743	0.488119
SEC23B	-0.549321	5.36351	4.22653	0.0459445	0.489633
ATXN2L	0.131891	8.75681	4.22413	0.0460034	0.489858
UBE2C	0.360796	4.28591	4.22337	0.046022	0.489858
LOC112443329	-0.828349	6.88785	4.22111	0.0460777	0.49015
CDC20	0.425071	4.33418	4.21805	0.0461531	0.490652
LOC112445993	0.430796	-0.636327	4.21685	0.0461826	0.490666
GNMT	0.712734	0.661329	4.21145	0.0463161	0.491783
SAC3D1	0.341943	1.43002	4.20846	0.0463902	0.492269
IPO11	0.247568	5.56076	4.20369	0.0465086	0.49265
LOC112442552	0.749102	-1.78713	4.20368	0.0465087	0.49265
KLB	0.749115	-1.15645	4.20155	0.0465617	0.49265
CAB39L	-0.482076	5.90873	4.20063	0.0465847	0.49265
LOC789587	0.441562	1.83975	4.20005	0.046599	0.49265
ANKRD34A	-0.462366	2.91139	4.19806	0.0466488	0.49265
MYCN	0.715143	-0.71039	4.19739	0.0466654	0.49265
ZNF853	0.355154	2.31874	4.19725	0.0466689	0.49265
NRROS	0.115328	7.20604	4.19622	0.0466946	0.49265
CAD	0.139158	6.6781	4.19562	0.0467097	0.49265
LOC112443160	0.569833	0.243692	4.19018	0.0468456	0.493783
DDX54	0.121467	6.68607	4.18711	0.0469226	0.494094
LOC112445667	1.14392	6.09372	4.18653	0.0469373	0.494094
OGN	0.719069	3.89175	4.18561	0.0469604	0.494094
IFNAR2	-0.207314	6.75531	4.18345	0.0470148	0.494176
YBX1	0.136082	8.90763	4.18304	0.0470251	0.494176
RNF144B	-0.412997	5.62573	4.1817	0.0470587	0.494231
SH3BP2	-0.333476	7.41656	4.1784	0.047142	0.494806
GDAP1	0.486106	0.258893	4.17601	0.0472024	0.495026
YPEL1	0.250858	3.04779	4.17531	0.04722	0.495026
LOC100140372	0.585804	-0.735836	4.17262	0.0472879	0.4952
LOC101905706	0.981448	0.845026	4.17111	0.0473263	0.4952
TIAM1	0.242693	6.98214	4.17102	0.0473286	0.4952
LOC112446891	-0.207422	10.7212	4.16961	0.0473643	0.4952
DGKZ	0.177347	8.57812	4.16903	0.0473791	0.4952
LOC107131864	-0.808358	9.13026	4.16463	0.0474907	0.495819
NFKBIA	-0.272626	6.65702	4.16445	0.0474954	0.495819
PLEKHH1	0.453393	3.65218	4.16206	0.0475562	0.496156
LRRC32	0.281822	2.75114	4.15633	0.0477025	0.497184
SYTL4	-0.198861	3.61141	4.15596	0.047712	0.497184
CFP	0.943562	3.92502	4.15399	0.0477624	0.497292
ESRP2	0.507743	-0.402552	4.15331	0.0477796	0.497292
RUNDC1	-0.15072	4.54147	4.14291	0.0480469	0.499265
LOC112442080	-0.371193	-0.256076	4.13988	0.048125	0.499265
LOC101907697	0.274781	1.49591	4.13963	0.0481314	0.499265
LYRM2	-0.328454	1.68716	4.13866	0.0481563	0.499265
IFITM3	-0.575982	8.20781	4.13849	0.0481608	0.499265
LOC101904166	-0.848962	0.791372	4.13773	0.0481804	0.499265
DNAH7	-0.424617	4.18015	4.13765	0.0481826	0.499265
MTX3	-0.531001	3.38393	4.13609	0.048223	0.499265
C1S	2.74841	-1.70099	4.13537	0.0482414	0.499265
LOC112442712	-1.28181	-1.5147	4.13478	0.0482567	0.499265
CD200R1L	-0.780693	4.0322	4.12677	0.0484647	0.501004
E2F3	-0.255117	4.64685	4.12609	0.0484824	0.501004
DTX4	-0.551538	4.82842	4.12189	0.0485917	0.501835
PDE7A	0.175525	6.34717	4.11864	0.0486765	0.502287
MRPS27	0.154579	4.9118	4.11693	0.0487212	0.502287
ZNF705A	-0.131006	4.95467	4.11256	0.0488357	0.502287
PPDPF	0.196993	7.67384	4.11219	0.0488456	0.502287
TRPS1	-0.210509	5.38304	4.11145	0.0488648	0.502287
LOC101905992	-0.84986	-1.12295	4.10971	0.0489106	0.502287
LOC112446780	-0.664616	-0.203031	4.10943	0.0489179	0.502287
LOC101903193	0.919071	-1.13774	4.10737	0.0489721	0.502287
UBA52	0.210318	10.004	4.10571	0.0490158	0.502287
YDJC	0.371973	0.923633	4.10296	0.0490883	0.502287
LOC112446436	0.806615	-1.12039	4.1029	0.0490897	0.502287
DAP3	0.0784752	5.62491	4.10027	0.0491591	0.502287
GADD45GIP1	0.301487	2.04462	4.09841	0.0492084	0.502287
LOC781728	0.68308	-1.71338	4.09839	0.049209	0.502287
ZBTB34	-0.188598	5.43398	4.09807	0.0492174	0.502287
BIRC5	0.388647	4.05348	4.09779	0.0492248	0.502287
GXYLT2	0.605424	1.38424	4.09723	0.0492396	0.502287
PRKAR2B	0.368894	4.48746	4.09522	0.0492929	0.502287
ABHD17A	0.138082	6.69587	4.095	0.0492986	0.502287
FNBP1L	0.409696	1.28558	4.09393	0.0493271	0.502287
RPL38	0.234818	7.64204	4.09329	0.049344	0.502287
ZNF581	0.152853	8.45645	4.0924	0.0493675	0.502287
GHSR	-0.362582	3.13049	4.09231	0.04937	0.502287
PHB2	0.178924	6.43397	4.09187	0.0493816	0.502287
LOC112442325	5.43399	-1.92056	4.1219	0.0494319	0.502287
LOC112447357	-1.38092	-2.42285	4.08929	0.0494503	0.502287
RBM10	0.100451	8.19703	4.08825	0.0494779	0.502287
ALS2CL	2.61055	-2.70425	4.08802	0.0494841	0.502287
LOC112445816	-1.28806	-2.04732	4.08777	0.0494906	0.502287
GABPB1	-0.146933	4.7975	4.08731	0.0495029	0.502287
LOC112442276	0.115051	5.2627	4.08557	0.0495492	0.502326
LOC101905779	0.616825	-1.04801	4.08499	0.0495646	0.502326
LOC104974542	0.424955	3.06545	4.08215	0.0496405	0.502802
PPP2R2C	-0.6236	1.7692	4.07941	0.0497138	0.503159
LTA	0.233586	4.1373	4.07866	0.0497337	0.503159
CHMP5	-0.149458	5.09607	4.07648	0.0497921	0.503456
LOC518775	0.45659	0.216483	4.07311	0.0498826	0.50372
EXD3	0.227674	5.29856	4.07305	0.0498841	0.50372
MVD	0.198376	5.00378	4.07221	0.0499066	0.50372
PFDN6	0.216291	4.47462	4.06999	0.0499663	0.50372
CCNB3	0.396418	1.77259	4.06977	0.0499723	0.50372
LOC784266	0.73624	0.115059	4.06903	0.0499921	0.50372
FAM57A	0.21751	2.27045	4.06673	0.0500541	0.503814
ELOB	0.173909	5.9424	4.06616	0.0500696	0.503814
TRMT1	0.165086	4.18396	4.06456	0.0501127	0.503814
CYFIP2	-0.161542	8.77094	4.06438	0.0501175	0.503814
PTCH2	0.654073	-0.951908	4.06189	0.0501847	0.504198
LOC107132783	-0.421988	2.87506	4.05876	0.0502693	0.504331
GAST	-2.45653	1.14756	4.05682	0.0503218	0.504331
FSD1	0.67251	-0.221258	4.05649	0.0503308	0.504331
LRRK1	-0.227743	5.04366	4.05465	0.0503807	0.504331
H3F3A	0.128011	8.82558	4.05437	0.0503882	0.504331
ATP5MC2	0.175221	7.24552	4.05311	0.0504226	0.504331
STK17A	-0.120299	7.53624	4.05289	0.0504285	0.504331
RAPGEF3	0.408388	2.5937	4.05283	0.0504302	0.504331
EXOC6B	-0.183817	3.99013	4.04587	0.0506196	0.505116
TTC33	-0.201951	4.61423	4.04576	0.0506225	0.505116
SSX5	1.73449	-0.548075	4.04561	0.0506267	0.505116
DNAJC27	-0.175847	3.84089	4.04363	0.0506808	0.505116
TM7SF2	1.44983	-0.525342	4.04213	0.0507217	0.505116
RHEB	-0.252293	3.7335	4.04134	0.0507434	0.505116
LOC104968891	-0.520394	2.49338	4.04015	0.0507759	0.505116
SNRPD1	0.237237	5.02856	4.03984	0.0507845	0.505116
RAB31	-0.304145	6.8858	4.03874	0.0508145	0.505116
RNF11	-0.227467	5.22478	4.03843	0.050823	0.505116
SGTA	0.1095	6.41619	4.03823	0.0508285	0.505116
HIRIP3	0.215359	3.76726	4.03459	0.0509285	0.505365
DNAJB9	-0.358516	4.64564	4.03367	0.0509536	0.505365
NTHL1	0.216563	5.45746	4.03338	0.0509616	0.505365
TBC1D23	-0.223306	5.94765	4.03308	0.05097	0.505365
GAB3	-0.277908	5.07771	4.03099	0.0510275	0.505638
PEX3	-0.275877	3.25534	4.02996	0.0510558	0.505638
LRRN2	0.320892	4.04508	4.02852	0.0510952	0.505741
TARS	-0.297957	7.79586	4.02378	0.051226	0.506321
RPA2	-0.214562	5.54303	4.02192	0.0512776	0.506321
LOC112441530	0.421881	0.48309	4.02169	0.051284	0.506321
LOC112448048	-0.676558	-1.60978	4.02114	0.0512993	0.506321
RAPGEF2	0.439082	5.28991	4.02113	0.0512996	0.506321
CYTB	0.208968	10.7947	4.01782	0.0513911	0.506478
IGSF9B	0.74838	1.13103	4.01718	0.0514091	0.506478
LOC100296627	0.50341	1.1949	4.01666	0.0514232	0.506478
CD83	-0.243248	3.4861	4.01551	0.0514553	0.506478
PRKCSH	0.13646	7.13112	4.01361	0.0515081	0.506478
NIN	-0.245834	8.21324	4.01317	0.0515202	0.506478
MBLAC1	0.3147	3.80106	4.01083	0.0515854	0.506478
RNF2	-0.209624	5.38634	4.00867	0.0516456	0.506478
FAM131A	0.18008	3.6923	4.00791	0.0516667	0.506478
LOC112449444	0.401911	3.10075	4.00763	0.0516747	0.506478
BCL9L	0.175814	8.66892	4.00676	0.051699	0.506478
XIAP	-0.280595	6.61975	4.0057	0.0517287	0.506478
RSPO4	0.932276	-1.02195	4.00484	0.0517525	0.506478
ZNF557	-0.226572	4.83124	4.00453	0.0517613	0.506478
LTBP4	1.07528	-0.331868	4.00399	0.0517764	0.506478
LOC101907753	-0.689372	2.2064	4.00379	0.051782	0.506478
NEURL1B	0.494204	0.194451	4.00087	0.0518638	0.506993
FAM227A	2.108	-2.20645	3.99824	0.0519374	0.507427
IFIT3	-0.645579	7.0827	3.99658	0.051984	0.507597
SYTL3	0.30448	6.19074	3.99405	0.0520552	0.508006
LOC535280	0.595824	-0.236101	3.99162	0.0521236	0.508338
LOC104969640	0.724121	-2.26574	3.99076	0.0521478	0.508338
KLHL8	-0.389896	6.57509	3.9854	0.0522989	0.509526
LOC104976009	-0.497621	5.54613	3.98288	0.0523704	0.509936
TIRAP	-0.267203	6.03099	3.98137	0.0524131	0.509957
LOC101903098	0.532946	0.174116	3.98053	0.052437	0.509957
WDR18	0.109438	5.18191	3.97804	0.0525075	0.509957
TKT	-0.24761	8.57521	3.97752	0.0525224	0.509957
HGH1	0.148148	5.42981	3.97444	0.0526098	0.509957
LOC112444276	0.360473	-0.512448	3.97125	0.0527009	0.509957
BOLA-DRB3	-0.33007	9.32793	3.97023	0.0527299	0.509957
KLHL5	-0.211958	5.18966	3.96892	0.0527673	0.509957
LOC112448082	-0.581116	-1.82834	3.96866	0.0527746	0.509957
PRDM1	-0.34403	5.5279	3.96766	0.0528034	0.509957
LOC104973058	-0.946446	2.55293	3.96716	0.0528177	0.509957
COP1	-0.201552	6.07618	3.9624	0.0529537	0.509957
ZNF683	-0.39295	6.03055	3.96155	0.0529781	0.509957
GOSR1	-0.137411	5.97608	3.95988	0.0530261	0.509957
BCL11B	0.291112	7.4834	3.9587	0.0530599	0.509957
MAN1C1	0.268957	4.07707	3.95776	0.053087	0.509957
LOC574091	-0.229855	6.55029	3.95673	0.0531167	0.509957
BNIP1	-0.862621	2.60243	3.95623	0.0531309	0.509957
STXBP3	-0.234275	5.27156	3.95552	0.0531515	0.509957
LOC104974667	0.522697	-0.194428	3.95385	0.0531996	0.509957
PATJ	-1.06129	-1.11906	3.95192	0.053255	0.509957
LOC782823	0.876363	-1.68559	3.95116	0.0532771	0.509957
GOLGA7	-0.122468	6.0178	3.95035	0.0533004	0.509957
NR4A1	0.324654	3.26512	3.94896	0.0533406	0.509957
HCFC2	-0.222125	4.75501	3.94838	0.0533574	0.509957
QDPR	0.156763	5.5581	3.94776	0.0533752	0.509957
EIF3B	0.129436	7.32462	3.94616	0.0534215	0.509957
MFAP2	0.672042	0.0266791	3.94607	0.0534241	0.509957
CYB5D1	0.394496	2.82034	3.94547	0.0534416	0.509957
TMEM204	0.228434	5.8209	3.94391	0.0534867	0.509957
HINFP	-0.258235	6.29729	3.94328	0.0535051	0.509957
FAM50A	0.160562	6.43395	3.94298	0.0535136	0.509957
LOC101902856	0.5766	-1.0206	3.94297	0.0535139	0.509957
MEFV	-0.415453	3.66	3.94189	0.0535453	0.509957
LOC784866	0.242865	2.36715	3.9415	0.0535567	0.509957
DNASE1	1.45753	1.60017	3.93964	0.0536107	0.509957
ARID5A	-0.171443	6.32553	3.9378	0.053664	0.509957
PPP2R5D	0.119828	5.90177	3.93773	0.0536661	0.509957
CHIC1	-0.330647	4.34846	3.93621	0.0537103	0.509957
TRAPPC11	-0.09916	5.77602	3.93567	0.053726	0.509957
DARS2	0.1464	3.85538	3.93563	0.0537271	0.509957
LOC112442265	0.596352	2.12585	3.93533	0.0537359	0.509957
LOC104971266	-0.256197	2.67607	3.93474	0.0537531	0.509957
LOC104974890	-0.365593	6.01839	3.93377	0.0537815	0.509957
LOC100196901	0.310011	2.61365	3.93207	0.0538309	0.509957
POLR2K	-0.184979	4.27081	3.93158	0.0538453	0.509957
C11H2orf49	0.132645	5.30507	3.9304	0.0538798	0.509957
LOC107131800	-0.806777	-1.43165	3.92991	0.0538942	0.509957
LOC784193	0.511696	0.0427682	3.92895	0.0539222	0.509957
DGKQ	0.173591	5.60142	3.9289	0.0539235	0.509957
LOC787956	0.532719	-0.695735	3.92793	0.0539519	0.509957
NR3C1	-0.203247	6.69154	3.92706	0.0539773	0.509957
C23H6orf226	0.249985	4.04625	3.92695	0.0539807	0.509957
LOC107132713	0.686094	-1.50224	3.92549	0.0540234	0.509957
EGFL7	1.48541	-1.8868	3.92547	0.0540241	0.509957
HAVCR2	-1.36746	0.708426	3.92501	0.0540374	0.509957
LOC101903546	-0.609501	3.85689	3.92472	0.0540459	0.509957
LOC101905156	0.309759	1.78864	3.92187	0.0541295	0.510316
POLA2	0.228183	4.05745	3.92142	0.0541427	0.510316
LOC112448381	-0.85247	2.91186	3.92024	0.0541775	0.510324
CDR2	0.249163	2.54341	3.9194	0.0542023	0.510324
NOB1	0.151403	5.3586	3.91633	0.0542925	0.510897
rna-NR_031072.1	-0.324587	1.24174	3.91393	0.0543633	0.511286
HJURP	0.366726	4.20681	3.90993	0.0544815	0.512007
rna-NR_031011.1	1.07382	4.86601	3.90934	0.0544989	0.512007
ENPP2	0.250354	4.79937	3.90819	0.054533	0.51205
STXBP5	-0.166011	5.66793	3.90192	0.0547187	0.513516
LOC101907552	0.565253	-1.26254	3.89874	0.0548136	0.514028
SNRNP70	0.217387	8.32885	3.89619	0.0548894	0.514028
DMTN	1.50708	-1.98749	3.89598	0.0548957	0.514028
LOC101902135	0.360502	0.0739783	3.89497	0.0549259	0.514028
LOC616944	0.281737	1.14636	3.89495	0.0549264	0.514028
UBE2W	-0.278996	5.84284	3.89413	0.0549508	0.514028
COX6A2	-1.73926	-1.8025	3.89174	0.0550223	0.514379
HGFAC	0.533006	0.855917	3.88963	0.0550854	0.514379
POU2F2	-0.265297	7.82742	3.88901	0.055104	0.514379
ATP5S	-0.330352	0.872592	3.88892	0.0551068	0.514379
SQOR	-0.21671	7.93233	3.88781	0.0551398	0.514411
IDO1	-0.530946	7.85593	3.88658	0.0551769	0.514481
LOC112445123	3.5285	-2.55719	3.91465	0.055209	0.514504
FBXO32	-0.225998	3.97614	3.88296	0.0552853	0.514729
PPM1K	-0.234859	5.24427	3.88273	0.0552924	0.514729
NEIL1	0.189365	3.57169	3.87747	0.0554506	0.515836
BRPF3	-0.147493	6.12609	3.87598	0.0554957	0.515836
XRCC3	0.26139	4.10501	3.87582	0.0555004	0.515836
LOC100336562	-0.857198	-1.36947	3.87144	0.055633	0.516074
ARFIP1	-0.206046	4.46844	3.87081	0.0556518	0.516074
LOC533308	0.324758	1.31865	3.87047	0.0556623	0.516074
EEFSEC	-1.28842	2.74825	3.86947	0.0556925	0.516074
CRIP1	0.300983	6.84134	3.86936	0.0556959	0.516074
LMO2	-0.395847	7.38924	3.86908	0.0557043	0.516074
LOC112448847	-0.788927	-0.928235	3.86513	0.055824	0.516706
LOC100336161	0.520435	-0.702202	3.86487	0.0558319	0.516706
IARS2	0.136122	6.07734	3.86324	0.0558816	0.516889
LOC112449367	0.389664	3.50781	3.86181	0.055925	0.517016
LPL	0.659234	3.50344	3.8592	0.0560046	0.517204
LOC618377	0.59562	-1.57045	3.85825	0.0560336	0.517204
NANS	0.217556	4.56403	3.85779	0.0560474	0.517204
IQSEC1	-0.222846	8.44103	3.85724	0.0560645	0.517204
HAUS7	0.234882	4.68986	3.85419	0.0561574	0.517787
rna-NR_107855.1	0.128757	8.95158	3.85072	0.0562637	0.518167
PLEKHM2	0.595129	5.47815	3.85059	0.0562676	0.518167
LIN52	-0.145818	3.59501	3.84958	0.0562986	0.518167
LOC101902724	0.354589	0.409352	3.84788	0.0563507	0.518167
LOC112443142	0.529131	-0.908233	3.84689	0.0563811	0.518167
CUTA	0.230318	4.78634	3.8466	0.0563902	0.518167
RYK	-0.203309	3.14593	3.84604	0.0564074	0.518167
TRIB1	-0.243544	5.95567	3.84155	0.0565454	0.519159
LOC101905343	0.438458	5.3928	3.83953	0.0566078	0.519362
ZNF771	0.199699	2.85265	3.83757	0.0566681	0.519362
TLE4	0.189571	6.14567	3.83707	0.0566838	0.519362
SFMBT1	-0.17135	4.9354	3.83696	0.056687	0.519362
SOCS2	-0.379358	2.52347	3.83451	0.0567627	0.519518
UHRF1BP1L	-0.298552	5.95394	3.83399	0.0567788	0.519518
TBC1D13	0.124028	6.56094	3.83307	0.0568074	0.519518
PARP8	-0.254632	6.17742	3.83129	0.0568625	0.519518
ZNF414	0.265854	5.61276	3.83111	0.056868	0.519518
INIP	-1.09694	3.95255	3.83061	0.0568835	0.519518
FAM155B	0.269433	3.28999	3.82897	0.0569346	0.519573
CPEB4	-0.279844	5.62933	3.82849	0.0569493	0.519573
FAM45A	-0.168385	6.37026	3.82594	0.0570286	0.519591
ZFP64	0.176371	4.74495	3.82484	0.0570629	0.519591
LMTK2	-0.168408	6.41249	3.82373	0.0570975	0.519591
RMI2	0.314877	2.84617	3.82274	0.0571281	0.519591
USE1	0.195869	4.32435	3.82261	0.0571324	0.519591
SCAF1	0.113311	6.89807	3.81858	0.057258	0.519591
UPF1	0.0978176	8.1342	3.8184	0.0572637	0.519591
MORN3	0.516614	1.18746	3.81818	0.0572703	0.519591
MZT2B	0.359527	4.63355	3.81811	0.0572727	0.519591
SOX13	0.533904	7.27441	3.81666	0.0573181	0.519591
PSD3	0.628338	2.69176	3.81634	0.057328	0.519591
NFYC	0.136696	6.22299	3.8161	0.0573354	0.519591
LOC101905894	0.322725	6.09221	3.81595	0.0573401	0.519591
LOC112443199	-0.60011	-0.720145	3.8138	0.0574074	0.519721
LOC101904701	-1.778	-1.48625	3.81316	0.0574275	0.519721
DAD1	0.154574	5.74728	3.81102	0.0574947	0.519721
DLG5	-0.492409	1.15921	3.8093	0.0575487	0.519721
TMEM40	-0.552541	0.113526	3.80846	0.057575	0.519721
ERH	0.205474	5.81724	3.80846	0.0575752	0.519721
ACAT1	0.160623	4.82896	3.80767	0.0575997	0.519721
ZNF512B	0.201515	6.38005	3.8076	0.057602	0.519721
SURF6	0.185802	5.84604	3.80691	0.0576238	0.519721
PCGF5	-0.282257	7.00274	3.8046	0.0576966	0.519889
CPSF1	0.139883	7.51879	3.80442	0.0577023	0.519889
TCF19	0.366694	4.05426	3.80243	0.0577649	0.520011
C12H13orf46	1.47462	-2.40736	3.80209	0.0577757	0.520011
PHF3	-0.137142	7.28721	3.79762	0.0579168	0.520824
RBM7	-0.170552	4.85173	3.79694	0.0579382	0.520824
DMD	0.674631	0.581706	3.79539	0.0579874	0.520824
TULP2	0.363612	3.06067	3.79503	0.0579987	0.520824
HTATSF1	-0.187565	4.98256	3.79428	0.0580225	0.520824
C29H11orf98	-1.07346	-0.687743	3.79261	0.0580756	0.520824
TACC3	0.164066	6.50071	3.7926	0.0580758	0.520824
LOC101906870	0.124479	6.24146	3.78996	0.0581595	0.521113
HPGDS	-0.752516	-0.591483	3.78893	0.0581925	0.521113
LOC104975871	0.405409	-0.00433524	3.78875	0.0581981	0.521113
PABPC1L	0.563544	1.06031	3.78469	0.0583274	0.521347
LOC783797	0.485223	2.40932	3.78455	0.0583317	0.521347
EIF3I	0.158477	6.28954	3.7844	0.0583365	0.521347
ELP5	0.147119	5.32489	3.78196	0.0584143	0.521347
MXRA8	0.476627	-0.178655	3.7816	0.0584261	0.521347
LOC101907926	0.68246	-0.337137	3.78134	0.0584341	0.521347
PSMC3IP	0.48101	1.53782	3.78058	0.0584585	0.521347
CARD6	-0.116811	6.99443	3.7804	0.0584643	0.521347
GLCE	-0.195718	3.47848	3.77843	0.0585272	0.521492
CDH5	-0.719946	0.46754	3.77732	0.0585629	0.521492
LOC512323	-0.331798	1.39403	3.77652	0.0585883	0.521492
MXD3	0.31402	2.92978	3.77614	0.0586007	0.521492
MIR27B	1.23841	-2.05678	3.77365	0.0586806	0.521936
CXCR5	0.412586	2.23305	3.77152	0.0587489	0.522211
PHLPP2	-0.188018	4.18097	3.77081	0.0587717	0.522211
TCTN1	0.376398	4.37569	3.76621	0.0589198	0.522597
TMCC2	0.524309	2.43289	3.76529	0.0589493	0.522597
LOC100299201	1.26096	3.36715	3.76474	0.0589673	0.522597
MGST3	0.219446	4.16146	3.76403	0.05899	0.522597
CBLC	-0.335703	2.47719	3.76389	0.0589946	0.522597
INPP5B	-0.171632	7.66966	3.76346	0.0590084	0.522597
BID	0.143118	6.29234	3.76062	0.0591002	0.522597
AGFG2	-0.206424	6.22184	3.75995	0.0591218	0.522597
RCN2	-0.214029	5.21016	3.75917	0.059147	0.522597
LMNB2	0.18983	5.82814	3.75878	0.0591599	0.522597
ELF2	-0.108853	6.35043	3.75852	0.0591683	0.522597
SCUBE3	-0.412953	-0.333934	3.75824	0.0591774	0.522597
MED25	0.151646	7.6428	3.75735	0.0592062	0.522597
SLC2A9	-0.452992	7.17516	3.75523	0.059275	0.522634
R3HDM1	0.114619	5.84286	3.75303	0.0593464	0.522634
FLNB	0.25861	8.18339	3.75297	0.0593481	0.522634
FAM49B	-0.184965	7.52472	3.75293	0.0593495	0.522634
GDAP2	-0.147935	5.2311	3.75119	0.0594061	0.522634
NEURL1	0.295386	4.2067	3.75104	0.0594109	0.522634
CDK5R1	-0.322925	3.09626	3.74905	0.0594756	0.522634
SIGLEC1	-0.948749	3.11619	3.74904	0.059476	0.522634
IL27RA	0.140933	7.90487	3.74813	0.0595057	0.522634
MTG1	-0.961964	-1.73236	3.74706	0.0595406	0.522634
STK17B	-0.218071	8.92397	3.74638	0.0595628	0.522634
RNF223	-0.357299	1.02685	3.74526	0.0595992	0.522634
LOC617944	0.602188	-0.350156	3.74479	0.0596148	0.522634
CWC25	-0.126259	4.7749	3.74377	0.0596479	0.522634
SF3B4	0.127751	6.49633	3.74335	0.0596617	0.522634
RPL28	0.223634	8.64349	3.74196	0.0597072	0.522639
PADI2	0.402326	3.87811	3.74149	0.0597225	0.522639
SLC4A4	0.46439	2.98418	3.7398	0.0597778	0.52286
COX7A1	-0.429445	2.02718	3.73626	0.0598938	0.523611
SYT17	0.587139	-0.661917	3.73469	0.0599454	0.523799
DAPL1	0.473768	3.72991	3.73242	0.06002	0.524036
PRDM8	0.371998	1.4911	3.73203	0.060033	0.524036
DNAL1	-0.36843	1.39404	3.7253	0.0602548	0.525642
LOC104974516	-0.237207	2.10342	3.72462	0.0602774	0.525642
TRAF3IP1	0.340586	2.93703	3.72303	0.0603301	0.525729
LOC100848353	0.290145	4.4369	3.72153	0.0603796	0.525729
FBXL18	0.127061	4.8603	3.72084	0.0604023	0.525729
RAPGEF1	-0.141091	8.66348	3.72038	0.0604176	0.525729
GEMIN8	0.184073	4.46769	3.71975	0.0604387	0.525729
WDR5	0.13158	6.06111	3.71803	0.0604955	0.525959
LOC100848469	0.678443	-0.495534	3.71563	0.0605752	0.526389
[truncated: 15,372 more rows]

## Sheet: Vax T2vT3
	logFC	logCPM	F	PValue	FDR
ZFAND2A	-2.91661	4.47364	64.4897	4.51501e-10	7.84302e-06
HSPA1A	-3.71963	8.7352	57.078	2.13376e-09	1.85328e-05
DNAJB1	-1.91139	6.6307	50.654	9.05249e-09	5.24169e-05
HSPA6	-5.30604	3.98952	47.3856	1.96521e-08	8.53442e-05
FCGR2A	-3.24038	0.0765636	45.7893	2.90036e-08	0.000100764
AHSA2	-1.71747	4.4878	42.2577	7.04623e-08	0.000204
DNAJA4	-1.6984	4.26254	41.1376	9.41272e-08	0.000231124
HSP90AA1	-1.53532	9.48566	40.6667	1.06441e-07	0.000231124
HSPB8	-2.83246	2.29369	37.2823	2.63259e-07	0.00050812
TRAF2	-0.840793	6.558	35.5533	4.2471e-07	0.000737764
KIF1C	-0.528866	5.61117	34.6689	5.44765e-07	0.000813855
FKBP4	-1.5543	6.8192	33.8809	6.81786e-07	0.000813855
CACYBP	-1.34008	6.11916	33.8792	6.82112e-07	0.000813855
STIP1	-1.36471	6.99973	33.5721	7.44936e-07	0.000813855
JMJD6	-0.848776	4.99853	33.5712	7.45115e-07	0.000813855
AHSA1	-1.14654	6.45232	33.5503	7.49622e-07	0.000813855
BAG3	-1.62952	5.36449	32.9654	8.8752e-07	0.000829089
IL5RA	-2.73474	2.94187	32.9622	8.88366e-07	0.000829089
HSPH1	-2.52948	7.29551	32.8912	9.06838e-07	0.000829089
SLC5A3	-1.18998	6.52189	31.4734	1.37417e-06	0.00119354
SLC26A11	-1.029	3.29505	31.1599	1.50814e-06	0.0012268
CCDC117	-1.08175	5.72552	31.0599	1.55372e-06	0.0012268
LOC112441682	-1.57409	1.48759	30.754	1.70228e-06	0.00128567
FBXL14	-0.669737	6.08391	29.9689	2.15595e-06	0.00156046
CNNM4	-0.640177	4.46152	29.6717	2.35934e-06	0.00163937
SYNE3	-0.39791	7.312	29.376	2.58169e-06	0.00172487
NUP107	0.404683	5.74854	29.1748	2.74554e-06	0.0017664
HSPA1L	-1.43952	1.30557	29.0516	2.85121e-06	0.00176887
HSP90AB1	-1.04125	9.73836	28.8326	3.04963e-06	0.00182673
RBBP9	0.600127	2.89209	28.6453	3.23089e-06	0.00187079
PUS7	0.482903	3.50326	28.3131	3.58069e-06	0.00197409
DNAJA1	-1.51363	6.55392	28.2632	3.63658e-06	0.00197409
NMNAT1	-0.754592	3.69922	27.3372	4.85769e-06	0.00250232
HSPA4	-0.847289	7.19071	27.3111	4.89776e-06	0.00250232
GCNT3	-1.54998	0.284374	27.2054	5.06365e-06	0.00251316
TOMM34	-0.870014	6.7629	26.8552	5.65696e-06	0.00272964
SLC7A11	-1.74114	0.833559	26.5441	6.24513e-06	0.002932
PXYLP1	-1.36187	1.55196	25.9625	7.5236e-06	0.0033703
IL17REL	-1.79654	0.540309	25.8765	7.73491e-06	0.0033703
GRK2	-0.325814	9.05381	25.8661	7.76076e-06	0.0033703
HSPB1	-1.04407	8.14575	25.7715	8.00108e-06	0.00338992
IFNAR1	-0.554398	8.55976	25.6829	8.2334e-06	0.00340529
PNPLA6	-0.266737	7.12715	25.5041	8.72355e-06	0.00348757
SERINC4	-1.02356	3.04454	25.4134	8.98414e-06	0.00348757
PFAS	0.300718	6.23821	25.3961	9.03465e-06	0.00348757
SERPINH1	-1.23193	2.40777	24.4373	1.23626e-05	0.00458116
MYC	0.38263	8.00854	24.4294	1.23951e-05	0.00458116
NKRF	0.343335	4.41627	24.0895	1.38691e-05	0.00501918
PNMA1	-0.549413	3.33768	23.8241	1.51474e-05	0.00536989
TH	-1.06311	3.07262	23.6409	1.61019e-05	0.00559411
CHORDC1	-1.09517	7.12511	23.011	1.98936e-05	0.00677591
LOC782951	-1.26075	1.72748	22.8839	2.07666e-05	0.00693724
ICAM1	-1.32461	1.93184	22.7564	2.16823e-05	0.00710648
LOC784866	0.580274	2.36715	22.2934	2.53824e-05	0.00816513
PLXNA1	-1.0289	3.59771	22.1912	2.62847e-05	0.00830165
GATA1	-1.48316	2.44383	22.1152	2.69774e-05	0.00836829
ANKMY2	-0.478586	4.46574	21.827	2.97851e-05	0.00907714
RCSD1	-0.475524	8.63058	21.7222	3.08798e-05	0.00924849
TSR1	0.39103	5.44472	21.6612	3.15372e-05	0.00928531
DTD2	0.883554	1.92411	21.4862	3.35047e-05	0.00938818
LOC100336414	-1.26689	4.04053	21.4601	3.38086e-05	0.00938818
FASLG	-1.18845	4.13643	21.4055	3.44558e-05	0.00938818
IARS	0.332224	6.34814	21.4053	3.44581e-05	0.00938818
PIM1	-0.435785	7.26114	21.3487	3.51415e-05	0.00938818
MAT2A	-0.435408	7.81932	21.3224	3.54634e-05	0.00938818
ZNF436	0.382887	4.60335	21.2985	3.57587e-05	0.00938818
LOC789732	-2.59395	0.0860527	21.2624	3.62102e-05	0.00938818
EIF1	-0.357098	7.83508	21.1609	3.75126e-05	0.0095828
LOC112449284	0.932422	0.493555	20.988	3.98451e-05	0.0100311
ZNF300	0.74791	0.773542	20.8815	4.13566e-05	0.0101467
LOC782779	-1.27077	1.47862	20.8726	4.14862e-05	0.0101467
P4HA1	-0.618896	3.9994	20.8336	4.20565e-05	0.0101467
CTLA4	-1.00655	1.78668	20.6126	4.5449e-05	0.0107451
ST8SIA1	-1.35545	2.7221	20.5923	4.5774e-05	0.0107451
LRRC32	0.630323	2.75114	20.5506	4.64506e-05	0.0107586
SMAP2	-0.47263	7.55288	20.4254	4.85467e-05	0.0110961
SMIM3	-0.534421	5.07516	20.3242	5.03135e-05	0.0111694
LOC100300938	0.601577	3.46336	20.3051	5.06533e-05	0.0111694
HMOX1	-1.06463	4.82565	20.2972	5.07962e-05	0.0111694
LOC100847609	0.550201	2.95858	20.2223	5.21607e-05	0.0112909
PNO1	0.40071	3.62077	20.196	5.26489e-05	0.0112909
DNAJB4	-1.11488	3.54837	19.759	6.15017e-05	0.0128848
TSPYL4	-0.481691	5.89301	19.7195	6.23767e-05	0.0128848
TP53	0.282195	7.32829	19.6955	6.29135e-05	0.0128848
SLC17A9	-0.766948	5.13402	19.6773	6.33253e-05	0.0128848
SDAD1	0.450143	4.87156	19.6568	6.37897e-05	0.0128848
C14H8orf37	0.741973	3.34019	19.5773	6.56324e-05	0.0131046
FANCE	0.657884	3.47151	19.4695	6.82188e-05	0.0134662
REPS1	-0.345788	6.35711	19.223	7.45452e-05	0.0144627
PPID	-0.636621	5.27906	19.1896	7.54477e-05	0.0144627
GAR1	0.410895	4.92685	19.178	7.57646e-05	0.0144627
ATN1	-0.479689	7.28665	19.1396	7.68221e-05	0.0145052
FANCC	0.331863	3.99001	19.0712	7.87458e-05	0.0147085
HSPD1	-0.682283	6.99534	19.0324	7.98595e-05	0.0147579
C16H1orf53	0.476718	3.23779	18.8463	8.54304e-05	0.0155484
RIOX2	0.376924	3.39074	18.8112	8.65267e-05	0.0155484
EFNB2	-1.1614	-0.133672	18.7682	8.789e-05	0.0155484
C18H19orf54	0.525301	3.90347	18.7353	8.89485e-05	0.0155484
ARID3B	-0.354057	5.56519	18.7345	8.89726e-05	0.0155484
TRAF6	-0.262935	4.72418	18.718	8.9508e-05	0.0155484
MORF4L2	-0.495224	6.4772	18.6132	9.29923e-05	0.0159938
UGCG	-0.506879	6.45521	18.5495	9.51791e-05	0.0162094
LOC100297044	-1.53001	5.50693	18.4394	9.90882e-05	0.0167113
CCT4	-0.636539	7.30725	18.3673	0.000101737	0.0169432
OAZ1	-0.291871	9.00021	18.3134	0.000103766	0.0169432
ARSJ	-1.45817	0.996608	18.3094	0.00010392	0.0169432
PRKCG	-1.69159	1.13241	18.2855	0.000104836	0.0169432
LOC112448070	0.798617	1.94625	18.2724	0.00010534	0.0169432
CCDC6	-0.358572	6.01622	18.2319	0.000106917	0.017039
ADGRB2	-1.96814	0.662408	18.1847	0.00010879	0.0170693
ZFYVE21	-0.543245	4.48252	18.1776	0.000109072	0.0170693
TNK2	-0.263023	7.06722	18.0895	0.000112665	0.0173798
FLT1	-1.3175	-0.270589	18.0801	0.000113057	0.0173798
SBK1	0.726465	3.82252	17.979	0.000117351	0.0178816
FXR1	-0.480544	6.41294	17.9517	0.000118536	0.0179052
KHSRP	4.53019	3.6435	17.9118	0.000120298	0.0180146
SLC4A2	-0.294175	5.38753	17.7434	0.000128034	0.0189154
TMEM39A	-0.349423	4.9951	17.7159	0.000129347	0.0189154
TMEM165	-0.406787	5.02368	17.7003	0.000130097	0.0189154
ESS2	0.366849	4.70611	17.6885	0.000130669	0.0189154
DYNLL1	-0.5515	5.97501	17.6464	0.000132726	0.0190544
ZBTB24	0.341766	5.20118	17.5719	0.000136449	0.0194283
ST13	-0.426753	7.31727	17.3084	0.000150533	0.0211697
ZNF287	0.55724	4.59623	17.2981	0.000151116	0.0211697
AGA	0.367	5.17248	17.2025	0.000156619	0.021765
LOC112447832	-0.990685	1.95323	17.1287	0.000161013	0.0221762
LOC101906012	0.708304	4.63188	17.1102	0.000162131	0.0221762
LOC112447353	-1.07688	5.23889	17.0722	0.000164463	0.0223195
RUFY1	0.327386	5.38332	16.9366	0.000173062	0.0233043
TFR2	0.846662	-0.427515	16.87	0.00017746	0.0237128
ESYT1	0.350963	9.14536	16.8434	0.000179247	0.0237687
HIF3A	1.05156	-1.21571	16.7166	0.000188038	0.0247455
USPL1	-0.475615	5.72251	16.6514	0.000192737	0.0251122
ZBTB40	-0.359156	7.19643	16.638	0.000193716	0.0251122
LOC104974028	1.43975	-1.14172	16.4735	0.000206185	0.0265306
ADORA3	-1.82653	1.1398	16.4181	0.000210578	0.0268644
SERPINC1	-0.703283	3.91675	16.3874	0.000213049	0.0268644
UBC	-0.655466	9.9347	16.3822	0.000213469	0.0268644
MAFG	-0.381665	5.25609	16.3639	0.000214965	0.0268644
ZNF688	0.363608	3.97583	16.3035	0.000219966	0.0272055
TFAP4	0.413126	3.45168	16.2933	0.000220826	0.0272055
DBN1	0.714147	4.30944	16.2462	0.000224827	0.0275033
PRDM16	1.29461	3.69602	16.1992	0.000228893	0.0278048
TRMT6	0.349874	4.42012	16.0957	0.000238135	0.0286157
TRUB1	0.449036	3.0414	16.0877	0.000238862	0.0286157
FLCN	-0.3167	6.11601	16.0513	0.000242221	0.0288193
NMD3	0.449202	4.96034	16.0153	0.000245585	0.0290209
ILF3	0.243826	7.17644	15.986	0.000248356	0.0291499
FCHSD1	-0.314268	6.61018	15.9479	0.000252017	0.0293811
TPM1	-0.727453	5.05968	15.8575	0.000260922	0.0300977
PQLC2	-0.468669	5.53828	15.8126	0.000265465	0.0300977
FDXACB1	0.928683	0.796736	15.7882	0.000267971	0.0300977
RNF168	2.28376	3.28401	15.7877	0.000268026	0.0300977
LOC112449608	-2.90875	0.104991	15.7839	0.000268414	0.0300977
PYGM	1.11922	3.79226	15.7825	0.00026856	0.0300977
LOC112442278	5.65964	2.81868	15.7259	0.000274488	0.030565
MYBBP1A	0.249251	6.66114	15.7004	0.000277198	0.0306701
TRAF7	-0.18472	6.29345	15.6486	0.000282792	0.031091
HSD17B1	-1.19127	-0.346022	15.6017	0.000287963	0.0313174
TNIP3	-1.5429	-0.755333	15.5971	0.000288485	0.0313174
FAM173B	-0.375835	3.71609	15.5812	0.000290259	0.0313174
LOC100140915	0.352922	3.42151	15.5432	0.000294562	0.0314693
LOC101905114	0.727357	2.9457	15.5146	0.000297833	0.0314693
CPSF3	0.306099	5.28986	15.5081	0.000298583	0.0314693
DECR2	-0.591101	2.72609	15.4863	0.000301121	0.0314693
GPR4	-1.30401	2.63584	15.467	0.000303384	0.0314693
B3GALT4	0.628694	3.32288	15.4635	0.000303795	0.0314693
SETD5	-1.94016	2.51643	15.4588	0.000304348	0.0314693
PTPN1	-0.244059	8.11859	15.4172	0.000309298	0.0317918
LOC112449543	-1.20011	-0.324556	15.3869	0.000312954	0.0319784
LOC112447350	0.348964	4.85707	15.3409	0.000318596	0.0320192
HSPE1	-0.492482	5.54372	15.3367	0.000319115	0.0320192
CELF1	-0.264455	7.50385	15.3246	0.000320618	0.0320192
DQX1	-0.761528	1.3841	15.3238	0.000320727	0.0320192
UCK2	0.42441	4.30485	15.2547	0.000329466	0.0327037
MAGED1	0.336829	5.84663	15.2015	0.000336356	0.033198
LOC100848419	-0.593493	6.2161	15.1433	0.000344073	0.03359
BANP	-0.796312	5.82115	15.1424	0.000344195	0.03359
TLR7	-0.701879	6.28271	15.0383	0.000358487	0.0347892
C14H8orf33	0.42161	4.07312	14.9908	0.000365211	0.0348957
ELOVL5	-0.49207	6.89709	14.9851	0.000366018	0.0348957
PPP1R14B	0.412266	4.62172	14.9603	0.000369599	0.0348957
DDA1	-0.30357	6.17684	14.9473	0.000371478	0.0348957
LOC520336	-0.578745	4.25907	14.9471	0.000371509	0.0348957
GRHPR	0.430623	3.12747	14.9373	0.000372944	0.0348957
ZC3HAV1	-0.427749	8.69443	14.9325	0.000373646	0.0348957
PHYKPL	0.467019	4.20186	14.8844	0.000380753	0.0353693
QTRT2	0.335146	3.83802	14.8676	0.000383272	0.0354139
PTGES3	-0.729562	7.60448	14.838	0.000387756	0.0356387
ZBTB47	-0.785234	2.61574	14.8239	0.00038991	0.0356481
LOC112446664	0.956565	0.434549	14.7566	0.000400354	0.0362726
KATNA1	0.21078	5.5782	14.7531	0.000400918	0.0362726
DENND2D	0.228545	7.10421	14.7322	0.000404215	0.0363814
LOC112445089	-1.45268	2.0546	14.7164	0.000406736	0.0364196
ALOX5	-2.08851	3.65197	14.6998	0.000409403	0.0364704
PLTP	-0.769457	1.70982	14.6429	0.000418691	0.0371075
PIGY	0.454524	4.86137	14.6073	0.000424605	0.0372239
LOC788694	-1.29735	3.26585	14.6018	0.000425541	0.0372239
DVL1	-0.367054	4.84144	14.5965	0.000426432	0.0372239
PTPN9	-0.265199	5.19297	14.5511	0.000434133	0.0375349
DIO2	-3.67625	-1.43278	14.5501	0.000434317	0.0375349
NPEPPS	-0.257458	6.24356	14.5343	0.000437033	0.0375543
JUN	-0.812698	6.43498	14.5196	0.000439579	0.0375543
HIST2H2BE	-0.515764	7.09635	14.5113	0.000441027	0.0375543
MYRF	-1.15964	0.524467	14.4919	0.000444413	0.0376161
DNAJB6	-0.367998	6.40313	14.4824	0.000446084	0.0376161
BBS1	0.450568	3.32509	14.4695	0.000448372	0.0376264
ZNF502	0.919933	0.714981	14.4205	0.000457157	0.0378557
LOC112444775	-1.26542	-0.53942	14.4171	0.000457772	0.0378557
CALCOCO2	-0.403862	7.25587	14.3791	0.000464717	0.0378557
CAMK1	-1.10286	2.48634	14.3671	0.000466936	0.0378557
LOC112447420	-0.7816	2.43788	14.362	0.00046788	0.0378557
OSGEPL1	-0.548806	3.54456	14.3535	0.000469464	0.0378557
MPO	-1.78997	0.95584	14.3452	0.000471003	0.0378557
NCF2	-0.447182	6.05494	14.3443	0.000471179	0.0378557
LOC112444877	1.16961	-0.836597	14.3404	0.000471912	0.0378557
MUT	0.329603	4.87356	14.3197	0.000475794	0.0378557
SUGCT	0.979315	-0.612699	14.3126	0.000477149	0.0378557
SOCS2	-0.734846	2.52347	14.312	0.000477255	0.0378557
DNAJB2	-0.389495	5.68646	14.2906	0.000481325	0.0379039
LOC112443475	0.900326	-0.0285506	14.2831	0.00048277	0.0379039
LOC100847791	0.82256	0.696187	14.2719	0.000484909	0.0379039
ALOX15	-1.77292	5.37823	14.2632	0.000486591	0.0379039
LOC107131566	-1.37539	0.177432	14.2453	0.000490073	0.0380047
ATF5	-0.40832	2.74719	14.2166	0.00049569	0.0382695
CDKN1A	-0.91067	3.88831	14.1848	0.000502007	0.0385857
SMCR8	-0.205531	6.04489	14.1447	0.000510083	0.0390337
DEDD2	-0.576707	6.58844	14.1332	0.000512441	0.0390421
SETBP1	-0.753768	3.39495	14.1212	0.00051489	0.0390574
LOC112444184	-1.23862	1.28968	14.0536	0.000528966	0.0399508
C4H7orf25	0.527068	2.60378	14.0143	0.000537323	0.0404062
USP16	0.296134	5.62617	13.9094	0.000560346	0.0419387
ZNF346	0.483803	3.40115	13.8963	0.000563301	0.0419387
JADE1	-0.376061	6.52188	13.889	0.000564945	0.0419387
LOC781339	-1.28447	5.837	13.8333	0.00057771	0.0427038
ASIC1	0.77772	1.35082	13.7981	0.000585928	0.0431278
ZSWIM8	-0.237055	7.40839	13.785	0.00058902	0.0431724
GLCE	0.374068	3.47848	13.7492	0.000597552	0.0436137
AS3MT	-0.699794	2.52105	13.7336	0.000601309	0.0437043
STMN3	0.917704	2.39058	13.717	0.000605326	0.043813
SUMF2	-0.800734	5.91591	13.6866	0.000612788	0.0441691
CD80	-0.318476	5.81108	13.6657	0.000617961	0.0443579
ZP3	0.736773	2.64882	13.5964	0.00063546	0.0454263
KIF3C	-0.312639	4.14892	13.5632	0.000644018	0.0456771
LOC101904749	-1.24983	-1.61868	13.5624	0.000644228	0.0456771
TKFC	0.251833	5.26479	13.4701	0.000668689	0.0472187
KLHDC9	0.707189	-0.545529	13.4587	0.000671769	0.0472442
TRMT61B	0.390821	1.88612	13.4392	0.000677092	0.0474265
KMT5A	-0.266451	6.08688	13.419	0.000682644	0.0474763
MAN1B1	-0.238672	6.98342	13.4168	0.000683269	0.0474763
FAM122A	0.263063	4.42892	13.3955	0.000689179	0.047623
LOC112446365	0.723105	3.18778	13.3895	0.000690864	0.047623
COPS3	0.28321	6.23109	13.3787	0.000693896	0.0476429
CEP78	0.267249	4.49584	13.3546	0.000700692	0.0479201
C6H4orf19	-1.50561	-0.147646	13.3277	0.000708375	0.0481358
CEBPE	-1.49927	2.01342	13.3236	0.000709562	0.0481358
SOCS3	-0.688649	7.02927	13.3146	0.000712158	0.0481358
RBM33	-0.351538	7.90681	13.2969	0.000717294	0.048295
ZNF516	0.427317	4.75467	13.25	0.000731065	0.0490321
FAAP100	0.538295	2.37632	13.2313	0.000736643	0.0492163
PTGS2	-1.22002	0.597854	13.2075	0.000743801	0.0493213
PLOD3	-0.343891	5.51119	13.2072	0.000743894	0.0493213
ZNF451	-0.433964	6.63424	13.1492	0.000761671	0.0503079
LOC101905776	-1.30223	1.29474	13.1148	0.000772423	0.0506073
ETFRF1	0.648165	2.73708	13.1121	0.000773274	0.0506073
ERRFI1	-0.371783	3.13588	13.1068	0.000774944	0.0506073
ZC3H4	0.298892	7.37649	13.0728	0.000785744	0.0506264
RAB44	-1.37477	1.33441	13.0707	0.00078643	0.0506264
ENOSF1	0.701268	0.427288	13.0706	0.000786466	0.0506264
TIGAR	-0.288124	3.945	13.0692	0.000786894	0.0506264
ZSCAN31	0.663434	1.5688	13.0481	0.000793697	0.0508757
ZNF10	0.496814	3.17153	13.0107	0.000805905	0.0514202
CTSK	-0.529598	2.53484	13.004	0.000808112	0.0514202
LOC104972309	-1.80665	1.65805	12.9473	0.000827053	0.0524334
TMEM209	0.36681	4.78101	12.9332	0.000831854	0.052546
EAPP	-0.340978	6.40796	12.9151	0.000838022	0.052714
RNF122	-0.300427	5.62443	12.9077	0.000840583	0.052714
TESK1	-0.328065	5.87907	12.8326	0.000866846	0.0541654
SUSD1	-0.391431	5.67519	12.8105	0.000874736	0.0544625
MCCC2	0.452603	3.67939	12.7855	0.000883756	0.0548276
RNF223	-0.65917	1.02685	12.7711	0.00088899	0.054956
MTRF1L	0.377221	5.25877	12.7372	0.00090145	0.0550903
PSPH	-0.43105	3.98303	12.7348	0.00090233	0.0550903
COL11A1	6.29736	-2.43385	12.9846	0.000904204	0.0550903
PPP1R3E	0.240867	4.26123	12.7287	0.000904603	0.0550903
APTX	0.453504	2.83926	12.7222	0.000907019	0.0550903
PSPC1	0.377982	6.54538	12.6779	0.000923721	0.0559093
LOC101907383	1.77478	-1.87942	12.6314	0.000941552	0.0567525
MLXIP	-0.37156	8.10858	12.6126	0.000948864	0.0567525
rna-NR_129534.1	-0.360607	10.2727	12.6096	0.000950035	0.0567525
ELF4	-0.264801	8.4171	12.5997	0.000953918	0.0567525
LOC104973042	1.24603	-1.8366	12.596	0.000955408	0.0567525
EID1	0.386252	5.23797	12.5894	0.000957976	0.0567525
POP7	0.462065	3.99115	12.5824	0.000960779	0.0567525
IRF3	-0.314819	7.26774	12.5744	0.000963931	0.0567525
APEX1	0.317092	6.54575	12.5666	0.000967056	0.0567525
ZNF362	0.511426	4.8032	12.5493	0.000973965	0.0567795
NUFIP2	-0.529743	7.90538	12.5491	0.000974055	0.0567795
ZBTB43	-0.242653	5.03369	12.5329	0.000980586	0.0569691
ANGEL1	0.470748	4.4623	12.5218	0.000985086	0.0570398
MXI1	-0.420329	5.06581	12.4851	0.00100013	0.0575995
IRF8	-0.479249	5.84334	12.4741	0.00100469	0.0575995
SOCS7	-0.274463	6.87062	12.4741	0.0010047	0.0575995
LOC112448531	0.864422	0.585225	12.4319	0.00102237	0.0584196
PRR7	-0.529338	5.14535	12.4044	0.00103407	0.0588944
STK11	-0.185121	7.40375	12.3818	0.00104381	0.0592547
LOC112447408	-0.972363	0.80365	12.3721	0.00104801	0.0592996
ATL3	0.266415	6.89495	12.3458	0.00105951	0.0597556
ZNF22	0.189722	4.97323	12.3281	0.00106731	0.0599943
SNAI3	0.691134	2.51642	12.3203	0.00107075	0.0599943
GRK6	0.240789	8.18367	12.3128	0.0010741	0.0599943
FCRL6	1.06145	0.669623	12.2992	0.00108018	0.0600635
PIKFYVE	-0.494153	6.87578	12.2945	0.00108226	0.0600635
PPP1R12C	-0.313368	6.23526	12.2656	0.00109533	0.060445
BYSL	0.362492	4.19643	12.2617	0.00109712	0.060445
SORD	0.81901	1.35813	12.2489	0.00110297	0.060445
ASB2	-1.82475	1.01966	12.2487	0.00110305	0.060445
ZC3H12D	-0.407763	7.16441	12.2075	0.00112213	0.0612972
TXNDC12	0.258595	4.48569	12.1888	0.00113087	0.061447
LYRM9	0.424806	2.70889	12.1832	0.00113351	0.061447
TSEN15	0.457245	3.259	12.179	0.00113548	0.061447
KLF8	0.529277	2.83604	12.1662	0.00114155	0.0615832
SCCPDH	0.36491	3.87171	12.1332	0.00115735	0.0622427
RNF26	0.368061	4.87906	12.0927	0.00117708	0.0626985
IGF2BP3	0.381583	5.32185	12.0914	0.00117767	0.0626985
UBA5	0.332082	5.53124	12.0884	0.00117916	0.0626985
WDR41	0.392263	6.0683	12.0862	0.00118027	0.0626985
MED26	1.01438	1.49141	12.0691	0.00118869	0.0629364
NUDT5	0.22259	5.32588	12.0625	0.00119199	0.0629364
MRPL57	0.547805	4.41645	12.0183	0.00121415	0.0637388
CACNA1A	0.57739	2.29527	12.01	0.0012184	0.0637388
LMTK2	-0.298489	6.41249	12.0088	0.00121898	0.0637388
TMEM64	-0.517532	4.29248	12.0003	0.00122332	0.0637388
LOC100847236	0.723263	1.49733	11.996	0.00122553	0.0637388
LOC104970913	0.722369	0.813582	11.9675	0.00124024	0.0637573
H1F0	0.801359	3.67008	11.9638	0.00124214	0.0637573
B4GALT7	0.42136	3.54884	11.9625	0.00124285	0.0637573
POLR1B	0.249602	5.38968	11.9613	0.00124342	0.0637573
SH2B1	-0.27292	6.18623	11.9598	0.00124424	0.0637573
ARHGAP9	0.33042	6.46935	11.9463	0.00125127	0.0637958
DESI2	-0.382938	4.48353	11.9443	0.00125234	0.0637958
LOC104971585	0.936015	1.08338	11.9061	0.00127248	0.0646324
HNRNPD	0.202395	8.79237	11.8895	0.0012814	0.0647952
CCDC184	-1.3177	-0.156657	11.8862	0.00128315	0.0647952
LTB	0.328348	8.61882	11.8424	0.00130694	0.0652232
VWA1	-0.839714	-0.693266	11.8368	0.00131003	0.0652232
NEK7	0.25141	6.52602	11.8338	0.00131168	0.0652232
CRBN	-0.150883	5.87594	11.8281	0.00131482	0.0652232
GADD45G	-1.02522	2.03176	11.8265	0.00131571	0.0652232
GLMP	0.2761	5.07817	11.8227	0.00131779	0.0652232
LOC101902172	-0.470214	3.80827	11.8225	0.00131791	0.0652232
TMEM185A	-0.25146	4.61305	11.8096	0.00132502	0.0653892
OTX1	1.81394	-1.77127	11.7776	0.00134296	0.0660091
LOC101905354	-0.820641	0.402197	11.7737	0.00134519	0.0660091
MTMR10	0.26639	5.93799	11.7533	0.00135673	0.0663882
VPS33A	0.244798	4.98389	11.7039	0.00138521	0.06754
LOC104971122	-1.03354	-0.112652	11.6991	0.00138805	0.06754
LOC100848703	0.572755	3.69045	11.6921	0.0013921	0.067548
RAD9B	0.901279	0.0334648	11.667	0.00140689	0.0680755
CLMN	-1.09905	-0.38737	11.6534	0.00141499	0.068277
MTG2	0.369581	3.11025	11.6267	0.001431	0.0688477
LOC787269	-0.725426	3.11017	11.6205	0.00143474	0.0688477
HPGD	-1.56461	2.40933	11.602	0.00144599	0.0690797
C14H8orf82	1.11109	3.18062	11.5995	0.00144753	0.0690797
LBR	0.209142	8.24541	11.5399	0.00148442	0.0706461
PHF5A	0.284083	5.16811	11.5252	0.00149362	0.0708899
ALG10	0.480894	3.93453	11.5077	0.00150472	0.0709745
EIF2AK3	-0.229042	6.16013	11.5053	0.00150624	0.0709745
TMEM177	0.755038	0.57849	11.5031	0.00150766	0.0709745
ADAMTS12	-0.917543	0.302284	11.4905	0.00151572	0.071161
PXK	0.261289	6.33018	11.4748	0.00152581	0.0714417
ADAMDEC1	-1.39525	4.24716	11.4594	0.00153577	0.0715665
SPEN	-0.35424	7.88279	11.458	0.00153672	0.0715665
LOC112445985	1.45561	-1.6062	11.4444	0.00154554	0.0717851
PTOV1	-0.458217	5.70686	11.4119	0.00156698	0.0724167
GPR83	-0.784854	0.609781	11.4112	0.00156748	0.0724167
CCND2	-0.445922	7.55612	11.3724	0.00159348	0.0734227
HEXA	-0.284026	5.29695	11.3547	0.00160547	0.0735091
SH2D3C	-0.288931	8.69619	11.3476	0.00161031	0.0735091
STARD8	-0.524172	1.63456	11.3289	0.00162315	0.0735091
CCNG1	-0.352218	7.12702	11.3285	0.00162338	0.0735091
SOX15	-0.40191	6.56977	11.3278	0.00162387	0.0735091
GPR171	0.524864	5.58055	11.3276	0.00162403	0.0735091
ZCCHC18	0.352528	3.57528	11.3262	0.00162498	0.0735091
RBM4	-0.317846	8.29081	11.3161	0.00163198	0.073634
ZGPAT	-0.242096	7.3566	11.3069	0.00163837	0.0737307
TATDN2	-0.173546	6.39183	11.2823	0.00165556	0.074292
BCL2L11	-0.434941	6.74136	11.2716	0.00166315	0.074292
B3GAT1	-2.11959	0.000429356	11.2708	0.00166367	0.074292
MIR4286-1	-0.85697	-1.69005	11.2371	0.00168772	0.075173
SPRYD4	0.41529	4.60114	11.2253	0.00169618	0.0753563
SUSD6	-0.289527	7.57122	11.2145	0.00170405	0.0755127
LOC112445796	1.32036	-1.2368	11.1999	0.00171465	0.0757892
TBC1D24	-0.309708	3.4716	11.1845	0.00172593	0.0760943
TNFSF9	-0.623507	2.58617	11.1719	0.00173523	0.076155
CENPB	0.656863	4.64315	11.1686	0.00173764	0.076155
TCIRG1	-0.37312	7.74371	11.1633	0.00174161	0.076155
LOC100337044	-1.76191	3.55222	11.1531	0.00174922	0.076155
JCAD	-0.816366	1.21713	11.153	0.00174923	0.076155
TLDC1	-0.566262	4.63463	11.1415	0.00175788	0.0762263
TXNDC11	-0.270668	8.13939	11.137	0.00176121	0.0762263
DCUN1D5	0.347698	4.9819	11.1262	0.00176936	0.0762263
PCF11	-0.321408	7.83327	11.1221	0.00177249	0.0762263
NOL11	0.196373	5.76896	11.1057	0.0017849	0.0762263
MKNK1	-0.246694	6.81191	11.1044	0.00178588	0.0762263
AP2A2	-0.2408	6.76415	11.1044	0.00178594	0.0762263
RRS1	0.429434	4.50885	11.1043	0.00178597	0.0762263
PPIP5K1	-0.404558	3.43301	11.0929	0.0017947	0.076382
LEPROT	0.315787	5.01512	11.0855	0.00180039	0.076382
LOC101906828	0.704758	0.585254	11.0823	0.00180281	0.076382
NISCH	-0.221088	7.11582	11.0573	0.00182222	0.0770165
CDC23	0.365574	3.85166	11.0445	0.00183223	0.0772515
SSU72	-0.176775	6.62429	11.0249	0.0018476	0.0777109
GZF1	-0.227164	5.10357	11.018	0.00185306	0.0777319
NUDCD3	-0.199695	6.56202	11.013	0.00185704	0.0777319
HSD17B11	-0.251927	6.23453	11.0053	0.00186315	0.0777999
MAGT1	0.274778	6.47839	10.9991	0.0018681	0.0778198
MYLK3	-0.564473	1.03158	10.9759	0.00188679	0.0783967
ZCCHC4	0.336382	2.46379	10.9666	0.00189432	0.0783967
SLC6A12	-2.22732	-0.684233	10.9626	0.00189756	0.0783967
PLEK	-0.543609	7.06848	10.9596	0.00190001	0.0783967
SLC50A1	0.445924	2.64069	10.9422	0.00191423	0.0786839
LAP3	-0.550978	6.80294	10.94	0.00191603	0.0786839
ZC3H3	-0.322418	5.9402	10.9295	0.00192466	0.0787622
EPS15L1	-0.20415	6.66263	10.9266	0.001927	0.0787622
FBP1	-1.33253	1.65051	10.9181	0.0019341	0.0787862
RPUSD2	0.336826	3.31903	10.915	0.00193666	0.0787862
NAA40	0.222266	5.05556	10.8993	0.00194969	0.0790231
IRF2BPL	-0.373509	6.4931	10.8971	0.00195158	0.0790231
PEG10	0.910596	2.07181	10.8854	0.00196136	0.0792344
RAB11FIP3	-0.304039	6.70261	10.8756	0.00196968	0.0793678
PTGER2	-0.527658	1.95307	10.8707	0.0019738	0.0793678
FPGS	0.32421	3.60824	10.8432	0.00199725	0.0801252
ERLIN1	0.239355	3.92965	10.8273	0.00201094	0.0804885
UBXN2A	-0.393194	5.5639	10.8007	0.00203408	0.0812278
NIF3L1	0.293349	4.15056	10.7853	0.0020476	0.0812475
IRS2	-0.618899	6.0253	10.7802	0.00205209	0.0812475
DPF3	-0.825375	2.18242	10.7795	0.00205269	0.0812475
POLR3D	0.245114	4.47875	10.7788	0.00205329	0.0812475
SAT1	-0.244471	8.27846	10.766	0.00206471	0.0815136
BIRC2	-0.298392	5.32943	10.753	0.00207623	0.0817829
LOC112448594	0.846654	1.86952	10.7464	0.00208215	0.0818302
IKBKB	-0.18059	6.64427	10.706	0.00211872	0.0830795
SLC10A1	-0.958669	-0.643741	10.6955	0.00212836	0.0832697
CREBRF	-0.36014	6.82584	10.6813	0.00214141	0.0835918
LOC112442667	1.23663	-1.22007	10.6688	0.00215301	0.0838563
LOC100847190	0.274108	4.7955	10.6579	0.00216309	0.0840604
TRAPPC9	0.252233	5.63448	10.6225	0.00219646	0.0851666
ZFP62	0.497584	3.72819	10.6028	0.0022152	0.0857021
MRM3	0.392141	3.61733	10.5741	0.00224286	0.0864874
C1H3orf70	-3.05202	2.5267	10.5714	0.00224546	0.0864874
MRPL18	-0.328594	3.94331	10.5632	0.00225343	0.0866026
TMEM110	-0.328031	3.72491	10.5035	0.0023125	0.0886765
LOC784058	-0.455639	4.38109	10.4891	0.00232698	0.0888363
SNX9	-0.334621	4.69119	10.4874	0.00232866	0.0888363
CRLS1	0.380502	6.04636	10.4841	0.00233201	0.0888363
KLF11	0.726784	4.4482	10.4756	0.0023406	0.0889686
SDR42E1	1.34993	0.0166481	10.4696	0.00234673	0.0890065
UBN1	-0.154147	7.12293	10.4619	0.00235455	0.0891089
FBXL19	-0.323227	5.07119	10.448	0.00236883	0.0894543
LOC509881	-1.46767	0.11604	10.4393	0.00237776	0.0894755
NKX3-1	-0.689192	0.267113	10.4374	0.00237969	0.0894755
FAHD1	0.524402	3.097	10.4117	0.00240643	0.0902853
LOC112449590	1.08676	1.30852	10.3989	0.00241984	0.0903278
CTPS1	0.411328	4.67381	10.3974	0.00242138	0.0903278
TMEM63B	-0.351538	2.93354	10.3957	0.00242316	0.0903278
SLIT1	1.14596	0.0531527	10.388	0.00243133	0.090438
OTUD3	-0.264726	6.83821	10.3778	0.00244213	0.0905879
CIRBP	0.507776	6.79082	10.3743	0.00244579	0.0905879
ZNF593	0.619074	1.7714	10.3659	0.00245474	0.0907261
KCTD15	-1.33548	1.14713	10.3576	0.00246366	0.0907639
LYPLAL1	0.3743	3.37783	10.3552	0.00246621	0.0907639
GRAP	-0.349241	7.36029	10.3384	0.00248427	0.0912353
KCNK1	-0.559333	2.78163	10.3271	0.00249655	0.0913507
AK7	0.920555	0.436014	10.3258	0.00249793	0.0913507
B4GALT2	0.326001	3.93006	10.3152	0.00250951	0.0915813
MTMR9	-0.441619	5.85595	10.3022	0.00252375	0.0919079
TESK2	-0.31654	3.8359	10.2855	0.00254221	0.0923864
MXD1	-2.57421	1.53589	10.2755	0.00255323	0.0925322
SAFB2	-0.237985	8.05966	10.2723	0.00255687	0.0925322
IRF2BP2	-0.223103	7.62189	10.2633	0.00256683	0.0926993
FARSB	0.284133	4.93487	10.24	0.00259304	0.0934515
METTL1	0.418863	3.37933	10.2322	0.00260194	0.0935782
NCBP2-AS2	0.560103	1.87657	10.2227	0.00261269	0.0937359
FCER1A	-0.853222	2.32567	10.2176	0.00261851	0.0937359
MLST8	0.414246	3.66388	10.2141	0.00262251	0.0937359
DOK2	-0.363715	6.31772	10.2059	0.00263198	0.0938811
PPARGC1B	-0.532777	5.07332	10.1873	0.0026534	0.0944514
EMID1	0.735661	3.84971	10.1693	0.00267434	0.0947542
ZNF789	0.486645	1.91115	10.169	0.0026747	0.0947542
CEMIP2	-0.485721	5.60566	10.166	0.00267827	0.0947542
ESD	0.253559	5.65771	10.1439	0.00270421	0.0952631
LOC101906607	-0.472228	7.34735	10.1411	0.0027075	0.0952631
ARID5A	-0.275135	6.32553	10.1398	0.00270911	0.0952631
EFCAB11	0.520927	1.92263	10.1134	0.00274057	0.0961275
LOC100848405	-0.37193	3.44685	10.0996	0.00275708	0.0961275
SGCE	1.24292	-0.441045	10.0976	0.0027596	0.0961275
TNFAIP3	-0.433187	5.4003	10.0952	0.00276241	0.0961275
PET100	0.561258	2.31458	10.0937	0.00276423	0.0961275
LOC616868	-0.409138	6.35987	10.0915	0.0027669	0.0961275
ZFP28	-0.330065	5.06545	10.0773	0.00278424	0.0965369
PPP1R11	-0.196805	6.03438	10.0445	0.00282441	0.0976491
JRKL	0.323012	4.20734	10.042	0.00282756	0.0976491
CNNM3	-0.284287	6.1737	10.0042	0.00287489	0.0989404
GFOD1	-0.39161	3.76667	10.003	0.00287634	0.0989404
FAM120B	0.257162	5.19225	9.97562	0.00291113	0.0999391
NELFCD	0.305658	6.4114	9.96027	0.00293081	0.100308
CCT2	-0.2745	7.08606	9.9567	0.00293541	0.100308
SSH3	-0.270415	6.49858	9.95277	0.00294048	0.100308
TMEM259	-0.158574	7.27048	9.94523	0.00295025	0.100308
DDX50	0.171542	5.28334	9.94485	0.00295074	0.100308
EFCAB2	0.517526	2.35636	9.93778	0.00295992	0.100423
INSIG1	-0.418105	5.61662	9.91426	0.00299069	0.100975
ARMH2	0.476844	3.12351	9.9095	0.00299696	0.100975
OGN	1.11592	3.89175	9.90348	0.0030049	0.100975
HIST3H2A	-0.571958	1.74612	9.90277	0.00300583	0.100975
CSRNP2	-0.289404	4.80052	9.90072	0.00300854	0.100975
APBA3	-0.280442	5.80372	9.89882	0.00301106	0.100975
SPINT2	0.581619	3.72692	9.88651	0.00302742	0.101328
TMEM250	0.265001	5.35484	9.85963	0.00306346	0.102337
LOC532875	0.313277	6.47751	9.85159	0.00307433	0.10241
ZFP41	0.36434	3.98599	9.84823	0.00307888	0.10241
LOC507443	0.501745	3.67468	9.84495	0.00308333	0.10241
LOC112443432	0.425285	1.76486	9.83932	0.00309099	0.102412
LOC112444276	0.575415	-0.512448	9.83624	0.00309518	0.102412
ATE1	-0.345193	5.27663	9.82447	0.00311129	0.102749
SYNE1	-0.413974	8.22852	9.79626	0.00315023	0.103643
UNC119B	-0.25224	6.11797	9.79383	0.00315361	0.103643
LYSMD4	0.48346	1.95331	9.79155	0.00315678	0.103643
ZMPSTE24	0.316344	4.88513	9.78764	0.00316223	0.103643
BRPF3	-0.234305	6.12609	9.78127	0.00317113	0.10374
ZNF473	-0.329374	4.93354	9.77506	0.00317983	0.103755
NUPR1	-1.11348	2.44765	9.76902	0.00318832	0.103755
POLM	0.439147	4.25501	9.76816	0.00318953	0.103755
DSCC1	0.303325	3.25653	9.75495	0.00320819	0.104167
ZNF408	-0.1983	5.61573	9.74508	0.00322221	0.104321
CD69	-0.642584	5.38769	9.74315	0.00322495	0.104321
IL17D	-0.628044	0.507954	9.7307	0.00324274	0.104702
C17H4orf33	0.444741	1.82605	9.70771	0.00327586	0.105575
ANAPC13	0.310958	4.31611	9.69507	0.00329423	0.10597
TET1	0.596412	4.45525	9.6749	0.00332376	0.106723
PABPC1L2A	0.270632	5.39534	9.6667	0.00333583	0.106913
SLC12A2	-0.344748	5.81647	9.64148	0.0033733	0.107727
NDC1	0.346961	3.98807	9.64126	0.00337363	0.107727
EIF2AK1	-0.214143	6.59154	9.63255	0.00338667	0.107945
ZNF689	0.215917	5.17606	9.60823	0.00342337	0.108771
XRRA1	0.495559	1.23701	9.6049	0.00342842	0.108771
LOC107131542	0.539047	3.81358	9.60295	0.00343139	0.108771
TSPAN13	-0.320752	5.27669	9.59269	0.00344704	0.109068
THOP1	-0.367538	4.76807	9.58801	0.0034542	0.109096
PAPD7	-0.28873	6.14899	9.57667	0.00347163	0.109391
KCTD13	-0.21181	5.10332	9.56737	0.00348598	0.109391
N4BP1	-0.266554	7.40151	9.56511	0.00348947	0.109391
PDPK1	-0.166708	7.17087	9.56019	0.00349711	0.109391
METTL13	0.311638	4.23324	9.55647	0.00350288	0.109391
LOC100847495	-0.943568	2.07635	9.55593	0.00350372	0.109391
LOC100337213	-2.42061	-1.04026	9.55209	0.0035097	0.109391
ADH5	0.295711	5.13997	9.54666	0.00351817	0.109391
TRIM37	0.202444	4.75203	9.54536	0.0035202	0.109391
WRAP53	0.214883	5.33433	9.53746	0.00353257	0.109402
KDM5C	-0.18059	7.92504	9.53703	0.00353324	0.109402
LOC100848368	-0.858425	2.92102	9.53308	0.00353946	0.109402
PTK2B	-0.345543	8.54627	9.52365	0.00355431	0.109666
RILPL1	-0.790681	2.00315	9.51435	0.00356903	0.109925
MUC13	-1.16472	1.7385	9.50647	0.00358155	0.110115
THAP11	-0.240551	5.59016	9.48456	0.00361662	0.110997
RCHY1	-0.310669	4.89312	9.47336	0.00363468	0.111355
HIST1H2AC	-0.670442	2.40088	9.46303	0.00365142	0.111631
CHRM3	-1.40098	-0.432966	9.45265	0.00366834	0.111631
REXO4	0.203639	4.51044	9.45008	0.00367253	0.111631
MLX	-0.2817	6.41465	9.44732	0.00367705	0.111631
CNMD	-0.458383	4.96497	9.44728	0.00367712	0.111631
BCAP31	-0.281278	5.94468	9.44413	0.00368227	0.111631
TRPS1	-0.318812	5.38304	9.43535	0.0036967	0.111747
FASTKD2	0.338406	3.52531	9.43239	0.00370157	0.111747
WDTC1	-0.176777	6.16228	9.42422	0.00371507	0.111747
SRRM2	-0.26985	11.1743	9.423	0.00371708	0.111747
CCT3	-0.380578	7.25447	9.4202	0.00372173	0.111747
UBE2Q1	-0.14437	7.16243	9.41717	0.00372676	0.111747
TENT5C	-0.419489	6.94653	9.41139	0.00373637	0.111747
LOC104975781	-1.30571	-1.04246	9.40687	0.0037439	0.111747
PA2G4	0.176273	7.15389	9.40681	0.003744	0.111747
ITGAE	0.368509	5.09041	9.40262	0.003751	0.111764
COG2	0.223815	6.26744	9.39031	0.00377165	0.112187
HNRNPA1	0.176174	9.52145	9.37375	0.0037996	0.11281
LOC112442703	-0.690325	3.20158	9.37023	0.00380558	0.11281
LOC112447400	-0.694422	-0.390778	9.36009	0.00382283	0.113128
RPP38	0.386106	2.85359	9.34926	0.00384136	0.113483
PRDM15	-0.329141	4.33291	9.3155	0.00389971	0.115012
GEMIN6	0.232432	3.23701	9.30558	0.00391703	0.115327
IDH3A	0.342669	4.2702	9.29112	0.00394243	0.115878
ZBTB38	-0.348797	6.63279	9.27765	0.00396625	0.116259
CLIC5	-0.48275	5.36434	9.27623	0.00396877	0.116259
LUC7L	0.319235	8.19907	9.26286	0.00399258	0.116617
GDI1	-0.338642	8.33054	9.26183	0.00399442	0.116617
ARL6IP6	-0.183971	5.58485	9.25052	0.00401469	0.116659
GSE1	0.210723	7.52823	9.2439	0.0040266	0.116659
LSM3	0.277167	4.5235	9.24201	0.00403	0.116659
SLC10A3	0.983086	2.42454	9.24094	0.00403194	0.116659
MRPS18A	0.309751	5.24469	9.2403	0.0040331	0.116659
CORO1B	-0.698178	5.45782	9.23756	0.00403805	0.116659
MSTO1	0.412122	2.9608	9.23489	0.00404287	0.116659
FKBP5	-0.638568	7.30912	9.23083	0.00405023	0.116677
NFIL3	-0.542318	5.0403	9.21813	0.00407333	0.117149
NUP37	0.422601	2.78879	9.2119	0.00408473	0.117237
AUTS2	0.66853	3.26796	9.20649	0.00409464	0.117237
LOC510798	-0.639439	1.60569	9.20203	0.00410282	0.117237
UBE2Q2	-0.284896	5.21914	9.20173	0.00410338	0.117237
MARCHF7	0.37362	6.75578	9.18509	0.0041341	0.11792
ANKS1A	-0.207077	5.85561	9.16691	0.00416795	0.118665
LOC112445049	0.403917	4.0077	9.16375	0.00417385	0.118665
LOC104975684	-1.06224	-0.461192	9.1584	0.00418388	0.118755
BCKDHB	0.245403	2.97828	9.12329	0.00425035	0.120445
CRB3	-0.367335	5.52825	9.1041	0.00428715	0.120611
SERF2	-0.213972	7.87878	9.10269	0.00428987	0.120611
SEC14L1	-0.167533	7.19207	9.09765	0.00429961	0.120611
LOC100848598	0.56741	3.31503	9.09551	0.00430374	0.120611
ZNF3	0.499407	4.91875	9.09231	0.00430994	0.120611
XPNPEP3	-0.304852	4.41996	9.09136	0.00431178	0.120611
ISLR	1.51497	-0.375071	9.08999	0.00431442	0.120611
KIF13B	-0.338221	5.88478	9.08674	0.00432073	0.120611
ATP13A1	-0.197903	6.5911	9.08131	0.00433129	0.120611
HIST1H3G	-0.841631	0.131024	9.08021	0.00433344	0.120611
CRKL	-0.163847	7.6679	9.07781	0.00433813	0.120611
ANAPC4	0.238955	5.32496	9.07708	0.00433954	0.120611
KLF16	0.235717	5.87705	9.06422	0.00436473	0.121118
DCTPP1	0.413882	2.07212	9.04961	0.0043935	0.121637
RAD50	0.292545	5.38731	9.04762	0.00439744	0.121637
EPPK1	0.433969	4.91323	9.03561	0.00442129	0.121999
VEGFA	-0.518967	3.54898	9.03395	0.00442457	0.121999
MKRN1	-0.30482	6.20932	9.02506	0.00444233	0.122294
KDM4B	0.253992	6.65772	9.01336	0.00446581	0.122746
DYNC1LI2	-0.17956	5.65659	9.00752	0.00447756	0.122875
LRRC4	-1.75217	-1.96706	9.00005	0.00449266	0.122936
LOC101905666	0.696133	0.381869	8.99941	0.00449396	0.122936
TTC39B	-0.417252	4.19241	8.9919	0.0045092	0.123159
GCA	-0.735267	2.71643	8.96152	0.0045714	0.124662
SLC6A2	-1.02955	0.133877	8.95486	0.00458516	0.124839
XRCC3	-0.396588	4.10501	8.95143	0.00459225	0.124839
SMARCA1	0.601286	0.938987	8.94469	0.00460624	0.125023
SPDEF	0.982876	2.94652	8.93866	0.0046188	0.125146
ABCG1	0.459395	5.00898	8.93561	0.00462516	0.125146
PMPCB	0.247183	5.11049	8.92761	0.00464189	0.125403
LOC784052	1.28118	0.0548214	8.92243	0.00465278	0.125502
ZC3H12A	-0.244413	5.08379	8.91178	0.0046752	0.125912
PCNX3	-0.206405	7.69624	8.90815	0.00468287	0.125923
JAK3	-0.235423	8.31541	8.88637	0.0047292	0.126972
UBN2	-0.495851	6.12477	8.87972	0.00474343	0.127158
LOC101908014	0.823821	0.32167	8.87631	0.00475075	0.127158
FUCA2	-0.164333	6.35835	8.87086	0.00476247	0.127275
DOK7	0.540946	4.80435	8.86612	0.00477271	0.127353
NME4	-0.988555	0.698177	8.85383	0.00479932	0.127547
DAB2IP	0.803602	1.0885	8.85354	0.00479995	0.127547
MRPL35	0.379742	3.01207	8.85259	0.004802	0.127547
IL17RA	-0.21472	6.97437	8.84787	0.00481228	0.127625
LOC783577	-0.722349	3.13394	8.83804	0.00483373	0.127687
SDR42E2	1.06847	-0.834761	8.83628	0.00483758	0.127687
PDCD7	-0.189063	4.76044	8.83357	0.00484352	0.127687
UBTD2	0.235419	3.69158	8.83334	0.00484403	0.127687
CLTRN	0.355386	2.24197	8.82225	0.00486841	0.128135
IFNAR2	-0.300792	6.75531	8.80776	0.00490048	0.128616
NMRK1	0.314261	4.17069	8.80728	0.00490154	0.128616
KDM2A	-0.140692	8.55957	8.80397	0.00490889	0.128616
TMC6	-0.526279	6.68018	8.79479	0.00492936	0.128759
MCRS1	0.261794	5.23684	8.79403	0.00493105	0.128759
LOC104974749	1.49778	-1.6528	8.78911	0.00494205	0.128759
TOR4A	0.469015	4.42314	8.78784	0.00494491	0.128759
ZNHIT2	0.370898	3.12786	8.78376	0.00495407	0.128759
CFAP36	0.308576	3.74747	8.78163	0.00495884	0.128759
PTRH1	0.421116	1.19263	8.76573	0.00499473	0.129498
TOMM40L	0.367212	3.40957	8.73158	0.00507274	0.131324
EZR	0.2066	9.72094	8.72438	0.00508934	0.131558
ZXDC	-0.250093	5.75902	8.71821	0.00510362	0.131731
LOC107131525	-0.296626	6.25578	8.71392	0.00511359	0.131793
ZC3H11A	-0.283243	8.20952	8.7012	0.00514323	0.131998
LOC508441	-1.77703	2.65861	8.70046	0.00514494	0.131998
HSPA8	-0.732969	10.3154	8.69911	0.00514811	0.131998
BRAT1	0.333501	4.34765	8.69747	0.00515195	0.131998
RAB6B	-0.689838	1.23913	8.689	0.00517183	0.132312
RNF40	0.165535	6.69394	8.68404	0.0051835	0.132338
ZNF394	-0.316874	4.77366	8.68132	0.00518991	0.132338
DDX55	-0.236086	4.61346	8.67815	0.0051974	0.132338
BPHL	0.330294	4.65198	8.67564	0.00520333	0.132338
LOC112441683	-2.97301	7.58961	8.6703	0.00521597	0.132466
LOC101904947	0.482538	2.92263	8.66195	0.00523582	0.132702
EHHADH	0.274442	4.01677	8.65592	0.0052502	0.132702
ADIPOR2	-0.167682	6.09331	8.65294	0.00525733	0.132702
B3GALT2	-0.505567	4.09054	8.64384	0.00527914	0.132702
SUCNR1	-0.775854	3.96976	8.64353	0.00527991	0.132702
BAHCC1	0.569158	4.35409	8.64146	0.00528488	0.132702
LOC112449549	-1.14745	-1.24078	8.64024	0.0052878	0.132702
LOC101902724	0.533304	0.409352	8.63879	0.00529131	0.132702
RAP1GDS1	-0.209525	6.81506	8.63766	0.00529403	0.132702
HNF4A	0.95053	0.984688	8.63337	0.00530436	0.13274
METTL21A	0.268771	3.26284	8.63069	0.00531084	0.13274
MRPL2	0.315436	3.86856	8.62061	0.00533529	0.132872
OPA1	0.243835	5.30824	8.61945	0.00533811	0.132872
LOC112442265	0.889183	2.12585	8.61905	0.00533907	0.132872
WDR61	0.206464	4.94972	8.61547	0.00534778	0.132899
LOC100139276	-1.20813	-2.10746	8.60043	0.00538455	0.133269
UCK1	-0.220259	4.08573	8.59977	0.00538618	0.133269
LOC101903616	-0.69447	2.09385	8.5901	0.00540996	0.133269
ARPP21	0.524486	2.53333	8.5893	0.00541194	0.133269
ITFG2	-0.25576	5.53908	8.58679	0.00541815	0.133269
SLC39A5	-0.363091	5.17595	8.58295	0.00542762	0.133269
MLYCD	0.267265	4.7006	8.58096	0.00543255	0.133269
LOC107132796	0.43671	5.12546	8.57836	0.00543901	0.133269
ZNF398	-0.275977	4.91604	8.5708	0.00545779	0.133269
LAPTM5	-0.230401	10.7962	8.56977	0.00546036	0.133269
NUP50	-0.208469	6.70724	8.56919	0.00546179	0.133269
CD86	-0.510586	5.35108	8.5691	0.00546201	0.133269
MARCHF8	-0.191144	6.03321	8.56895	0.00546239	0.133269
CBX2	0.561419	1.39117	8.55534	0.00549641	0.133821
FCGR2B	-1.0887	4.31045	8.55374	0.00550042	0.133821
VTA1	0.306452	4.4468	8.53654	0.00554379	0.134338
LOC785761	0.322747	4.31118	8.53407	0.00555003	0.134338
HSD3B7	-0.569001	1.74343	8.53086	0.00555817	0.134338
POLG	-0.195713	6.12995	8.53076	0.00555842	0.134338
NKIRAS2	-0.190288	4.6821	8.53	0.00556036	0.134338
ADNP2	0.165793	5.56834	8.52112	0.00558296	0.134525
SLC25A53	0.26493	4.29544	8.52087	0.0055836	0.134525
TSEN34	-0.255819	4.16959	8.51148	0.0056076	0.134916
LOC112446426	-1.18299	1.13758	8.49189	0.00565802	0.135941
IP6K1	-0.162331	7.3076	8.4844	0.00567743	0.136065
UFC1	0.695562	4.08344	8.48386	0.00567882	0.136065
ARHGEF10L	-0.732652	6.80545	8.47628	0.00569854	0.136349
RBM19	0.227045	5.12135	8.46422	0.00573007	0.136915
LOC112446104	-0.566753	0.679321	8.45395	0.00575706	0.137297
CHAD	-0.566061	3.14689	8.45088	0.00576515	0.137297
NDUFAF1	0.28212	4.13761	8.44458	0.00578179	0.137297
ARHGAP35	-0.224004	6.77088	8.44402	0.00578327	0.137297
RBFA	0.22769	5.12792	8.44308	0.00578578	0.137297
LOC101908205	-0.594423	1.51863	8.44017	0.00579347	0.137297
ZKSCAN5	0.285155	5.57572	8.42232	0.00584104	0.138235
MTHFD1	0.27979	6.15728	8.41635	0.00585703	0.138425
SLC35D1	-0.236384	4.54747	8.39742	0.00590804	0.139153
LOC112449172	-0.746075	-0.856581	8.39631	0.00591105	0.139153
BCAS3	0.207799	5.11721	8.39589	0.00591219	0.139153
SH3GL1	-0.248198	6.79231	8.39116	0.00592502	0.139153
CCNL2	-0.262545	7.92233	8.38952	0.00592949	0.139153
COMMD2	0.222267	4.61713	8.38199	0.00594998	0.139153
TMEM121B	0.990207	-0.616407	8.38176	0.00595061	0.139153
RNF227	-0.949017	0.205998	8.38128	0.00595192	0.139153
CCR10	0.54459	1.30369	8.37559	0.00596747	0.139325
SRGAP1	-0.633611	0.36545	8.37274	0.00597529	0.139325
SCFD2	0.280255	4.1414	8.36333	0.00600113	0.139739
C5H12orf66	0.304126	3.6427	8.35748	0.00601727	0.139759
LOC112442246	0.528316	1.87683	8.35685	0.00601901	0.139759
LOC615278	-0.222573	6.17282	8.35428	0.00602611	0.139759
KMT5C	-0.269071	4.56586	8.34757	0.00604468	0.139864
LOC104973054	0.687273	0.0779865	8.34684	0.00604673	0.139864
HDDC3	0.446043	3.21218	8.34233	0.00605926	0.139967
ACIN1	-0.179107	9.03582	8.33922	0.0060679	0.139981
FCRL5	-0.421456	6.42792	8.33272	0.00608603	0.140213
FAM20B	0.208883	5.18399	8.329	0.00609646	0.140267
GABRR1	-1.46984	-1.77048	8.32378	0.00611108	0.140417
PRDM2	-0.201572	7.23185	8.31986	0.0061221	0.140442
ZNF438	0.460781	2.35328	8.31764	0.00612833	0.140442
SNAP23	-0.375106	6.11498	8.3093	0.00615188	0.140796
LOC100848339	0.494141	1.74541	8.29762	0.00618498	0.141368
CSDC2	0.930054	1.3514	8.28904	0.00620942	0.141573
ADCY9	-0.498146	4.56582	8.28875	0.00621026	0.141573
HSDL1	0.236439	4.25835	8.28077	0.00623309	0.141732
GSTK1	0.369988	6.18698	8.28046	0.00623397	0.141732
OGG1	-0.250045	3.99399	8.27776	0.00624172	0.141732
LOC101903752	-1.04357	0.603423	8.27468	0.00625057	0.141747
LHPP	0.35272	4.91951	8.26518	0.00627794	0.142183
EPC1	-0.138627	6.55965	8.26021	0.00629233	0.142323
SRM	0.3467	4.13366	8.24845	0.00632648	0.142909
IFT80	0.391415	4.25562	8.23219	0.00637401	0.143663
METTL14	0.279855	4.77588	8.23094	0.00637768	0.143663
DUS4L	0.457054	2.38003	8.22857	0.00638466	0.143663
MPI	0.349148	3.63181	8.2236	0.00639929	0.143806
TTC31	0.299212	3.88465	8.22066	0.00640797	0.143815
PATL1	-0.167775	7.03138	8.21771	0.00641668	0.143815
SEH1L	0.218607	6.77453	8.21506	0.00642451	0.143815
SLC25A13	0.302876	2.93433	8.20884	0.00644297	0.144011
NECAP1	-0.179372	5.15636	8.20373	0.00645814	0.144011
HYPK	-0.395346	4.60176	8.20363	0.00645844	0.144011
LRCH1	-0.204203	5.13402	8.20094	0.00646646	0.144011
ERI3	0.34466	3.67317	8.19164	0.00649424	0.144418
IQCK	0.652718	-0.463935	8.18927	0.00650135	0.144418
MAST1	0.813739	1.23035	8.18345	0.00651882	0.144524
LOC789192	-0.385323	4.30352	8.17516	0.0065438	0.144524
INTS14	0.227068	4.32598	8.17186	0.00655376	0.144524
LOC104973098	0.630405	0.551331	8.17087	0.00655677	0.144524
SYCP3	-0.597096	0.728138	8.16615	0.00657106	0.144524
RAB24	-0.362563	6.04685	8.1609	0.00658698	0.144524
NMUR1	-0.753855	1.2674	8.16052	0.00658815	0.144524
NQO2	0.760883	0.00458772	8.16035	0.00658866	0.144524
SIRT3	0.4357	3.86943	8.15938	0.00659163	0.144524
SMARCD1	0.142204	6.39602	8.15891	0.00659305	0.144524
MTHFSD	0.468787	1.20828	8.15468	0.00660594	0.144524
PKNOX1	-0.337049	5.19052	8.15467	0.00660597	0.144524
KCNQ4	0.815979	1.46952	8.15062	0.00661833	0.144613
IER2	0.210178	7.97728	8.1338	0.00666993	0.145554
DNAJB5	-0.368603	1.84658	8.13113	0.00667817	0.145554
CDKN2B	-0.933193	0.815986	8.12571	0.00669489	0.145736
C2CD5	0.222858	6.89964	8.11399	0.00673126	0.146257
CD300LB	-0.778562	4.01437	8.11257	0.00673567	0.146257
PLPP5	-0.220343	8.07467	8.09754	0.00678265	0.147093
SOX4	0.629092	5.68229	8.09297	0.00679697	0.147213
SIT1	0.298667	6.90408	8.0873	0.00681482	0.147213
METTL23	0.26485	3.98845	8.08628	0.00681804	0.147213
LOC112448842	2.12825	-2.32046	8.07886	0.00684149	0.147213
FASTKD3	0.298535	2.74453	8.07857	0.00684242	0.147213
LAGE3	0.307566	3.02756	8.07804	0.00684409	0.147213
HEXIM2	-0.212771	6.14891	8.07695	0.00684753	0.147213
DCAF6	0.177558	4.50763	8.07341	0.00685877	0.147273
PPP2R2A	-0.191843	6.29666	8.06394	0.00688887	0.147736
MSI2	-0.233383	6.1812	8.05979	0.00690212	0.147838
SECISBP2	-0.160364	6.62893	8.0487	0.00693767	0.148379
CPPED1	0.441602	3.03286	8.04658	0.00694447	0.148379
LYAR	0.208906	4.9103	8.03078	0.00699547	0.149285
LOC112441651	-0.697169	1.26245	8.0273	0.00700676	0.149343
MLH3	0.283173	4.4749	8.01576	0.00704436	0.149813
EIF1AD	-0.232885	4.75474	8.01523	0.00704607	0.149813
LOC104969159	0.587048	3.05198	8.01055	0.00706138	0.149955
FAHD2A	0.37656	3.55526	8.00416	0.00708231	0.150216
CDYL2	-0.242912	4.87112	7.99655	0.00710737	0.150441
ZC3H6	0.392241	2.6153	7.99233	0.0071213	0.150441
LOC112448083	-1.02828	-0.0928625	7.99048	0.00712738	0.150441
UIMC1	0.186653	4.06561	7.99023	0.00712822	0.150441
GGT7	-0.455112	3.06623	7.98781	0.00713622	0.150441
SNX6	0.245074	6.56848	7.98061	0.00716011	0.150653
NOP58	0.224784	6.38736	7.97954	0.00716365	0.150653
KANSL2	-4.42162	-0.545382	7.97682	0.00717271	0.150662
SACM1L	-0.254994	6.23209	7.97285	0.00718594	0.150757
CABP7	-1.24258	-2.19743	7.96255	0.00722036	0.151297
MXRA5	0.934252	0.32284	7.957	0.00723901	0.151406
MORN2	0.649253	-0.140154	7.95566	0.00724352	0.151406
C29H11orf68	0.262906	4.69754	7.95322	0.00725173	0.151406
TRDMT1	0.281266	5.27855	7.93099	0.00732699	0.152794
SGF29	-0.302851	4.61791	7.9169	0.00737512	0.153367
SFT2D1	-0.197383	7.11476	7.91671	0.00737579	0.153367
OGFRL1	-0.464612	6.1132	7.91063	0.00739665	0.153367
LAPTM4A	-0.174738	6.28887	7.91031	0.00739777	0.153367
LOC112446701	-0.555426	1.33148	7.90849	0.00740403	0.153367
CERS2	-0.171208	7.36248	7.90238	0.00742509	0.153367
GDF11	-0.471987	2.70254	7.90216	0.00742586	0.153367
BMS1	0.158765	6.14648	7.90088	0.00743027	0.153367
MORN3	0.742681	1.18746	7.89877	0.00743756	0.153367
GFI1B	-0.68789	2.14969	7.89727	0.00744275	0.153367
LOC104973209	0.477857	3.96843	7.88725	0.00747752	0.153901
CMKLR1	-0.800274	4.10173	7.88177	0.00749663	0.153965
YWHAG	-0.314339	7.74022	7.88126	0.00749839	0.153965
IFFO2	-0.384443	5.11207	7.86544	0.00755382	0.15492
SAP30L	-0.16062	6.06771	7.85662	0.0075849	0.155374
HIST1H2BD	-0.524314	3.88449	7.84253	0.00763487	0.155979
OXSM	0.410627	1.9191	7.83929	0.0076464	0.155979
PANK4	0.213673	4.88001	7.83922	0.00764664	0.155979
MFN1	0.290215	5.70092	7.83819	0.00765032	0.155979
CCR3	-0.998171	4.67807	7.83461	0.00766308	0.15599
CLGN	0.663032	3.01456	7.83202	0.00767232	0.15599
WDR97	-0.469856	5.62616	7.83048	0.00767783	0.15599
CD63	-0.423065	5.09786	7.82692	0.00769061	0.156067
NFKBID	-0.355349	5.08558	7.82391	0.00770138	0.156104
KIAA1324L	0.597753	3.64262	7.81748	0.00772451	0.156121
ZBTB32	-0.393671	8.22954	7.81551	0.0077316	0.156121
HIRIP3	0.299828	3.76726	7.81426	0.00773613	0.156121
TAOK2	-0.194798	7.31574	7.81288	0.0077411	0.156121
NUP88	-0.185905	6.03211	7.8112	0.00774718	0.156121
MED15	-0.211805	8.13808	7.79388	0.00781	0.157076
CDCA7	0.23511	7.76104	7.79315	0.00781266	0.157076
ATG4B	-0.216011	5.79063	7.78956	0.00782578	0.157158
INPPL1	-0.262578	7.66031	7.78647	0.00783706	0.157203
LOC112448453	-1.18455	-2.19704	7.78202	0.00785336	0.157215
RCOR1	-0.232576	6.38605	7.78067	0.00785832	0.157215
LOC786054	1.18547	-2.28787	7.77889	0.00786483	0.157215
ADCY7	-0.175124	8.61495	7.77634	0.00787423	0.157222
OTUD7B	-0.238152	4.41599	7.77095	0.00789404	0.157276
LOC529277	-1.16124	-1.42065	7.77021	0.00789679	0.157276
MDM4	-0.416774	8.33607	7.76749	0.00790681	0.157276
TWISTNB	0.234323	4.22766	7.76578	0.00791313	0.157276
LOC100847951	0.827296	1.60056	7.76239	0.00792568	0.157345
TEX30	0.28606	3.77261	7.75436	0.00795545	0.157756
NDOR1	-0.323407	7.45661	7.74976	0.00797257	0.157781
PDE4A	-0.375125	5.1542	7.74914	0.00797487	0.157781
FLYWCH2	0.394858	3.12385	7.73042	0.00804496	0.158567
PPFIA1	-0.14857	5.91325	7.72999	0.00804657	0.158567
DDX54	0.16501	6.68607	7.72587	0.00806208	0.158567
ERLEC1	0.289988	4.81687	7.72446	0.00806739	0.158567
TSTD2	0.165715	6.09052	7.72414	0.00806863	0.158567
FER	-0.450294	4.07377	7.72262	0.00807433	0.158567
INVS	-0.178753	5.20114	7.72005	0.00808404	0.158567
RPS6KB2	-0.227444	5.25217	7.7191	0.00808766	0.158567
RNF187	0.263715	5.01811	7.71537	0.00810175	0.158665
LOC112443780	0.580663	0.989489	7.7114	0.00811681	0.158774
PUSL1	0.433328	1.5827	7.70908	0.00812563	0.158774
C19H17orf75	0.232619	5.86862	7.69584	0.00817612	0.159581
TUG1	-0.243532	7.94528	7.68911	0.00820193	0.159905
FBXO34	-0.144073	4.99802	7.68326	0.00822443	0.16012
ZNF280B	-0.373423	3.83628	7.68132	0.0082319	0.16012
NFATC1	0.172472	7.25795	7.676	0.00825243	0.16012
CSF2RB	-0.346412	7.86096	7.67419	0.00825943	0.16012
WDR36	0.270617	5.02131	7.67054	0.00827354	0.16012
LOC614619	-1.62806	-1.14079	7.66871	0.00828063	0.16012
ENGASE	-0.241487	5.13939	7.6685	0.00828146	0.16012
LOC104970105	0.265701	3.8578	7.66715	0.00828669	0.16012
TRIM23	0.272728	4.53553	7.65766	0.00832363	0.160437
TPPP	0.55024	3.85244	7.65698	0.00832628	0.160437
HOOK2	-0.553118	1.75074	7.65449	0.008336	0.160437
CCT8	-0.245406	6.88927	7.65264	0.00834321	0.160437
ZNF414	0.375998	5.61276	7.64881	0.0083582	0.160437
CELF6	0.464134	1.62902	7.64874	0.00835847	0.160437
PRDX4	0.239898	4.6104	7.63395	0.00841662	0.161374
LOC112444278	-0.482372	1.90153	7.62825	0.00843916	0.161628
EIF3B	0.179877	7.32462	7.62028	0.00847078	0.161737
RTN4IP1	0.291951	4.00085	7.62012	0.00847141	0.161737
ANKRD13A	0.198153	7.54215	7.61977	0.00847278	0.161737
NFE2L2	-0.340436	6.51442	7.61502	0.00849169	0.161845
TGFB1	-0.19582	8.6091	7.61367	0.00849709	0.161845
LOC112441476	-0.713565	0.151475	7.60807	0.00851942	0.162093
MXD4	-0.199797	7.40739	7.59746	0.00856195	0.162724
MTPN	-0.269596	8.6295	7.58657	0.00860585	0.163379
LOC100138864	-0.221698	5.14073	7.57409	0.00865644	0.16416
SLC35A4	0.326331	5.53496	7.56569	0.00869065	0.16463
GGT5	-0.553417	4.28565	7.5556	0.00873198	0.165123
ACAD11	0.25854	3.96311	7.55469	0.0087357	0.165123
JADE2	-1.08661	6.68231	7.55188	0.00874723	0.165161
SLC37A3	-0.249495	6.02379	7.54409	0.00877934	0.165587
CCL3	-0.768207	1.09711	7.53893	0.00880066	0.165809
SNX3	-0.279387	6.55764	7.53435	0.00881965	0.165987
RNFT1	0.2564	4.99055	7.52691	0.00885055	0.166388
AK9	1.14331	-1.5264	7.52423	0.00886174	0.166419
DERL2	-0.238229	5.6625	7.51512	0.00889979	0.166583
LOC104976293	0.659645	1.00144	7.51474	0.00890137	0.166583
LOC112446349	-2.22081	-1.7106	7.51379	0.00890536	0.166583
TGIF1	-0.199647	5.8364	7.50927	0.00892435	0.166583
SLC25A26	-0.29367	4.81294	7.5081	0.00892926	0.166583
SURF6	0.260887	5.84604	7.50432	0.00894515	0.166583
VARS	0.727398	5.50423	7.50423	0.00894553	0.166583
PARS2	0.208235	4.16155	7.50361	0.00894815	0.166583
LOC100847947	0.267214	5.96115	7.50156	0.0089568	0.166583
SYTL4	0.266764	3.61141	7.48706	0.00901816	0.167545
LOC101908237	-2.34629	-1.4889	7.48353	0.00903317	0.167597
ADGRE5	-0.327163	9.90301	7.48169	0.00904099	0.167597
PTPRE	-0.293659	7.35827	7.47959	0.00904994	0.167597
BTBD9	-0.207543	5.07484	7.47501	0.0090695	0.167621
LOC104976141	-0.771773	-0.840261	7.47211	0.00908189	0.167621
TSR3	0.37426	4.08141	7.47093	0.00908693	0.167621
PRICKLE3	-0.208021	4.52401	7.47014	0.00909033	0.167621
GFRA3	-0.530953	0.618377	7.46801	0.00909946	0.167621
N6AMT1	0.255548	2.02025	7.46486	0.00911297	0.167692
IPO11	0.329613	5.56076	7.45051	0.00917485	0.168652
CALY	1.60907	-1.05929	7.44205	0.00921153	0.169147
SNRK	-0.284823	7.93152	7.43329	0.00924964	0.16966
LOC613677	-0.344174	3.50559	7.43035	0.00926248	0.16966
WASF2	-0.175921	8.57171	7.42893	0.00926873	0.16966
LOC101907998	0.589185	0.252395	7.42342	0.00929283	0.169869
FES	-0.36327	5.93471	7.42185	0.0092997	0.169869
LOC112442141	0.696834	-0.16247	7.41893	0.00931257	0.169925
LOC100851369	1.06476	-1.80788	7.41252	0.00934079	0.170225
ZNF621	0.230635	4.84627	7.41074	0.00934861	0.170225
AMIGO2	0.486827	3.3415	7.39775	0.00940614	0.17094
SPRED2	0.302083	3.44759	7.39744	0.00940754	0.17094
CNKSR1	-0.814469	-0.81044	7.38663	0.0094557	0.171432
MRPL15	0.305609	4.14389	7.38644	0.00945652	0.171432
HSPA14	-0.243107	6.41462	7.38471	0.00946426	0.171432
USP5	0.202366	6.64224	7.38012	0.00948481	0.171608
SLX4	-0.203042	6.03511	7.37814	0.00949369	0.171608
ENOX2	0.228318	3.64239	7.37364	0.0095139	0.171623
MIR1291	-0.475124	1.03426	7.37356	0.00951429	0.171623
TSGA10	0.408096	1.85722	7.3688	0.0095357	0.17183
SRBD1	0.234087	4.98993	7.35832	0.00958309	0.172505
WDR25	-0.282334	4.31192	7.34649	0.00963686	0.173266
LOC784451	0.381681	7.64194	7.34464	0.00964527	0.173266
EWSR1	0.175159	9.02924	7.33215	0.00970247	0.174113
CRTC2	-0.186956	7.0221	7.32755	0.00972362	0.174195
TRIM7	-0.558086	2.1545	7.32592	0.00973112	0.174195
IBTK	0.293857	5.49843	7.32462	0.0097371	0.174195
ZNF428	0.358075	2.84845	7.32131	0.00975239	0.174289
SMG1	-0.396908	9.11519	7.31856	0.00976507	0.174336
TXNDC15	0.139751	4.91325	7.31191	0.00979591	0.174707
SH3D21	0.838444	-0.585144	7.30535	0.00982636	0.174873
CFLAR	-0.235812	7.53768	7.30513	0.00982738	0.174873
PCYOX1L	0.248152	3.20158	7.29843	0.00985865	0.174873
ITGA9	-1.04062	0.00220791	7.29504	0.00987449	0.174873
LOC789258	0.603917	0.537712	7.29069	0.00989488	0.174873
ADD3	0.194228	9.14082	7.28863	0.00990455	0.174873
RUNDC3A	0.304461	3.17668	7.28822	0.00990648	0.174873
LOC101904156	1.01687	-0.330092	7.28747	0.00990997	0.174873
PIGP	0.404579	2.6472	7.28708	0.00991179	0.174873
RFC2	0.263734	5.20976	7.28683	0.00991297	0.174873
C21H15orf39	0.252001	6.33035	7.28599	0.00991694	0.174873
RPP40	0.250707	3.99505	7.28278	0.00993204	0.174873
LRRC25	-0.599903	3.89332	7.28192	0.00993606	0.174873
KLHL14	0.542068	2.94179	7.27806	0.00995427	0.175016
WDR73	0.292889	4.59931	7.27366	0.00997506	0.175204
H1FX	0.309507	8.08688	7.27036	0.00999068	0.175301
LOC101904128	0.398476	1.58335	7.26207	0.0100301	0.175815
TMEM40	-0.767977	0.113526	7.25703	0.010054	0.176028
EPS8L2	-4.17726	-1.46793	7.25526	0.0100625	0.176028
AZIN1	0.246483	7.11003	7.25012	0.0100871	0.176109
CLDN15	-1.6727	-0.9289	7.25005	0.0100874	0.176109
NRAP	0.557794	2.83796	7.24421	0.0101154	0.17632
UBE2L3	-0.176839	7.11296	7.24224	0.0101249	0.17632
ZNF282	-0.262708	4.09172	7.24119	0.0101299	0.17632
FAM13A	0.451665	0.977343	7.23368	0.0101661	0.176772
FKRP	-0.239155	4.08493	7.22965	0.0101856	0.176875
CHMP7	-0.133488	6.13236	7.22824	0.0101924	0.176875
AGPAT1	-0.148734	7.36093	7.21751	0.0102444	0.177601
ASAP3	0.692094	1.93625	7.20839	0.010289	0.178021
MCRIP1	-0.214176	6.72847	7.20389	0.010311	0.178021
LRP12	-0.398554	3.80846	7.20194	0.0103205	0.178021
INPP5D	-0.171584	8.47769	7.20057	0.0103272	0.178021
TSPYL2	-0.238374	5.32546	7.20018	0.0103292	0.178021
RMND5B	0.189722	5.88781	7.19801	0.0103398	0.178021
GOLM1	-0.51727	4.14858	7.19789	0.0103404	0.178021
SCML4	-0.416663	7.50027	7.19368	0.0103612	0.178024
S1PR1	0.252408	7.8723	7.19232	0.0103678	0.178024
TEPSIN	0.228404	4.70786	7.19161	0.0103713	0.178024
BANF1	-0.295367	6.71943	7.18476	0.0104052	0.17816
DDX18	0.203078	5.68672	7.17981	0.0104297	0.17816
JOSD1	0.190251	4.87563	7.17649	0.0104462	0.17816
LOC101907255	0.386554	2.00388	7.17605	0.0104483	0.17816
LOC107131843	0.731249	0.189174	7.17409	0.0104581	0.17816
SLC9A1	-0.138814	6.24149	7.17409	0.0104581	0.17816
STK16	0.229647	4.57678	7.17399	0.0104586	0.17816
MAP4K4	-0.24023	7.8767	7.17345	0.0104613	0.17816
CORO1A	0.226142	9.97527	7.1615	0.0105209	0.178968
PAPOLA	-0.28856	8.47364	7.15983	0.0105293	0.178968
LCMT2	0.436691	3.56911	7.15237	0.0105667	0.179428
LOC112444532	-0.819083	-0.527024	7.14418	0.010608	0.17986
LOC104970752	1.36189	-1.93871	7.1392	0.0106332	0.17986
GNA15	-0.378062	6.8756	7.13884	0.010635	0.17986
TSPYL1	0.143848	6.1179	7.13761	0.0106413	0.17986
LY6H	0.915032	-1.27192	7.13709	0.0106439	0.17986
ZNF592	-0.208082	6.95591	7.13193	0.0106701	0.18006
TRIM56	-0.29253	7.22208	7.12873	0.0106864	0.18006
CKS2	-0.567457	3.70026	7.1261	0.0106998	0.18006
LOC783803	0.359906	1.613	7.1259	0.0107008	0.18006
TCAF1	0.416555	4.5019	7.12456	0.0107076	0.18006
LOC107132718	0.523646	2.07894	7.12071	0.0107273	0.180216
ATP11A	-0.33128	5.67259	7.11506	0.0107562	0.180528
SLC22A23	-1.12801	3.49794	7.11259	0.0107689	0.180566
SHCBP1	0.461311	4.24442	7.11006	0.0107819	0.18061
NUDT21	0.213309	6.5254	7.10315	0.0108175	0.180736
EIF4A3	0.200519	6.51375	7.10303	0.0108181	0.180736
LOC112442737	-1.31476	2.35914	7.10241	0.0108213	0.180736
RBM43	0.379064	6.5954	7.10052	0.0108311	0.180736
GEMIN2	0.287147	2.59399	7.09734	0.0108475	0.180836
NLRC5	-0.225499	8.77872	7.09378	0.0108659	0.180836
LOC100848407	0.964717	-0.762983	7.09333	0.0108683	0.180836
GORASP1	0.234506	5.51504	7.08684	0.010902	0.180848
FBRS	-0.161816	7.36252	7.08646	0.0109039	0.180848
CAMK2N1	-1.41405	2.19456	7.08616	0.0109055	0.180848
ACAT1	0.219194	4.82896	7.08334	0.0109201	0.180848
SLC35E1	2.7348	2.35536	7.08317	0.010921	0.180848
LOC512672	-0.363892	9.78642	7.08056	0.0109347	0.180901
TARS2	-0.192929	7.72724	7.07401	0.0109689	0.181294
ZFHX2	-0.471615	3.51633	7.05858	0.01105	0.1823
LOC112449280	0.914061	-0.43537	7.05754	0.0110554	0.1823
LOC101904824	0.623178	1.81913	7.05578	0.0110648	0.1823
CD9	-0.630549	4.09511	7.05446	0.0110717	0.1823
LOC104975561	0.492829	1.65558	7.04821	0.0111048	0.182672
GGCX	-0.183489	4.98356	7.03907	0.0111534	0.182863
IPO5	0.201431	7.34728	7.03807	0.0111588	0.182863
ZBTB42	0.221319	5.20238	7.03616	0.0111689	0.182863
TMEM203	0.230475	5.0041	7.03411	0.0111799	0.182863
DPEP2	1.23076	1.25336	7.034	0.0111805	0.182863
SLC48A1	0.27107	3.47955	7.03077	0.0111977	0.182863
ZNF629	0.462066	2.30755	7.02704	0.0112177	0.182863
TNRC6B	-0.230341	8.22995	7.02634	0.0112215	0.182863
GPX7	0.517506	4.51014	7.02474	0.01123	0.182863
GRAMD1B	-0.489231	3.65228	7.02416	0.0112332	0.182863
GAN	-0.437219	6.05533	7.02408	0.0112336	0.182863
CLN3	-0.273004	6.14338	7.02137	0.0112482	0.182863
NOL9	0.228462	6.69091	7.02042	0.0112533	0.182863
AJM1	-1.06819	1.06108	7.01347	0.0112907	0.182937
PTPN2	0.15498	7.12491	7.01295	0.0112935	0.182937
AP1S3	0.247671	4.14186	7.01098	0.0113042	0.182937
IVNS1ABP	-0.218428	7.38295	7.01076	0.0113054	0.182937
TMCO4	-0.202094	5.5453	7.00948	0.0113123	0.182937
PDE6D	-0.277989	4.48221	7.00787	0.011321	0.182937
ZNF582	0.259787	2.79493	7.00491	0.011337	0.183025
CD3EAP	0.369541	2.68546	6.99586	0.0113862	0.183649
LOC112443509	0.571935	1.50975	6.99023	0.0114169	0.183731
TAF6	-0.156749	6.69287	6.9898	0.0114193	0.183731
PP2D1	-0.469841	0.307074	6.98535	0.0114436	0.183731
BRD1	-0.178858	6.95498	6.98457	0.0114479	0.183731
PPT2	-0.293288	4.53411	6.98356	0.0114534	0.183731
APCDD1	-0.652019	0.119971	6.98257	0.0114589	0.183731
NXPH4	0.974085	-1.58777	6.98139	0.0114654	0.183731
MRPL13	0.252682	3.58926	6.97292	0.011512	0.184121
RNF170	0.144959	5.37506	6.97195	0.0115173	0.184121
PUS3	0.168522	4.86774	6.97033	0.0115262	0.184121
SETDB2	-0.266232	7.58234	6.9682	0.011538	0.184121
XPO1	-0.3784	7.08969	6.96735	0.0115427	0.184121
LOC101904825	0.442233	1.15929	6.96113	0.0115771	0.184366
LOC780963	0.617431	0.959349	6.95916	0.0115881	0.184366
DCHS1	0.439563	3.2302	6.95883	0.0115899	0.184366
NPEPL1	0.343113	4.86459	6.94882	0.0116456	0.185083
LOC107133128	0.762161	-0.827093	6.94237	0.0116816	0.185486
LOC112442656	0.648081	1.74446	6.93724	0.0117104	0.185773
GPBP1	-0.282548	7.62961	6.9247	0.011781	0.1867
LOC112444844	0.765355	0.505114	6.9225	0.0117935	0.1867
XPO5	0.22624	6.46032	6.91922	0.011812	0.1867
LOC112443133	-0.866415	-1.13592	6.91807	0.0118185	0.1867
LTBP1	0.540041	5.243	6.91736	0.0118226	0.1867
PNMA2	-1.36145	-1.72928	6.91492	0.0118364	0.186748
USP40	0.166616	6.53246	6.90812	0.0118751	0.187136
LSM14B	0.128819	6.3153	6.90678	0.0118828	0.187136
COX3	-0.413356	9.49045	6.90493	0.0118933	0.187136
ARHGAP25	-0.201084	7.56941	6.901	0.0119157	0.18732
PADI3	-0.921616	0.816145	6.88977	0.0119802	0.188152
ST3GAL3	-0.268819	7.89686	6.888	0.0119904	0.188152
CXHXorf56	0.199049	4.87332	6.88553	0.0120046	0.188205
SEC16A	-0.134779	8.07014	6.87887	0.012043	0.188347
GPR52	0.797945	-1.23414	6.8787	0.012044	0.188347
LOC529657	-0.845996	-0.31685	6.87832	0.0120462	0.188347
RAB25	-0.663031	-1.31178	6.87252	0.0120798	0.188585
TIGIT	-0.587989	4.56573	6.87196	0.0120831	0.188585
LOC101905453	0.777096	1.968	6.86203	0.0121408	0.189316
PSMC2	0.187032	6.21247	6.85993	0.0121531	0.189338
DNAL1	-0.497239	1.39404	6.84106	0.0122638	0.190824
FCRL3	0.632411	4.95351	6.83994	0.0122705	0.190824
GPR162	-0.530703	2.60169	6.83154	0.0123201	0.191425
UBLCP1	0.408018	5.37844	6.82447	0.0123621	0.191905
LOC614141	-0.860482	2.15454	6.81861	0.012397	0.192275
SMPD3	-1.1708	3.0808	6.80419	0.0124834	0.193442
ABL1	0.183924	5.4524	6.79813	0.0125198	0.193538
LOC618377	0.82627	-1.57045	6.79712	0.012526	0.193538
AGO4	-0.224717	6.38987	6.79706	0.0125263	0.193538
CHKA	0.46653	5.38864	6.79397	0.0125449	0.193538
ZNF341	-0.200533	5.77072	6.79392	0.0125453	0.193538
MIA3	-0.187748	7.58543	6.78931	0.0125732	0.193796
LOC107132697	0.604592	0.877147	6.78522	0.0125979	0.194006
LOC516108	0.347329	3.76803	6.77856	0.0126384	0.194333
IGFBP7	-1.13441	-1.01561	6.77591	0.0126546	0.194333
EPHX4	0.697249	2.14074	6.77521	0.0126589	0.194333
CISD2	-0.290331	4.85497	6.77415	0.0126653	0.194333
TMEM33	-0.399906	6.35522	6.77255	0.0126751	0.194333
LOC100141064	-0.866323	-0.427926	6.76659	0.0127115	0.194577
ATP5S	0.438193	0.872592	6.76599	0.0127152	0.194577
CHD4	0.182949	8.53665	6.76447	0.0127246	0.194577
PTGER4	-0.360448	7.01042	6.7574	0.012768	0.195069
TMEM256	0.26971	6.96959	6.7549	0.0127835	0.195133
UBE2O	-0.193189	6.17632	6.75246	0.0127985	0.195191
LOC104969672	1.11895	-2.23118	6.74877	0.0128213	0.195234
TBRG4	0.177465	5.78767	6.74837	0.0128238	0.195234
IL4R	-0.21593	6.7253	6.73867	0.0128839	0.195641
HSF4	-0.585971	3.43986	6.73655	0.0128971	0.195641
LOC782068	8.3274	0.736237	6.81415	0.0129037	0.195641
RNF41	-0.148832	5.32299	6.73537	0.0129045	0.195641
AP3D1	-0.139532	7.82352	6.73498	0.0129068	0.195641
LOC112444797	-0.927455	-1.71099	6.73197	0.0129256	0.195755
FUNDC2	-0.169084	6.5985	6.72826	0.0129488	0.195935
NFKBIZ	-0.237798	5.30973	6.71489	0.0130327	0.196376
LOC112442309	-2.28077	-1.87982	6.71432	0.0130363	0.196376
AP5Z1	-0.38111	6.70661	6.71427	0.0130366	0.196376
GIT2	-0.205832	8.19404	6.71261	0.013047	0.196376
COX6B2	0.83675	0.172615	6.71199	0.0130509	0.196376
DARS	0.211253	5.57832	6.71178	0.0130523	0.196376
SFXN5	-0.637638	1.37832	6.71101	0.0130571	0.196376
KLF10	0.30784	5.75941	6.70797	0.0130763	0.196413
LOC112443007	-0.550211	1.13151	6.70704	0.0130821	0.196413
RNPS1	0.13432	7.55969	6.7014	0.0131179	0.196585
BATF	-0.627169	4.62927	6.69993	0.0131271	0.196585
RSL1D1	0.233821	6.20232	6.69988	0.0131275	0.196585
LOC112449560	-0.438411	0.402442	6.69242	0.0131749	0.197077
ZFP91	-0.15051	7.15905	6.69114	0.0131831	0.197077
MOBP	0.98491	0.235843	6.68906	0.0131963	0.197105
LOC789694	-0.45762	3.37617	6.68658	0.0132121	0.197172
TUBB3	0.436665	3.47819	6.68275	0.0132366	0.197359
F8A1	0.197277	3.62879	6.67964	0.0132566	0.197359
SLC35A2	-0.353366	6.21052	6.6793	0.0132587	0.197359
SYAP1	0.185361	4.89478	6.671	0.0133121	0.197928
PSPN	-0.916442	-1.64895	6.6698	0.0133198	0.197928
ACD	0.211546	4.39774	6.65722	0.0134011	0.198814
L3MBTL3	-0.292981	5.18739	6.6545	0.0134188	0.198814
TSPAN5	-0.266253	4.63282	6.64968	0.0134501	0.198814
TIMP3	-0.295491	5.76022	6.64943	0.0134517	0.198814
ACE2	0.778731	-1.36873	6.64834	0.0134588	0.198814
FAM207A	-0.385475	6.31991	6.64508	0.01348	0.198814
NABP2	1.19995	2.87361	6.64463	0.013483	0.198814
CLECL1	-0.660934	3.62982	6.64377	0.0134886	0.198814
BCAR3	-0.525907	2.70073	6.64246	0.0134972	0.198814
GEMIN5	0.206853	4.59245	6.64177	0.0135017	0.198814
NSUN2	0.127522	6.2962	6.64121	0.0135053	0.198814
ADHFE1	0.581345	3.60423	6.63326	0.0135574	0.199339
LOC614922	0.307861	4.91664	6.63228	0.0135639	0.199339
TMEM192	0.269805	4.67255	6.62459	0.0136145	0.199913
PTPRB	-0.631374	0.584781	6.62131	0.0136361	0.199972
ZFP1	0.3869	2.73253	6.61903	0.0136512	0.199972
LOC101902407	0.631908	-0.702352	6.61773	0.0136598	0.199972
SUCLA2	0.228085	4.99011	6.61701	0.0136645	0.199972
C14H8orf76	0.244686	4.28948	6.61293	0.0136916	0.200036
RELT	-0.355216	5.24971	6.61287	0.013692	0.200036
PRKAG2	-0.274453	5.11176	6.60091	0.0137716	0.200956
LARP1	0.173788	7.93918	6.59946	0.0137813	0.200956
LOC112449602	0.416936	2.29653	6.59821	0.0137897	0.200956
ADGB	0.571081	-0.0630835	6.59642	0.0138016	0.200962
LOC529792	-0.763239	-0.0115727	6.59123	0.0138364	0.201297
LOC112448437	0.578618	2.77795	6.58953	0.0138478	0.201297
ARHGAP10	-0.403061	2.46552	6.58204	0.0138982	0.201809
WDR86	0.598735	3.1438	6.58085	0.0139062	0.201809
LOC617503	-1.1443	0.506457	6.5755	0.0139424	0.202165
MLEC	-0.27953	7.47214	6.57294	0.0139597	0.202246
CPEB4	-0.366227	5.62933	6.56341	0.0140244	0.202858
HCCS	0.209878	3.36148	6.56084	0.014042	0.202858
MET	0.626119	3.64933	6.56048	0.0140444	0.202858
ATP1B1	0.334546	4.35844	6.55986	0.0140486	0.202858
LOC101906511	-0.648905	2.43102	6.55653	0.0140713	0.203018
DEUP1	2.02476	-2.27603	6.54724	0.014135	0.203592
SLC38A2	-0.3168	8.20853	6.54607	0.014143	0.203592
MRPS21	0.250919	3.60151	6.54347	0.0141609	0.203592
LOC107133032	0.471134	2.83383	6.54325	0.0141624	0.203592
CXHXorf65	0.437598	2.76828	6.53987	0.0141857	0.203592
MMEL1	0.510442	0.568977	6.53858	0.0141946	0.203592
LOC112443491	-0.973795	-0.966735	6.53719	0.0142041	0.203592
ASH1L	-0.240953	7.37484	6.53708	0.0142049	0.203592
RBSN	-0.194425	5.84547	6.53371	0.0142282	0.203757
LOC101903087	0.488497	1.64015	6.52824	0.0142661	0.204132
NOA1	0.127106	5.04042	6.52603	0.0142814	0.204182
SIGLEC10	0.557851	6.33998	6.52396	0.0142957	0.20422
TRMT5	0.332452	4.40534	6.5119	0.0143798	0.204768
RGCC	0.544053	4.3921	6.51177	0.0143808	0.204768
CRK	-0.211021	6.23496	6.50927	0.0143982	0.204768
DACT1	-0.558744	0.589949	6.50873	0.014402	0.204768
QRSL1	0.201323	5.29846	6.50702	0.014414	0.204768
CATSPER3	0.494241	-0.0803358	6.50692	0.0144147	0.204768
ELMO3	-0.487669	5.61834	6.50665	0.0144166	0.204768
CNOT10	0.134201	4.92057	6.50136	0.0144537	0.205127
MED25	-0.199433	7.6428	6.49906	0.0144699	0.20517
TMEM242	0.241154	3.46684	6.49746	0.0144812	0.20517
LOC101906086	0.653607	0.923815	6.4959	0.0144922	0.20517
IFT43	0.533658	1.03638	6.49085	0.0145278	0.205393
ALYREF	0.296728	5.58459	6.49032	0.0145316	0.205393
CD300LF	-0.603969	5.36367	6.47246	0.0146585	0.207018
POLE3	0.237521	5.55609	6.4678	0.0146918	0.20732
TMBIM6	-0.168708	9.433	6.46443	0.0147159	0.207492
CEBPZ	0.18454	6.80826	6.45384	0.014792	0.208362
EEF2KMT	0.504515	2.08249	6.45251	0.0148016	0.208362
COX20	0.556553	0.170878	6.44814	0.0148332	0.208637
MCF2	-1.15293	-1.34424	6.44212	0.0148768	0.209012
SLC4A8	0.441	2.60887	6.44114	0.0148839	0.209012
LOC112448794	0.822121	-1.39113	6.43742	0.0149109	0.209222
HAX1	-1.5036	-1.87592	6.43522	0.0149268	0.209277
LOC782958	-0.99426	-2.18216	6.43083	0.0149589	0.209325
LOC112444493	-0.866555	-1.3461	6.4273	0.0149846	0.209325
CREBBP	-0.195593	8.68205	6.42672	0.0149889	0.209325
EPHX3	0.4194	3.209	6.4252	0.015	0.209325
MYH3	0.454148	0.511202	6.42373	0.0150108	0.209325
BAHD1	-0.133386	6.08859	6.4234	0.0150132	0.209325
AURKAIP1	0.20834	4.6087	6.4232	0.0150146	0.209325
MPRIP	-0.186295	7.84283	6.41859	0.0150484	0.209387
NONO	0.133328	8.49662	6.41624	0.0150657	0.209387
RYBP	-0.269215	6.15895	6.4161	0.0150667	0.209387
MRPL46	0.179008	4.30862	6.41602	0.0150673	0.209387
MON1B	-0.32309	5.72374	6.40829	0.0151243	0.209796
RARS2	0.181338	3.86464	6.40809	0.0151257	0.209796
VPS52	-0.21884	6.79288	6.40711	0.0151329	0.209796
CLN6	0.285928	4.02639	6.40393	0.0151565	0.20984
WDR35	-0.64724	2.21652	6.40262	0.0151661	0.20984
PRSS33	0.590412	2.33855	6.40117	0.0151769	0.20984
RORC	0.5374	2.38366	6.40016	0.0151844	0.20984
KCMF1	-0.0962646	6.22016	6.39605	0.0152149	0.210072
ENOX1	0.674266	0.822007	6.39199	0.0152451	0.210072
SCAP	0.234531	7.61454	6.39154	0.0152484	0.210072
LOC112443155	0.462003	1.84586	6.38905	0.015267	0.210072
TRMT10C	0.284655	3.64188	6.38845	0.0152715	0.210072
ECE2	0.327453	2.38255	6.38814	0.0152738	0.210072
LOC112448095	0.925212	-0.149487	6.38584	0.0152909	0.210141
LOC101906312	0.564394	-0.0230703	6.38209	0.015319	0.21036
METRNL	-0.392523	4.59081	6.3797	0.0153369	0.210361
LOC101905041	0.213809	6.59928	6.37885	0.0153432	0.210361
C15H11orf49	-0.504172	4.25434	6.37493	0.0153726	0.210438
PCNX1	-0.209933	6.4688	6.37202	0.0153946	0.210438
LOC101905498	0.590215	2.92154	6.37114	0.0154011	0.210438
LOC101905365	0.835641	-1.00996	6.37064	0.0154049	0.210438
LOC101904569	-0.553572	4.6759	6.3685	0.0154211	0.210438
MCM8	0.313402	2.7817	6.36656	0.0154357	0.210438
ZDHHC19	0.796576	3.94035	6.36547	0.0154439	0.210438
PDXP	0.199867	4.51448	6.36522	0.0154458	0.210438
THUMPD1	0.250959	5.3538	6.36217	0.0154688	0.210587
PLEKHM3	-0.280083	6.11181	6.35754	0.0155039	0.210779
FIGNL1	0.366193	2.24554	6.3571	0.0155072	0.210779
NUTF2	-0.185459	6.20863	6.35508	0.0155225	0.210822
OASL	-0.965581	3.23189	6.35225	0.015544	0.21095
EBF3	0.736749	-0.807784	6.34984	0.0155623	0.210994
CLK3	-0.177425	6.35446	6.34829	0.0155741	0.210994
ST3GAL6	-0.254729	6.84748	6.34703	0.0155837	0.210994
REPIN1	-0.263253	3.39468	6.34196	0.0156224	0.211006
KBTBD2	-0.168223	5.39837	6.34107	0.0156293	0.211006
RBBP5	0.387161	5.13934	6.34029	0.0156352	0.211006
DLEC1	-0.344584	4.01873	6.3382	0.0156512	0.211006
FUBP1	-0.268262	7.63594	6.33773	0.0156548	0.211006
LOC100141036	-1.02233	-0.223765	6.33738	0.0156575	0.211006
HR	0.534098	2.78055	6.33539	0.0156728	0.211048
LOC112442613	0.768534	-1.40302	6.32362	0.0157633	0.212102
EAF2	0.442203	4.09695	6.32202	0.0157757	0.212105
ZFYVE1	-0.148867	6.18101	6.3195	0.0157951	0.212202
FBXO33	-0.201106	5.51076	6.31158	0.0158565	0.212861
DDX56	0.159859	4.84184	6.3066	0.0158952	0.213216
PSEN2	-0.266764	5.52871	6.29972	0.0159489	0.213682
FUT10	0.679934	-0.0549182	6.2982	0.0159608	0.213682
STX5	-0.283946	7.70172	6.29589	0.0159788	0.213682
RRP15	0.248594	3.23196	6.29368	0.0159961	0.213682
FAM174A	0.306153	4.34716	6.2935	0.0159975	0.213682
TMEM238	0.322796	2.51137	6.29272	0.0160037	0.213682
TTPAL	0.226532	4.8979	6.28622	0.0160547	0.214059
PCBP3	0.393379	3.54462	6.28598	0.0160566	0.214059
LOC104972584	-2.47197	2.13867	6.28346	0.0160765	0.21416
TRMT2A	0.216378	5.23832	6.278	0.0161196	0.214501
SIK2	-0.246359	5.39381	6.27347	0.0161554	0.214501
IL21R	-0.275072	6.0841	6.27092	0.0161756	0.214501
AVL9	-0.253395	5.3664	6.26993	0.0161835	0.214501
PRMT6	0.201278	3.89155	6.26986	0.016184	0.214501
HEATR6	0.116841	5.63279	6.26943	0.0161874	0.214501
GPR107	-0.166018	6.96884	6.26927	0.0161887	0.214501
ELAC1	0.251486	2.90822	6.26774	0.0162008	0.214501
TBCEL	0.201565	4.96869	6.26321	0.0162369	0.214814
DTWD1	0.352974	3.23882	6.25941	0.0162672	0.215051
SLC17A5	0.227284	4.19681	6.25674	0.0162885	0.215117
ZNF518B	-0.239869	4.39888	6.25556	0.016298	0.215117
LOC100848385	0.792275	-0.31239	6.25413	0.0163094	0.215117
UBE2E3	0.206875	4.92481	6.24903	0.0163502	0.215386
TRNT1	-0.201764	5.50135	6.2485	0.0163545	0.215386
DPCD	0.394761	3.25622	6.24372	0.0163929	0.215728
ZNF575	0.31206	4.02876	6.24037	0.0164199	0.21592
BBS10	0.419489	1.06472	6.23319	0.0164778	0.216311
LOC101906392	0.407528	5.44962	6.23274	0.0164815	0.216311
ZNF526	0.207409	4.35186	6.231	0.0164956	0.216311
CARD19	-0.253852	5.45732	6.23053	0.0164994	0.216311
RPP21	0.500454	3.66551	6.22717	0.0165267	0.216371
LOC112442086	-1.4492	2.61458	6.22571	0.0165385	0.216371
USF2	-0.137355	7.64859	6.22536	0.0165414	0.216371
KAT2A	-0.17567	6.29417	6.22185	0.0165699	0.216489
SESN3	-0.347074	8.2317	6.21934	0.0165903	0.216489
LOC783567	1.43438	-2.3017	6.21903	0.0165929	0.216489
GMPS	0.18833	6.39084	6.21812	0.0166003	0.216489
SYMPK	-0.201362	7.18503	6.21592	0.0166182	0.21656
LOC511353	-1.0837	5.8849	6.21104	0.0166582	0.216918
LLGL1	-0.265743	5.97008	6.20889	0.0166758	0.216985
CCL4	-1.01785	2.27155	6.20678	0.016693	0.217047
LOC784054	0.431211	0.244798	6.20376	0.0167178	0.217202
SFXN3	0.339953	3.55709	6.20229	0.01673	0.217202
SLC31A2	-0.343695	3.82695	6.19717	0.0167721	0.217586
PDZD3	-1.16515	1.86938	6.19548	0.016786	0.217605
ATF4	-0.205795	8.31515	6.19253	0.0168104	0.217758
WTAP	-0.151442	7.29417	6.18552	0.0168685	0.218347
LOC112442804	0.597042	-0.921642	6.17929	0.0169203	0.218757
DUS2	0.345634	3.01023	6.17817	0.0169296	0.218757
IAH1	0.218099	4.933	6.17543	0.0169524	0.218757
EXOSC6	0.225323	4.79891	6.17406	0.0169638	0.218757
ZNF48	0.173684	4.88306	6.17395	0.0169648	0.218757
SCRIB	-0.20564	6.62078	6.17072	0.0169918	0.218757
KMT2A	-0.329921	8.79713	6.17046	0.0169939	0.218757
LYPD6	-0.727464	1.01203	6.16964	0.0170008	0.218757
ABCG2	0.373775	2.22588	6.15268	0.0171434	0.220427
PTPRN	-0.780844	-0.157984	6.14022	0.0172489	0.22162
COG7	0.209148	4.15036	6.13398	0.017302	0.222078
IDNK	0.482952	1.87918	6.1317	0.0173214	0.222078
C5H12orf29	0.216819	4.48951	6.12893	0.0173451	0.222078
ATP12A	-1.11757	1.00857	6.12724	0.0173596	0.222078
PHB2	0.218999	6.43397	6.12614	0.017369	0.222078
PIP4K2A	-0.144136	7.9597	6.12597	0.0173705	0.222078
UFSP2	-0.234952	5.56475	6.12556	0.017374	0.222078
DDIT3	-0.246359	4.70499	6.12196	0.0174048	0.222309
LOC512005	0.555966	3.0069	6.1203	0.0174191	0.222327
SELENOS	0.188673	4.89403	6.11363	0.0174765	0.222896
DARS2	0.182322	3.85538	6.10828	0.0175226	0.22332
EBI3	-0.467309	1.74039	6.10572	0.0175447	0.22342
DTNB	-0.23585	4.86995	6.10441	0.0175561	0.22342
C17H12orf43	0.25796	3.45776	6.10267	0.0175712	0.223421
NIT2	0.193639	4.68224	6.10143	0.017582	0.223421
RASGEF1A	-0.355052	5.09873	6.09784	0.0176132	0.22355
EIF2B3	0.246916	3.37053	6.09646	0.0176251	0.22355
CD5L	-1.9491	0.430598	6.09581	0.0176307	0.22355
CADM4	0.628949	-0.0246639	6.09294	0.0176558	0.223705
MIXL1	-0.883486	-1.05511	6.0875	0.0177032	0.224092
ZNF135	0.841025	0.59521	6.08648	0.0177122	0.224092
SH3YL1	0.197437	3.89843	6.07552	0.0178083	0.225011
MIR27A	-1.26628	-1.60194	6.07524	0.0178107	0.225011
TRIAP1	0.439095	0.0495802	6.07177	0.0178413	0.225131
TMEM132A	-0.600759	1.56585	6.07122	0.0178461	0.225131
LOC101905407	1.00024	3.52012	6.06965	0.0178599	0.225141
LOC100297099	0.865369	-1.87258	6.06815	0.0178732	0.225145
LOC112445063	0.305498	1.39972	6.05937	0.0179509	0.225873
FAM167A	0.862639	-0.00983781	6.0561	0.0179799	0.225873
CTIF	-0.393333	4.97226	6.05526	0.0179874	0.225873
APOOL	0.286811	3.69007	6.05479	0.0179916	0.225873
GMPPA	0.243636	5.0704	6.05322	0.0180055	0.225873
ZBTB9	0.178683	4.33909	6.05166	0.0180195	0.225873
GLOD5	-1.1936	-1.55637	6.05137	0.018022	0.225873
NGRN	-0.193326	6.21942	6.04992	0.018035	0.225873
NANP	-0.524741	2.52516	6.04648	0.0180657	0.226094
CHCHD5	0.361948	4.26841	6.04276	0.0180989	0.22618
LOC104976082	-2.01463	-2.21095	6.04259	0.0181004	0.22618
PADI4	-0.577648	5.19341	6.04134	0.0181116	0.22618
ING4	-0.202215	6.06442	6.03905	0.0181321	0.226274
ECHDC1	0.217758	5.12263	6.03395	0.0181779	0.226683
BOLA1	0.689934	1.77709	6.02362	0.0182711	0.22744
SCRT2	-0.700062	0.221122	6.02283	0.0182782	0.22744
CD53	-0.254619	8.51118	6.02189	0.0182867	0.22744
LOC112442264	-1.15644	-0.613401	6.02059	0.0182985	0.22744
RERE	-0.198507	8.15903	6.01996	0.0183041	0.22744
LCOR	-0.265907	7.34831	6.01569	0.0183429	0.227609
PGGHG	0.494801	7.50109	6.01558	0.0183439	0.227609
HIST1H1E	-0.412859	1.51916	6.01383	0.0183598	0.227643
ITPRIPL2	-0.299838	6.16284	6.005	0.0184403	0.228478
TMEM59	-0.146374	6.71555	5.9999	0.0184869	0.228892
HSPA4L	-0.850019	1.66034	5.99521	0.0185299	0.228994
CPA3	-0.697124	0.780228	5.99408	0.0185402	0.228994
ZNF710	-0.20952	6.28136	5.99133	0.0185655	0.228994
PEX3	0.336521	3.25534	5.99029	0.018575	0.228994
GLRX3	0.131848	5.80998	5.98894	0.0185874	0.228994
KAT8	-0.166165	6.88055	5.98845	0.018592	0.228994
MRPL23	0.356892	3.77355	5.98817	0.0185946	0.228994
TGOLN2	-0.142399	7.44913	5.98679	0.0186073	0.228994
XPA	0.246484	5.15787	5.9845	0.0186284	0.228994
DPEP3	0.609264	3.97553	5.98202	0.0186513	0.228994
TCP11L2	0.161039	7.63081	5.982	0.0186515	0.228994
PSMD5	0.206647	5.14424	5.98181	0.0186533	0.228994
IBA57	-0.191457	4.53566	5.97778	0.0186906	0.229289
TM7SF2	-1.77482	-0.525342	5.97259	0.0187387	0.229705
RBPMS	-0.54078	2.47587	5.97128	0.0187509	0.229705
HOMEZ	0.239005	4.81058	5.9671	0.0187898	0.229993
RUFY3	-0.323332	5.2194	5.96562	0.0188035	0.229993
TRMU	-0.201647	5.64325	5.96232	0.0188343	0.229993
RNF121	-0.249264	5.46915	5.96036	0.0188527	0.229993
TRAF3	-0.164216	6.15006	5.96028	0.0188534	0.229993
SYVN1	-0.272171	7.99352	5.96024	0.0188538	0.229993
ZNF446	0.392651	0.874102	5.95635	0.0188902	0.230203
LOC100848921	1.35584	-0.713813	5.95319	0.0189198	0.230203
LOC112446721	-2.25623	1.56142	5.95187	0.0189323	0.230203
TIMM50	0.181971	4.38774	5.95172	0.0189336	0.230203
FNBP1L	0.49223	1.28558	5.95133	0.0189374	0.230203
THADA	0.669366	1.75162	5.94909	0.0189584	0.230298
UBE2G2	-0.148197	6.09404	5.94657	0.0189821	0.23032
HIST2H2AA4	-0.441915	2.71542	5.94489	0.0189979	0.23032
TLE2	0.70807	2.44562	5.94393	0.019007	0.23032
CEP350	-0.322434	7.22566	5.94313	0.0190145	0.23032
SMIM1	1.06614	-1.45606	5.94186	0.0190265	0.23032
MTMR3	-0.125079	7.27279	5.9392	0.0190517	0.230321
ELP2	0.16347	4.8704	5.93729	0.0190697	0.230321
ZFAND2B	-0.175797	5.32741	5.93629	0.0190792	0.230321
VAMP7	-0.339726	4.09769	5.93615	0.0190805	0.230321
LOC112444466	0.766182	0.730231	5.93351	0.0191056	0.230321
TTLL8	0.494695	4.82051	5.93257	0.0191144	0.230321
GCKR	0.702105	1.24977	5.93138	0.0191258	0.230321
PRSS36	-1.11513	-1.53173	5.93065	0.0191327	0.230321
BCLAF3	0.323948	4.01831	5.92883	0.01915	0.230345
BOSTAUV1R414	0.855436	-1.03866	5.92657	0.0191715	0.230345
SPG7	-0.257762	6.98893	5.92626	0.0191744	0.230345
TESC	-0.27946	3.61505	5.92318	0.0192038	0.230538
LOC112444636	0.534646	0.282827	5.91477	0.0192842	0.231344
TTC4	0.150094	5.00093	5.90582	0.0193701	0.232205
DDX5	0.919014	6.88914	5.90247	0.0194024	0.232205
TXNL4A	0.168628	4.74719	5.90235	0.0194036	0.232205
NFXL1	-0.254962	3.8579	5.90035	0.0194228	0.232205
TARP	0.704719	4.51817	5.90035	0.0194228	0.232205
GPR155	0.318865	3.47543	5.88801	0.0195424	0.233462
FBXO9	-0.181228	7.37223	5.88672	0.0195549	0.233462
SSTR2	-1.58487	-1.78298	5.88472	0.0195744	0.233535
FAM117A	-1.3935	3.81984	5.88209	0.0196	0.23368
CACNA1C	0.508643	1.11164	5.87734	0.0196463	0.234072
SBF2	-0.343104	3.74224	5.8735	0.0196839	0.234254
KLHL21	-0.217232	4.42885	5.87216	0.019697	0.234254
CUTA	0.284857	4.78634	5.87165	0.0197021	0.234254
RRP9	0.243685	3.87886	5.86324	0.0197847	0.234976
ZC3H7A	0.133044	6.96685	5.86138	0.019803	0.234976
ARMC8	-0.295985	6.32021	5.8606	0.0198107	0.234976
ETFBKMT	0.420451	3.55662	5.85879	0.0198286	0.234976
CAMK4	0.351613	6.31139	5.8586	0.0198305	0.234976
COL5A2	2.32479	-1.04398	5.85429	0.019873	0.235243
MGAT5	-0.241056	7.3802	5.85336	0.0198822	0.235243
BDH2	0.690948	2.21698	5.851	0.0199056	0.235243
WNK1	-0.198437	8.30472	5.85085	0.0199071	0.235243
CDK20	0.750872	2.89812	5.84132	0.0200019	0.236151
MRPL17	0.164864	5.09751	5.84038	0.0200112	0.236151
PSMF1	0.288009	6.08675	5.83701	0.0200448	0.236387
TRAF4	0.257666	4.55446	5.83475	0.0200674	0.236493
MYLIP	-0.183024	6.39467	5.82939	0.020121	0.236924
AP5B1	-0.218209	4.77956	5.82774	0.0201376	0.236924
STRN4	-0.196188	7.08362	5.82702	0.0201448	0.236924
STKLD1	-0.59089	0.151447	5.82481	0.0201671	0.237025
CSNK2A2	-0.10561	6.28567	5.81776	0.0202381	0.237275
LOC781261	0.958305	-1.02228	5.81689	0.0202469	0.237275
NSUN3	0.462511	3.62299	5.81662	0.0202496	0.237275
FSCN1	0.534922	5.16235	5.81594	0.0202564	0.237275
REXO1	-0.113091	7.07718	5.81592	0.0202567	0.237275
DPH6	0.260408	3.23636	5.81289	0.0202873	0.237473
LOC112448893	0.835613	-1.17896	5.80962	0.0203204	0.2377
SPR	-0.526827	1.47251	5.80366	0.0203808	0.238247
LOC789960	0.276858	4.8689	5.79856	0.0204328	0.238694
LOC101908235	0.689588	3.99242	5.79416	0.0204777	0.239058
LOC574091	-0.278008	6.55029	5.79034	0.0205168	0.239353
DYNC1H1	-0.192884	9.02364	5.78767	0.0205441	0.239511
TTLL11	0.407292	0.218629	5.78493	0.0205723	0.239679
NCKAP1	-0.416954	1.88799	5.78129	0.0206096	0.239886
FBL	0.227722	5.82793	5.78051	0.0206177	0.239886
NUP155	0.153842	5.10293	5.77908	0.0206325	0.239897
SELENOK	-0.182173	4.47045	5.77315	0.0206936	0.240447
KDM4A	0.692884	5.85025	5.76975	0.0207288	0.240537
NVL	0.187778	4.75748	5.76973	0.0207291	0.240537
LOC112442715	-0.680247	-0.0237416	5.76185	0.0208107	0.241167
C3H1orf50	0.234227	3.93278	5.76092	0.0208204	0.241167
ETV6	-0.163882	6.8063	5.76049	0.0208249	0.241167
C6H4orf48	-0.454138	1.68272	5.75624	0.0208691	0.241316
TCP1	-0.189538	6.73209	5.75471	0.0208852	0.241316
HSD17B12	-0.323617	4.92008	5.75352	0.0208976	0.241316
SLC25A12	0.205389	4.75201	5.75292	0.0209038	0.241316
BIVM	0.229897	4.9498	5.75259	0.0209073	0.241316
ELMSAN1	-0.204371	7.76035	5.74606	0.0209756	0.241713
TREM2	0.617416	3.96102	5.74579	0.0209785	0.241713
CRISPLD2	-0.553118	5.85442	5.74532	0.0209834	0.241713
PCGF2	-0.364542	2.77152	5.74225	0.0210156	0.241902
LOC112447116	0.424399	3.93801	5.74049	0.0210341	0.241902
ENTPD4	0.177254	6.46504	5.73978	0.0210416	0.241902
CDK18	0.857382	-1.29746	5.73322	0.0211108	0.242537
LGALS12	0.666565	5.07706	5.72732	0.0211732	0.243019
UFSP1	0.327626	2.40442	5.72661	0.0211807	0.243019
ARL16	-0.23196	5.08365	5.72168	0.021233	0.243448
GPRIN3	-0.353665	5.75804	5.72044	0.0212462	0.243448
SLC35G1	1.73196	7.02737	5.70807	0.0213781	0.244738
WDR46	0.233456	4.78248	5.70698	0.0213898	0.244738
[truncated: 15,853 more rows]

## Sheet: Vax T2vT4
	logFC	logCPM	F	PValue	FDR
[truncated: 17,371 more rows]

## Sheet: Vax T3vT4
	logFC	logCPM	F	PValue	FDR
[truncated: 17,371 more rows]
