# Supplementary material for: Impact of preweaning vaccination on host gene expression and antibody titers in healthy beef calves
Source: Front Vet Sci. 2022 Sep 26;9:1010039. doi: 10.3389/fvets.2022.1010039 (PMC9549141; doi:10.3389/fvets.2022.1010039)
Supplement: Supplementary file 7 [file Table_7.xlsx]

## Sheet: Gene List
glmmSeq - Timepoint	QLF - Shared in T1vsT3	QLF - Shared in T1vsT4	QLF - Shared in T2vsT4
KRT1	TUBB3	ST8SIA1	ST8SIA1
EPB41L4A	LOC615278	IL5RA	FUCA2
LOC112448744	IL5RA	PIKFYVE	IL5RA
LOC112447833	ALOX15	FUCA2	ALOX15
PRG3	SLC7A11	KBTBD2	IGF2BP3
LOC789029	LOC785760	ALOX15	HR
LOC101909256	EIF5A	CD80	ADGRB2
LOC112446378	RAB44	IGF2BP3	MXI1
LOC511695	JADE1	SPRED2	DECR2
LOC112449074	PCMTD1	ADGRB2	IL17REL
LOC519132	LOC112448083	SSPN	LOC100297044
LOC101907483	CRBN	CAMK1	PXYLP1
LOC112445945	HMGA1	LOC100297044	PLXNA1
BOLA-DQA5	UBE2Q2	SLC7A11	SLC7A11
LOC100847677	DCTPP1	DBN1	FBP1
LOC783362	TP53	B3GAT1	LOC112447353
EDIL3	ZNF93	FAM78A	TEX22
LOC531557	HNRNPH3	LOC112449608	CEBPE
CTXN1	ARHGDIA	LOC104969170	LOC788694
LOC781726	LOC100297044	ATP12A
LOC530850	TK1	IL17REL
TRPV4	FCRL6	NME4
SLC5A7	ZBTB43	LOC112448083
LOC112441636	H1FX	DCTPP1
LOC112446786	PRDM16	LOC789732
LOC112443819	PPP2R1A	LOC112442974
LOC112448827	FKBP1A	PLXNA1
LOC112445693	LOC101902840	MAP4K3
CELSR3	NONO	HMGA1
LOC112447853	HNRNPH1	TMEM160
LINGO2	PIP4K2C	BEAN1
HHLA2	MYBBP1A	LOC783067
LOC104970949	TMEM160	MXI1
LOC107131335	LOC104969170	DAPP1
LOC112442264	FNBP4	ZBTB43
OAS1X	LRRC32	HSPB8
LOC112448784	DRAP1	TSC22D1
LOC101905165	UFSP2	MAP3K8
ULBP17	SIVA1	IFNLR1
ADAMTS7	OTUD7B	SBK1
ASZ1	rna-NR_129534.1	ZC3H12A
KIR2DL5A	ZRSR2	PEG10
SLC29A4	TKFC	CDCA7
TSPAN11	HOOK2	TSPAN2
KANSL2	MIF	DOK7
MPDZ	COG3	CACNA1C
SYT8	CAMK1	HR
LCAT	SPATA5L1	SEL1L3
LOC100337076	IGF2BP3	TUBB3
CLEC1B	ALOX5	LOC533307
SEMA5B	NDUFAF7	NEB
PALLD	TAF1A	ARHGAP12
ANKRD45	SSR4	LOC112448835
RAET1G	RABGAP1L-2	PPARGC1B
LOXL4	KLF13	PNMA2
CDCP1	NUP62	TUBB
IL5RA	FCGRT	RHBDF1
LOC513869	FUCA2	NCF2
WC1-8	EIF3F	WSB2
LOC101903572	LOC509415
ST8SIA1	RAB27A
SH2D7	GPS1
NGEF	RPL28
ADGRB2	DCTN6
ALOX15	SF3B1
LOC101906344	CSTB
LOC112441463	DCUN1D2
FSD1	ATP5MC2
B3GAT1	RBM39
LOC787074	NDUFA7
LOC781951	MRPL36
ATP12A	PIKFYVE
PIKFYVE	TMEM250
IGF2BP3	ADAMTS12
AREG	GFI1B
LOC112442694	DDX54
IL17REL	RUFY3
LOC112449608	LOC541276
PEG10	CCNL2
LOC100852061	PEG10
DBN1	FBXO9
LOC100297044	ZMYM5
HR	ZMYM2
FUCA2	LYRM4
PCSK6	KIAA2013
CD1B	CHD2
SLC7A11	KBTBD2
ALOX5	CREBRF
RAB44	WDR34
SMPD3	PYGM
MAP3K8	GOLGA1
PLXNA1	SH3BGRL3
HSPB8	PPP1R14B
LOC112442974	EIF3L
LOC789732	CFL1
DOK7	THOC6
LOC112444581	UPF3B
LOC107131247	LOC786614
LOC100337244	MXD3
CD80	NDUFB7
LOC112448544	PRR7
KBTBD2	CNIH2
NME4	FSCN1
DAPP1	RPS2
PKNOX2	RANBP1
IFNLR1	MINDY3
WEE2	C21H15orf39
SEL1L3	GGT7
PNMA2	THAP4
SSPN	MSANTD2
LOC104969171	PSKH1
SBK1	KCNK6
GPR4	FBP1
LOC104969170	MAP3K8
SPRED2	PRKCG
LOC112448083	TIAL1
ARHGEF10L	PDXP
EPPK1	AVL9
PRDM16	ARMC8
MAP4K3	LIG4
MUC13	SLC35A4
ZP2	PRELID1
TUBB3	ZC3H4
SOX5	LOC789732
LOC100337044	AP2A1
CACNA1C	PLP2
CAMK1	TAF15
NELL2	POLR2L
PPARGC1B	PA2G4
PAX2	WDR35
FAM78A	TARDBP
CDC42BPA	CPT1A
TLE1
BEAN1
CEBPE
DCTPP1
AUTS2
DECR2
CDCA7
FCRL6
LOC112446426
TRNAK-CUU-4
ZBTB43
MXI1
IGDCC3
LOC112442952
NXN
BAHCC1
TSC22D1
CD53
CAPN3
DIP2C
MYH14
PTPRS
SOX4
LOC615640
LOC613985
ZBTB38
LOC528040
FBP1
MPO
LOC783067
LOC784768
MGAT3
LOC112448828
LOC112447353
COX6B2
TMEM64
GCA
LOC100847970
AOAH
EMID1
PYGM
B3GALT2
TSPAN2
ALKAL2
NHS
LTBP1
TUBB
HPS4
RHBDF1
TP53
MRPL36
ZNF428
RALGPS2
HMGA1
LOC100848368
LOC100335428
FSCN1
LOC101903326
LOC533307
NKX3-1
NCF2
PBX1
LOC520336
LOC100847951
LOC617079
MYBBP1A
STMN3
OTUD7B
ST6GALNAC2
BATF
PLAG1
ADAMTSL4
WDR35
PXYLP1
P2RY10
BHLHE40
TCAF1
TBX21
CHCHD10
HPGD
TMEM250
ZC3H12A
ENOX1
LOC112448835
SLFN11
LOC112442539
KIAA1324L
TMEM160
FOLR3
NUPR1
CENPV
LOC782966
ALCAM
LOC519274
AVL9
MRPL57
LOC785760
SYNE1
LOC112445697
LOC509415
ID3
RHOBTB2
LOC104974749
MARK1
SIVA1
CD300LB
H1FX
PHF19
SETBP1
PPP1R14B
rna-NR_030872.1
SLC29A1
NCS1
FAM129B
CCNG1
TXNDC11
PROM1
PDCD4
MAPK8IP1
KANK1
SLC35A4
SCIMP
S100A14
RTL8C
APOBR
TKFC
LOC101905319
THAP4
MVB12B
LOC104970913
LOC617979
DCHS1
NONO
FCRL5
PRKCG
PIM1
NOL4L
LOC112442039
ARID3B
MTHFD2
BCL7A
LOC101903951
GATA1
SHMT2
TMEM238
ADGRA3
MYO1E
KLF11
KANK4
LOC100141266
PES1
LOC112442076
LOC104971122
WSB2
UVRAG
LOC101902721
LOC615278
LOC112445089
DEGS2
LOC784210
KCNQ4
EIF5A
TK1
LOC104969476
RGS12
PLXNB1
PPP2R1A
KATNB1
LIN7A
CREBRF
LYPD6
PFAS
ADGRL1
KCTD1
TARP
PCBP3
MYO18B
LRRK2
GPR34
PDE4C
LOC512672
BMF
ITGAD
ARHGAP12
LOC112446659
CBX2
WNT5A
GLS
SNTB1
MCL1
CACNA1A
EXOSC6
PTPRJ
TRNAY-GUA-15
BIRC2
TUBB4B
GDAP1
PABPC4
TIMP1
AFTPH
LOC112442086
LOC100337152
NEB
TFAP4
LOC789895
LOC781412
P2RY8
SLC46A3
ATP2B4
LIMD1
BOLA-DRB2
SNX18
TECR
AP2A1
PNMA1
POU6F1
CDKL4
LOC104976293
ACSL3
REEP1
PLEKHD1
AHI1
ATP4B
LOC784606
ARHGDIA
KIF13B
EPS8
TBK1
RND3
SOCS5
LOC507581
NCALD
ITGAM
EFR3B
LOC782266
BOP1
MIF
AURKB
LOC100295883
DIO2
GYG2
DAB2IP
ICAM1
SLC2A3
PDLIM2
AMZ1
LOC104976574
ALG3
LOC100848574
LZTS1
SIPA1
NFKB2
TMEM256
FGD4
TLE2
EGLN2
ELOVL5
NOL6
CNN3
ASPRV1
LOC101903752
ZNF516
LOC101902469
LOC101902106
DIRAS2
PYCR1
LOC514978
LOC107132529
SYNE3
FOXO6
GFI1B
PACSIN1
CYSLTR1
SLIT1
SRM
CMTM3
ARL6IP6
LARP6
TMCC3
LOC100849762
WDR34
LOC112449532
TRAF4
CSDC2
PA2G4
CASP2
TPM1
FCGRT
ARHGEF12-2
CYTH3
MEST
APLN
LOC617944
PPIP5K1
LOC531679
LOC104976009
BANK1
SMPDL3A
RAB34
LOC101905668
FARP1
TEC
ZNF467
CLINT1
SCAND1
ZMIZ1
SLC12A2
LOC100848921
NAALADL1
CAPN15
SV2B
LOC541276
CD72
MEX3B
ARPC5L
CPT1A
MAML3
ENHO
C28H10orf105
LOC104971032
LOC782823
EXT1
FBXO34
LOC618565
KLHL5
LOC101902037
NDFIP2
FBLIM1
COL18A1
TNIP3
ARL2
VWA2
FRRS1
LOC786614
B4GALT6
LOC613664
LOC788694
LOC112449353
PLEKHA3
RAB29
ITGA5
SSBP3
R3HCC1L
HBA1
TCF7
RNF122
TPPP3
TDP1
SHISA7
EIF2AK3
HGH1
SNAP23
STARD10
ITSN2
44621
PTP4A2
NT5C2
C14H8orf82
PURA
CASZ1
BVD1.23
SGCE
LOC112448853
SLC25A20
LOC104972309
GPS1
LOC787257
MYO7B
PRNP
RRAGD
LRRC8A
LOC100300760
UBL3
IGSF9B
ARSH
ABCC11
LOC786297
MYO5B
PODNL1
RANBP1
SRGAP1
CDC14B
DYNC1LI2
LOC107131623
VSTM2L
GPRC5B
ACTL8
CYB5R2
MOBP
TSPAN9
CD276
PCMTD1
MYCN
HBA
MBD3
ZP3
UBIAD1
SHARPIN
RBBP9
PTBP1
ISLR
MTSS1
HDAC7
DTYMK
FCRLA
EBI3
TMEM38A
LOC101905242
LOC104974812
LOC100299324
ARHGAP39
LIMS2
A4GALT
IPO5
NDST3
CD209
ZC4H2
CDH2
LOC100848499
EGR2
RNPS1
CCNG2
MFGE8
UBAP2
USP12
BMPR1B
PLVAP
TRMT1
KLF13
KCNIP3
SUSD1
PSMD11
MTA1
SSR4
ASPSCR1
LOC104969028
RIN2
TH
MYLIP
GPR25
OASL
PRLR
TIAM1
MTPN
TGS1
UGCG
GATA3
IRF8
DRD4
LOC509941
HSD17B12
SIK1
LUZP1
CISD2
RFX2
LOC784251
TRIM66
FZD5
LOC112445816
LOC112442611
CYSLTR2
LOC104969128
POLR2L
RABGAP1L-2
CRIP2
TMEM40
EVA1B
CASS4
DACH1
TET1
SLC16A11
LOC107132401
KCP
LOC507443
FSTL3
TREML2
FLVCR2
CASKIN2
RPS16
EFNA1
PTPN1
TUBA1C
NDUFA7
TSSC4
HPCAL4
PDE9A
PYGO1
LAMA4
MRI1
LOC112448453
SLC9B2
SLC6A2
CYC1
LOC100848407
RAB27A
SLC9A7
LOC104972830
TRIM56
SFT2D2
NAV2
DMTN
PGM3
HIF1A
LOC107133255
CORO7
LAPTM4A
COBLL1
PXDN
APP
TMEM59
ABCA2
MCM5
SLC22A20P
PLEKHH2
DAB2
LOC112445107
NCOA7
NPDC1
LOC104973730
COX6A2
LPAR5
S1PR1
SMIM15
ARHGEF3
HOPX
LOC783542
POLR3H
HSPA6
NCBP2-AS2
LOC785761
GADD45B
CNOT3
TTC39B
ZNF575
LOC787530
MEGF6
NOC4L
MDK
LOC112442711
ZNF214
PLK2
FKBP1A
RCC1L
DOT1L
RBM19
GLOD5
KCNMB1
GFRA1
SEMA4C
LOC107132487
LOC784208
KRT10
ZNF746
ZNF777
CPPED1
MOSPD3
PAK6
DENND5B
LOC616944
ARSJ
SELENOK
GXYLT2
MCM2
CDKN2B
IGHE
TOR4A
SOX13
HDAC4
LOC782987
TNFAIP3
DDX54
MTHFD1
SLC44A1
ABCB1
KCNMA1
ATG9A
RPL28
POLRMT
BEGAIN
NEURL1
WDFY4
TAGLN2
MDM2
LOC101907926
INHBB
LAMC2
LOC784980
LOC101904355
HSF1
MOB1A
LOC101904590
CMTM8
ADORA3
ALPK2
USP5
SPRY4
SLC38A5
NDUFB10
APEX1
RHBDF2
RASGRP3
LOC107132697
LOC112442265
LOC100848353
UBE2C
CDADC1
STMN1
HS6ST2
AES
SYN1
FBL
GALNT4
ZNF438
GUK1
CDC20
RAP1GDS1
PLIN3
GPBP1L1
TMEM87A
LOC613345
LOC112445108
UCK2
TEPSIN
DTNBP1
RGS18
CTLA4
LOC107131703
LOC101907577
CFLAR
ARPP21
SEPTIN9
TMEM156
LOC511386
MFAP2
UBA52
RIMBP3B
LOC101904622
LOC512594
OGN
BCL9L
INTS11
LOC107132302
PATJ
DGKE
ESYT1
MLLT1
SDC4
ASB2
USP13
ARHGAP25
LOC112447376
ZNF358
HABP4
NRROS
TRMT2A
TSKU
PPP1R3E
PLXNB2
ZBED3
MAP3K9
PAPD5
LRMP
FAM171B
ZBTB46
VGF
LOC112442309
DSP
CLCN1
MBOAT2
RNF19A
LOC789587
PSME3
ZNF462
BAP1
LOC100336368
STUB1
LOC781612
COX3
FANCE
AGAP2
LRRC32
FAM3C
PICALM
LOC101902656
UHMK1
NFKBIA
LRP5
SMAD7
LOC784966
NR3C1
FOXP4
TLR6
FAM222A
LOC104975559
ATP6V0D1
CTDP1
ZDHHC17
DUSP23
NDUFS8
FNBP1L
TRGC6
MAGED1
ITPRIP
CDT1
LOC784266
TLL2
UBALD1
ARID4A
VPS25
TRNT1
LOC525367
TPPP
CRK
NFRKB
KIAA1841
ZFHX2
LOC104974028
ITPRIPL2
LRRC8E
CRBN
CAB39L
ZRANB1
FLNB
CRYBA4
TRIM46
DPP6
GCSAM
TBCC
LOC785477
RRP12
SYTL2
CCNF
RUVBL1
PRR36
CD247
DPF1
ANAPC11
MUC6
LOC784866
SOCS2
STK25
CLASP1
LOC112441473
PTGER2
GPR35
MYBL2
NCAPD3
VCPIP1
FAM13B
ZNF444
LOC112449565
AGAP1
ZDHHC12
IDH2
LOC101904794
EMB
GPC2
LOC614643
CCR10
ZNF496
PIK3R3
SLCO4A1
LOC101906363
SNX9
MXD3
LOC101902790
LOC783461
ADAMTS1
MED13
GPD1L
LOC101905744
TRIM25
PSD3
STX7
PHACTR2
ZNHIT1
PLPPR5
IL15
INPPL1
CACNA1H
LOC107131607
OTUB2
N4BP1
TIGIT
LOC784354
NIN
HOOK2
POLE
LIX1L
LOC104969340
LOC101907383
FCHO1
NME8
LOC112443444
PHC1
EDNRB
UBE2Q2
LONP1
LOC104970966
SNX17
rna-NR_030821.1
CNKSR1
NCAPD2
LOC101904481
LOC789192
YWHAQ
HMGCS1
WHRN
LOC615002
C6H4orf19
EIF3L
CUTA
MCM4
B3GALT5
ICAM3
PARP14
TUBA1B
DUSP7
LOC100848282
NUP62
LOC101908015
LOC505306
ITGA9
TRIB3
CD320
TSTA3
ATP5IF1
TRPC3
RGS1
PRDM8
LOC112449284
NEUROD4
TCF4
SEPHS1
TRABD2B
LOC112442575
GDPD3
MGAT4D
SAPCD2
STK17A
LOC789018
LOC783033
EGR1
ATP11C
GPS2
PLP2
SSRP1
GRB14
STON2
SMIM14
EMP2
SOGA1
SLC25A43
MAPT
LOC508252
STXBP3
LOC104975377
MEN1
LOC100336381
PPDPF
RPL38
ZDHHC8
LOC100141070
NANOS1
PRRT1B
EML5
LOC112443213
SSBP4
RBM7
PYCR3
BOLA-DRB3
BOLA1
RCHY1
LOC783539
ENPP4
LOC101903312
ATP6
ATAD1
NAA40
DUSP4
RAB7A
RBFOX3
AOC3
GCKR
ZMAT1
LOC101904602
LOC112443160
PCYOX1L
NMUR1
HCFC1R1
GPAA1
YIF1B
LOC783835
ADAMTS12
RFX5
NUDT9
TMEM9
TRIP13
LOC112446857
ADAMTS15
MYC
LOC112442624
MYRF
LOC101903087
CPZ
TRGC3
LOC515358
LOC112445981
SAR1B
LOC112447420
ATN1
IDO1
BLZF1
SHCBP1L
EEPD1
KLF4
RAB18
SUCO
CDKL2
KDM5B
MAN1C1
LOC101904667
ATXN10
ZNF628
WDR83OS
AP1M1
LOC781728
GLMP
BSPRY
CYP2S1
IPO9
HNRNPH3
RAB2B
UBE2W
PDIA4
MRPS7
IL12RB2
LOC112445063
LOC107131878
ZNRF3
KIF7
JDP2
LOC515828
MAT2B
EIF5A2
NAB1
LOC790266
TEAD3
PLEKHH1
EMP3
PARP9
RUVBL2
SC5D
INTS1
FBXL3
RPS15
C25H16orf71
LOC539893
C29H11orf68
MED27
GTF2B
LOC112442701
FADS3
WDR47
C1QTNF12
NACC1
LOC101903015
DDR1
XPNPEP2
UTP6
GCLM
CCDC186
OVCA2
URM1
LOC112445076
FRAT1
LOC101905779
DNAH7
EED
MCF2
XKR5
PRELID1
G6PC3
PSMB2
DRAP1
LOC101905666
SF3A1
LOC783797
CDK14
CDC25B
POLA2
LOC112447821
NPEPPS
ZNF865
ZNRF1
CARNS1
TBL3
TLE4
COPG1
ALAD
C21H15orf39
OPLAH
MXRA5
LOC112445631
ARHGAP33
REXO4
RPL18A
IKBKE
CYTIP
SHOC2
UBE2S
FANCM
FAM57A
LOC112443199
RFC2
TAF10
PTBP3
PNPLA7
LOC112448795
IDH3G
LRRN2
COLQ
AK2
NDUFB7
VGLL4
LOC101902413
TREM2
EMC8
KLHL14
ARMCX5
SERPING1
MAP2K6
LOC613519
EIF3B
TYMS
PLPP7
GAREM1
LOC101906870
FBXL17
BCL11B
PCGF5
DOCK5
BLK
PSMD3
SLC38A9
LOC783730
MYO19
LMOD3
KYNU
LOC782479
AP2M1
LOC101904875
ZNF414
IPO11
CFL1
LOC101904840
CCR3
LOC104975749
TRGC4
JADE1
CMTM6
RTL6
LOC100847490
SLC46A1
MIR1248-1
ASAP3
DDX51
METRNL
MED24
SLC25A22
FZD3
ACOT7
PERP
LOC101902527
RPS6KA2
WISP2
RASL10B
CLN6
PHPT1
LOC617224
RPS2

## Sheet: T1 vs T3 Pathways
Term	Database	ID	Input number	Background number	P-Value	Corrected P-Value	Input	Hyperlink
Immune System	Reactome	R-HSA-168256	21	2096	9.56997e-10	4.0146e-07	PPP2R1A|MAP3K8|UBE2Q2|NUP62|TP53|RAB27A|IL5RA|ALOX5|TUBB3|TKFC|POLR2L|ALOX15|RAB44|AP2A1|FUCA2|CFL1|FKBP1A|CD300C|TRIM39|PA2G4|FSCN1	http://www.reactome.org/cgi-bin/eventbrowser_st_id?ST_ID=R-HSA-168256
Metabolism of proteins	Reactome	R-HSA-392499	16	2012	2.755e-06	0.000577862	MRPL36|GPS1|UBE2Q2|EIF3L|TP53|RAB27A|ADAMTS12|TUBB3|RAB44|OTUD7B|SSR4|RPS2|CREBRF|NUP62|FUCA2|RPL28	http://www.reactome.org/cgi-bin/eventbrowser_st_id?ST_ID=R-HSA-392499
Metabolism	Reactome	R-HSA-1430728	16	2075	4.07358e-06	0.000660295	CPT1A|PPP2R1A|NUP62|RPL28|NDUFA7|NDUFB7|ALOX5|PIKFYVE|SLC7A11|TKFC|ALOX15|DCTPP1|RPS2|TK1|PYGM|FBP1	http://www.reactome.org/cgi-bin/eventbrowser_st_id?ST_ID=R-HSA-1430728
Disease	Reactome	R-HSA-1643685	11	1049	9.94388e-06	0.00128352	PPP2R1A|NUP62|RPL28|SLC7A11|HMGA1|ADAMTS12|AP2A1|RPS2|FKBP1A|POLR2L|RANBP1	http://www.reactome.org/cgi-bin/eventbrowser_st_id?ST_ID=R-HSA-1643685
Infectious disease	Reactome	R-HSA-5663205	7	372	1.26885e-05	0.00152081	NUP62|RPL28|HMGA1|AP2A1|RPS2|POLR2L|RANBP1	http://www.reactome.org/cgi-bin/eventbrowser_st_id?ST_ID=R-HSA-5663205
Signaling by Interleukins	Reactome	R-HSA-449147	8	619	4.22498e-05	0.00373133	PPP2R1A|IL5RA|TP53|ALOX5|MAP3K8|ALOX15|CFL1|FSCN1	http://www.reactome.org/cgi-bin/eventbrowser_st_id?ST_ID=R-HSA-449147
Huntington disease	KEGG PATHWAY	hsa05016	5	193	5.44451e-05	0.00424065	NDUFB7|NDUFA7|TP53|AP2A1|POLR2L	http://www.genome.jp/kegg-bin/show_pathway?hsa05016/hsa:4701%09red/hsa:5441%09red/hsa:160%09red/hsa:4713%09red/hsa:7157%09red
Innate Immune System	Reactome	R-HSA-168249	10	1043	5.48465e-05	0.00424065	PPP2R1A|MAP3K8|RAB27A|ALOX5|TKFC|RAB44|CFL1|POLR2L|PA2G4|FUCA2	http://www.reactome.org/cgi-bin/eventbrowser_st_id?ST_ID=R-HSA-168249
Cytokine Signaling in Immune system	Reactome	R-HSA-1280215	9	836	5.55985e-05	0.00424065	PPP2R1A|IL5RA|NUP62|ALOX5|MAP3K8|ALOX15|CFL1|TP53|FSCN1	http://www.reactome.org/cgi-bin/eventbrowser_st_id?ST_ID=R-HSA-1280215
Interleukin-4 and Interleukin-13 signaling	Reactome	R-HSA-6785807	4	108	8.34596e-05	0.00567251	ALOX5|TP53|ALOX15|FSCN1	http://www.reactome.org/cgi-bin/eventbrowser_st_id?ST_ID=R-HSA-6785807
Biosynthesis of EPA-derived SPMs	Reactome	R-HSA-9018679	2	5	8.52628e-05	0.00567251	ALOX5|ALOX15	http://www.reactome.org/cgi-bin/eventbrowser_st_id?ST_ID=R-HSA-9018679
HIV Infection	Reactome	R-HSA-162906	5	227	0.000114807	0.00688023	NUP62|POLR2L|RANBP1|AP2A1|HMGA1	http://www.reactome.org/cgi-bin/eventbrowser_st_id?ST_ID=R-HSA-162906
Host Interactions of HIV factors	Reactome	R-HSA-162909	4	123	0.000135704	0.0075573	NUP62|RANBP1|AP2A1|HMGA1	http://www.reactome.org/cgi-bin/eventbrowser_st_id?ST_ID=R-HSA-162909
Post-translational protein modification	Reactome	R-HSA-597592	11	1412	0.000142303	0.0075573	GPS1|UBE2Q2|NUP62|RAB27A|ADAMTS12|TUBB3|RAB44|OTUD7B|RPS2|TP53|FUCA2	http://www.reactome.org/cgi-bin/eventbrowser_st_id?ST_ID=R-HSA-597592
Adaptive Immune System	Reactome	R-HSA-1280218	8	748	0.000154143	0.00783795	PPP2R1A|MAP3K8|UBE2Q2|TUBB3|AP2A1|TRIM39|FKBP1A|CD300C	http://www.reactome.org/cgi-bin/eventbrowser_st_id?ST_ID=R-HSA-1280218
Influenza Viral RNA Transcription and Replication	Reactome	R-HSA-168273	4	131	0.000171635	0.00847069	POLR2L|NUP62|RPS2|RPL28	http://www.reactome.org/cgi-bin/eventbrowser_st_id?ST_ID=R-HSA-168273
Intraflagellar transport	Reactome	R-HSA-5620924	3	54	0.000219154	0.00923475	WDR35|WDR34|TUBB3	http://www.reactome.org/cgi-bin/eventbrowser_st_id?ST_ID=R-HSA-5620924
Influenza Life Cycle	Reactome	R-HSA-168255	4	141	0.00022564	0.00923475	POLR2L|NUP62|RPS2|RPL28	http://www.reactome.org/cgi-bin/eventbrowser_st_id?ST_ID=R-HSA-168255
HIV Life Cycle	Reactome	R-HSA-162587	4	149	0.000276901	0.01056	NUP62|POLR2L|RANBP1|HMGA1	http://www.reactome.org/cgi-bin/eventbrowser_st_id?ST_ID=R-HSA-162587
Influenza Infection	Reactome	R-HSA-168254	4	152	0.000298117	0.0108748	POLR2L|NUP62|RPS2|RPL28	http://www.reactome.org/cgi-bin/eventbrowser_st_id?ST_ID=R-HSA-168254
Signal Transduction	Reactome	R-HSA-162582	15	2689	0.000326172	0.011545	CPT1A|PPP2R1A|IL5RA|OTUD7B|TP53|ARHGDIA|TUBB3|PRKCG|MIF|WDR35|AP2A1|CFL1|DRAP1|POLR2L|FKBP1A	http://www.reactome.org/cgi-bin/eventbrowser_st_id?ST_ID=R-HSA-162582
Metabolism of carbohydrates	Reactome	R-HSA-71387	5	288	0.000338026	0.011545	PPP2R1A|NUP62|FBP1|TKFC|PYGM	http://www.reactome.org/cgi-bin/eventbrowser_st_id?ST_ID=R-HSA-71387
Translation	Reactome	R-HSA-72766	5	291	0.000354132	0.0116516	MRPL36|SSR4|EIF3L|RPS2|RPL28	http://www.reactome.org/cgi-bin/eventbrowser_st_id?ST_ID=R-HSA-72766
Trafficking of GluR2-containing AMPA receptors	Reactome	R-HSA-416993	2	13	0.00042183	0.0136121	AP2A1|PRKCG	http://www.reactome.org/cgi-bin/eventbrowser_st_id?ST_ID=R-HSA-416993
WNT5A-dependent internalization of FZD4	Reactome	R-HSA-5099900	2	15	0.000544929	0.0152002	AP2A1|PRKCG	http://www.reactome.org/cgi-bin/eventbrowser_st_id?ST_ID=R-HSA-5099900
Glioma	KEGG PATHWAY	hsa05214	3	75	0.000552568	0.0152002	CAMK1|TP53|PRKCG	http://www.genome.jp/kegg-bin/show_pathway?hsa05214/hsa:8536%09red/hsa:7157%09red/hsa:5582%09red
Biosynthesis of DHA-derived SPMs	Reactome	R-HSA-9018677	2	16	0.000612236	0.0158051	ALOX5|ALOX15	http://www.reactome.org/cgi-bin/eventbrowser_st_id?ST_ID=R-HSA-9018677
Formation of Senescence-Associated Heterochromatin Foci (SAHF)	Reactome	R-HSA-2559584	2	16	0.000612236	0.0158051	TP53|HMGA1	http://www.reactome.org/cgi-bin/eventbrowser_st_id?ST_ID=R-HSA-2559584
Metabolic pathways	KEGG PATHWAY	hsa01100	10	1433	0.000685183	0.0166629	NDUFA7|PIKFYVE|NDUFB7|ALOX5|TKFC|ALOX15|DCTPP1|FBP1|TK1|PYGM	http://www.genome.jp/kegg-bin/show_pathway?hsa01100/hsa:7083%09red/hsa:4701%09red/hsa:246%09red/hsa:5837%09red/hsa:26007%09red/hsa:79077%09red/hsa:4713%09red/hsa:200576%09red/hsa:240%09red/hsa:2203%09red
Biosynthesis of specialized proresolving mediators (SPMs)	Reactome	R-HSA-9018678	2	18	0.000758289	0.0176723	ALOX5|ALOX15	http://www.reactome.org/cgi-bin/eventbrowser_st_id?ST_ID=R-HSA-9018678
Neurotransmitter receptors and postsynaptic signal transmission	Reactome	R-HSA-112314	4	197	0.000773501	0.0177799	CAMK1|AP2A1|TUBB3|PRKCG	http://www.reactome.org/cgi-bin/eventbrowser_st_id?ST_ID=R-HSA-112314
Glucose metabolism	Reactome	R-HSA-70326	3	85	0.000785497	0.0178117	PPP2R1A|NUP62|FBP1	http://www.reactome.org/cgi-bin/eventbrowser_st_id?ST_ID=R-HSA-70326
Cilium Assembly	Reactome	R-HSA-5617833	4	200	0.000817321	0.0182862	WDR35|PPP2R1A|TUBB3|WDR34	http://www.reactome.org/cgi-bin/eventbrowser_st_id?ST_ID=R-HSA-5617833
TP53 Regulates Transcription of Genes Involved in Cytochrome C Release	Reactome	R-HSA-6803204	2	20	0.00091949	0.0195304	TP53|PRELID1	http://www.reactome.org/cgi-bin/eventbrowser_st_id?ST_ID=R-HSA-6803204
Synthesis of Leukotrienes (LT) and Eoxins (EX)	Reactome	R-HSA-2142691	2	21	0.00100573	0.0208348	ALOX5|ALOX15	http://www.reactome.org/cgi-bin/eventbrowser_st_id?ST_ID=R-HSA-2142691
Formation of a pool of free 40S subunits	Reactome	R-HSA-72689	3	101	0.00127344	0.0257063	EIF3L|RPS2|RPL28	http://www.reactome.org/cgi-bin/eventbrowser_st_id?ST_ID=R-HSA-72689
Signaling by TGF-beta family members	Reactome	R-HSA-9006936	3	101	0.00127344	0.0257063	FKBP1A|DRAP1|MIF	http://www.reactome.org/cgi-bin/eventbrowser_st_id?ST_ID=R-HSA-9006936
Thermogenesis	KEGG PATHWAY	hsa04714	4	231	0.00137791	0.0264659	CPT1A|NDUFA7|PRDM16|NDUFB7	http://www.genome.jp/kegg-bin/show_pathway?hsa04714/hsa:4701%09red/hsa:63976%09red/hsa:1374%09red/hsa:4713%09red
Glucagon signaling pathway	KEGG PATHWAY	hsa04922	3	106	0.00145739	0.0272266	CPT1A|FBP1|PYGM	http://www.genome.jp/kegg-bin/show_pathway?hsa04922/hsa:1374%09red/hsa:2203%09red/hsa:5837%09red
Glutamate binding, activation of AMPA receptors and synaptic plasticity	Reactome	R-HSA-399721	2	27	0.00160122	0.0274168	AP2A1|PRKCG	http://www.reactome.org/cgi-bin/eventbrowser_st_id?ST_ID=R-HSA-399721
Trafficking of AMPA receptors	Reactome	R-HSA-399719	2	27	0.00160122	0.0274168	AP2A1|PRKCG	http://www.reactome.org/cgi-bin/eventbrowser_st_id?ST_ID=R-HSA-399719
L13a-mediated translational silencing of Ceruloplasmin expression	Reactome	R-HSA-156827	3	111	0.00165721	0.0275032	EIF3L|RPS2|RPL28	http://www.reactome.org/cgi-bin/eventbrowser_st_id?ST_ID=R-HSA-156827
GTP hydrolysis and joining of the 60S ribosomal subunit	Reactome	R-HSA-72706	3	112	0.00169913	0.0275032	EIF3L|RPS2|RPL28	http://www.reactome.org/cgi-bin/eventbrowser_st_id?ST_ID=R-HSA-72706
SRP-dependent cotranslational protein targeting to membrane	Reactome	R-HSA-1799339	3	112	0.00169913	0.0275032	SSR4|RPS2|RPL28	http://www.reactome.org/cgi-bin/eventbrowser_st_id?ST_ID=R-HSA-1799339
Hemostasis	Reactome	R-HSA-109582	6	617	0.001721	0.0275032	PPP2R1A|TP53|TUBB3|PRKCG|SLC7A11|CFL1	http://www.reactome.org/cgi-bin/eventbrowser_st_id?ST_ID=R-HSA-109582
Serotonergic synapse	KEGG PATHWAY	hsa04726	3	115	0.00182883	0.0276505	ALOX5|ALOX15|PRKCG	http://www.genome.jp/kegg-bin/show_pathway?hsa04726/hsa:246%09red/hsa:5582%09red/hsa:240%09red
Nonsense Mediated Decay (NMD) enhanced by the Exon Junction Complex (EJC)	Reactome	R-HSA-975957	3	115	0.00182883	0.0276505	PPP2R1A|RPS2|RPL28	http://www.reactome.org/cgi-bin/eventbrowser_st_id?ST_ID=R-HSA-975957
Nonsense-Mediated Decay (NMD)	Reactome	R-HSA-927802	3	115	0.00182883	0.0276505	PPP2R1A|RPS2|RPL28	http://www.reactome.org/cgi-bin/eventbrowser_st_id?ST_ID=R-HSA-927802
Vpr-mediated nuclear import of PICs	Reactome	R-HSA-180910	2	30	0.00194845	0.0289337	NUP62|HMGA1	http://www.reactome.org/cgi-bin/eventbrowser_st_id?ST_ID=R-HSA-180910
Sphingolipid signaling pathway	KEGG PATHWAY	hsa04071	3	119	0.00201115	0.0290923	PPP2R1A|TP53|PRKCG	http://www.genome.jp/kegg-bin/show_pathway?hsa04071/hsa:7157%09red/hsa:5582%09red/hsa:5518%09red
Cap-dependent Translation Initiation	Reactome	R-HSA-72737	3	119	0.00201115	0.0290923	EIF3L|RPS2|RPL28	http://www.reactome.org/cgi-bin/eventbrowser_st_id?ST_ID=R-HSA-72737
Eukaryotic Translation Initiation	Reactome	R-HSA-72613	3	119	0.00201115	0.0290923	EIF3L|RPS2|RPL28	http://www.reactome.org/cgi-bin/eventbrowser_st_id?ST_ID=R-HSA-72613
AMPK signaling pathway	KEGG PATHWAY	hsa04152	3	120	0.00205843	0.0294564	CPT1A|PPP2R1A|FBP1	http://www.genome.jp/kegg-bin/show_pathway?hsa04152/hsa:1374%09red/hsa:2203%09red/hsa:5518%09red
Rev-mediated nuclear export of HIV RNA	Reactome	R-HSA-165054	2	31	0.00207143	0.0294564	NUP62|RANBP1	http://www.reactome.org/cgi-bin/eventbrowser_st_id?ST_ID=R-HSA-165054
Transmission across Chemical Synapses	Reactome	R-HSA-112315	4	261	0.00213437	0.0300964	CAMK1|AP2A1|TUBB3|PRKCG	http://www.reactome.org/cgi-bin/eventbrowser_st_id?ST_ID=R-HSA-112315
Fructose and mannose metabolism	KEGG PATHWAY	hsa00051	2	33	0.00232814	0.031253	FBP1|TKFC	http://www.genome.jp/kegg-bin/show_pathway?hsa00051/hsa:26007%09red/hsa:2203%09red
Interactions of Vpr with host cellular proteins	Reactome	R-HSA-176033	2	33	0.00232814	0.031253	NUP62|HMGA1	http://www.reactome.org/cgi-bin/eventbrowser_st_id?ST_ID=R-HSA-176033
Interactions of Rev with host cellular proteins	Reactome	R-HSA-177243	2	33	0.00232814	0.031253	NUP62|RANBP1	http://www.reactome.org/cgi-bin/eventbrowser_st_id?ST_ID=R-HSA-177243
Metabolism of RNA	Reactome	R-HSA-8953854	6	667	0.00252945	0.0326493	PPP2R1A|NUP62|RPL28|RPS2|POLR2L|IGF2BP3	http://www.reactome.org/cgi-bin/eventbrowser_st_id?ST_ID=R-HSA-8953854
Regulation of TP53 Degradation	Reactome	R-HSA-6804757	2	35	0.0025991	0.0332923	PPP2R1A|TP53	http://www.reactome.org/cgi-bin/eventbrowser_st_id?ST_ID=R-HSA-6804757
Regulation of TP53 Expression and Degradation	Reactome	R-HSA-6806003	2	36	0.00273988	0.0345679	PPP2R1A|TP53	http://www.reactome.org/cgi-bin/eventbrowser_st_id?ST_ID=R-HSA-6806003
Late Phase of HIV Life Cycle	Reactome	R-HSA-162599	3	136	0.00291066	0.0364484	NUP62|RANBP1|POLR2L	http://www.reactome.org/cgi-bin/eventbrowser_st_id?ST_ID=R-HSA-162599
Ovarian tumor domain proteases	Reactome	R-HSA-5689896	2	38	0.00303199	0.0374095	OTUD7B|TP53	http://www.reactome.org/cgi-bin/eventbrowser_st_id?ST_ID=R-HSA-5689896
Neutrophil degranulation	Reactome	R-HSA-6798695	5	478	0.00309273	0.0378803	RAB27A|ALOX5|PA2G4|FUCA2|RAB44	http://www.reactome.org/cgi-bin/eventbrowser_st_id?ST_ID=R-HSA-6798695
Organelle biogenesis and maintenance	Reactome	R-HSA-1852241	4	294	0.00325358	0.039277	WDR35|PPP2R1A|TUBB3|WDR34	http://www.reactome.org/cgi-bin/eventbrowser_st_id?ST_ID=R-HSA-1852241
Ferroptosis	KEGG PATHWAY	hsa04216	2	40	0.00333806	0.0394455	ALOX15|TP53	http://www.genome.jp/kegg-bin/show_pathway?hsa04216/hsa:246%09red/hsa:7157%09red
Viral Messenger RNA Synthesis	Reactome	R-HSA-168325	2	40	0.00333806	0.0394455	POLR2L|NUP62	http://www.reactome.org/cgi-bin/eventbrowser_st_id?ST_ID=R-HSA-168325
Retrograde endocannabinoid signaling	KEGG PATHWAY	hsa04723	3	148	0.00367332	0.0422181	NDUFB7|NDUFA7|PRKCG	http://www.genome.jp/kegg-bin/show_pathway?hsa04723/hsa:4701%09red/hsa:4713%09red/hsa:5582%09red
TP53 Regulates Transcription of Cell Death Genes	Reactome	R-HSA-5633008	2	44	0.0039916	0.0449523	TP53|PRELID1	http://www.reactome.org/cgi-bin/eventbrowser_st_id?ST_ID=R-HSA-5633008
Ribosome	KEGG PATHWAY	hsa03010	3	153	0.00402373	0.0450121	MRPL36|RPS2|RPL28	http://www.genome.jp/kegg-bin/show_pathway?hsa03010/hsa:64979%09red/hsa:6158%09red/hsa:6187%09red
Recycling pathway of L1	Reactome	R-HSA-437239	2	46	0.00433884	0.0469714	AP2A1|TUBB3	http://www.reactome.org/cgi-bin/eventbrowser_st_id?ST_ID=R-HSA-437239
Cell Cycle, Mitotic	Reactome	R-HSA-69278	5	525	0.00457913	0.0483256	PPP2R1A|NUP62|TUBB3|TP53|TK1	http://www.reactome.org/cgi-bin/eventbrowser_st_id?ST_ID=R-HSA-69278

## Sheet: T1 vs T3 GO Terms
Term	Database	ID	Input number	Background number	P-Value	Corrected P-Value	Input	Hyperlink
protein binding	Gene Ontology	GO:0005515	68	11779	2.91023e-24	4.88337e-21	PPP2R1A|TRIM39|NDUFB7|RABGAP1|SIVA1|MIF|ALOX15|ADAMTS12|PRELID1|RPS2|HNRNPH3|POLR2L|PLP2|NONO|MXD3|PEG10|KLF13|GPS1|MAP3K8|OTUD7B|GFI1B|TP53|CAMK1|PIKFYVE|SLC35A4|CRBN|JADE1|DRAP1|CREBRF|CCL14|FCGRT|RANBP1|PYGM|FCRL6|MRPL36|NDUFA7|IL5RA|CD300C|HOOK2|ALOX5|ARHGDIA|TUBB3|PRKCG|HMGA1|TMEM160|AP2A1|CFL1|TK1|EIF3L|IGF2BP3|TMEM250|PA2G4|FSCN1|RPL28|PRDM16|RAB27A|THAP4|LRRC32|SLC7A11|TKFC|WDR35|WDR34|ZB…	http://amigo.geneontology.org/amigo/term/GO:0005515
cytosol	Gene Ontology	GO:0005829	37	5095	4.44641e-13	3.73054e-10	PPP2R1A|TRIM39|UBE2Q2|RABGAP1|MIF|ALOX15|DCTPP1|RPS2|PEG10|GPS1|MAP3K8|OTUD7B|EIF3L|RPL28|CAMK1|ARHGDIA|CREBRF|RANBP1|PYGM|PIKFYVE|HOOK2|ALOX5|PRKCG|HMGA1|AP2A1|CFL1|TK1|POLR2L|IGF2BP3|FSCN1|PRDM16|RAB27A|TP53|TKFC|WDR34|FKBP1A|FBP1	http://amigo.geneontology.org/amigo/term/GO:0005829
nucleus	Gene Ontology	GO:0005634	33	5208	6.0219e-10	3.36825e-07	PPP2R1A|TRIM39|UBE2Q2|TMEM250|DCTPP1|RPS2|HNRNPH3|JADE1|KLF13|OTUD7B|GFI1B|CAMK1|H1FX|DDX54|CRBN|DRAP1|RANBP1|MRPL36|TUBB3|PRKCG|HMGA1|CFL1|POLR2L|IGF2BP3|PA2G4|FSCN1|PRDM16|TP53|TKFC|NONO|ZBTB43|MYBBP1A|FBP1	http://amigo.geneontology.org/amigo/term/GO:0005634
nucleoplasm	Gene Ontology	GO:0005654	26	3630	7.09132e-09	2.37985e-06	SIVA1|TMEM250|PRELID1|RPS2|HNRNPH3|POLR2L|PEG10|GPS1|GFI1B|NONO|H1FX|DDX54|JADE1|CREBRF|MRPL36|ALOX5|HMGA1|NUP62|EIF3L|IGF2BP3|MIF|FSCN1|PRDM16|TP53|LRRC32|MYBBP1A	http://amigo.geneontology.org/amigo/term/GO:0005654
membrane	Gene Ontology	GO:0016020	18	2075	1.63991e-07	4.58627e-05	CPT1A|PPP2R1A|PCMTD1|EIF3L|RPL28|NONO|MYBBP1A|SLC7A11|DDX54|ALOX15|CRBN|AP2A1|RPS2|CFL1|ARHGDIA|PLP2|FKBP1A|PA2G4	http://amigo.geneontology.org/amigo/term/GO:0016020
cytoplasm	Gene Ontology	GO:0005737	26	4624	8.82734e-07	0.000211604	PPP2R1A|TRIM39|SIVA1|MIF|FBP1|PEG10|OTUD7B|NUP62|CRBN|JADE1|RANBP1|PYGM|MRPL36|PCMTD1|HOOK2|MYBBP1A|TUBB3|CFL1|TK1|IGF2BP3|TMEM250|PA2G4|FSCN1|TP53|PPP1R14B|FKBP1A	http://amigo.geneontology.org/amigo/term/GO:0005737
nuclear matrix	Gene Ontology	GO:0016363	5	109	3.78849e-06	0.000660295	NONO|TP53|ALOX5|GFI1B|CFL1	http://amigo.geneontology.org/amigo/term/GO:0016363
extracellular exosome	Gene Ontology	GO:0070062	16	2085	4.32851e-06	0.000660295	PA2G4|PPP2R1A|RPL28|RAB27A|SLC7A11|TUBB3|TKFC|MIF|SSR4|FBP1|CFL1|ARHGDIA|FUCA2|PYGM|FSCN1|RPS2	http://amigo.geneontology.org/amigo/term/GO:0070062
RNA polymerase II transcription regulator complex	Gene Ontology	GO:0090575	4	61	9.78161e-06	0.00128352	NONO|HMGA1|MXD3|DRAP1	http://amigo.geneontology.org/amigo/term/GO:0090575
RNA binding	Gene Ontology	GO:0003723	12	1366	2.18014e-05	0.00243885	EIF3L|RPL28|NONO|PEG10|H1FX|DDX54|RPS2|HNRNPH3|MYBBP1A|IGF2BP3|PA2G4|FSCN1	http://amigo.geneontology.org/amigo/term/GO:0003723
cell aging	Gene Ontology	GO:0007569	3	25	2.56019e-05	0.002685	TP53|NUP62|MIF	http://amigo.geneontology.org/amigo/term/GO:0007569
cytokine-mediated signaling pathway	Gene Ontology	GO:0019221	6	282	2.79431e-05	0.00275815	IL5RA|TP53|ALOX5|ALOX15|PLP2|FSCN1	http://amigo.geneontology.org/amigo/term/GO:0019221
regulation of transcription, DNA-templated	Gene Ontology	GO:0006355	9	773	3.05757e-05	0.00285034	PRDM16|PPP2R1A|GFI1B|TP53|NONO|H1FX|HMGA1|MYBBP1A|DRAP1	http://amigo.geneontology.org/amigo/term/GO:0006355
negative regulation of apoptotic process	Gene Ontology	GO:0043066	7	487	6.81815e-05	0.00497429	NUP62|MIF|PRELID1|CFL1|ARHGDIA|TP53|PA2G4	http://amigo.geneontology.org/amigo/term/GO:0043066
nucleotide-excision repair	Gene Ontology	GO:0006289	3	39	8.78935e-05	0.00567251	MRPL36|TP53|FSCN1	http://amigo.geneontology.org/amigo/term/GO:0006289
lipid oxidation	Gene Ontology	GO:0034440	2	6	0.000113533	0.00688023	ALOX5|ALOX15	http://amigo.geneontology.org/amigo/term/GO:0034440
response to organic cyclic compound	Gene Ontology	GO:0014070	3	45	0.000131263	0.0075573	CPT1A|SLC7A11|MIF	http://amigo.geneontology.org/amigo/term/GO:0014070
negative regulation of cell growth	Gene Ontology	GO:0030308	4	125	0.00014412	0.0075573	PPP2R1A|TP53|FBP1|JADE1	http://amigo.geneontology.org/amigo/term/GO:0030308
DNA binding	Gene Ontology	GO:0003677	10	1209	0.000181841	0.0086395	MRPL36|OTUD7B|THAP4|POLR2L|HMGA1|ZBTB43|DRAP1|TP53|PA2G4|PEG10	http://amigo.geneontology.org/amigo/term/GO:0003677
identical protein binding	Gene Ontology	GO:0042802	11	1456	0.000185353	0.0086395	CPT1A|TRIM39|THAP4|HOOK2|DRAP1|MIF|NONO|DCTPP1|FBP1|TK1|TP53	http://amigo.geneontology.org/amigo/term/GO:0042802
ATP binding	Gene Ontology	GO:0005524	11	1463	0.000193132	0.00875878	MRPL36|MAP3K8|UBE2Q2|TP53|PIKFYVE|CAMK1|DDX54|PRKCG|TKFC|TK1|CCL14	http://amigo.geneontology.org/amigo/term/GO:0005524
hepoxilin biosynthetic process	Gene Ontology	GO:0051122	2	9	0.000222129	0.00923475	ALOX5|ALOX15	http://amigo.geneontology.org/amigo/term/GO:0051122
rRNA processing	Gene Ontology	GO:0006364	4	141	0.00022564	0.00923475	IGF2BP3|RPS2|DDX54|PA2G4	http://amigo.geneontology.org/amigo/term/GO:0006364
RNA polymerase II transcription factor binding	Gene Ontology	GO:0001085	3	56	0.000242777	0.00969951	TP53|GFI1B|FBP1	http://amigo.geneontology.org/amigo/term/GO:0001085
mitochondrion	Gene Ontology	GO:0005739	10	1258	0.000249285	0.0097279	MRPL36|PPP2R1A|TRIM39|TP53|NDUFA7|NDUFB7|SLC7A11|PRELID1|CPT1A|DCTPP1	http://amigo.geneontology.org/amigo/term/GO:0005739
zinc ion binding	Gene Ontology	GO:0008270	8	820	0.000284758	0.0106183	TRIM39|OTUD7B|TP53|PIKFYVE|PRKCG|TK1|POLR2L|PEG10	http://amigo.geneontology.org/amigo/term/GO:0008270
nuclear pore	Gene Ontology	GO:0005643	3	63	0.000338254	0.011545	NUP62|RANBP1|EIF5A	http://amigo.geneontology.org/amigo/term/GO:0005643
structural constituent of ribosome	Gene Ontology	GO:0003735	4	158	0.000344011	0.011545	MRPL36|NDUFA7|RPS2|RPL28	http://amigo.geneontology.org/amigo/term/GO:0003735
cadherin binding	Gene Ontology	GO:0045296	5	305	0.000437108	0.013839	H1FX|RANBP1|RPS2|FSCN1|SLC7A11	http://amigo.geneontology.org/amigo/term/GO:0045296
translation	Gene Ontology	GO:0006412	4	173	0.000480599	0.0141734	MRPL36|IGF2BP3|RPS2|RPL28	http://amigo.geneontology.org/amigo/term/GO:0006412
transforming growth factor beta receptor binding	Gene Ontology	GO:0005160	2	14	0.000481455	0.0141734	FKBP1A|MIF	http://amigo.geneontology.org/amigo/term/GO:0005160
oxidoreductase activity, acting on single donors with incorporation of molecular oxygen, incorporation of two atoms of oxygen	Gene Ontology	GO:0016702	2	14	0.000481455	0.0141734	ALOX5|ALOX15	http://amigo.geneontology.org/amigo/term/GO:0016702
negative regulation of chromatin silencing	Gene Ontology	GO:0031936	2	14	0.000481455	0.0141734	H1FX|HMGA1	http://amigo.geneontology.org/amigo/term/GO:0031936
neutrophil degranulation	Gene Ontology	GO:0043312	6	482	0.000490143	0.0141804	RAB27A|ALOX5|MIF|RAB44|PA2G4|FUCA2	http://amigo.geneontology.org/amigo/term/GO:0043312
negative regulation of transforming growth factor beta receptor signaling pathway	Gene Ontology	GO:0030512	3	74	0.000532092	0.0151331	PRDM16|TP53|PEG10	http://amigo.geneontology.org/amigo/term/GO:0030512
cell-cell junction	Gene Ontology	GO:0005911	4	183	0.000590728	0.0158051	PRKCG|CFL1|FSCN1|PIKFYVE	http://amigo.geneontology.org/amigo/term/GO:0005911
lipoxygenase pathway	Gene Ontology	GO:0019372	2	16	0.000612236	0.0158051	ALOX5|ALOX15	http://amigo.geneontology.org/amigo/term/GO:0019372
centrosome	Gene Ontology	GO:0005813	6	506	0.000630013	0.0160176	NUP62|HOOK2|RABGAP1|WDR35|TP53|RANBP1	http://amigo.geneontology.org/amigo/term/GO:0005813
DNA damage response, signal transduction by p53 class mediator	Gene Ontology	GO:0030330	2	17	0.000683361	0.0166629	TP53|MIF	http://amigo.geneontology.org/amigo/term/GO:0030330
leukotriene metabolic process	Gene Ontology	GO:0006691	2	17	0.000683361	0.0166629	ALOX5|ALOX15	http://amigo.geneontology.org/amigo/term/GO:0006691
response to toxic substance	Gene Ontology	GO:0009636	3	82	0.000710105	0.0167825	MRPL36|WDR35|SLC7A11	http://amigo.geneontology.org/amigo/term/GO:0009636
regulation of inflammatory response	Gene Ontology	GO:0050727	3	82	0.000710105	0.0167825	ALOX5|ADAMTS12|ALOX15	http://amigo.geneontology.org/amigo/term/GO:0050727
core promoter sequence-specific DNA binding	Gene Ontology	GO:0001046	2	19	0.000837003	0.0184444	TP53|DRAP1	http://amigo.geneontology.org/amigo/term/GO:0001046
negative regulation of transcription, DNA-templated	Gene Ontology	GO:0045892	6	536	0.000846378	0.0184444	PRDM16|TP53|NONO|HMGA1|MYBBP1A|PA2G4	http://amigo.geneontology.org/amigo/term/GO:0045892
positive regulation of protein export from nucleus	Gene Ontology	GO:0046827	2	20	0.00091949	0.0195304	CAMK1|TP53	http://amigo.geneontology.org/amigo/term/GO:0046827
linoleic acid metabolic process	Gene Ontology	GO:0043651	2	21	0.00100573	0.0208348	ALOX5|ALOX15	http://amigo.geneontology.org/amigo/term/GO:0043651
intrinsic apoptotic signaling pathway by p53 class mediator	Gene Ontology	GO:0072332	2	24	0.00128685	0.0257063	TP53|MYBBP1A	http://amigo.geneontology.org/amigo/term/GO:0072332
negative regulation of cell population proliferation	Gene Ontology	GO:0008285	5	394	0.00135173	0.0264659	MRPL36|TP53|KLF13|NUP62|HMGA1	http://amigo.geneontology.org/amigo/term/GO:0008285
positive regulation of cell cycle arrest	Gene Ontology	GO:0071158	2	25	0.00138796	0.0264659	TP53|MYBBP1A	http://amigo.geneontology.org/amigo/term/GO:0071158
inactivation of MAPK activity	Gene Ontology	GO:0000188	2	25	0.00138796	0.0264659	PPP2R1A|GPS1	http://amigo.geneontology.org/amigo/term/GO:0000188
regulation of gene expression	Gene Ontology	GO:0010468	4	235	0.00146578	0.0272266	PRDM16|IGF2BP3|GFI1B|TRIM39	http://amigo.geneontology.org/amigo/term/GO:0010468
long-chain fatty acid biosynthetic process	Gene Ontology	GO:0042759	2	26	0.00149276	0.0272266	ALOX5|ALOX15	http://amigo.geneontology.org/amigo/term/GO:0042759
negative regulation of Ras protein signal transduction	Gene Ontology	GO:0046580	2	26	0.00149276	0.0272266	NUP62|FBP1	http://amigo.geneontology.org/amigo/term/GO:0046580
nuclear membrane	Gene Ontology	GO:0031965	4	237	0.00151115	0.0272657	MRPL36|TP53|ALOX5|NUP62	http://amigo.geneontology.org/amigo/term/GO:0031965
viral transcription	Gene Ontology	GO:0019083	3	108	0.00153539	0.0274083	NUP62|RPS2|RPL28	http://amigo.geneontology.org/amigo/term/GO:0019083
intraciliary transport	Gene Ontology	GO:0042073	2	27	0.00160122	0.0274168	WDR35|WDR34	http://amigo.geneontology.org/amigo/term/GO:0042073
ribosome biogenesis	Gene Ontology	GO:0042254	2	27	0.00160122	0.0274168	MRPL36|MYBBP1A	http://amigo.geneontology.org/amigo/term/GO:0042254
negative regulation of transcription by RNA polymerase II	Gene Ontology	GO:0000122	7	832	0.00161814	0.0274266	PRDM16|OTUD7B|GFI1B|FBP1|DRAP1|TP53|MXD3	http://amigo.geneontology.org/amigo/term/GO:0000122
nucleolus	Gene Ontology	GO:0005730	7	839	0.00169611	0.0275032	TP53|H1FX|DDX54|RPS2|MYBBP1A|IGF2BP3|PA2G4	http://amigo.geneontology.org/amigo/term/GO:0005730
positive regulation of release of cytochrome c from mitochondria	Gene Ontology	GO:0090200	2	28	0.00171334	0.0275032	WDR35|TP53	http://amigo.geneontology.org/amigo/term/GO:0090200
transcription coactivator activity	Gene Ontology	GO:0003713	4	248	0.00177832	0.0276505	PRDM16|HMGA1|JADE1|DRAP1	http://amigo.geneontology.org/amigo/term/GO:0003713
dendrite	Gene Ontology	GO:0030425	5	420	0.00178189	0.0276505	PPP2R1A|RAB27A|TUBB3|PRKCG|RPL28	http://amigo.geneontology.org/amigo/term/GO:0030425
arachidonic acid metabolic process	Gene Ontology	GO:0019369	2	29	0.00182908	0.0276505	ALOX5|ALOX15	http://amigo.geneontology.org/amigo/term/GO:0019369
nuclear-transcribed mRNA catabolic process, nonsense-mediated decay	Gene Ontology	GO:0000184	3	116	0.00187339	0.0280675	PPP2R1A|RPS2|RPL28	http://amigo.geneontology.org/amigo/term/GO:0000184
positive regulation of gene expression, epigenetic	Gene Ontology	GO:0045815	2	32	0.002198	0.0307353	POLR2L|MYBBP1A	http://amigo.geneontology.org/amigo/term/GO:0045815
chromatin binding	Gene Ontology	GO:0003682	5	443	0.00223952	0.0310572	MRPL36|NONO|NUP62|TP53|HMGA1	http://amigo.geneontology.org/amigo/term/GO:0003682
cellular response to tumor necrosis factor	Gene Ontology	GO:0071356	3	125	0.0023052	0.031253	WDR35|ADAMTS12|CCL14	http://amigo.geneontology.org/amigo/term/GO:0071356
translational initiation	Gene Ontology	GO:0006413	3	126	0.00235666	0.0313847	EIF3L|RPS2|RPL28	http://amigo.geneontology.org/amigo/term/GO:0006413
metal ion binding	Gene Ontology	GO:0046872	12	2298	0.00239242	0.0316101	MRPL36|PRDM16|KLF13|THAP4|ADAMTS12|SIVA1|TKFC|ZBTB43|FBP1|GFI1B|CRBN|JADE1	http://amigo.geneontology.org/amigo/term/GO:0046872
protein phosphorylation	Gene Ontology	GO:0006468	5	451	0.00241715	0.0316873	CAMK1|MAP3K8|CCL14|PRKCG|CFL1	http://amigo.geneontology.org/amigo/term/GO:0006468
protein-containing complex assembly	Gene Ontology	GO:0065003	3	129	0.00251528	0.0326493	PPP2R1A|TP53|HMGA1	http://amigo.geneontology.org/amigo/term/GO:0065003
cell motility	Gene Ontology	GO:0048870	2	36	0.00273988	0.0345679	CFL1|FSCN1	http://amigo.geneontology.org/amigo/term/GO:0048870
cell surface receptor signaling pathway	Gene Ontology	GO:0007166	4	286	0.00295221	0.0366949	NUP62|SLC7A11|FCRL6|MIF	http://amigo.geneontology.org/amigo/term/GO:0007166
NADH dehydrogenase (ubiquinone) activity	Gene Ontology	GO:0008137	2	39	0.00318329	0.038707	NDUFB7|NDUFA7	http://amigo.geneontology.org/amigo/term/GO:0008137
intraciliary transport involved in cilium assembly	Gene Ontology	GO:0035735	2	40	0.00333806	0.0394455	WDR35|WDR34	http://amigo.geneontology.org/amigo/term/GO:0035735
negative regulation of G1/S transition of mitotic cell cycle	Gene Ontology	GO:2000134	2	41	0.00349629	0.0410264	GFI1B|JADE1	http://amigo.geneontology.org/amigo/term/GO:2000134
mRNA transport	Gene Ontology	GO:0051028	2	42	0.00365796	0.0422181	IGF2BP3|EIF5A	http://amigo.geneontology.org/amigo/term/GO:0051028
mitochondrial electron transport, NADH to ubiquinone	Gene Ontology	GO:0006120	2	42	0.00365796	0.0422181	NDUFB7|NDUFA7	http://amigo.geneontology.org/amigo/term/GO:0006120
ciliary basal body	Gene Ontology	GO:0036064	3	151	0.00388122	0.044304	WDR35|WDR34|JADE1	http://amigo.geneontology.org/amigo/term/GO:0036064
mitochondrial respiratory chain complex I	Gene Ontology	GO:0005747	2	44	0.0039916	0.0449523	NDUFB7|NDUFA7	http://amigo.geneontology.org/amigo/term/GO:0005747
negative regulation of I-kappaB kinase/NF-kappaB signaling	Gene Ontology	GO:0043124	2	45	0.00416352	0.0462675	TRIM39|OTUD7B	http://amigo.geneontology.org/amigo/term/GO:0043124
ciliary tip	Gene Ontology	GO:0097542	2	46	0.00433884	0.0469714	WDR35|WDR34	http://amigo.geneontology.org/amigo/term/GO:0097542
RNA metabolic process	Gene Ontology	GO:0016070	2	46	0.00433884	0.0469714	POLR2L|DDX54	http://amigo.geneontology.org/amigo/term/GO:0016070
interleukin-12-mediated signaling pathway	Gene Ontology	GO:0035722	2	46	0.00433884	0.0469714	CFL1|MIF	http://amigo.geneontology.org/amigo/term/GO:0035722
GTPase activity	Gene Ontology	GO:0003924	4	320	0.00437689	0.0470796	RAB27A|RAB44|TUBB3|TMEM250	http://amigo.geneontology.org/amigo/term/GO:0003924
endosome to lysosome transport	Gene Ontology	GO:0008333	2	47	0.00451753	0.0482829	HOOK2|CCL14	http://amigo.geneontology.org/amigo/term/GO:0008333
RNA splicing	Gene Ontology	GO:0008380	3	160	0.00454746	0.0482952	NONO|PPP2R1A|HNRNPH3	http://amigo.geneontology.org/amigo/term/GO:0008380
cellular response to glucose starvation	Gene Ontology	GO:0042149	2	48	0.00469958	0.0492868	TP53|MYBBP1A	http://amigo.geneontology.org/amigo/term/GO:0042149

## Sheet: T1 vs T4 Pathways
Term	Database	ID	Input number	Background number	P-Value	Corrected P-Value	Input	Hyperlink
Immune System	Reactome	R-HSA-168256	12	2096	1.87886e-05	0.0049054	NCF2|MAP3K8|CD80|DAPP1|IL5RA|SPRED2|TUBB|ALOX15|TUBB3|IFNLR1|CD300LD|FUCA2	http://www.reactome.org/cgi-bin/eventbrowser_st_id?ST_ID=R-HSA-168256
Phagosome	KEGG PATHWAY	hsa04145	4	152	6.01341e-05	0.00811742	NCF2|PIKFYVE|TUBB|TUBB3	http://www.genome.jp/kegg-bin/show_pathway?hsa04145/hsa:4688%09red/hsa:7280%09red/hsa:10381%09red/hsa:200576%09red
Adaptive Immune System	Reactome	R-HSA-1280218	7	748	6.7225e-05	0.00811742	NCF2|MAP3K8|CD80|DAPP1|TUBB|TUBB3|CD300LD	http://www.reactome.org/cgi-bin/eventbrowser_st_id?ST_ID=R-HSA-1280218
Post NMDA receptor activation events	Reactome	R-HSA-438064	3	77	0.000176843	0.0123851	CAMK1|TUBB|TUBB3	http://www.reactome.org/cgi-bin/eventbrowser_st_id?ST_ID=R-HSA-438064
Signaling by Interleukins	Reactome	R-HSA-449147	6	619	0.000192315	0.0123851	IL5RA|MAP3K8|CD80|IFNLR1|SPRED2|ALOX15	http://www.reactome.org/cgi-bin/eventbrowser_st_id?ST_ID=R-HSA-449147
Activation of NMDA receptors and postsynaptic events	Reactome	R-HSA-442755	3	89	0.000267234	0.0133565	CAMK1|TUBB|TUBB3	http://www.reactome.org/cgi-bin/eventbrowser_st_id?ST_ID=R-HSA-442755
Cellular responses to stress	Reactome	R-HSA-2262752	5	422	0.000276532	0.0133565	NCF2|HMGA1|TUBB|HSPB8|TUBB3	http://www.reactome.org/cgi-bin/eventbrowser_st_id?ST_ID=R-HSA-2262752
Microtubule-dependent trafficking of connexons from Golgi to the plasma membrane	Reactome	R-HSA-190840	2	18	0.000333859	0.0146595	TUBB|TUBB3	http://www.reactome.org/cgi-bin/eventbrowser_st_id?ST_ID=R-HSA-190840
Transport of connexons to the plasma membrane	Reactome	R-HSA-190872	2	19	0.000368684	0.0154847	TUBB|TUBB3	http://www.reactome.org/cgi-bin/eventbrowser_st_id?ST_ID=R-HSA-190872
Post-chaperonin tubulin folding pathway	Reactome	R-HSA-389977	2	22	0.000483301	0.0186748	TUBB|TUBB3	http://www.reactome.org/cgi-bin/eventbrowser_st_id?ST_ID=R-HSA-389977
CD28 dependent PI3K/Akt signaling	Reactome	R-HSA-389357	2	22	0.000483301	0.0186748	CD80|MAP3K8	http://www.reactome.org/cgi-bin/eventbrowser_st_id?ST_ID=R-HSA-389357
Formation of tubulin folding intermediates by CCT/TriC	Reactome	R-HSA-389960	2	25	0.000613042	0.0219333	TUBB|TUBB3	http://www.reactome.org/cgi-bin/eventbrowser_st_id?ST_ID=R-HSA-389960
Cellular responses to external stimuli	Reactome	R-HSA-8953897	5	516	0.00068272	0.0235539	NCF2|HMGA1|TUBB|HSPB8|TUBB3	http://www.reactome.org/cgi-bin/eventbrowser_st_id?ST_ID=R-HSA-8953897
Activation of AMPK downstream of NMDARs	Reactome	R-HSA-9619483	2	28	0.000757787	0.0236136	TUBB|TUBB3	http://www.reactome.org/cgi-bin/eventbrowser_st_id?ST_ID=R-HSA-9619483
Interconversion of nucleotide di- and triphosphates	Reactome	R-HSA-499943	2	28	0.000757787	0.0236136	NME4|DCTPP1	http://www.reactome.org/cgi-bin/eventbrowser_st_id?ST_ID=R-HSA-499943
Prefoldin mediated transfer of substrate to CCT/TriC	Reactome	R-HSA-389957	2	28	0.000757787	0.0236136	TUBB|TUBB3	http://www.reactome.org/cgi-bin/eventbrowser_st_id?ST_ID=R-HSA-389957
CD28 co-stimulation	Reactome	R-HSA-389356	2	31	0.000917418	0.0241231	CD80|MAP3K8	http://www.reactome.org/cgi-bin/eventbrowser_st_id?ST_ID=R-HSA-389356
Cytokine Signaling in Immune system	Reactome	R-HSA-1280215	6	836	0.000926236	0.0241231	IL5RA|MAP3K8|CD80|IFNLR1|SPRED2|ALOX15	http://www.reactome.org/cgi-bin/eventbrowser_st_id?ST_ID=R-HSA-1280215
Cooperation of Prefoldin and TriC/CCT in actin and tubulin folding	Reactome	R-HSA-389958	2	32	0.000973915	0.0241231	TUBB|TUBB3	http://www.reactome.org/cgi-bin/eventbrowser_st_id?ST_ID=R-HSA-389958
RHO GTPases activate IQGAPs	Reactome	R-HSA-5626467	2	32	0.000973915	0.0241231	TUBB|TUBB3	http://www.reactome.org/cgi-bin/eventbrowser_st_id?ST_ID=R-HSA-5626467
Gap junction assembly	Reactome	R-HSA-190861	2	36	0.00121623	0.0293719	TUBB|TUBB3	http://www.reactome.org/cgi-bin/eventbrowser_st_id?ST_ID=R-HSA-190861
Carboxyterminal post-translational modifications of tubulin	Reactome	R-HSA-8955332	2	39	0.00141498	0.0329916	TUBB|TUBB3	http://www.reactome.org/cgi-bin/eventbrowser_st_id?ST_ID=R-HSA-8955332
Assembly and cell surface presentation of NMDA receptors	Reactome	R-HSA-9609736	2	40	0.00148444	0.0333482	TUBB|TUBB3	http://www.reactome.org/cgi-bin/eventbrowser_st_id?ST_ID=R-HSA-9609736
Recycling pathway of L1	Reactome	R-HSA-437239	2	46	0.00193474	0.0389366	TUBB|TUBB3	http://www.reactome.org/cgi-bin/eventbrowser_st_id?ST_ID=R-HSA-437239
Gap junction trafficking	Reactome	R-HSA-190828	2	47	0.00201533	0.0397308	TUBB|TUBB3	http://www.reactome.org/cgi-bin/eventbrowser_st_id?ST_ID=R-HSA-190828
Gap junction trafficking and regulation	Reactome	R-HSA-157858	2	48	0.00209749	0.0405236	TUBB|TUBB3	http://www.reactome.org/cgi-bin/eventbrowser_st_id?ST_ID=R-HSA-157858
COPI-independent Golgi-to-ER retrograde traffic	Reactome	R-HSA-6811436	2	51	0.00235337	0.0436726	TUBB|TUBB3	http://www.reactome.org/cgi-bin/eventbrowser_st_id?ST_ID=R-HSA-6811436
Neurotransmitter receptors and postsynaptic signal transmission	Reactome	R-HSA-112314	3	197	0.00252272	0.0436726	CAMK1|TUBB|TUBB3	http://www.reactome.org/cgi-bin/eventbrowser_st_id?ST_ID=R-HSA-112314
Intraflagellar transport	Reactome	R-HSA-5620924	2	54	0.00262325	0.0436907	TUBB|TUBB3	http://www.reactome.org/cgi-bin/eventbrowser_st_id?ST_ID=R-HSA-5620924
Pathogenic Escherichia coli infection	KEGG PATHWAY	hsa05130	2	55	0.0027163	0.0437325	TUBB|TUBB3	http://www.genome.jp/kegg-bin/show_pathway?hsa05130/hsa:7280%09red/hsa:10381%09red
HSP90 chaperone cycle for steroid hormone receptors (SHR)	Reactome	R-HSA-3371497	2	55	0.0027163	0.0437325	TUBB|TUBB3	http://www.reactome.org/cgi-bin/eventbrowser_st_id?ST_ID=R-HSA-3371497
Pyrimidine metabolism	KEGG PATHWAY	hsa00240	2	57	0.00290701	0.0460356	NME4|DCTPP1	http://www.genome.jp/kegg-bin/show_pathway?hsa00240/hsa:4833%09red/hsa:79077%09red
Metabolic pathways	KEGG PATHWAY	hsa01100	7	1433	0.00309032	0.0461279	NME4|PIKFYVE|ST8SIA1|ATP12A|ALOX15|DCTPP1|B3GAT1	http://www.genome.jp/kegg-bin/show_pathway?hsa01100/hsa:200576%09red/hsa:246%09red/hsa:4833%09red/hsa:27087%09red/hsa:79077%09red/hsa:6489%09red/hsa:479%09red
Kinesins	Reactome	R-HSA-983189	2	59	0.00310385	0.0461279	TUBB|TUBB3	http://www.reactome.org/cgi-bin/eventbrowser_st_id?ST_ID=R-HSA-983189
Signaling by Rho GTPases	Reactome	R-HSA-194315	4	449	0.0032674	0.0469755	NCF2|ARHGAP12|TUBB|TUBB3	http://www.reactome.org/cgi-bin/eventbrowser_st_id?ST_ID=R-HSA-194315

## Sheet: T1 vs T4 GO Terms
Term	Database	ID	Input number	Background number	P-Value	Corrected P-Value	Input	Hyperlink
protein binding	Gene Ontology	GO:0005515	39	11779	8.1482e-11	7.87116e-08	NCF2|MAP4K3|HR|NEB|SPRED2|SLC7A11|ALOX15|CD300LD|DCTPP1|DBN1|ZC3H12A|B3GAT1|PNMA2|PEG10|MAP3K8|LRRK2|CAMK1|CD80|CACNA1C|DOK7|ADGRB2|IL5RA|PIKFYVE|TSC22D1|TUBB3|HSPB8|HMGA1|TSPAN2|TMEM160|IFNLR1|IGF2BP3|NME4|CCL14|MXI1|DAPP1|TUBB|RHBDF1|ZBTB43|FUCA2	http://amigo.geneontology.org/amigo/term/GO:0005515
cellular response to oxidative stress	Gene Ontology	GO:0034599	4	95	1.00925e-05	0.0048747	ZC3H12A|SLC7A11|LRRK2|NCF2	http://amigo.geneontology.org/amigo/term/GO:0034599
cytosol	Gene Ontology	GO:0005829	19	5095	2.03122e-05	0.0049054	NCF2|MAP3K8|LRRK2|PIKFYVE|CAMK1|MXI1|PLXNA1|DAPP1|NEB|HSPB8|HMGA1|ALOX15|SPRED2|DCTPP1|CDCA7|WSB2|ARHGAP12|IGF2BP3|PEG10	http://amigo.geneontology.org/amigo/term/GO:0005829
protein phosphorylation	Gene Ontology	GO:0006468	6	451	3.4609e-05	0.00668646	MAP4K3|CCL14|LRRK2|CAMK1|MAP3K8|HSPB8	http://amigo.geneontology.org/amigo/term/GO:0006468
cytokine-mediated signaling pathway	Gene Ontology	GO:0019221	5	282	4.32261e-05	0.0069594	CD80|IL5RA|IFNLR1|ALOX15|IL17REL	http://amigo.geneontology.org/amigo/term/GO:0019221
protein serine/threonine kinase activity	Gene Ontology	GO:0004674	5	357	0.000128813	0.0123851	CAMK1|MAP4K3|SBK1|MAP3K8|LRRK2	http://amigo.geneontology.org/amigo/term/GO:0004674
ATP binding	Gene Ontology	GO:0005524	9	1463	0.000141876	0.0123851	NME4|MAP4K3|CCL14|LRRK2|PIKFYVE|CAMK1|MAP3K8|ATP12A|SBK1	http://amigo.geneontology.org/amigo/term/GO:0005524
intracellular signal transduction	Gene Ontology	GO:0035556	5	369	0.000149924	0.0123851	CD80|MAP4K3|LRRK2|WSB2|PIKFYVE	http://amigo.geneontology.org/amigo/term/GO:0035556
striatum development	Gene Ontology	GO:0021756	2	12	0.000160733	0.0123851	SLC7A11|LRRK2	http://amigo.geneontology.org/amigo/term/GO:0021756
Golgi membrane	Gene Ontology	GO:0000139	6	616	0.000187396	0.0123851	LRRK2|PIKFYVE|SLC7A11|ST8SIA1|RHBDF1|B3GAT1	http://amigo.geneontology.org/amigo/term/GO:0000139
protein kinase activity	Gene Ontology	GO:0004672	4	216	0.000225737	0.0133565	MAP4K3|CCL14|LRRK2|HSPB8	http://amigo.geneontology.org/amigo/term/GO:0004672
nucleoplasm	Gene Ontology	GO:0005654	14	3630	0.00025027	0.0133565	SEL1L3|LRRK2|HR|MXI1|PLXNA1|HSPB8|PPARGC1B|TSPAN2|DOK7|ZC3H12A|IGF2BP3|HMGA1|PEG10|CDCA7	http://amigo.geneontology.org/amigo/term/GO:0005654
integral component of membrane	Gene Ontology	GO:0016021	14	3643	0.000259713	0.0133565	SEL1L3|IFNLR1|RHBDF1|CD80|CACNA1C|IL5RA|ST8SIA1|SLC7A11|TSPAN2|TMEM160|CD300LD|BEAN1|B3GAT1|ADGRB2	http://amigo.geneontology.org/amigo/term/GO:0016021
membrane raft	Gene Ontology	GO:0045121	4	237	0.000319127	0.0146595	SLC7A11|TUBB|LRRK2|PIKFYVE	http://amigo.geneontology.org/amigo/term/GO:0045121
actin filament organization	Gene Ontology	GO:0007015	3	118	0.00059616	0.0219333	DBN1|ARHGAP12|PPARGC1B	http://amigo.geneontology.org/amigo/term/GO:0007015
plasma membrane	Gene Ontology	GO:0005886	15	4619	0.000900243	0.0241231	IL5RA|CACNA1C|LRRK2|CD80|PLXNA1|DAPP1|IFNLR1|SPRED2|ATP12A|ALOX15|CD300LD|DOK7|SLC7A11|DBN1|ADGRB2	http://amigo.geneontology.org/amigo/term/GO:0005886
growth cone	Gene Ontology	GO:0030426	3	140	0.000967436	0.0241231	DBN1|TUBB3|LRRK2	http://amigo.geneontology.org/amigo/term/GO:0030426
microtubule-based process	Gene Ontology	GO:0007017	2	32	0.000973915	0.0241231	TUBB|TUBB3	http://amigo.geneontology.org/amigo/term/GO:0007017
neuromuscular junction development	Gene Ontology	GO:0007528	2	32	0.000973915	0.0241231	DOK7|LRRK2	http://amigo.geneontology.org/amigo/term/GO:0007528
peptidyl-serine phosphorylation	Gene Ontology	GO:0018105	3	161	0.00143442	0.0329916	CAMK1|SBK1|LRRK2	http://amigo.geneontology.org/amigo/term/GO:0018105
response to cAMP	Gene Ontology	GO:0051591	2	41	0.00155551	0.0341506	SLC7A11|PPARGC1B	http://amigo.geneontology.org/amigo/term/GO:0051591
activation of MAPKK activity	Gene Ontology	GO:0000186	2	42	0.00162818	0.0349516	MAP3K8|LRRK2	http://amigo.geneontology.org/amigo/term/GO:0000186
inflammatory response	Gene Ontology	GO:0006954	4	381	0.00181897	0.0381984	TSPAN2|ZC3H12A|ALOX15|CCL14	http://amigo.geneontology.org/amigo/term/GO:0006954
cytokine receptor activity	Gene Ontology	GO:0004896	2	46	0.00193474	0.0389366	IL5RA|IFNLR1	http://amigo.geneontology.org/amigo/term/GO:0004896
cytoskeleton	Gene Ontology	GO:0005856	4	406	0.00228451	0.0432714	DBN1|SLC7A11|TUBB|ZC3H12A	http://amigo.geneontology.org/amigo/term/GO:0005856
signal transduction	Gene Ontology	GO:0007165	6	1013	0.00243518	0.0436726	IL5RA|LRRK2|CAMK1|CD80|DAPP1|ARHGAP12	http://amigo.geneontology.org/amigo/term/GO:0007165
nuclear receptor transcription coactivator activity	Gene Ontology	GO:0030374	2	52	0.00244178	0.0436726	PPARGC1B|HMGA1	http://amigo.geneontology.org/amigo/term/GO:0030374
T cell costimulation	Gene Ontology	GO:0031295	2	53	0.00253174	0.0436726	CD80|MAP3K8	http://amigo.geneontology.org/amigo/term/GO:0031295
dendrite	Gene Ontology	GO:0030425	4	420	0.00257823	0.0436907	DBN1|CACNA1C|TUBB3|LRRK2	http://amigo.geneontology.org/amigo/term/GO:0030425
positive regulation of autophagy	Gene Ontology	GO:0010508	2	58	0.00300467	0.0461279	ZC3H12A|LRRK2	http://amigo.geneontology.org/amigo/term/GO:0010508
rough endoplasmic reticulum	Gene Ontology	GO:0005791	2	59	0.00310385	0.0461279	ZC3H12A|SLC7A11	http://amigo.geneontology.org/amigo/term/GO:0005791
magnesium ion binding	Gene Ontology	GO:0000287	3	214	0.0031746	0.0464646	MAP3K8|DCTPP1|LRRK2	http://amigo.geneontology.org/amigo/term/GO:0000287
RNA polymerase II transcription regulator complex	Gene Ontology	GO:0090575	2	61	0.00330677	0.0469755	MXI1|HMGA1	http://amigo.geneontology.org/amigo/term/GO:0090575
neuron projection morphogenesis	Gene Ontology	GO:0048812	2	62	0.0034105	0.047747	DBN1|LRRK2	http://amigo.geneontology.org/amigo/term/GO:0048812

## Sheet: T2 vs T4 Pathways
Term	Database	ID	Input number	Background number	P-Value	Corrected P-Value	Input	Hyperlink
Biosynthesis of EPA-derived SPMs	Reactome	R-HSA-9018679	1	5	0.00290017	0.0398279	ALOX15	http://www.reactome.org/cgi-bin/eventbrowser_st_id?ST_ID=R-HSA-9018679
Fatty acid metabolism	Reactome	R-HSA-8978868	2	172	0.00317762	0.0398279	DECR2|ALOX15	http://www.reactome.org/cgi-bin/eventbrowser_st_id?ST_ID=R-HSA-8978868
Synthesis of 15-eicosatetraenoic acid derivatives	Reactome	R-HSA-2142770	1	6	0.00338276	0.0398279	ALOX15	http://www.reactome.org/cgi-bin/eventbrowser_st_id?ST_ID=R-HSA-2142770
Proton-coupled monocarboxylate transport	Reactome	R-HSA-433692	1	6	0.00338276	0.0398279	SLC7A11	http://www.reactome.org/cgi-bin/eventbrowser_st_id?ST_ID=R-HSA-433692
Synthesis of 12-eicosatetraenoic acid derivatives	Reactome	R-HSA-2142712	1	7	0.00386512	0.0398279	ALOX15	http://www.reactome.org/cgi-bin/eventbrowser_st_id?ST_ID=R-HSA-2142712
Beta-oxidation of very long chain fatty acids	Reactome	R-HSA-390247	1	8	0.00434727	0.0398279	DECR2	http://www.reactome.org/cgi-bin/eventbrowser_st_id?ST_ID=R-HSA-390247
SEMA3A-Plexin repulsion signaling by inhibiting Integrin adhesion	Reactome	R-HSA-399955	1	14	0.00723549	0.0398279	PLXNA1	http://www.reactome.org/cgi-bin/eventbrowser_st_id?ST_ID=R-HSA-399955
Glycosphingolipid biosynthesis - ganglio series	KEGG PATHWAY	hsa00604	1	15	0.00771609	0.0398279	ST8SIA1	http://www.genome.jp/kegg-bin/show_pathway?hsa00604/hsa:6489%09red
Glycosphingolipid biosynthesis - globo and isoglobo series	KEGG PATHWAY	hsa00603	1	15	0.00771609	0.0398279	ST8SIA1	http://www.genome.jp/kegg-bin/show_pathway?hsa00603/hsa:6489%09red
CRMPs in Sema3A signaling	Reactome	R-HSA-399956	1	16	0.00819647	0.0398279	PLXNA1	http://www.reactome.org/cgi-bin/eventbrowser_st_id?ST_ID=R-HSA-399956
Sema3A PAK dependent Axon repulsion	Reactome	R-HSA-399954	1	16	0.00819647	0.0398279	PLXNA1	http://www.reactome.org/cgi-bin/eventbrowser_st_id?ST_ID=R-HSA-399954
Biosynthesis of DHA-derived SPMs	Reactome	R-HSA-9018677	1	16	0.00819647	0.0398279	ALOX15	http://www.reactome.org/cgi-bin/eventbrowser_st_id?ST_ID=R-HSA-9018677
Cytokine-cytokine receptor interaction	KEGG PATHWAY	hsa04060	2	294	0.0088999	0.0405002	IL5RA|CCL14	http://www.genome.jp/kegg-bin/show_pathway?hsa04060/hsa:3568%09red/hsa:6358%09red
Other glycan degradation	KEGG PATHWAY	hsa00511	1	18	0.00915656	0.0405002	FUCA2	http://www.genome.jp/kegg-bin/show_pathway?hsa00511/hsa:2519%09red
Biosynthesis of specialized proresolving mediators (SPMs)	Reactome	R-HSA-9018678	1	18	0.00915656	0.0405002	ALOX15	http://www.reactome.org/cgi-bin/eventbrowser_st_id?ST_ID=R-HSA-9018678
Other semaphorin interactions	Reactome	R-HSA-416700	1	19	0.00963628	0.0410434	PLXNA1	http://www.reactome.org/cgi-bin/eventbrowser_st_id?ST_ID=R-HSA-416700
Synthesis of Leukotrienes (LT) and Eoxins (EX)	Reactome	R-HSA-2142691	1	21	0.0105951	0.0420149	ALOX15	http://www.reactome.org/cgi-bin/eventbrowser_st_id?ST_ID=R-HSA-2142691
Peroxisomal lipid metabolism	Reactome	R-HSA-390918	1	23	0.0115529	0.0428577	DECR2	http://www.reactome.org/cgi-bin/eventbrowser_st_id?ST_ID=R-HSA-390918
Basigin interactions	Reactome	R-HSA-210991	1	25	0.01251	0.0443654	SLC7A11	http://www.reactome.org/cgi-bin/eventbrowser_st_id?ST_ID=R-HSA-210991
Interleukin receptor SHC signaling	Reactome	R-HSA-912526	1	26	0.0129881	0.0443654	IL5RA	http://www.reactome.org/cgi-bin/eventbrowser_st_id?ST_ID=R-HSA-912526
Glycosphingolipid biosynthesis - lacto and neolacto series	KEGG PATHWAY	hsa00601	1	27	0.0134661	0.0455471	ST8SIA1	http://www.genome.jp/kegg-bin/show_pathway?hsa00601/hsa:6489%09red
Linoleic acid metabolism	KEGG PATHWAY	hsa00591	1	29	0.0144214	0.0467276	ALOX15	http://www.genome.jp/kegg-bin/show_pathway?hsa00591/hsa:246%09red
Pentose phosphate pathway	KEGG PATHWAY	hsa00030	1	30	0.0148987	0.0467276	FBP1	http://www.genome.jp/kegg-bin/show_pathway?hsa00030/hsa:2203%09red
Pyruvate metabolism	Reactome	R-HSA-70268	1	30	0.0148987	0.0467276	SLC7A11	http://www.reactome.org/cgi-bin/eventbrowser_st_id?ST_ID=R-HSA-70268
Metabolism	Reactome	R-HSA-1430728	4	2075	0.0160343	0.0471379	DECR2|ALOX15|FBP1|SLC7A11	http://www.reactome.org/cgi-bin/eventbrowser_st_id?ST_ID=R-HSA-1430728
Fructose and mannose metabolism	KEGG PATHWAY	hsa00051	1	33	0.0163293	0.0471379	FBP1	http://www.genome.jp/kegg-bin/show_pathway?hsa00051/hsa:2203%09red
Gluconeogenesis	Reactome	R-HSA-70263	1	33	0.0163293	0.0471379	FBP1	http://www.reactome.org/cgi-bin/eventbrowser_st_id?ST_ID=R-HSA-70263
Sialic acid metabolism	Reactome	R-HSA-4085001	1	33	0.0163293	0.0471379	ST8SIA1	http://www.reactome.org/cgi-bin/eventbrowser_st_id?ST_ID=R-HSA-4085001
Immune System	Reactome	R-HSA-168256	4	2096	0.0165841	0.0471379	KLRC1|ALOX15|IL5RA|FUCA2	http://www.reactome.org/cgi-bin/eventbrowser_st_id?ST_ID=R-HSA-168256

## Sheet: T2 vs T4 GO Terms
Term	Database	ID	Input number	Background number	P-Value	Corrected P-Value	Input	Hyperlink
cell surface receptor signaling pathway	Gene Ontology	GO:0007166	4	286	1.03531e-05	0.00357181	KLRC1|EMR4|SLC7A11|ADGRB2	http://amigo.geneontology.org/amigo/term/GO:0007166
protein binding	Gene Ontology	GO:0005515	14	11779	0.000109522	0.0188926	PXYLP1|KLRC1|IL5RA|CCL14|CEBPE|HR|MXI1|SLC7A11|ALOX15|FBP1|FUCA2|DECR2|IGF2BP3|ADGRB2	http://amigo.geneontology.org/amigo/term/GO:0005515
cytokine-mediated signaling pathway	Gene Ontology	GO:0019221	3	282	0.000336448	0.0359606	ALOX15|IL5RA|IL17REL	http://amigo.geneontology.org/amigo/term/GO:0019221
integral component of plasma membrane	Gene Ontology	GO:0005887	5	1380	0.000416934	0.0359606	KLRC1|PLXNA1|EMR4|SLC7A11|ADGRB2	http://amigo.geneontology.org/amigo/term/GO:0005887
dephosphorylation	Gene Ontology	GO:0016311	2	91	0.000924506	0.0398279	PXYLP1|FBP1	http://amigo.geneontology.org/amigo/term/GO:0016311
adenylate cyclase-activating G protein-coupled receptor signaling pathway	Gene Ontology	GO:0007189	2	113	0.00140763	0.0398279	EMR4|ADGRB2	http://amigo.geneontology.org/amigo/term/GO:0007189
regulation of entry of bacterium into host cell	Gene Ontology	GO:2000535	1	5	0.00290017	0.0398279	FUCA2	http://amigo.geneontology.org/amigo/term/GO:2000535
positive regulation of clathrin-dependent endocytosis	Gene Ontology	GO:2000370	1	5	0.00290017	0.0398279	CCL14	http://amigo.geneontology.org/amigo/term/GO:2000370
dichotomous subdivision of terminal units involved in salivary gland branching	Gene Ontology	GO:0060666	1	5	0.00290017	0.0398279	PLXNA1	http://amigo.geneontology.org/amigo/term/GO:0060666
regulation of smooth muscle cell migration	Gene Ontology	GO:0014910	1	5	0.00290017	0.0398279	PLXNA1	http://amigo.geneontology.org/amigo/term/GO:0014910
Golgi membrane	Gene Ontology	GO:0000139	3	616	0.00313041	0.0398279	PXYLP1|SLC7A11|ST8SIA1	http://amigo.geneontology.org/amigo/term/GO:0000139
lipid oxidation	Gene Ontology	GO:0034440	1	6	0.00338276	0.0398279	ALOX15	http://amigo.geneontology.org/amigo/term/GO:0034440
interleukin-17 receptor activity	Gene Ontology	GO:0030368	1	6	0.00338276	0.0398279	IL17REL	http://amigo.geneontology.org/amigo/term/GO:0030368
glycoside catabolic process	Gene Ontology	GO:0016139	1	6	0.00338276	0.0398279	FUCA2	http://amigo.geneontology.org/amigo/term/GO:0016139
regulation of protein transport	Gene Ontology	GO:0051223	1	6	0.00338276	0.0398279	SLC7A11	http://amigo.geneontology.org/amigo/term/GO:0051223
alpha-N-acetylneuraminate alpha-2,8-sialyltransferase activity	Gene Ontology	GO:0003828	1	6	0.00338276	0.0398279	ST8SIA1	http://amigo.geneontology.org/amigo/term/GO:0003828
response to mercury ion	Gene Ontology	GO:0046689	1	6	0.00338276	0.0398279	SLC7A11	http://amigo.geneontology.org/amigo/term/GO:0046689
MHC class I protein complex binding	Gene Ontology	GO:0023024	1	6	0.00338276	0.0398279	KLRC1	http://amigo.geneontology.org/amigo/term/GO:0023024
L-glutamate import across plasma membrane	Gene Ontology	GO:0098712	1	6	0.00338276	0.0398279	SLC7A11	http://amigo.geneontology.org/amigo/term/GO:0098712
fucose metabolic process	Gene Ontology	GO:0006004	1	7	0.00386512	0.0398279	FUCA2	http://amigo.geneontology.org/amigo/term/GO:0006004
regulation of cytokine biosynthetic process	Gene Ontology	GO:0042035	1	7	0.00386512	0.0398279	IGF2BP3	http://amigo.geneontology.org/amigo/term/GO:0042035
cellular response to magnesium ion	Gene Ontology	GO:0071286	1	7	0.00386512	0.0398279	FBP1	http://amigo.geneontology.org/amigo/term/GO:0071286
glycosphingolipid biosynthetic process	Gene Ontology	GO:0006688	1	8	0.00434727	0.0398279	ST8SIA1	http://amigo.geneontology.org/amigo/term/GO:0006688
protein antigen binding	Gene Ontology	GO:1990405	1	8	0.00434727	0.0398279	KLRC1	http://amigo.geneontology.org/amigo/term/GO:1990405
positive regulation of ERK1 and ERK2 cascade	Gene Ontology	GO:0070374	2	207	0.00454299	0.0398279	ALOX15|CCL14	http://amigo.geneontology.org/amigo/term/GO:0070374
receptor complex	Gene Ontology	GO:0043235	2	207	0.00454299	0.0398279	KLRC1|IL5RA	http://amigo.geneontology.org/amigo/term/GO:0043235
monosaccharide binding	Gene Ontology	GO:0048029	1	9	0.00482919	0.0398279	FBP1	http://amigo.geneontology.org/amigo/term/GO:0048029
fructose 1,6-bisphosphate metabolic process	Gene Ontology	GO:0030388	1	9	0.00482919	0.0398279	FBP1	http://amigo.geneontology.org/amigo/term/GO:0030388
hepoxilin biosynthetic process	Gene Ontology	GO:0051122	1	9	0.00482919	0.0398279	ALOX15	http://amigo.geneontology.org/amigo/term/GO:0051122
chondroitin sulfate proteoglycan biosynthetic process	Gene Ontology	GO:0050650	1	9	0.00482919	0.0398279	PXYLP1	http://amigo.geneontology.org/amigo/term/GO:0050650
regulation of RNA metabolic process	Gene Ontology	GO:0051252	1	10	0.00531089	0.0398279	IGF2BP3	http://amigo.geneontology.org/amigo/term/GO:0051252
fructose metabolic process	Gene Ontology	GO:0006000	1	10	0.00531089	0.0398279	FBP1	http://amigo.geneontology.org/amigo/term/GO:0006000
granulocyte differentiation	Gene Ontology	GO:0030851	1	10	0.00531089	0.0398279	CEBPE	http://amigo.geneontology.org/amigo/term/GO:0030851
semaphorin receptor complex	Gene Ontology	GO:0002116	1	11	0.00579237	0.0398279	PLXNA1	http://amigo.geneontology.org/amigo/term/GO:0002116
response to redox state	Gene Ontology	GO:0051775	1	11	0.00579237	0.0398279	SLC7A11	http://amigo.geneontology.org/amigo/term/GO:0051775
integral component of membrane	Gene Ontology	GO:0016021	6	3643	0.00600587	0.0398279	PXYLP1|IL5RA|EMR4|SLC7A11|ST8SIA1|ADGRB2	http://amigo.geneontology.org/amigo/term/GO:0016021
fructose 6-phosphate metabolic process	Gene Ontology	GO:0006002	1	12	0.00627363	0.0398279	FBP1	http://amigo.geneontology.org/amigo/term/GO:0006002
semaphorin-plexin signaling pathway involved in axon guidance	Gene Ontology	GO:1902287	1	12	0.00627363	0.0398279	PLXNA1	http://amigo.geneontology.org/amigo/term/GO:1902287
semaphorin receptor activity	Gene Ontology	GO:0017154	1	12	0.00627363	0.0398279	PLXNA1	http://amigo.geneontology.org/amigo/term/GO:0017154
astrocyte projection	Gene Ontology	GO:0097449	1	12	0.00627363	0.0398279	SLC7A11	http://amigo.geneontology.org/amigo/term/GO:0097449
calcineurin-NFAT signaling cascade	Gene Ontology	GO:0033173	1	12	0.00627363	0.0398279	ADGRB2	http://amigo.geneontology.org/amigo/term/GO:0033173
lens fiber cell differentiation	Gene Ontology	GO:0070306	1	12	0.00627363	0.0398279	SLC7A11	http://amigo.geneontology.org/amigo/term/GO:0070306
striatum development	Gene Ontology	GO:0021756	1	12	0.00627363	0.0398279	SLC7A11	http://amigo.geneontology.org/amigo/term/GO:0021756
negative regulation of glycolytic process	Gene Ontology	GO:0045820	1	14	0.00723549	0.0398279	FBP1	http://amigo.geneontology.org/amigo/term/GO:0045820
histone demethylase activity (H3-K9 specific)	Gene Ontology	GO:0032454	1	14	0.00723549	0.0398279	HR	http://amigo.geneontology.org/amigo/term/GO:0032454
negative regulation of oxidative stress-induced neuron death	Gene Ontology	GO:1903204	1	14	0.00723549	0.0398279	SLC7A11	http://amigo.geneontology.org/amigo/term/GO:1903204
AMP binding	Gene Ontology	GO:0016208	1	14	0.00723549	0.0398279	FBP1	http://amigo.geneontology.org/amigo/term/GO:0016208
regulation of gluconeogenesis	Gene Ontology	GO:0006111	1	14	0.00723549	0.0398279	FBP1	http://amigo.geneontology.org/amigo/term/GO:0006111
oxidoreductase activity, acting on single donors with incorporation of molecular oxygen, incorporation of two atoms of oxygen	Gene Ontology	GO:0016702	1	14	0.00723549	0.0398279	ALOX15	http://amigo.geneontology.org/amigo/term/GO:0016702
phosphatidylethanolamine biosynthetic process	Gene Ontology	GO:0006646	1	15	0.00771609	0.0398279	ALOX15	http://amigo.geneontology.org/amigo/term/GO:0006646
histone H3-K9 demethylation	Gene Ontology	GO:0033169	1	15	0.00771609	0.0398279	HR	http://amigo.geneontology.org/amigo/term/GO:0033169
sialyltransferase activity	Gene Ontology	GO:0008373	1	15	0.00771609	0.0398279	ST8SIA1	http://amigo.geneontology.org/amigo/term/GO:0008373
unsaturated fatty acid biosynthetic process	Gene Ontology	GO:0006636	1	15	0.00771609	0.0398279	DECR2	http://amigo.geneontology.org/amigo/term/GO:0006636
fatty acid beta-oxidation using acyl-CoA oxidase	Gene Ontology	GO:0033540	1	15	0.00771609	0.0398279	DECR2	http://amigo.geneontology.org/amigo/term/GO:0033540
fatty acid oxidation	Gene Ontology	GO:0019395	1	15	0.00771609	0.0398279	ALOX15	http://amigo.geneontology.org/amigo/term/GO:0019395
lipoxygenase pathway	Gene Ontology	GO:0019372	1	16	0.00819647	0.0398279	ALOX15	http://amigo.geneontology.org/amigo/term/GO:0019372
L-amino acid transmembrane transporter activity	Gene Ontology	GO:0015179	1	16	0.00819647	0.0398279	SLC7A11	http://amigo.geneontology.org/amigo/term/GO:0015179
positive regulation of heterotypic cell-cell adhesion	Gene Ontology	GO:0034116	1	16	0.00819647	0.0398279	ALOX15	http://amigo.geneontology.org/amigo/term/GO:0034116
dendrite self-avoidance	Gene Ontology	GO:0070593	1	16	0.00819647	0.0398279	SLC7A11	http://amigo.geneontology.org/amigo/term/GO:0070593
translation regulator activity	Gene Ontology	GO:0045182	1	17	0.00867663	0.0404518	IGF2BP3	http://amigo.geneontology.org/amigo/term/GO:0045182
leukotriene metabolic process	Gene Ontology	GO:0006691	1	17	0.00867663	0.0404518	ALOX15	http://amigo.geneontology.org/amigo/term/GO:0006691
N-glycan processing	Gene Ontology	GO:0006491	1	17	0.00867663	0.0404518	ST8SIA1	http://amigo.geneontology.org/amigo/term/GO:0006491
sialylation	Gene Ontology	GO:0097503	1	18	0.00915656	0.0405002	ST8SIA1	http://amigo.geneontology.org/amigo/term/GO:0097503
ventricular system development	Gene Ontology	GO:0021591	1	19	0.00963628	0.0410434	SLC7A11	http://amigo.geneontology.org/amigo/term/GO:0021591
snoRNA binding	Gene Ontology	GO:0030515	1	19	0.00963628	0.0410434	IGF2BP3	http://amigo.geneontology.org/amigo/term/GO:0030515
mannose binding	Gene Ontology	GO:0005537	1	20	0.0101158	0.0420149	SLC7A11	http://amigo.geneontology.org/amigo/term/GO:0005537
oligosaccharide metabolic process	Gene Ontology	GO:0009311	1	21	0.0105951	0.0420149	ST8SIA1	http://amigo.geneontology.org/amigo/term/GO:0009311
linoleic acid metabolic process	Gene Ontology	GO:0043651	1	21	0.0105951	0.0420149	ALOX15	http://amigo.geneontology.org/amigo/term/GO:0043651
apoptotic cell clearance	Gene Ontology	GO:0043277	1	21	0.0105951	0.0420149	ALOX15	http://amigo.geneontology.org/amigo/term/GO:0043277
neuron projection extension	Gene Ontology	GO:1990138	1	21	0.0105951	0.0420149	PLXNA1	http://amigo.geneontology.org/amigo/term/GO:1990138
acrosomal membrane	Gene Ontology	GO:0002080	1	22	0.0110741	0.0424508	SLC7A11	http://amigo.geneontology.org/amigo/term/GO:0002080
macrophage differentiation	Gene Ontology	GO:0030225	1	22	0.0110741	0.0424508	CEBPE	http://amigo.geneontology.org/amigo/term/GO:0030225
cell-cell adhesion mediator activity	Gene Ontology	GO:0098632	1	22	0.0110741	0.0424508	SLC7A11	http://amigo.geneontology.org/amigo/term/GO:0098632
inflammatory response to antigenic stimulus	Gene Ontology	GO:0002437	1	23	0.0115529	0.0428577	IL5RA	http://amigo.geneontology.org/amigo/term/GO:0002437
pyruvate metabolic process	Gene Ontology	GO:0006090	1	23	0.0115529	0.0428577	SLC7A11	http://amigo.geneontology.org/amigo/term/GO:0006090
decidualization	Gene Ontology	GO:0046697	1	24	0.0120316	0.0436936	SLC7A11	http://amigo.geneontology.org/amigo/term/GO:0046697
positive regulation of receptor internalization	Gene Ontology	GO:0002092	1	24	0.0120316	0.0436936	CCL14	http://amigo.geneontology.org/amigo/term/GO:0002092
negative regulation of Ras protein signal transduction	Gene Ontology	GO:0046580	1	26	0.0129881	0.0443654	FBP1	http://amigo.geneontology.org/amigo/term/GO:0046580
mRNA 5'-UTR binding	Gene Ontology	GO:0048027	1	26	0.0129881	0.0443654	IGF2BP3	http://amigo.geneontology.org/amigo/term/GO:0048027
long-chain fatty acid biosynthetic process	Gene Ontology	GO:0042759	1	26	0.0129881	0.0443654	ALOX15	http://amigo.geneontology.org/amigo/term/GO:0042759
peripheral nervous system development	Gene Ontology	GO:0007422	1	26	0.0129881	0.0443654	ADGRB2	http://amigo.geneontology.org/amigo/term/GO:0007422
CCR chemokine receptor binding	Gene Ontology	GO:0048020	1	28	0.0139438	0.0467051	CCL14	http://amigo.geneontology.org/amigo/term/GO:0048020
arachidonic acid metabolic process	Gene Ontology	GO:0019369	1	29	0.0144214	0.0467276	ALOX15	http://amigo.geneontology.org/amigo/term/GO:0019369
inflammatory response	Gene Ontology	GO:0006954	2	381	0.0145442	0.0467276	ALOX15|CCL14	http://amigo.geneontology.org/amigo/term/GO:0006954
adult behavior	Gene Ontology	GO:0030534	1	30	0.0148987	0.0467276	SLC7A11	http://amigo.geneontology.org/amigo/term/GO:0030534
response to nicotine	Gene Ontology	GO:0035094	1	30	0.0148987	0.0467276	SLC7A11	http://amigo.geneontology.org/amigo/term/GO:0035094
lymphocyte chemotaxis	Gene Ontology	GO:0048247	1	32	0.0158526	0.0471379	CCL14	http://amigo.geneontology.org/amigo/term/GO:0048247
extracellular exosome	Gene Ontology	GO:0070062	4	2085	0.0162946	0.0471379	PLXNA1|FBP1|FUCA2|SLC7A11	http://amigo.geneontology.org/amigo/term/GO:0070062
limb development	Gene Ontology	GO:0060173	1	33	0.0163293	0.0471379	SLC7A11	http://amigo.geneontology.org/amigo/term/GO:0060173
positive regulation of axonogenesis	Gene Ontology	GO:0050772	1	33	0.0163293	0.0471379	PLXNA1	http://amigo.geneontology.org/amigo/term/GO:0050772
G protein-coupled receptor signaling pathway	Gene Ontology	GO:0007186	3	1132	0.0165213	0.0471379	EMR4|CCL14|ADGRB2	http://amigo.geneontology.org/amigo/term/GO:0007186
lung alveolus development	Gene Ontology	GO:0048286	1	34	0.0168057	0.0471379	SLC7A11	http://amigo.geneontology.org/amigo/term/GO:0048286
amino acid transmembrane transport	Gene Ontology	GO:0003333	1	34	0.0168057	0.0471379	SLC7A11	http://amigo.geneontology.org/amigo/term/GO:0003333
glutathione metabolic process	Gene Ontology	GO:0006749	1	34	0.0168057	0.0471379	SLC7A11	http://amigo.geneontology.org/amigo/term/GO:0006749
