# Supplementary material for: Impact of preweaning vaccination on host gene expression and antibody titers in healthy beef calves
Source: Front Vet Sci. 2022 Sep 26;9:1010039. doi: 10.3389/fvets.2022.1010039 (PMC9549141; doi:10.3389/fvets.2022.1010039)
Supplement: Supplementary file 8 [file Table_8.xlsx]

## Sheet: Gene List
DEGs associated with vaccination status post-removal of timepoint DEGs
glmmSeq - Vaccination	QLF - Vax vs Novax T1	QLF - Vax vs Novax T2	QLF - Vax vs Novax T3
AHSA2	HEXDC	AOX1	AHSA2
AOX1		ARL4D	ARL6IP6
ARL4D		C3	ARSJ
ARL6IP6		CNOT4	BANP
ARSJ		DAPK2	C3
BANP		GTF2A1	CACYBP
C3		HIST1H2BN	CCDC6
CACYBP		IQCB1	CCT2
CCDC6		KIAA1551	CELF1
CCT2		LOC100126043	CNMD
CELF1		LOC100196897	CSRNP2
CNMD		LOC100847383	DDX55
CNOT4		LOC112441452	DNAJA4
CSRNP2		LOC112446865	DNAJB1
DAPK2		LOC516742	DNAJB4
DDX55		LOC522763	EIF1AD
DNAJA4		LOC785873	FBXL14
DNAJB1		POU2F1	FKBP4
DNAJB4		PUS10	HEXA
EIF1AD		SMAD3	HIST1H3G
FBXL14		SPG11	HSP90AB1
FKBP4		STAP1	HSPA14
GTF2A1		THBD	HSPA1A
HEXA		ZBTB41	HSPA4
HEXDC			HSPA6
HIST1H2BN			HSPD1
HIST1H3G			HSPH1
HSP90AB1			KAT2A
HSPA14			KCTD13
HSPA1A			LAMP3
HSPA4			LOC100196897
HSPA6			LOC100299242
HSPD1			LOC101906008
HSPH1			LOC104975684
IQCB1			LOC107131566
KAT2A			LOC112446007
KCTD13			LOC112446865
KIAA1551			LOC112447863
LAMP3			LOC112449560
LOC100126043			LOC516742
LOC100196897			LOC518961
LOC100299242			LOC522763
LOC100847383			LOC781339
LOC101906008			LOC785873
LOC104975684			MANSC1
LOC107131566			MAST4
LOC112441452			MAT2A
LOC112446007			MDM4
LOC112446865			MECR
LOC112447863			MIRLET7G
LOC112449560			NDOR1
LOC516742			NFKBID
LOC518961			NUTF2
LOC522763			PRDM2
LOC781339			PSPH
LOC785873			PTPRB
MANSC1			RAB11FIP3
MAST4			RBM33
MAT2A			RCHY1
MDM4			RCSD1
MECR			REPS1
MIRLET7G			rna-NR_030844.1
NDOR1			RUBCN
NFKBID			SCML4
NUTF2			SH2D3C
POU2F1			SLC35B4
PRDM2			SLC39A10
PSPH			SLC5A3
PTPRB			SMAD3
PUS10			SPEN
RAB11FIP3			SS18L1
RBM33			STIP1
RCHY1			STK35
RCSD1			SYCE2
REPS1			SYMPK
rna-NR_030844.1			SYVN1
RUBCN			TBXA2R
SCML4			THBD
SH2D3C			THOP1
SLC35B4			TMEM39A
SLC39A10			TOMM34
SLC5A3			TRAF2
SMAD3			UBN2
SPEN			USPL1
SPG11			VCAN
SS18L1			XPNPEP3
STAP1			XRCC2
STIP1			ZBTB40
STK35			ZC3HAV1
SYCE2			ZFAND2A
SYMPK			ZFP28
SYVN1			ZNF473
TBXA2R
THBD
THOP1
TMEM39A
TOMM34
TRAF2
UBN2
USPL1
VCAN
XPNPEP3
XRCC2
ZBTB40
ZBTB41
ZC3HAV1
ZFAND2A
ZFP28
ZNF473

## Sheet: T2 Vax vs Novax Pathways
Term	Database	ID	Input number	Background number	P-Value	Corrected P-Value	Input	Hyperlink
RNA polymerase II transcribes snRNA genes	Reactome	R-HSA-6807505	2	74	0.000493536	0.0316463	GTF2A1|POU2F1	http://www.reactome.org/cgi-bin/eventbrowser_st_id?ST_ID=R-HSA-6807505
Complement and coagulation cascades	KEGG PATHWAY	hsa04610	2	79	0.000560359	0.0316463	C3|THBD	http://www.genome.jp/kegg-bin/show_pathway?hsa04610/hsa:718%09red/hsa:7056%09red
AGE-RAGE signaling pathway in diabetic complications	KEGG PATHWAY	hsa04933	2	100	0.000886119	0.0316463	THBD|SMAD3	http://www.genome.jp/kegg-bin/show_pathway?hsa04933/hsa:7056%09red/hsa:4088%09red
Chagas disease (American trypanosomiasis)	KEGG PATHWAY	hsa05142	2	103	0.000938559	0.0316463	C3|SMAD3	http://www.genome.jp/kegg-bin/show_pathway?hsa05142/hsa:718%09red/hsa:4088%09red
Estrogen-dependent gene expression	Reactome	R-HSA-9018519	2	149	0.00192409	0.0316463	GTF2A1|POU2F1	http://www.reactome.org/cgi-bin/eventbrowser_st_id?ST_ID=R-HSA-9018519
RNA Polymerase II Transcription	Reactome	R-HSA-73857	4	1316	0.00213165	0.0316463	CNOT4|POU2F1|GTF2A1|SMAD3	http://www.reactome.org/cgi-bin/eventbrowser_st_id?ST_ID=R-HSA-73857
Alternative complement activation	Reactome	R-HSA-173736	1	5	0.00259535	0.0316463	C3	http://www.reactome.org/cgi-bin/eventbrowser_st_id?ST_ID=R-HSA-173736
TGFBR1 KD Mutants in Cancer	Reactome	R-HSA-3656532	1	5	0.00259535	0.0316463	SMAD3	http://www.reactome.org/cgi-bin/eventbrowser_st_id?ST_ID=R-HSA-3656532
SMAD2/3 Phosphorylation Motif Mutants in Cancer	Reactome	R-HSA-3304356	1	5	0.00259535	0.0316463	SMAD3	http://www.reactome.org/cgi-bin/eventbrowser_st_id?ST_ID=R-HSA-3304356
RUNX3 regulates BCL2L11 (BIM) transcription	Reactome	R-HSA-8952158	1	5	0.00259535	0.0316463	SMAD3	http://www.reactome.org/cgi-bin/eventbrowser_st_id?ST_ID=R-HSA-8952158
Gene expression (Transcription)	Reactome	R-HSA-74160	4	1448	0.00301355	0.0316463	CNOT4|POU2F1|GTF2A1|SMAD3	http://www.reactome.org/cgi-bin/eventbrowser_st_id?ST_ID=R-HSA-74160
Vitamin B6 metabolism	KEGG PATHWAY	hsa00750	1	6	0.00302729	0.0316463	AOX1	http://www.genome.jp/kegg-bin/show_pathway?hsa00750/hsa:316%09red
Loss of Function of SMAD2/3 in Cancer	Reactome	R-HSA-3304349	1	6	0.00302729	0.0316463	SMAD3	http://www.reactome.org/cgi-bin/eventbrowser_st_id?ST_ID=R-HSA-3304349
Loss of Function of TGFBR1 in Cancer	Reactome	R-HSA-3656534	1	6	0.00302729	0.0316463	SMAD3	http://www.reactome.org/cgi-bin/eventbrowser_st_id?ST_ID=R-HSA-3656534
Viral carcinogenesis	KEGG PATHWAY	hsa05203	2	201	0.00343768	0.0316463	C3|GTF2A1	http://www.genome.jp/kegg-bin/show_pathway?hsa05203/hsa:2957%09red/hsa:718%09red
Signaling by TGF-beta Receptor Complex in Cancer	Reactome	R-HSA-3304351	1	7	0.00345906	0.0316463	SMAD3	http://www.reactome.org/cgi-bin/eventbrowser_st_id?ST_ID=R-HSA-3304351
RUNX3 regulates CDKN1A transcription	Reactome	R-HSA-8941855	1	7	0.00345906	0.0316463	SMAD3	http://www.reactome.org/cgi-bin/eventbrowser_st_id?ST_ID=R-HSA-8941855
Activation of C3 and C5	Reactome	R-HSA-174577	1	8	0.00389065	0.0316463	C3	http://www.reactome.org/cgi-bin/eventbrowser_st_id?ST_ID=R-HSA-174577
ESR-mediated signaling	Reactome	R-HSA-8939211	2	221	0.00412923	0.0316463	GTF2A1|POU2F1	http://www.reactome.org/cgi-bin/eventbrowser_st_id?ST_ID=R-HSA-8939211
Caspase activation via Dependence Receptors in the absence of ligand	Reactome	R-HSA-418889	1	10	0.0047533	0.0331198	DAPK2	http://www.reactome.org/cgi-bin/eventbrowser_st_id?ST_ID=R-HSA-418889
Cytokine Signaling in Immune system	Reactome	R-HSA-1280215	3	836	0.00528676	0.0339064	TRIM26|POU2F1|SMAD3	http://www.reactome.org/cgi-bin/eventbrowser_st_id?ST_ID=R-HSA-1280215
Signaling by Nuclear Receptors	Reactome	R-HSA-9006931	2	264	0.00581563	0.0339064	GTF2A1|POU2F1	http://www.reactome.org/cgi-bin/eventbrowser_st_id?ST_ID=R-HSA-9006931
Signaling by Activin	Reactome	R-HSA-1502540	1	13	0.00604596	0.0339064	SMAD3	http://www.reactome.org/cgi-bin/eventbrowser_st_id?ST_ID=R-HSA-1502540
FOXO-mediated transcription of cell cycle genes	Reactome	R-HSA-9617828	1	17	0.00776705	0.0364714	SMAD3	http://www.reactome.org/cgi-bin/eventbrowser_st_id?ST_ID=R-HSA-9617828
Signaling by NODAL	Reactome	R-HSA-1181150	1	20	0.00905603	0.0366073	SMAD3	http://www.reactome.org/cgi-bin/eventbrowser_st_id?ST_ID=R-HSA-1181150
NOTCH4 Intracellular Domain Regulates Transcription	Reactome	R-HSA-9013695	1	20	0.00905603	0.0366073	SMAD3	http://www.reactome.org/cgi-bin/eventbrowser_st_id?ST_ID=R-HSA-9013695
TP53 regulates transcription of additional cell cycle genes whose exact role in the p53 pathway remain uncertain	Reactome	R-HSA-6804115	1	20	0.00905603	0.0366073	CNOT4	http://www.reactome.org/cgi-bin/eventbrowser_st_id?ST_ID=R-HSA-6804115
Interleukin-37 signaling	Reactome	R-HSA-9008059	1	21	0.00948533	0.0366073	SMAD3	http://www.reactome.org/cgi-bin/eventbrowser_st_id?ST_ID=R-HSA-9008059
Common Pathway of Fibrin Clot Formation	Reactome	R-HSA-140875	1	22	0.00991447	0.0366073	THBD	http://www.reactome.org/cgi-bin/eventbrowser_st_id?ST_ID=R-HSA-140875
Initial triggering of complement	Reactome	R-HSA-166663	1	22	0.00991447	0.0366073	C3	http://www.reactome.org/cgi-bin/eventbrowser_st_id?ST_ID=R-HSA-166663
Downregulation of SMAD2/3:SMAD4 transcriptional activity	Reactome	R-HSA-2173795	1	23	0.0103434	0.0366259	SMAD3	http://www.reactome.org/cgi-bin/eventbrowser_st_id?ST_ID=R-HSA-2173795
Deadenylation of mRNA	Reactome	R-HSA-429947	1	24	0.0107722	0.0377732	CNOT4	http://www.reactome.org/cgi-bin/eventbrowser_st_id?ST_ID=R-HSA-429947
Immune System	Reactome	R-HSA-168256	4	2096	0.0110881	0.0377732	C3|TRIM26|POU2F1|SMAD3	http://www.reactome.org/cgi-bin/eventbrowser_st_id?ST_ID=R-HSA-168256
Downregulation of TGF-beta receptor signaling	Reactome	R-HSA-2173788	1	25	0.0112008	0.0377732	SMAD3	http://www.reactome.org/cgi-bin/eventbrowser_st_id?ST_ID=R-HSA-2173788
Caspase activation via extrinsic apoptotic signalling pathway	Reactome	R-HSA-5357769	1	26	0.0116292	0.0377732	DAPK2	http://www.reactome.org/cgi-bin/eventbrowser_st_id?ST_ID=R-HSA-5357769
RNA Polymerase III Transcription Initiation From Type 3 Promoter	Reactome	R-HSA-76071	1	27	0.0120575	0.0383003	POU2F1	http://www.reactome.org/cgi-bin/eventbrowser_st_id?ST_ID=R-HSA-76071
FOXO-mediated transcription of oxidative stress, metabolic and neuronal genes	Reactome	R-HSA-9615017	1	29	0.0129135	0.040134	SMAD3	http://www.reactome.org/cgi-bin/eventbrowser_st_id?ST_ID=R-HSA-9615017
Nicotinate and nicotinamide metabolism	KEGG PATHWAY	hsa00760	1	30	0.0133412	0.0408753	AOX1	http://www.genome.jp/kegg-bin/show_pathway?hsa00760/hsa:316%09red
TGF-beta receptor signaling activates SMADs	Reactome	R-HSA-2173789	1	31	0.0137688	0.0414375	SMAD3	http://www.reactome.org/cgi-bin/eventbrowser_st_id?ST_ID=R-HSA-2173789
SMAD2/SMAD3:SMAD4 heterotrimer regulates transcription	Reactome	R-HSA-2173796	1	32	0.0141962	0.0414375	SMAD3	http://www.reactome.org/cgi-bin/eventbrowser_st_id?ST_ID=R-HSA-2173796
RNA Polymerase III Transcription Initiation	Reactome	R-HSA-76046	1	35	0.0154773	0.0437006	POU2F1	http://www.reactome.org/cgi-bin/eventbrowser_st_id?ST_ID=R-HSA-76046
Tyrosine metabolism	KEGG PATHWAY	hsa00350	1	36	0.015904	0.0446138	AOX1	http://www.genome.jp/kegg-bin/show_pathway?hsa00350/hsa:316%09red
Formation of Fibrin Clot (Clotting Cascade)	Reactome	R-HSA-140877	1	39	0.017183	0.0455514	THBD	http://www.reactome.org/cgi-bin/eventbrowser_st_id?ST_ID=R-HSA-140877
RNA Polymerase III Transcription	Reactome	R-HSA-74158	1	40	0.017609	0.0455514	POU2F1	http://www.reactome.org/cgi-bin/eventbrowser_st_id?ST_ID=R-HSA-74158
RNA Polymerase III Abortive And Retractive Initiation	Reactome	R-HSA-749476	1	40	0.017609	0.0455514	POU2F1	http://www.reactome.org/cgi-bin/eventbrowser_st_id?ST_ID=R-HSA-749476
Bladder cancer	KEGG PATHWAY	hsa05219	1	41	0.0180348	0.0457537	DAPK2	http://www.genome.jp/kegg-bin/show_pathway?hsa05219/hsa:23604%09red
Tryptophan metabolism	KEGG PATHWAY	hsa00380	1	42	0.0184605	0.0457537	AOX1	http://www.genome.jp/kegg-bin/show_pathway?hsa00380/hsa:316%09red
tRNA modification in the nucleus and cytosol	Reactome	R-HSA-6782315	1	42	0.0184605	0.0457537	FTSJ1	http://www.reactome.org/cgi-bin/eventbrowser_st_id?ST_ID=R-HSA-6782315
Herpes simplex virus 1 infection	KEGG PATHWAY	hsa05168	2	492	0.0189647	0.0460909	C3|POU2F1	http://www.genome.jp/kegg-bin/show_pathway?hsa05168/hsa:718%09red/hsa:5451%09red
Transcriptional activity of SMAD2/SMAD3:SMAD4 heterotrimer	Reactome	R-HSA-2173793	1	44	0.0193112	0.0460909	SMAD3	http://www.reactome.org/cgi-bin/eventbrowser_st_id?ST_ID=R-HSA-2173793
Basal transcription factors	KEGG PATHWAY	hsa03022	1	45	0.0197364	0.0463187	GTF2A1	http://www.genome.jp/kegg-bin/show_pathway?hsa03022/hsa:2957%09red
RNA Polymerase II Transcription Initiation And Promoter Clearance	Reactome	R-HSA-76042	1	47	0.0205861	0.0463187	GTF2A1	http://www.reactome.org/cgi-bin/eventbrowser_st_id?ST_ID=R-HSA-76042
RNA Polymerase II Transcription Pre-Initiation And Promoter Opening	Reactome	R-HSA-73779	1	47	0.0205861	0.0463187	GTF2A1	http://www.reactome.org/cgi-bin/eventbrowser_st_id?ST_ID=R-HSA-73779
RNA Polymerase II HIV Promoter Escape	Reactome	R-HSA-167162	1	47	0.0205861	0.0463187	GTF2A1	http://www.reactome.org/cgi-bin/eventbrowser_st_id?ST_ID=R-HSA-167162
RNA Polymerase II Transcription Initiation	Reactome	R-HSA-75953	1	47	0.0205861	0.0463187	GTF2A1	http://www.reactome.org/cgi-bin/eventbrowser_st_id?ST_ID=R-HSA-75953
RNA Polymerase II Promoter Escape	Reactome	R-HSA-73776	1	47	0.0205861	0.0463187	GTF2A1	http://www.reactome.org/cgi-bin/eventbrowser_st_id?ST_ID=R-HSA-73776
Regulation of Complement cascade	Reactome	R-HSA-977606	1	47	0.0205861	0.0463187	C3	http://www.reactome.org/cgi-bin/eventbrowser_st_id?ST_ID=R-HSA-977606
HIV Transcription Initiation	Reactome	R-HSA-167161	1	47	0.0205861	0.0463187	GTF2A1	http://www.reactome.org/cgi-bin/eventbrowser_st_id?ST_ID=R-HSA-167161
Valine, leucine and isoleucine degradation	KEGG PATHWAY	hsa00280	1	48	0.0210107	0.0465468	AOX1	http://www.genome.jp/kegg-bin/show_pathway?hsa00280/hsa:316%09red
TP53 Regulates Transcription of Cell Cycle Genes	Reactome	R-HSA-6791312	1	48	0.0210107	0.0465468	CNOT4	http://www.reactome.org/cgi-bin/eventbrowser_st_id?ST_ID=R-HSA-6791312
Pathways in cancer	KEGG PATHWAY	hsa05200	2	530	0.0217873	0.0477773	DAPK2|SMAD3	http://www.genome.jp/kegg-bin/show_pathway?hsa05200/hsa:23604%09red/hsa:4088%09red

## Sheet: T2 Vax vs Novax GO Terms
Term	Database	ID	Input number	Background number	P-Value	Corrected P-Value	Input	Hyperlink
primary miRNA processing	Gene Ontology	GO:0031053	2	10	1.1617e-05	0.00265806	PUS10|SMAD3	http://amigo.geneontology.org/amigo/term/GO:0031053
protein binding	Gene Ontology	GO:0005515	14	11779	1.23058e-05	0.00265806	ARL4D|DAPK2|TRIM26|IQCB1|KIAA1551|FTSJ1|SMAD3|GTF2A1|C3|PUS10|SPG11|CNOT4|THBD|POU2F1	http://amigo.geneontology.org/amigo/term/GO:0005515
RNA polymerase II core promoter sequence-specific DNA binding	Gene Ontology	GO:0000979	2	23	5.26301e-05	0.00757873	GTF2A1|POU2F1	http://amigo.geneontology.org/amigo/term/GO:0000979
cytosol	Gene Ontology	GO:0005829	9	5095	9.53333e-05	0.010296	AOX1|TRIM26|IQCB1|FTSJ1|SMAD3|GTF2A1|ARL4D|SPG11|CNOT4	http://amigo.geneontology.org/amigo/term/GO:0005829
snRNA transcription by RNA polymerase II	Gene Ontology	GO:0042795	2	70	0.000443075	0.0316463	GTF2A1|POU2F1	http://amigo.geneontology.org/amigo/term/GO:0042795
nucleus	Gene Ontology	GO:0005634	8	5208	0.000765411	0.0316463	TRIM26|KIAA1551|SMAD3|ZBTB41|PUS10|CNOT4|DAPK2|POU2F1	http://amigo.geneontology.org/amigo/term/GO:0005634
positive regulation of DNA-binding transcription factor activity	Gene Ontology	GO:0051091	2	112	0.00110466	0.0316463	TRIM26|SMAD3	http://amigo.geneontology.org/amigo/term/GO:0051091
DNA binding	Gene Ontology	GO:0003677	4	1209	0.00156369	0.0316463	ZBTB41|TRIM26|GTF2A1|POU2F1	http://amigo.geneontology.org/amigo/term/GO:0003677
cytoplasm	Gene Ontology	GO:0005737	7	4624	0.00209396	0.0316463	DAPK2|TRIM26|FTSJ1|SMAD3|PUS10|SPG11|ARL4D	http://amigo.geneontology.org/amigo/term/GO:0005737
metal ion binding	Gene Ontology	GO:0046872	5	2298	0.00236043	0.0316463	ZBTB41|PUS10|TRIM26|ARL4D|CNOT4	http://amigo.geneontology.org/amigo/term/GO:0046872
tRNA pseudouridine synthesis	Gene Ontology	GO:0031119	1	5	0.00259535	0.0316463	PUS10	http://amigo.geneontology.org/amigo/term/GO:0031119
transcription factor TFIIA complex	Gene Ontology	GO:0005672	1	5	0.00259535	0.0316463	GTF2A1	http://amigo.geneontology.org/amigo/term/GO:0005672
regulation of striated muscle tissue development	Gene Ontology	GO:0016202	1	5	0.00259535	0.0316463	SMAD3	http://amigo.geneontology.org/amigo/term/GO:0016202
positive regulation of extracellular matrix assembly	Gene Ontology	GO:1901203	1	5	0.00259535	0.0316463	SMAD3	http://amigo.geneontology.org/amigo/term/GO:1901203
axo-dendritic transport	Gene Ontology	GO:0008088	1	5	0.00259535	0.0316463	SPG11	http://amigo.geneontology.org/amigo/term/GO:0008088
maintenance of animal organ identity	Gene Ontology	GO:0048496	1	5	0.00259535	0.0316463	IQCB1	http://amigo.geneontology.org/amigo/term/GO:0048496
negative regulation of cardiac muscle hypertrophy in response to stress	Gene Ontology	GO:1903243	1	6	0.00302729	0.0316463	SMAD3	http://amigo.geneontology.org/amigo/term/GO:1903243
positive regulation of apoptotic cell clearance	Gene Ontology	GO:2000427	1	6	0.00302729	0.0316463	C3	http://amigo.geneontology.org/amigo/term/GO:2000427
positive regulation of alkaline phosphatase activity	Gene Ontology	GO:0010694	1	6	0.00302729	0.0316463	SMAD3	http://amigo.geneontology.org/amigo/term/GO:0010694
regulation of intrinsic apoptotic signaling pathway	Gene Ontology	GO:2001242	1	6	0.00302729	0.0316463	DAPK2	http://amigo.geneontology.org/amigo/term/GO:2001242
molybdopterin cofactor binding	Gene Ontology	GO:0043546	1	6	0.00302729	0.0316463	AOX1	http://amigo.geneontology.org/amigo/term/GO:0043546
cilium assembly	Gene Ontology	GO:0060271	2	194	0.00320982	0.0316463	ARL4D|IQCB1	http://amigo.geneontology.org/amigo/term/GO:0060271
calmodulin binding	Gene Ontology	GO:0005516	2	200	0.00340468	0.0316463	IQCB1|DAPK2	http://amigo.geneontology.org/amigo/term/GO:0005516
positive regulation of glucose transmembrane transport	Gene Ontology	GO:0010828	1	7	0.00345906	0.0316463	C3	http://amigo.geneontology.org/amigo/term/GO:0010828
SMAD protein complex	Gene Ontology	GO:0071141	1	7	0.00345906	0.0316463	SMAD3	http://amigo.geneontology.org/amigo/term/GO:0071141
membrane coat	Gene Ontology	GO:0030117	1	7	0.00345906	0.0316463	ARL4D	http://amigo.geneontology.org/amigo/term/GO:0030117
axonemal microtubule	Gene Ontology	GO:0005879	1	7	0.00345906	0.0316463	ARL4D	http://amigo.geneontology.org/amigo/term/GO:0005879
SMAD protein complex assembly	Gene Ontology	GO:0007183	1	7	0.00345906	0.0316463	SMAD3	http://amigo.geneontology.org/amigo/term/GO:0007183
transdifferentiation	Gene Ontology	GO:0060290	1	7	0.00345906	0.0316463	SMAD3	http://amigo.geneontology.org/amigo/term/GO:0060290
DEAD/H-box RNA helicase binding	Gene Ontology	GO:0017151	1	8	0.00389065	0.0316463	SMAD3	http://amigo.geneontology.org/amigo/term/GO:0017151
negative regulation of platelet activation	Gene Ontology	GO:0010544	1	8	0.00389065	0.0316463	THBD	http://amigo.geneontology.org/amigo/term/GO:0010544
heteromeric SMAD protein complex	Gene Ontology	GO:0071144	1	8	0.00389065	0.0316463	SMAD3	http://amigo.geneontology.org/amigo/term/GO:0071144
nodal signaling pathway	Gene Ontology	GO:0038092	1	8	0.00389065	0.0316463	SMAD3	http://amigo.geneontology.org/amigo/term/GO:0038092
primary miRNA binding	Gene Ontology	GO:0070878	1	8	0.00389065	0.0316463	PUS10	http://amigo.geneontology.org/amigo/term/GO:0070878
regulation of immune response	Gene Ontology	GO:0050776	2	221	0.00412923	0.0316463	C3|SMAD3	http://amigo.geneontology.org/amigo/term/GO:0050776
transcription preinitiation complex	Gene Ontology	GO:0097550	1	9	0.00432206	0.0316463	GTF2A1	http://amigo.geneontology.org/amigo/term/GO:0097550
tRNA methyltransferase activity	Gene Ontology	GO:0008175	1	9	0.00432206	0.0316463	FTSJ1	http://amigo.geneontology.org/amigo/term/GO:0008175
pericardium development	Gene Ontology	GO:0060039	1	9	0.00432206	0.0316463	SMAD3	http://amigo.geneontology.org/amigo/term/GO:0060039
negative regulation of osteoblast proliferation	Gene Ontology	GO:0033689	1	9	0.00432206	0.0316463	SMAD3	http://amigo.geneontology.org/amigo/term/GO:0033689
embryonic foregut morphogenesis	Gene Ontology	GO:0048617	1	9	0.00432206	0.0316463	SMAD3	http://amigo.geneontology.org/amigo/term/GO:0048617
negative regulation of fibrinolysis	Gene Ontology	GO:0051918	1	10	0.0047533	0.0331198	THBD	http://amigo.geneontology.org/amigo/term/GO:0051918
RNA methyltransferase activity	Gene Ontology	GO:0008173	1	10	0.0047533	0.0331198	FTSJ1	http://amigo.geneontology.org/amigo/term/GO:0008173
anoikis	Gene Ontology	GO:0043276	1	11	0.00518436	0.0339064	DAPK2	http://amigo.geneontology.org/amigo/term/GO:0043276
positive regulation of DNA methylation-dependent heterochromatin assembly	Gene Ontology	GO:0090309	1	11	0.00518436	0.0339064	KIAA1551	http://amigo.geneontology.org/amigo/term/GO:0090309
positive regulation of positive chemotaxis	Gene Ontology	GO:0050927	1	12	0.00561525	0.0339064	SMAD3	http://amigo.geneontology.org/amigo/term/GO:0050927
co-SMAD binding	Gene Ontology	GO:0070410	1	12	0.00561525	0.0339064	SMAD3	http://amigo.geneontology.org/amigo/term/GO:0070410
positive regulation of phagocytosis, engulfment	Gene Ontology	GO:0060100	1	12	0.00561525	0.0339064	C3	http://amigo.geneontology.org/amigo/term/GO:0060100
lens fiber cell differentiation	Gene Ontology	GO:0070306	1	12	0.00561525	0.0339064	SMAD3	http://amigo.geneontology.org/amigo/term/GO:0070306
neuron remodeling	Gene Ontology	GO:0016322	1	12	0.00561525	0.0339064	C3	http://amigo.geneontology.org/amigo/term/GO:0016322
negative regulation of blood coagulation	Gene Ontology	GO:0030195	1	13	0.00604596	0.0339064	THBD	http://amigo.geneontology.org/amigo/term/GO:0030195
positive regulation of lipid storage	Gene Ontology	GO:0010884	1	13	0.00604596	0.0339064	C3	http://amigo.geneontology.org/amigo/term/GO:0010884
pseudouridine synthase activity	Gene Ontology	GO:0009982	1	13	0.00604596	0.0339064	PUS10	http://amigo.geneontology.org/amigo/term/GO:0009982
complement activation, alternative pathway	Gene Ontology	GO:0006957	1	13	0.00604596	0.0339064	C3	http://amigo.geneontology.org/amigo/term/GO:0006957
negative regulation of cytosolic calcium ion concentration	Gene Ontology	GO:0051481	1	13	0.00604596	0.0339064	SMAD3	http://amigo.geneontology.org/amigo/term/GO:0051481
I-SMAD binding	Gene Ontology	GO:0070411	1	14	0.0064765	0.0339064	SMAD3	http://amigo.geneontology.org/amigo/term/GO:0070411
protein polymerization	Gene Ontology	GO:0051258	1	14	0.0064765	0.0339064	ARL4D	http://amigo.geneontology.org/amigo/term/GO:0051258
transforming growth factor beta receptor binding	Gene Ontology	GO:0005160	1	14	0.0064765	0.0339064	SMAD3	http://amigo.geneontology.org/amigo/term/GO:0005160
positive regulation of G protein-coupled receptor signaling pathway	Gene Ontology	GO:0045745	1	14	0.0064765	0.0339064	C3	http://amigo.geneontology.org/amigo/term/GO:0045745
amyloid-beta clearance	Gene Ontology	GO:0097242	1	14	0.0064765	0.0339064	C3	http://amigo.geneontology.org/amigo/term/GO:0097242
cytoplasmic vesicle	Gene Ontology	GO:0031410	2	285	0.006736	0.0339064	SPG11|DAPK2	http://amigo.geneontology.org/amigo/term/GO:0031410
synaptic vesicle transport	Gene Ontology	GO:0048489	1	15	0.00690686	0.0339064	SPG11	http://amigo.geneontology.org/amigo/term/GO:0048489
negative regulation of viral release from host cell	Gene Ontology	GO:1902187	1	15	0.00690686	0.0339064	TRIM26	http://amigo.geneontology.org/amigo/term/GO:1902187
gamma-tubulin complex	Gene Ontology	GO:0000930	1	15	0.00690686	0.0339064	KIAA1551	http://amigo.geneontology.org/amigo/term/GO:0000930
regulation of epithelial cell proliferation	Gene Ontology	GO:0050678	1	15	0.00690686	0.0339064	SMAD3	http://amigo.geneontology.org/amigo/term/GO:0050678
glucocorticoid receptor binding	Gene Ontology	GO:0035259	1	15	0.00690686	0.0339064	SMAD3	http://amigo.geneontology.org/amigo/term/GO:0035259
negative regulation of single stranded viral RNA replication via double stranded DNA intermediate	Gene Ontology	GO:0045869	1	16	0.00733704	0.0348308	KIAA1551	http://amigo.geneontology.org/amigo/term/GO:0045869
CCR4-NOT complex	Gene Ontology	GO:0030014	1	16	0.00733704	0.0348308	CNOT4	http://amigo.geneontology.org/amigo/term/GO:0030014
negative regulation of wound healing	Gene Ontology	GO:0061045	1	16	0.00733704	0.0348308	SMAD3	http://amigo.geneontology.org/amigo/term/GO:0061045
negative regulation of viral entry into host cell	Gene Ontology	GO:0046597	1	18	0.00819688	0.0366073	TRIM26	http://amigo.geneontology.org/amigo/term/GO:0046597
osteoblast development	Gene Ontology	GO:0002076	1	19	0.00862654	0.0366073	SMAD3	http://amigo.geneontology.org/amigo/term/GO:0002076
activin receptor signaling pathway	Gene Ontology	GO:0032924	1	19	0.00862654	0.0366073	SMAD3	http://amigo.geneontology.org/amigo/term/GO:0032924
apicolateral plasma membrane	Gene Ontology	GO:0016327	1	19	0.00862654	0.0366073	THBD	http://amigo.geneontology.org/amigo/term/GO:0016327
positive regulation of chondrocyte differentiation	Gene Ontology	GO:0032332	1	19	0.00862654	0.0366073	SMAD3	http://amigo.geneontology.org/amigo/term/GO:0032332
RNA methylation	Gene Ontology	GO:0001510	1	19	0.00862654	0.0366073	FTSJ1	http://amigo.geneontology.org/amigo/term/GO:0001510
transcription factor binding	Gene Ontology	GO:0008134	2	325	0.00865989	0.0366073	GTF2A1|SMAD3	http://amigo.geneontology.org/amigo/term/GO:0008134
signal transduction involved in regulation of gene expression	Gene Ontology	GO:0023019	1	20	0.00905603	0.0366073	SMAD3	http://amigo.geneontology.org/amigo/term/GO:0023019
response to X-ray	Gene Ontology	GO:0010165	1	20	0.00905603	0.0366073	THBD	http://amigo.geneontology.org/amigo/term/GO:0010165
endoderm development	Gene Ontology	GO:0007492	1	20	0.00905603	0.0366073	SMAD3	http://amigo.geneontology.org/amigo/term/GO:0007492
melanosome transport	Gene Ontology	GO:0032402	1	21	0.00948533	0.0366073	ARL4D	http://amigo.geneontology.org/amigo/term/GO:0032402
thyroid gland development	Gene Ontology	GO:0030878	1	21	0.00948533	0.0366073	SMAD3	http://amigo.geneontology.org/amigo/term/GO:0030878
vacuolar membrane	Gene Ontology	GO:0005774	1	21	0.00948533	0.0366073	THBD	http://amigo.geneontology.org/amigo/term/GO:0005774
regulation of smoothened signaling pathway	Gene Ontology	GO:0008589	1	21	0.00948533	0.0366073	ARL4D	http://amigo.geneontology.org/amigo/term/GO:0008589
adrenal gland development	Gene Ontology	GO:0030325	1	21	0.00948533	0.0366073	SMAD3	http://amigo.geneontology.org/amigo/term/GO:0030325
positive regulation of receptor-mediated endocytosis	Gene Ontology	GO:0048260	1	22	0.00991447	0.0366073	C3	http://amigo.geneontology.org/amigo/term/GO:0048260
cell-cell junction organization	Gene Ontology	GO:0045216	1	22	0.00991447	0.0366073	SMAD3	http://amigo.geneontology.org/amigo/term/GO:0045216
nuclear-transcribed mRNA poly(A) tail shortening	Gene Ontology	GO:0000289	1	22	0.00991447	0.0366073	CNOT4	http://amigo.geneontology.org/amigo/term/GO:0000289
2 iron, 2 sulfur cluster binding	Gene Ontology	GO:0051537	1	22	0.00991447	0.0366073	AOX1	http://amigo.geneontology.org/amigo/term/GO:0051537
R-SMAD binding	Gene Ontology	GO:0070412	1	23	0.0103434	0.0366259	SMAD3	http://amigo.geneontology.org/amigo/term/GO:0070412
developmental growth	Gene Ontology	GO:0048589	1	23	0.0103434	0.0366259	SMAD3	http://amigo.geneontology.org/amigo/term/GO:0048589
transcription coactivator binding	Gene Ontology	GO:0001223	1	23	0.0103434	0.0366259	SMAD3	http://amigo.geneontology.org/amigo/term/GO:0001223
regulation of transforming growth factor beta receptor signaling pathway	Gene Ontology	GO:0017015	1	23	0.0103434	0.0366259	SMAD3	http://amigo.geneontology.org/amigo/term/GO:0017015
extracellular exosome	Gene Ontology	GO:0070062	4	2085	0.0108897	0.0377732	C3|AOX1|ARL4D|IQCB1	http://amigo.geneontology.org/amigo/term/GO:0070062
positive regulation of focal adhesion assembly	Gene Ontology	GO:0051894	1	25	0.0112008	0.0377732	SMAD3	http://amigo.geneontology.org/amigo/term/GO:0051894
retina layer formation	Gene Ontology	GO:0010842	1	25	0.0112008	0.0377732	ARL4D	http://amigo.geneontology.org/amigo/term/GO:0010842
TBP-class protein binding	Gene Ontology	GO:0017025	1	26	0.0116292	0.0377732	GTF2A1	http://amigo.geneontology.org/amigo/term/GO:0017025
bHLH transcription factor binding	Gene Ontology	GO:0043425	1	26	0.0116292	0.0377732	SMAD3	http://amigo.geneontology.org/amigo/term/GO:0043425
drug metabolic process	Gene Ontology	GO:0017144	1	26	0.0116292	0.0377732	AOX1	http://amigo.geneontology.org/amigo/term/GO:0017144
positive regulation of neutrophil chemotaxis	Gene Ontology	GO:0090023	1	26	0.0116292	0.0377732	DAPK2	http://amigo.geneontology.org/amigo/term/GO:0090023
axon extension	Gene Ontology	GO:0048675	1	27	0.0120575	0.0383003	SPG11	http://amigo.geneontology.org/amigo/term/GO:0048675
embryonic pattern specification	Gene Ontology	GO:0009880	1	27	0.0120575	0.0383003	SMAD3	http://amigo.geneontology.org/amigo/term/GO:0009880
positive regulation of vascular endothelial growth factor production	Gene Ontology	GO:0010575	1	28	0.0124856	0.0393706	C3	http://amigo.geneontology.org/amigo/term/GO:0010575
negative regulation of mitotic cell cycle	Gene Ontology	GO:0045930	1	29	0.0129135	0.040134	SMAD3	http://amigo.geneontology.org/amigo/term/GO:0045930
sequence-specific DNA binding	Gene Ontology	GO:0043565	2	405	0.0131541	0.0405897	POU2F1|SMAD3	http://amigo.geneontology.org/amigo/term/GO:0043565
FAD binding	Gene Ontology	GO:0071949	1	31	0.0137688	0.0414375	AOX1	http://amigo.geneontology.org/amigo/term/GO:0071949
embryonic cranial skeleton morphogenesis	Gene Ontology	GO:0048701	1	32	0.0141962	0.0414375	SMAD3	http://amigo.geneontology.org/amigo/term/GO:0048701
tRNA modification	Gene Ontology	GO:0006400	1	32	0.0141962	0.0414375	FTSJ1	http://amigo.geneontology.org/amigo/term/GO:0006400
mesoderm formation	Gene Ontology	GO:0001707	1	32	0.0141962	0.0414375	SMAD3	http://amigo.geneontology.org/amigo/term/GO:0001707
tRNA methylation	Gene Ontology	GO:0030488	1	32	0.0141962	0.0414375	FTSJ1	http://amigo.geneontology.org/amigo/term/GO:0030488
immune response	Gene Ontology	GO:0006955	2	427	0.0145352	0.0421154	C3|SMAD3	http://amigo.geneontology.org/amigo/term/GO:0006955
protein localization to cilium	Gene Ontology	GO:0061512	1	33	0.0146234	0.0421154	ARL4D	http://amigo.geneontology.org/amigo/term/GO:0061512
negative regulation of protein catabolic process	Gene Ontology	GO:0042177	1	35	0.0154773	0.0437006	SMAD3	http://amigo.geneontology.org/amigo/term/GO:0042177
RNA polymerase II repressing transcription factor binding	Gene Ontology	GO:0001103	1	35	0.0154773	0.0437006	GTF2A1	http://amigo.geneontology.org/amigo/term/GO:0001103
ureteric bud development	Gene Ontology	GO:0001657	1	37	0.0163305	0.0452229	SMAD3	http://amigo.geneontology.org/amigo/term/GO:0001657
RNA polymerase II general transcription initiation factor activity	Gene Ontology	GO:0016251	1	37	0.0163305	0.0452229	GTF2A1	http://amigo.geneontology.org/amigo/term/GO:0016251
DNA-binding transcription activator activity, RNA polymerase II-specific	Gene Ontology	GO:0001228	2	466	0.0171314	0.0455514	POU2F1|SMAD3	http://amigo.geneontology.org/amigo/term/GO:0001228
positive regulation of bone mineralization	Gene Ontology	GO:0030501	1	39	0.017183	0.0455514	SMAD3	http://amigo.geneontology.org/amigo/term/GO:0030501
NAD binding	Gene Ontology	GO:0051287	1	39	0.017183	0.0455514	AOX1	http://amigo.geneontology.org/amigo/term/GO:0051287
positive regulation of nitric oxide biosynthetic process	Gene Ontology	GO:0045429	1	39	0.017183	0.0455514	SMAD3	http://amigo.geneontology.org/amigo/term/GO:0045429
photoreceptor connecting cilium	Gene Ontology	GO:0032391	1	40	0.017609	0.0455514	IQCB1	http://amigo.geneontology.org/amigo/term/GO:0032391
endopeptidase inhibitor activity	Gene Ontology	GO:0004866	1	40	0.017609	0.0455514	C3	http://amigo.geneontology.org/amigo/term/GO:0004866
positive regulation of pri-miRNA transcription by RNA polymerase II	Gene Ontology	GO:1902895	1	40	0.017609	0.0455514	SMAD3	http://amigo.geneontology.org/amigo/term/GO:1902895
positive regulation of protein import into nucleus	Gene Ontology	GO:0042307	1	40	0.017609	0.0455514	SMAD3	http://amigo.geneontology.org/amigo/term/GO:0042307
response to cAMP	Gene Ontology	GO:0051591	1	41	0.0180348	0.0457537	THBD	http://amigo.geneontology.org/amigo/term/GO:0051591
photoreceptor cell maintenance	Gene Ontology	GO:0045494	1	41	0.0180348	0.0457537	IQCB1	http://amigo.geneontology.org/amigo/term/GO:0045494
positive regulation of epithelial to mesenchymal transition	Gene Ontology	GO:0010718	1	42	0.0184605	0.0457537	SMAD3	http://amigo.geneontology.org/amigo/term/GO:0010718
cytoplasmic translation	Gene Ontology	GO:0002181	1	42	0.0184605	0.0457537	FTSJ1	http://amigo.geneontology.org/amigo/term/GO:0002181
protein ubiquitination	Gene Ontology	GO:0016567	2	486	0.0185345	0.0457537	TRIM26|CNOT4	http://amigo.geneontology.org/amigo/term/GO:0016567
transcription factor TFIID complex	Gene Ontology	GO:0005669	1	44	0.0193112	0.0460909	GTF2A1	http://amigo.geneontology.org/amigo/term/GO:0005669
T cell activation	Gene Ontology	GO:0042110	1	44	0.0193112	0.0460909	SMAD3	http://amigo.geneontology.org/amigo/term/GO:0042110
extrinsic apoptotic signaling pathway	Gene Ontology	GO:0097191	1	44	0.0193112	0.0460909	SMAD3	http://amigo.geneontology.org/amigo/term/GO:0097191
somitogenesis	Gene Ontology	GO:0001756	1	44	0.0193112	0.0460909	SMAD3	http://amigo.geneontology.org/amigo/term/GO:0001756
negative regulation of osteoblast differentiation	Gene Ontology	GO:0045668	1	45	0.0197364	0.0463187	SMAD3	http://amigo.geneontology.org/amigo/term/GO:0045668
regulation of megakaryocyte differentiation	Gene Ontology	GO:0045652	1	45	0.0197364	0.0463187	CNOT4	http://amigo.geneontology.org/amigo/term/GO:0045652
negative regulation of fat cell differentiation	Gene Ontology	GO:0045599	1	46	0.0201613	0.0463187	SMAD3	http://amigo.geneontology.org/amigo/term/GO:0045599
nuclear inner membrane	Gene Ontology	GO:0005637	1	48	0.0210107	0.0465468	SMAD3	http://amigo.geneontology.org/amigo/term/GO:0005637
phosphatase binding	Gene Ontology	GO:0019902	1	49	0.0214351	0.0472448	SMAD3	http://amigo.geneontology.org/amigo/term/GO:0019902
positive regulation of stress fiber assembly	Gene Ontology	GO:0051496	1	52	0.0227074	0.0495434	SMAD3	http://amigo.geneontology.org/amigo/term/GO:0051496
cellular response to cytokine stimulus	Gene Ontology	GO:0071345	1	53	0.0231311	0.0499632	SMAD3	http://amigo.geneontology.org/amigo/term/GO:0071345
protein targeting to membrane	Gene Ontology	GO:0006612	1	53	0.0231311	0.0499632	ARL4D	http://amigo.geneontology.org/amigo/term/GO:0006612

## Sheet: T3 Vax vs Novax Pathways
Term	Database	ID	Input number	Background number	P-Value	Corrected P-Value	Input	Hyperlink
Cellular response to heat stress	Reactome	R-HSA-3371556	7	86	9.07475e-10	1.29769e-07	HSPH1|HSPA4|DNAJB1|HSPA14|HSP90AB1|HSPA1A|HSPA6	http://www.reactome.org/cgi-bin/eventbrowser_st_id?ST_ID=R-HSA-3371556
Cellular responses to stress	Reactome	R-HSA-2262752	11	422	1.34758e-09	1.71292e-07	HSPH1|DNAJA4|HSPA14|DNAJB1|HSPA4|HSP90AB1|HSPA1A|HIST1H3G|STIP1|MDM4|HSPA6	http://www.reactome.org/cgi-bin/eventbrowser_st_id?ST_ID=R-HSA-2262752
Regulation of HSF1-mediated heat shock response	Reactome	R-HSA-3371453	6	66	8.22102e-09	6.2699e-07	HSPA6|HSPA4|DNAJB1|HSPA14|HSPA1A|HSPH1	http://www.reactome.org/cgi-bin/eventbrowser_st_id?ST_ID=R-HSA-3371453
Cellular responses to external stimuli	Reactome	R-HSA-8953897	11	516	1.02802e-08	7.35036e-07	HSPH1|DNAJA4|HSPA14|DNAJB1|HSPA4|HSP90AB1|HSPA1A|HIST1H3G|STIP1|MDM4|HSPA6	http://www.reactome.org/cgi-bin/eventbrowser_st_id?ST_ID=R-HSA-8953897
HSP90 chaperone cycle for steroid hormone receptors (SHR)	Reactome	R-HSA-3371497	5	55	1.5356e-07	1.03337e-05	HSP90AB1|HSPA1A|DNAJB1|STIP1|DNAJA4	http://www.reactome.org/cgi-bin/eventbrowser_st_id?ST_ID=R-HSA-3371497
Protein processing in endoplasmic reticulum	KEGG PATHWAY	hsa04141	6	165	1.42545e-06	8.15355e-05	SYVN1|HSPH1|DNAJB1|HSP90AB1|HSPA1A|HSPA6	http://www.genome.jp/kegg-bin/show_pathway?hsa04141/hsa:3337%09red/hsa:3326%09red/hsa:3310%09red/hsa:10808%09red/hsa:3303%09red/hsa:84447%09red
Attenuation phase	Reactome	R-HSA-3371568	3	14	5.40069e-06	0.000268625	HSP90AB1|HSPA1A|DNAJB1	http://www.reactome.org/cgi-bin/eventbrowser_st_id?ST_ID=R-HSA-3371568
Legionellosis	KEGG PATHWAY	hsa05134	4	55	6.63666e-06	0.000303694	C3|HSPD1|HSPA1A|HSPA6	http://www.genome.jp/kegg-bin/show_pathway?hsa05134/hsa:3310%09red/hsa:3329%09red/hsa:718%09red/hsa:3303%09red
HSF1-dependent transactivation	Reactome	R-HSA-3371571	3	24	2.28924e-05	0.000925101	HSP90AB1|HSPA1A|DNAJB1	http://www.reactome.org/cgi-bin/eventbrowser_st_id?ST_ID=R-HSA-3371571
Antigen processing and presentation	KEGG PATHWAY	hsa04612	4	77	2.3451e-05	0.000925101	HSP90AB1|HSPA1A|HSPA6|HSPA4	http://www.genome.jp/kegg-bin/show_pathway?hsa04612/hsa:3308%09red/hsa:3310%09red/hsa:3326%09red/hsa:3303%09red
Immune System	Reactome	R-HSA-168256	13	2096	0.000317968	0.00845943	RCHY1|TRAF2|HSPA6|THOP1|CCT2|TRIM26|SMAD3|HSP90AB1|HSPA1A|FBXL14|C3|PTPRB|HIST1H3G	http://www.reactome.org/cgi-bin/eventbrowser_st_id?ST_ID=R-HSA-168256
Neutrophil degranulation	Reactome	R-HSA-6798695	6	478	0.000469407	0.0105797	HSPA6|CCT2|HSP90AB1|HSPA1A|PTPRB|C3	http://www.reactome.org/cgi-bin/eventbrowser_st_id?ST_ID=R-HSA-6798695
CS/DS degradation	Reactome	R-HSA-2024101	2	14	0.000481455	0.0105797	HEXA|VCAN	http://www.reactome.org/cgi-bin/eventbrowser_st_id?ST_ID=R-HSA-2024101
NOTCH4 Intracellular Domain Regulates Transcription	Reactome	R-HSA-9013695	2	20	0.00091949	0.0175316	KAT2A|SMAD3	http://www.reactome.org/cgi-bin/eventbrowser_st_id?ST_ID=R-HSA-9013695
Disease	Reactome	R-HSA-1643685	8	1049	0.00139374	0.0249131	SYVN1|HEXA|VCAN|KAT2A|SMAD3|HSP90AB1|HSPA1A|ZC3HAV1	http://www.reactome.org/cgi-bin/eventbrowser_st_id?ST_ID=R-HSA-1643685
RNA Polymerase II Transcription	Reactome	R-HSA-73857	9	1316	0.00147802	0.0260132	ZFP28|BANP|SYMPK|KAT2A|SMAD3|HSPD1|HIST1H3G|ZNF473|MDM4	http://www.reactome.org/cgi-bin/eventbrowser_st_id?ST_ID=R-HSA-73857
Endocytosis	KEGG PATHWAY	hsa04144	4	244	0.00167765	0.0290793	RAB11FIP3|HSPA1A|HSPA6|SMAD3	http://www.genome.jp/kegg-bin/show_pathway?hsa04144/hsa:3310%09red/hsa:9727%09red/hsa:4088%09red/hsa:3303%09red
Processing of Capped Intronless Pre-mRNA	Reactome	R-HSA-75067	2	28	0.00171334	0.0292546	ZNF473|SYMPK	http://www.reactome.org/cgi-bin/eventbrowser_st_id?ST_ID=R-HSA-75067
Prion diseases	KEGG PATHWAY	hsa05020	2	35	0.0025991	0.0386152	HSPA1A|STIP1	http://www.genome.jp/kegg-bin/show_pathway?hsa05020/hsa:10963%09red/hsa:3303%09red
Gene expression (Transcription)	Reactome	R-HSA-74160	9	1448	0.00280792	0.0406615	ZFP28|BANP|SYMPK|KAT2A|SMAD3|HSPD1|HIST1H3G|ZNF473|MDM4	http://www.reactome.org/cgi-bin/eventbrowser_st_id?ST_ID=R-HSA-74160
Measles	KEGG PATHWAY	hsa05162	3	138	0.00303024	0.0422755	RCHY1|HSPA1A|HSPA6	http://www.genome.jp/kegg-bin/show_pathway?hsa05162/hsa:25898%09red/hsa:3310%09red/hsa:3303%09red
Estrogen signaling pathway	KEGG PATHWAY	hsa04915	3	138	0.00303024	0.0422755	HSP90AB1|HSPA1A|HSPA6	http://www.genome.jp/kegg-bin/show_pathway?hsa04915/hsa:3310%09red/hsa:3326%09red/hsa:3303%09red
Generic Transcription Pathway	Reactome	R-HSA-212436	8	1193	0.00307364	0.0423643	ZFP28|BANP|KAT2A|SMAD3|HSPD1|HIST1H3G|ZNF473|MDM4	http://www.reactome.org/cgi-bin/eventbrowser_st_id?ST_ID=R-HSA-212436
Diseases associated with glycosaminoglycan metabolism	Reactome	R-HSA-3560782	2	41	0.00349629	0.0449411	HEXA|VCAN	http://www.reactome.org/cgi-bin/eventbrowser_st_id?ST_ID=R-HSA-3560782
Glycosphingolipid metabolism	Reactome	R-HSA-1660662	2	45	0.00416352	0.0496153	HEXA|ARSJ	http://www.reactome.org/cgi-bin/eventbrowser_st_id?ST_ID=R-HSA-1660662

## Sheet: T3 Vax vs Novax GO Terms
Term	Database	ID	Input number	Background number	P-Value	Corrected P-Value	Input	Hyperlink
protein binding	Gene Ontology	GO:0005515	62	11779	2.82049e-18	3.22664e-15	NUTF2|HSPA6|HSPA4|SYMPK|VCAN|RUBCN|NFKBID|SMAD3|FKBP4|HSPA1A|CSRNP2|SH2D3C|CACYBP|STIP1|DDX55|SYVN1|RCHY1|EIF1AD|STK35|HSPH1|CCT2|XRCC2|REPS1|SS18L1|DNAJB4|HSP90AB1|HSPD1|AHSA2|SYCE2|ZC3HAV1|C3|ZNF473|MANSC1|FBXL14|TBXA2R|TRAF2|MAT2A|BANP|ARL6IP6|TRIM26|ZFAND2A|THOP1|ANKRD26|TOMM34|CCDC6|KAT2A|THBD|MDM4|KCTD13|NDOR1|USPL1|DNAJA4|HSPA14|HEXA|CELF1|TMEM39A|SPEN|SLC35B4|PTPRB|DNAJB1|RAB11FIP3|XPNPEP3	http://amigo.geneontology.org/amigo/term/GO:0005515
response to unfolded protein	Gene Ontology	GO:0006986	9	53	6.97114e-15	3.98749e-12	HSPH1|HSPA14|DNAJB1|HSPA4|DNAJB4|HSP90AB1|HSPD1|HSPA1A|HSPA6	http://amigo.geneontology.org/amigo/term/GO:0006986
unfolded protein binding	Gene Ontology	GO:0051082	10	115	9.9578e-14	3.79724e-11	SYVN1|HSPA6|DNAJA4|HSPA14|CCT2|DNAJB1|DNAJB4|HSP90AB1|HSPD1|HSPA1A	http://amigo.geneontology.org/amigo/term/GO:0051082
protein folding chaperone	Gene Ontology	GO:0044183	6	27	6.20638e-11	1.59208e-08	HSPA6|HSPA14|CCT2|DNAJB1|HSP90AB1|HSPA1A	http://amigo.geneontology.org/amigo/term/GO:0044183
cytosol	Gene Ontology	GO:0005829	34	5095	6.95837e-11	1.59208e-08	NUTF2|HSPA6|HSPA4|SYMPK|RUBCN|SMAD3|FKBP4|HSPA1A|CACYBP|STIP1|DDX55|RCHY1|HSPH1|CCT2|DNAJB1|REPS1|SS18L1|DNAJB4|HSP90AB1|HSPD1|AHSA2|FBXL14|ZC3HAV1|TRAF2|MAT2A|TRIM26|THOP1|TOMM34|CCDC6|RAB11FIP3|NDOR1|DNAJA4|HSPA14|PSPH	http://amigo.geneontology.org/amigo/term/GO:0005829
chaperone cofactor-dependent protein refolding	Gene Ontology	GO:0051085	6	32	1.53454e-10	2.92586e-08	HSPA6|HSPA14|DNAJB1|DNAJB4|HSPA1A|HSPH1	http://amigo.geneontology.org/amigo/term/GO:0051085
nucleoplasm	Gene Ontology	GO:0005654	28	3630	2.75243e-10	4.49825e-08	NUTF2|UBN2|SYMPK|RUBCN|KAT2A|SMAD3|HSPA1A|CACYBP|XRCC2|DDX55|RCHY1|HSP90AB1|HSPH1|DNAJB1|SS18L1|DNAJB4|SYVN1|SYCE2|ZNF473|RAB11FIP3|BANP|CELF1|MDM4|KCTD13|NDOR1|SPEN|STK35|PRDM2	http://amigo.geneontology.org/amigo/term/GO:0005654
protein refolding	Gene Ontology	GO:0042026	5	20	1.57929e-09	1.80671e-07	HSPD1|HSPA1A|HSPA6|DNAJA4|HSPA14	http://amigo.geneontology.org/amigo/term/GO:0042026
chaperone-mediated protein complex assembly	Gene Ontology	GO:0051131	5	21	1.95221e-09	2.0303e-07	HSP90AB1|HSPD1|HSPA1A|CCT2|HSPA4	http://amigo.geneontology.org/amigo/term/GO:0051131
chaperone binding	Gene Ontology	GO:0051087	7	104	3.15956e-09	3.01212e-07	DNAJA4|DNAJB1|DNAJB4|SYVN1|HSPD1|AHSA2|STIP1	http://amigo.geneontology.org/amigo/term/GO:0051087
heat shock protein binding	Gene Ontology	GO:0031072	6	61	5.29361e-09	4.65837e-07	HSPA6|DNAJA4|HSPA14|TOMM34|HSP90AB1|HSPA1A	http://amigo.geneontology.org/amigo/term/GO:0031072
protein stabilization	Gene Ontology	GO:0050821	8	183	5.74786e-09	4.69682e-07	FKBP4|CCT2|SMAD3|HSP90AB1|HSPD1|HSPA1A|MDM4|SYVN1	http://amigo.geneontology.org/amigo/term/GO:0050821
nucleus	Gene Ontology	GO:0005634	29	5208	1.87735e-07	1.1921e-05	HSPA6|HSPA4|SPEN|NFKBID|SMAD3|HSPA1A|CSRNP2|CACYBP|STIP1|RCHY1|HSP90AB1|HSPH1|DNAJB1|SS18L1|EIF1AD|ZC3HAV1|MECR|ZFAND2A|ZFP28|TRIM26|TOMM34|KAT2A|MDM4|SCML4|HSPA14|CELF1|ZBTB40|STK35|PRDM2	http://amigo.geneontology.org/amigo/term/GO:0005634
ubiquitin protein ligase binding	Gene Ontology	GO:0031625	8	294	1.97989e-07	1.1921e-05	TRAF2|HSPA6|CCT2|SMAD3|HSP90AB1|HSPD1|HSPA1A|CACYBP	http://amigo.geneontology.org/amigo/term/GO:0031625
ATP binding	Gene Ontology	GO:0005524	14	1463	1.5505e-06	8.44651e-05	MAT2A|HSPH1|DNAJA4|HSPA14|CCT2|HSPA4|DDX55|HSP90AB1|HSPD1|HSPA1A|MAST4|STK35|XRCC2|HSPA6	http://amigo.geneontology.org/amigo/term/GO:0005524
negative regulation of inclusion body assembly	Gene Ontology	GO:0090084	3	10	2.28485e-06	0.000118812	HSPA1A|DNAJB1|DNAJA4	http://amigo.geneontology.org/amigo/term/GO:0090084
cellular response to heat	Gene Ontology	GO:0034605	4	55	6.63666e-06	0.000303694	HSP90AB1|HSPD1|HSPA1A|HSPA6	http://amigo.geneontology.org/amigo/term/GO:0034605
ATPase activator activity	Gene Ontology	GO:0001671	3	24	2.28924e-05	0.000925101	DNAJB1|AHSA2|DNAJB4	http://amigo.geneontology.org/amigo/term/GO:0001671
regulation of cellular response to heat	Gene Ontology	GO:1900034	4	77	2.3451e-05	0.000925101	HSP90AB1|HSPA1A|DNAJB1|HSPH1	http://amigo.geneontology.org/amigo/term/GO:1900034
cellular response to unfolded protein	Gene Ontology	GO:0034620	3	26	2.85142e-05	0.00108734	HSPA1A|HSPA6|HSPA14	http://amigo.geneontology.org/amigo/term/GO:0034620
misfolded protein binding	Gene Ontology	GO:0051787	3	27	3.1636e-05	0.00116747	HSPA1A|HSPA6|HSPA14	http://amigo.geneontology.org/amigo/term/GO:0051787
cytoplasm	Gene Ontology	GO:0005737	23	4624	3.47807e-05	0.00124341	HSPA6|SYMPK|CELF1|SMAD3|HSPA1A|SH2D3C|XRCC2|RCHY1|HSP90AB1|HSPH1|DNAJB1|REPS1|SYVN1|HSPD1|FBXL14|ZFAND2A|TRIM26|MAST4|NDOR1|HSPA14|PSPH|STK35|XPNPEP3	http://amigo.geneontology.org/amigo/term/GO:0005737
negative regulation of protein catabolic process	Gene Ontology	GO:0042177	3	35	6.49677e-05	0.00225221	MDM4|BANP|SMAD3	http://amigo.geneontology.org/amigo/term/GO:0042177
COP9 signalosome	Gene Ontology	GO:0008180	3	36	7.02785e-05	0.00236467	HSP90AB1|HSPA1A|HSPA6	http://amigo.geneontology.org/amigo/term/GO:0008180
negative regulation of autophagosome maturation	Gene Ontology	GO:1901097	2	5	8.52628e-05	0.00278687	RUBCN|TMEM39A	http://amigo.geneontology.org/amigo/term/GO:1901097
positive regulation of ATPase activity	Gene Ontology	GO:0032781	3	40	9.43471e-05	0.00291711	DNAJB1|AHSA2|DNAJB4	http://amigo.geneontology.org/amigo/term/GO:0032781
positive regulation of protein import into nucleus	Gene Ontology	GO:0042307	3	40	9.43471e-05	0.00291711	HSP90AB1|NUTF2|SMAD3	http://amigo.geneontology.org/amigo/term/GO:0042307
cellular heat acclimation	Gene Ontology	GO:0070370	2	6	0.000113533	0.00341795	HSPA1A|HSPA6	http://amigo.geneontology.org/amigo/term/GO:0070370
somitogenesis	Gene Ontology	GO:0001756	3	44	0.00012324	0.00361503	XRCC2|KAT2A|SMAD3	http://amigo.geneontology.org/amigo/term/GO:0001756
nuclear inner membrane	Gene Ontology	GO:0005637	3	48	0.000157353	0.00450029	NUTF2|ARL6IP6|SMAD3	http://amigo.geneontology.org/amigo/term/GO:0005637
vesicle-mediated transport	Gene Ontology	GO:0016192	4	150	0.000283848	0.00792005	RAB11FIP3|HSPA1A|HSPA6|HSPA14	http://amigo.geneontology.org/amigo/term/GO:0016192
protein-containing complex	Gene Ontology	GO:0032991	7	623	0.000302877	0.00824979	TRAF2|HSPH1|HSP90AB1|HSPD1|HSPA1A|C3|STIP1	http://amigo.geneontology.org/amigo/term/GO:0032991
cellular response to interleukin-7	Gene Ontology	GO:0098761	2	12	0.000366069	0.0093063	HSPD1|STIP1	http://amigo.geneontology.org/amigo/term/GO:0098761
negative regulation of proteasomal protein catabolic process	Gene Ontology	GO:1901799	2	12	0.000366069	0.0093063	HSP90AB1|LAMP3	http://amigo.geneontology.org/amigo/term/GO:1901799
p53 binding	Gene Ontology	GO:0002039	3	66	0.000385596	0.00958961	RCHY1|HSPD1|BANP	http://amigo.geneontology.org/amigo/term/GO:0002039
protein folding	Gene Ontology	GO:0006457	4	166	0.000412799	0.0100477	HSP90AB1|HSPD1|AHSA2|CCT2	http://amigo.geneontology.org/amigo/term/GO:0006457
protein homodimerization activity	Gene Ontology	GO:0042803	7	660	0.000426141	0.0101564	RCHY1|RAB11FIP3|PSPH|SMAD3|HSP90AB1|CACYBP|XPNPEP3	http://amigo.geneontology.org/amigo/term/GO:0042803
cadherin binding	Gene Ontology	GO:0045296	5	305	0.000437108	0.0102051	HSP90AB1|HSPA1A|DNAJB1|ZC3HAV1|PTPRB	http://amigo.geneontology.org/amigo/term/GO:0045296
chondroitin sulfate catabolic process	Gene Ontology	GO:0030207	2	14	0.000481455	0.0105797	HEXA|VCAN	http://amigo.geneontology.org/amigo/term/GO:0030207
neutrophil degranulation	Gene Ontology	GO:0043312	6	482	0.000490143	0.0105797	HSPA6|CCT2|HSP90AB1|HSPA1A|PTPRB|C3	http://amigo.geneontology.org/amigo/term/GO:0043312
positive regulation of proteasomal ubiquitin-dependent protein catabolic process	Gene Ontology	GO:0032436	3	74	0.000532092	0.0112725	RCHY1|HSPA1A|ZFAND2A	http://amigo.geneontology.org/amigo/term/GO:0032436
regulation of protein ubiquitination	Gene Ontology	GO:0031396	2	16	0.000612236	0.0127345	HSP90AB1|HSPA1A	http://amigo.geneontology.org/amigo/term/GO:0031396
negative regulation of endoplasmic reticulum stress-induced intrinsic apoptotic signaling pathway	Gene Ontology	GO:1902236	2	19	0.000837003	0.0170093	SYVN1|HSPA1A	http://amigo.geneontology.org/amigo/term/GO:1902236
in utero embryonic development	Gene Ontology	GO:0001701	4	202	0.00084749	0.0170093	PSPH|XRCC2|KAT2A|SMAD3	http://amigo.geneontology.org/amigo/term/GO:0001701
response to X-ray	Gene Ontology	GO:0010165	2	20	0.00091949	0.0175316	THBD|XRCC2	http://amigo.geneontology.org/amigo/term/GO:0010165
inclusion body	Gene Ontology	GO:0016234	2	20	0.00091949	0.0175316	HSP90AB1|HSPA1A	http://amigo.geneontology.org/amigo/term/GO:0016234
extracellular exosome	Gene Ontology	GO:0070062	12	2085	0.00105867	0.0198544	NUTF2|HSPH1|HSPA4|HEXA|DNAJB1|C3|HSP90AB1|HSPD1|HSPA1A|CACYBP|CCT2|HSPA6	http://amigo.geneontology.org/amigo/term/GO:0070062
negative regulation of cell cycle arrest	Gene Ontology	GO:0071157	2	22	0.00109572	0.0202177	HSP90AB1|MDM4	http://amigo.geneontology.org/amigo/term/GO:0071157
ATPase activity	Gene Ontology	GO:0016887	4	229	0.00133538	0.0242489	HSPD1|HSPA1A|HSPA6|HSPA14	http://amigo.geneontology.org/amigo/term/GO:0016887
secretory granule lumen	Gene Ontology	GO:0034774	3	114	0.00178493	0.0295936	HSP90AB1|C3|HSPA6	http://amigo.geneontology.org/amigo/term/GO:0034774
histone deacetylase binding	Gene Ontology	GO:0042826	3	114	0.00178493	0.0295936	HSP90AB1|HSPA1A|KAT2A	http://amigo.geneontology.org/amigo/term/GO:0042826
positive regulation of DNA replication	Gene Ontology	GO:0045740	2	29	0.00182908	0.0298925	KCTD13|CACYBP	http://amigo.geneontology.org/amigo/term/GO:0045740
RNA binding	Gene Ontology	GO:0003723	9	1366	0.00190304	0.0306631	SPEN|CELF1|DDX55|HSP90AB1|HSPD1|HSPA1A|ZC3HAV1|RBM33|STIP1	http://amigo.geneontology.org/amigo/term/GO:0003723
response to testosterone	Gene Ontology	GO:0033574	2	31	0.00207143	0.0329127	TBXA2R|PSPH	http://amigo.geneontology.org/amigo/term/GO:0033574
ficolin-1-rich granule lumen	Gene Ontology	GO:1904813	3	123	0.0022044	0.0345457	HSP90AB1|HSPA1A|HSPA6	http://amigo.geneontology.org/amigo/term/GO:1904813
response to cocaine	Gene Ontology	GO:0042220	2	34	0.00246185	0.0375514	HSP90AB1|HSPD1	http://amigo.geneontology.org/amigo/term/GO:0042220
positive regulation of telomerase activity	Gene Ontology	GO:0051973	2	34	0.00246185	0.0375514	HSP90AB1|CCT2	http://amigo.geneontology.org/amigo/term/GO:0051973
viral process	Gene Ontology	GO:0016032	5	456	0.00253324	0.038132	SPEN|HSPD1|TRAF2|KAT2A|SMAD3	http://amigo.geneontology.org/amigo/term/GO:0016032
disordered domain specific binding	Gene Ontology	GO:0097718	2	36	0.00273988	0.040185	HSP90AB1|HSPA1A	http://amigo.geneontology.org/amigo/term/GO:0097718
negative regulation of neuron apoptotic process	Gene Ontology	GO:0043524	3	138	0.00303024	0.0422755	HSP90AB1|HSPD1|XRCC2	http://amigo.geneontology.org/amigo/term/GO:0043524
positive regulation of nitric oxide biosynthetic process	Gene Ontology	GO:0045429	2	39	0.00318329	0.0432728	HSP90AB1|SMAD3	http://amigo.geneontology.org/amigo/term/GO:0045429
blood microparticle	Gene Ontology	GO:0072562	3	141	0.0032152	0.0432728	C3|HSPA1A|HSPA6	http://amigo.geneontology.org/amigo/term/GO:0072562
termination of RNA polymerase II transcription	Gene Ontology	GO:0006369	2	40	0.00333806	0.0444039	ZNF473|SYMPK	http://amigo.geneontology.org/amigo/term/GO:0006369
response to heat	Gene Ontology	GO:0009408	2	41	0.00349629	0.0449411	DNAJA4|DNAJB4	http://amigo.geneontology.org/amigo/term/GO:0009408
response to nutrient levels	Gene Ontology	GO:0031667	2	41	0.00349629	0.0449411	KAT2A|PSPH	http://amigo.geneontology.org/amigo/term/GO:0031667
Hsp90 protein binding	Gene Ontology	GO:0051879	2	42	0.00365796	0.0459858	STIP1|AHSA2	http://amigo.geneontology.org/amigo/term/GO:0051879
Hsp70 protein binding	Gene Ontology	GO:0030544	2	42	0.00365796	0.0459858	STIP1|DNAJB1	http://amigo.geneontology.org/amigo/term/GO:0030544
nuclear body	Gene Ontology	GO:0016604	4	307	0.00378699	0.0470904	KCTD13|STK35|SS18L1|BANP	http://amigo.geneontology.org/amigo/term/GO:0016604
centrosome	Gene Ontology	GO:0005813	5	506	0.00392765	0.0483144	RAB11FIP3|ANKRD26|HSPA1A|XRCC2|KAT2A	http://amigo.geneontology.org/amigo/term/GO:0005813
T cell activation	Gene Ontology	GO:0042110	2	44	0.0039916	0.0485786	HSPD1|SMAD3	http://amigo.geneontology.org/amigo/term/GO:0042110
negative regulation of I-kappaB kinase/NF-kappaB signaling	Gene Ontology	GO:0043124	2	45	0.00416352	0.0496153	TRAF2|NFKBID	http://amigo.geneontology.org/amigo/term/GO:0043124
